# Supplementary material for: A comparison of heat-stress transcriptome changes between wild-type Arabidopsis pollen and a heat-sensitive mutant harboring a knockout of cyclic nucleotide-gated cation channel 16 (cngc16)
Source: BMC Genomics. 2018 Jul 24;19:549. doi: 10.1186/s12864-018-4930-4 (PMC6057101; doi:10.1186/s12864-018-4930-4)
Supplement: Supplementary file 2 — Raw expression counts for WT and cngc16 pollen with and without HS. Read counts generated via FeatureCounts, see Methods) for all 12 replicates are shown before normalization and exclusions. (XLSX 4358 kb) [file 12864_2018_4930_MOESM2_ESM.xlsx]

## Sheet: Additional file 2
Additional file 2. Raw expression counts for WT and cngc16 pollen with and without HS. Read counts generated via FeatureCounts, see Methods) for all 12 replicates are shown before normalization and exclusions.
Gene ID	Gene type	Gene symbol	Gene description	Chr1	Length (bases)	WT_control (normal) Replicate 1	WT_control (normal) Replicate 2	WT_control (normal) Replicate 3	WT_Heat Replicate 1	WT_Heat Replicate 2	WT_Heat Replicate 3	cngc16_control (normal) Replicate 1	cngc16_control (normal) Replicate 2	cngc16_control (normal) Replicate 3	cngc16_Heat Replicate 1	cngc16_Heat Replicate 2	cngc16_Heat Replicate 3	sum of all 12 samples	Flagged for exclusion because of RNA type
AT3G13400	protein_coding	sks13	SKU5 similar 13	Chr3	2142	1171450	1060726	1298104	1396335	1355892	1148450	763365	1077338	1041196	725868	904193	904461	12847378
AT2G47040	protein_coding	VGD1	Plant invertase/pectin methylesterase inhibitor superfamily	Chr2	2258	859965	955578	806393	759151	755979	714353	668119	818241	488815	576206	619490	596071	8618361
AT1G02790	protein_coding	PGA4	polygalacturonase 4	Chr1	1686	780028	765970	839286	794007	867720	694438	549935	697359	528315	520591	617132	597401	8252182
AT3G01270	protein_coding	AT3G01270	Pectate lyase family protein	Chr3	1920	756097	719791	773971	755015	769865	627812	527161	691009	647025	471257	555294	528689	7822986
AT5G19580	protein_coding	AT5G19580	glyoxal oxidase-related protein	Chr5	2291	824321	732038	816660	522026	558188	458840	477070	595959	460090	291151	340283	336351	6412977
AT3G07820	protein_coding	AT3G07820	Pectin lyase-like superfamily protein	Chr3	1509	600766	559659	562432	589888	604693	504955	429432	534854	559807	400820	469860	450825	6267991
AT3G28750	protein_coding	AT3G28750	hypothetical protein	Chr3	1348	495857	445617	485526	568743	485706	487617	379250	506297	380791	384545	478360	436280	5534589
AT2G47030	protein_coding	VGDH1	Plant invertase/pectin methylesterase inhibitor superfamily	Chr2	2264	498270	476576	443734	421752	427992	384916	342293	431888	273483	274441	319158	296020	4590523
AT4G35010	protein_coding	BGAL11	beta-galactosidase 11	Chr4	2990	414534	451279	418828	362839	420352	326556	307405	382533	252223	267899	264077	274218	4142743
AT3G42640	protein_coding	HA8	H[ ]-ATPase 8	Chr3	3318	361574	372692	324590	308746	312048	261279	292033	344898	192605	208260	228679	218394	3425798
AT5G07430	protein_coding	AT5G07430	Pectin lyase-like superfamily protein	Chr5	1468	319259	296336	284812	287556	278576	248911	251594	304190	344521	215890	270374	258926	3360945
AT3G19020	protein_coding	AT3G19020	Leucine-rich repeat (LRR) family protein	Chr3	3414	404473	360797	439385	292586	354173	237712	184768	254895	135797	116245	126277	119750	3026858
AT5G45880	protein_coding	AT5G45880	Pollen Ole e 1 allergen and extensin family protein	Chr5	931	251165	245184	248449	316320	272776	266837	185968	245788	243482	221658	264969	259127	3021723
AT1G55560	protein_coding	sks14	SKU5 similar 14	Chr1	2036	280712	277258	266683	229092	234669	190657	226038	276260	278053	161539	185943	184688	2791592
AT3G05610	protein_coding	AT3G05610	Plant invertase/pectin methylesterase inhibitor superfamily	Chr3	2557	267838	274392	268415	227823	234183	188050	207145	263606	191163	159877	168804	177044	2628340
AT3G01700	protein_coding	AGP11	arabinogalactan protein 11	Chr3	753	265237	182947	302272	296666	279276	262174	125881	202898	182340	140819	181020	178916	2600446
AT3G01240	protein_coding	AT3G01240	splicing regulatory glutamine/lysine-rich-like protein	Chr3	943	170746	173853	183514	227810	200606	204702	176440	217925	319734	201683	265784	226249	2569046
AT5G26700	protein_coding	AT5G26700	RmlC-like cupins superfamily protein	Chr5	868	251447	203883	322941	257140	245827	229026	135891	217761	225043	134633	174682	168848	2567122
AT3G62170	protein_coding	VGDH2	VANGUARD-like protein	Chr3	2260	232733	199650	173838	292966	241062	289129	156035	173009	111629	185666	228757	197284	2481758
AT1G49490	protein_coding	AT1G49490	Leucine-rich repeat (LRR) family protein	Chr1	2952	341258	298312	401942	188487	245219	147453	166809	234097	153872	82579	88105	88562	2436695
AT5G39880	protein_coding	AT5G39880	transmembrane protein	Chr5	1458	215446	199719	239242	203117	207732	191401	172841	231121	238813	163855	188958	179463	2431708
AT2G47050	protein_coding	AT2G47050	Plant invertase/pectin methylesterase inhibitor superfamily protein	Chr2	1115	193267	195007	206245	212289	211365	201866	160727	212041	254915	173002	211043	198194	2429961
AT5G14380	protein_coding	AGP6	arabinogalactan protein 6	Chr5	1033	216250	169522	213107	266872	232129	239677	113434	151211	170704	138869	187879	177668	2277322
AT3G49540	protein_coding	AT3G49540	hypothetical protein	Chr3	886	196489	183993	185949	174781	170872	179947	167151	206161	227584	162023	216444	194774	2266168
AT2G15880	protein_coding	AT2G15880	Leucine-rich repeat (LRR) family protein	Chr2	2709	251549	226993	305000	219373	234106	178583	136293	193202	123682	93870	108923	109300	2180874
AT3G62230	protein_coding	DAF1	F-box family protein	Chr3	1616	197647	240224	197111	156660	188889	117076	158321	225732	119972	135915	74951	104985	1917483
AT3G62710	protein_coding	AT3G62710	Glycosyl hydrolase family protein	Chr3	2282	197634	194338	198296	146979	164012	127562	156585	201791	153341	110657	128140	135714	1915049
AT5G55930	protein_coding	OPT1	oligopeptide transporter 1	Chr5	2820	200101	207387	193828	169746	167852	137859	152279	190164	120031	117815	122299	126959	1906320
AT5G50030	protein_coding	AT5G50030	Plant invertase/pectin methylesterase inhibitor superfamily protein	Chr5	898	163767	138343	182574	158146	155466	137543	116185	163881	168149	107389	134333	134876	1760652
AT3G61160	protein_coding	AT3G61160	Protein kinase superfamily protein	Chr3	2015	164131	173231	157653	144876	144625	129375	135575	159840	132054	119560	134450	133198	1728568
AT1G14420	protein_coding	AT59	Pectate lyase family protein	Chr1	1996	207121	196406	206642	128952	159513	107588	128956	166612	122586	83176	88455	95204	1691211
AT1G78460	protein_coding	AT1G78460	SOUL heme-binding family protein	Chr1	1050	172258	139905	224720	114763	134420	99785	116737	176394	175936	78109	100805	108834	1642666
AT3G28830	protein_coding	AT3G28830	mucin-like protein, putative (DUF1216)	Chr3	2107	187306	120625	57273	210716	196106	211200	72947	49430	35369	151184	184771	163815	1640742
AT5G04180	protein_coding	ACA3	alpha carbonic anhydrase 3	Chr5	1140	177191	184066	205485	88229	101556	81575	144501	196818	185183	78249	79736	87690	1610279
AT3G07850	protein_coding	AT3G07850	Pectin lyase-like superfamily protein	Chr3	1722	208490	124491	56859	204994	206022	194467	62399	39074	28821	134238	184849	164911	1609615
AT3G06365	ara11_novel		novel transcribed region; detected in root, carpel, root apical meristem, receptacle, leaf, dark-grown seedling, light-grown seedling, flower, pollen, aerial, shoot apical meristem	Chr3	3912	141541	79490	74641	189703	124992	201174	90482	93757	94407	104655	149949	208049	1552840
AT1G05580	protein_coding	CHX23	cation/H exchanger 23	Chr1	2976	166243	177888	171612	129570	133602	102682	127881	169249	88861	87569	91709	100102	1546968
AT1G61563	protein_coding	RALFL8	ralf-like 8	Chr1	528	117285	102761	135561	165932	156161	139706	83495	109123	155774	97979	141371	133155	1538303
AT5G48140	protein_coding	AT5G48140	Pectin lyase-like superfamily protein	Chr5	1545	181611	148239	154730	138198	166830	109729	101494	119676	135767	85127	99235	93851	1534487
AT3G43860	protein_coding	GH9A4	glycosyl hydrolase 9A4	Chr3	2241	200454	185183	197119	88193	111073	78565	129017	154891	139933	62136	68522	70135	1485221
AT1G24520	protein_coding	BCP1	homolog of Brassica campestris pollen protein 1	Chr1	706	130854	115698	142761	146016	132861	133611	86514	122816	111729	90419	126097	120554	1459930
AT3G41768	ribosomal_rna	AT3G41768	NA	Chr3	1808	144552	91086	72641	159929	127649	144898	107835	131011	90878	107289	104111	121507	1403386	Exclude
AT4G18700	protein_coding	CIPK12	CBL-interacting protein kinase 12	Chr4	2261	141208	162483	145809	126414	138400	115561	97555	120965	53307	90264	88492	90278	1370736
AT1G01980	protein_coding	AT1G01980	FAD-binding Berberine family protein	Chr1	1933	157495	150778	154246	112679	129266	97634	97152	123283	95670	72266	82572	85165	1358206
AT3G54800	protein_coding	AT3G54800	Pleckstrin homology (PH) and lipid-binding START domains-containing protein	Chr3	2898	162024	164355	167506	89270	106289	72063	123653	155866	96555	64782	68814	74913	1346090
AT2G41905	protein_coding	AT2G41905	transmembrane protein	Chr2	682	69627	67185	68455	137049	103459	124279	69077	83779	123837	127467	176195	165963	1316372
AT1G10770	protein_coding	AT1G10770	Plant invertase/pectin methylesterase inhibitor superfamily protein	Chr1	948	118131	95893	103570	104533	95010	97753	95636	122524	144987	92000	123200	119549	1312786
AT3G13390	protein_coding	sks11	SKU5 similar 11	Chr3	2237	173918	146506	130694	118439	118905	103629	103103	104948	67257	72604	85578	82327	1307908
AT1G58120	protein_coding	AT1G58120	hypothetical protein	Chr1	2057	130747	129516	137836	134044	144490	125569	81367	98305	53458	82058	93575	94512	1305477
AT2G26450	protein_coding	AT2G26450	Plant invertase/pectin methylesterase inhibitor superfamily	Chr2	2250	139553	143064	132601	109695	123818	95504	98921	122507	78769	79455	84296	87056	1295239
AT4G39110	protein_coding	AT4G39110	Malectin/receptor-like protein kinase family protein	Chr4	3246	151283	162161	140538	104165	114139	94043	109348	132386	59891	73946	72185	73649	1287734
AT1G61566	protein_coding	RALFL9	ralf-like 9	Chr1	551	96719	64843	132363	163800	158102	126676	55008	78999	113972	74820	107634	100625	1273561
AT5G47000	protein_coding	AT5G47000	Peroxidase superfamily protein	Chr5	1531	136608	131023	121766	105500	110164	100279	92429	111711	92915	79359	85418	82371	1249543
AT5G54095	protein_coding	AT5G54095	proteoglycan-like protein	Chr5	767	106866	95951	122904	112585	109771	109815	79177	104500	103124	82524	112061	108273	1247551
AT5G07410	protein_coding	AT5G07410	Pectin lyase-like superfamily protein	Chr5	1469	142053	80868	55770	167591	143997	170892	46893	31360	35536	97596	141425	131215	1245196
AT2G07040	protein_coding	PRK2A	Leucine-rich repeat protein kinase family protein	Chr2	2781	117818	132895	127781	120668	132636	115371	80328	96493	59176	82569	81257	78372	1225364
AT3G14040	protein_coding	AT3G14040	Pectin lyase-like superfamily protein	Chr3	1802	158753	96547	44658	142182	144666	133238	46778	29954	24786	87701	128174	115413	1152850
AT3G20580	protein_coding	COBL10	COBRA-like protein 10 precursor	Chr3	2615	122635	120677	117660	106431	114063	93606	84159	106751	62044	71232	74110	75139	1148507
AT3G28790	protein_coding	AT3G28790	transmembrane protein, putative (DUF1216)	Chr3	2291	37694	24843	16133	209599	119077	211757	15305	12833	12344	132842	182449	147119	1121995
AT4G03290	protein_coding	AT4G03290	EF hand calcium-binding protein family	Chr4	1093	105070	108472	106750	105413	112801	101787	69881	82347	87249	72913	86076	80434	1119193
AT1G60740	protein_coding	AT1G60740	Thioredoxin superfamily protein	Chr1	825	81188	84880	83662	82922	81457	79509	85679	102639	124487	86354	114639	111377	1118793
AT2G01010	ribosomal_rna	AT2G01010	NA	Chr2	1808	117532	73594	60018	130532	106041	118823	78980	96666	65211	79715	76628	88338	1092078	Exclude
AT1G35490	protein_coding	AT1G35490	bZIP family transcription factor	Chr1	1406	91095	86995	92473	94109	95746	85849	66774	82023	94843	69538	76688	72527	1008660
AT3G57690	protein_coding	AGP23	arabinogalactan protein 23	Chr3	460	57397	60564	50281	89685	60078	72059	60026	75698	129507	83062	132725	133907	1004989
AT4G26260	protein_coding	MIOX4	myo-inositol oxygenase 4	Chr4	1499	112420	113113	128950	70419	86808	61473	77575	103725	83900	51026	55995	58784	1004188
AT5G12000	protein_coding	AT5G12000	kinase with adenine nucleotide alpha hydrolases-like domain-containing protein	Chr5	2696	94960	107696	102641	87122	93497	77050	77160	95717	52947	67029	64839	65798	986456
AT2G31500	protein_coding	CPK24	calcium-dependent protein kinase 24	Chr2	2305	97008	100835	98842	90440	97841	81074	69805	85668	52251	63418	71197	67906	976285
AT4G24640	protein_coding	APPB1	Plant invertase/pectin methylesterase inhibitor superfamily protein	Chr4	1110	122920	94540	101766	85657	100788	71297	60454	66003	68469	50521	74847	73231	970493
AT4G02250	protein_coding	AT4G02250	Plant invertase/pectin methylesterase inhibitor superfamily protein	Chr4	483	104916	99866	104621	76874	76158	72936	63838	80145	98833	51696	66401	62759	959043
AT4G02380	protein_coding	SAG21	senescence-associated gene 21	Chr4	968	68887	68659	74640	83742	75097	88946	62489	82545	91881	75448	96612	89148	958094
AT1G03050	protein_coding	AT1G03050	ENTH/ANTH/VHS superfamily protein	Chr1	2222	97870	104367	90096	90454	90034	81276	70135	82397	60045	60880	64564	60441	952559
AT5G12960	protein_coding	AT5G12960	proline-tRNA ligase (DUF1680)	Chr5	2941	155800	165247	103695	23001	35108	22737	125452	161688	83582	31952	13735	16697	938694
AT1G04540	protein_coding	AT1G04540	Calcium-dependent lipid-binding (CaLB domain) family protein	Chr1	2446	102138	98442	100503	79496	89158	68770	70066	90651	55852	56428	59823	63181	934508
AT1G72330	protein_coding	ALAAT2	alanine aminotransferase 2	Chr1	2132	101138	117458	104961	54540	61197	44800	97138	122492	86518	46358	45626	47331	929557
AT3G02810	protein_coding	AT3G02810	Protein kinase superfamily protein	Chr3	2323	94355	100847	100498	72695	83698	65774	69608	89139	62237	55618	55433	54528	904430
AT2G40850	protein_coding	PI4K GAMMA 1	phosphoinositide 4-kinase gamma 1	Chr2	2580	95684	98587	94904	73540	81973	63339	69427	90345	59154	48632	49851	50548	875984
AT4G33970	protein_coding	AT4G33970	Leucine-rich repeat (LRR) family protein	Chr4	3108	113033	110350	128281	56384	68761	44893	73551	100430	65913	32986	35606	40132	870320
AT2G26850	protein_coding	AT2G26850	F-box family protein	Chr2	1890	91209	91335	98161	71136	88173	66206	62115	75977	61665	54871	51346	54856	867050
AT5G23270	protein_coding	STP11	sugar transporter 11	Chr5	2017	93225	93410	104107	70621	79147	59524	65808	87127	51249	47435	51096	53604	856353
AT2G23900	protein_coding	AT2G23900	Pectin lyase-like superfamily protein	Chr2	1844	92536	95005	94311	55445	59950	49657	75953	98662	70142	42863	48867	50376	833767
AT4G18596	protein_coding	AT4G18596	Pollen Ole e 1 allergen and extensin family protein	Chr4	2904	76561	72875	76223	71573	70645	63216	52796	63406	81521	54154	69414	65207	817591
AT2G36020	protein_coding	HVA22J	HVA22-like protein J	Chr2	1351	85311	68698	78145	68230	69341	59157	58879	72919	74636	48671	64914	58706	807607
AT5G50830	protein_coding	AT5G50830	nuclear polyadenylated RNA-binding protein	Chr5	1380	72146	77132	79269	76716	82095	77349	49653	62492	38859	54855	60456	59433	790455
AT1G04470	protein_coding	AT1G04470	hypothetical protein (DUF810)	Chr1	3611	88314	95103	74601	66850	75494	58160	64213	76206	36629	49781	48930	51016	785297
AT5G20390	protein_coding	AT5G20390	Glycosyl hydrolase superfamily protein	Chr5	1403	93575	85169	101432	42139	44170	37408	71298	94564	99885	29157	33807	34386	766990
AT3G62180	protein_coding	AT3G62180	Plant invertase/pectin methylesterase inhibitor superfamily protein	Chr3	1015	73682	65208	81321	72915	72781	64948	45328	66062	60589	46851	55298	53485	758468
AT1G13970	protein_coding	AT1G13970	beta-hexosaminidase (DUF1336)	Chr1	2226	66244	72863	65719	66872	70417	61555	55759	64961	59574	56386	57514	53192	751056
AT4G20890	protein_coding	TUB9	tubulin beta-9 chain	Chr4	2180	82940	82291	82622	53604	61590	44875	63313	75256	59091	39693	46899	48315	740489
AT2G33420	protein_coding	AT2G33420	hypothetical protein (DUF810)	Chr2	3545	90184	93386	84824	64491	72696	54946	56417	70485	28235	39168	38289	39784	732905
AT5G15110	protein_coding	AT5G15110	Pectate lyase family protein	Chr5	1919	59130	54691	47831	94142	80278	86075	40556	41982	33287	57650	73294	63253	732169
AT1G65970	protein_coding	TPX2	thioredoxin-dependent peroxidase 2	Chr1	737	63118	61149	72243	58771	65717	58070	50770	62126	73330	46883	60015	57341	729533
AT1G68110	protein_coding	AT1G68110	ENTH/ANTH/VHS superfamily protein	Chr1	1433	61227	63071	63018	61267	60265	58192	52177	64073	81077	49725	57031	55128	726251
AT1G66210	protein_coding	AT1G66210	Subtilisin-like serine endopeptidase family protein	Chr1	2677	95170	92243	86098	52110	63597	40393	60748	73848	48079	36177	34783	41341	724587
AT3G26110	protein_coding	AT3G26110	Anther-specific protein agp1-like protein	Chr3	682	60846	45157	50127	96962	90244	82034	27884	27091	36132	56836	76272	69144	718729
AT3G01230	protein_coding	AT3G01230	splicing regulatory glutamine/lysine-rich-like protein	Chr3	781	65303	61155	46390	66491	67780	72479	45690	41431	43677	63887	75653	67881	717817
AT2G39700	protein_coding	EXPA4	expansin A4	Chr2	1500	89435	82844	79731	54114	58917	48141	55468	74158	58780	43842	34540	33010	712980
AT5G58050	protein_coding	SVL4	SHV3-like 4	Chr5	2619	94785	84018	78280	52821	60370	44808	60449	71173	51361	33160	39247	39645	710117
AT5G28690	protein_coding	AT5G28690	carboxylate clamp-TPR protein (DUF1685)	Chr5	1951	72534	76714	80634	48644	51868	42674	56032	74138	74555	36494	41523	45052	700862
AT3G09530	protein_coding	EXO70H3	exocyst subunit exo70 family protein H3	Chr3	2528	58457	59493	51696	61178	60789	55632	52314	62277	60294	53864	63547	58771	698312
AT3G28980	protein_coding	AT3G28980	mediator of RNA polymerase II transcription subunit-like protein, putative (DUF1216)	Chr3	1705	35097	16744	5901	138754	64634	151027	8239	5821	4631	84864	104104	75314	695130
AT1G64740	protein_coding	TUA1	alpha-1 tubulin	Chr1	1652	83160	75463	71493	64585	68233	51272	52573	64161	39622	37630	44356	41021	693569
AT5G58170	protein_coding	SVL5	SHV3-like 5	Chr5	2622	80480	74064	68144	53697	58994	46324	56701	66232	49963	36509	43940	45173	680221
AT5G56750	protein_coding	NDL1	N-MYC downregulated-like 1	Chr5	2009	55316	58053	60734	64424	62043	56335	44928	56570	54750	46997	52663	49901	662714
AT5G15140	protein_coding	AT5G15140	Galactose mutarotase-like superfamily protein	Chr5	1758	76140	61751	57515	80348	97096	64826	32133	31780	19206	37169	46516	44591	649071
AT3G21180	protein_coding	ACA9	autoinhibited Ca(2 )-ATPase 9	Chr3	3979	69281	77639	63476	51245	55447	43124	59652	70864	41886	38880	38654	37254	647402
AT3G21700	protein_coding	SGP2	Ras-related small GTP-binding family protein	Chr3	1752	57893	60012	56377	57527	57808	51889	44283	54580	51147	46391	48537	48002	634446
AT2G16730	protein_coding	AT2G16730	glycosyl hydrolase family 35 protein	Chr2	2991	81603	61683	38561	70466	77161	59539	39579	29471	18402	46254	51436	49954	624109
AT2G05850	protein_coding	scpl38	serine carboxypeptidase-like 38	Chr2	2084	75436	75596	92630	29381	36971	23596	58716	81864	65456	20729	23374	25561	609310
AT5G60615	protein_coding	AT5G60615	Defensin-like (DEFL) family protein	Chr5	684	57420	46626	60744	55386	52443	48292	36915	45689	48810	41196	49290	47611	590422
AT3G61580	protein_coding	SLD1	Fatty acid/sphingolipid desaturase	Chr3	1951	65995	61727	58130	48463	49868	41000	45968	59558	42268	33719	36323	38484	581503
AT4G36490	protein_coding	SFH12	SEC14-like 12	Chr4	2126	58529	64363	51855	47750	49888	43584	45868	53034	34344	40945	43611	45604	579375
AT1G55570	protein_coding	sks12	SKU5 similar 12	Chr1	2280	61821	54559	43658	57008	63314	46011	36120	36046	29095	34609	47962	48932	559135
AT1G17540	protein_coding	AT1G17540	kinase with adenine nucleotide alpha hydrolases-like domain-containing protein	Chr1	2819	66611	60609	59695	49021	58219	38041	42860	51413	30000	28345	34161	35241	554216
AT3G01085	protein_coding	AT3G01085	Protein kinase superfamily protein	Chr3	2489	59951	61541	58251	49926	52983	44848	40171	49615	30431	33149	34685	36784	552335
AT5G61720	protein_coding	AT5G61720	hypothetical protein (DUF1216)	Chr5	1678	84689	55963	36879	43184	50149	44988	35378	26187	29538	33415	51151	46520	538041
AT3G28810	protein_coding	AT3G28810	mediator of RNA polymerase II transcription subunit-like protein, putative (DUF1216)	Chr3	1639	83626	79454	67087	26983	42120	23925	51192	49094	41207	20271	23722	26368	535049
AT3G06260	protein_coding	GATL4	galacturonosyltransferase-like 4	Chr3	2128	51043	50943	63063	53604	57714	50353	31379	41933	32605	31553	36741	34072	535003
AT4G27580	protein_coding	AT4G27580	phosphatidylinositol transfer SFH5-like protein	Chr4	779	50270	45974	53286	46065	48587	42236	33020	43869	52247	31928	40333	43159	530974
AT5G28680	protein_coding	ANX2	Malectin/receptor-like protein kinase family protein	Chr5	3139	58810	64748	64610	46058	50785	41226	39573	51430	20318	30313	30402	31217	529490
AT3G52010	protein_coding	scpl37	serine carboxypeptidase-like 37	Chr3	1768	56056	54106	59122	39338	44345	33187	41507	56257	52289	27283	31274	33542	528306
AT1G02000	protein_coding	GAE2	UDP-D-glucuronate 4-epimerase 2	Chr1	2088	59663	54719	56354	47708	49061	40593	37019	46903	35573	27668	36630	36166	528057
AT2G26410	protein_coding	Iqd4	IQ-domain 4	Chr2	2244	59353	61100	57903	45803	49995	39309	38914	49191	28250	30997	33826	32604	527245
AT2G22055	protein_coding	RALFL15	RALF-like 15	Chr2	650	45484	36752	50660	46224	45491	36415	35849	45496	66170	33015	42614	42221	526391
AT1G29140	protein_coding	AT1G29140	Pollen Ole e 1 allergen and extensin family protein	Chr1	1057	57634	44325	48430	59144	62813	52469	24254	23962	28938	31056	46616	42677	522318
AT1G70790	protein_coding	AT1G70790	Calcium-dependent lipid-binding (CaLB domain) family protein	Chr1	2121	46988	46506	54168	41170	44784	38791	37657	51081	51520	32813	37427	37588	520493
AT2G18470	protein_coding	PERK4	roline-rich extensin-like receptor kinase 4	Chr2	3063	60370	57075	52235	50062	51005	41436	38443	47771	20535	32242	33936	35153	520263
AT4G04930	protein_coding	DES-1-LIKE	fatty acid desaturase family protein	Chr4	1409	52430	51052	52571	47044	48706	39827	36534	44437	39486	32254	34766	33221	512328
AT2G33100	protein_coding	CSLD1	cellulose synthase-like D1	Chr2	3421	64933	69338	60739	38024	42581	30312	45120	57655	27780	24137	23706	26225	510550
AT5G12180	protein_coding	CPK17	calcium-dependent protein kinase 17	Chr5	2183	57367	60014	68396	41805	47039	37254	37426	49777	28025	25555	28335	28610	509603
AT3G30775	protein_coding	ERD5	Methylenetetrahydrofolate reductase family protein	Chr3	2174	60881	56123	55488	40972	49485	34873	40498	50460	36218	25189	28649	30294	509130
AT2G27180	protein_coding	AT2G27180	hypothetical protein	Chr2	1099	49598	51593	53720	47898	52258	49321	34792	39288	16523	33382	39616	39874	507863
AT3G00930	ara11_novel		novel transcribed region	Chr3	659	24779	18095	16153	102076	70994	87722	7650	8445	12222	37967	59059	51255	496417
AT3G02470	protein_coding	SAMDC	S-adenosylmethionine decarboxylase	Chr3	2091	47141	49931	49553	44796	43761	40855	34913	42436	32396	31322	36181	37227	490512
AT4G39610	protein_coding	AT4G39610	MIZU-KUSSEI-like protein (Protein of unknown function, DUF617)	Chr4	1270	52039	49200	58493	42332	45852	36452	34204	47206	36397	27473	29984	29746	489378
AT2G21540	protein_coding	SFH3	SEC14-like 3	Chr2	2561	52617	54674	50122	40768	46696	34886	37469	40758	32010	29324	33052	34634	487010
AT1G08140	protein_coding	CHX6A	cation/H exchanger 6A	Chr1	2883	59494	61510	56999	33382	39376	27443	42644	54304	35921	23226	23486	24908	482693
AT5G47540	protein_coding	AT5G47540	Mo25 family protein	Chr5	1698	41909	45063	43455	39970	37299	30981	37546	45247	50570	32352	36124	38452	478968
AT3G55430	protein_coding	AT3G55430	O-Glycosyl hydrolases family 17 protein	Chr3	1944	51558	41580	40976	45277	49186	39173	30760	36805	29569	28986	39297	38436	471603
AT3G08730	protein_coding	PK1	protein-serine kinase 1	Chr3	2507	37123	39163	39734	57427	49669	54608	25379	32833	25932	35095	37667	35786	470416
AT5G61960	protein_coding	ML1	MEI2-like protein 1	Chr5	4611	50305	54085	44711	43742	46560	36687	36593	44104	24042	30274	27825	27728	466656
AT3G17060	protein_coding	AT3G17060	Pectin lyase-like superfamily protein	Chr3	1356	52564	42176	36935	44811	53267	37029	28677	25418	24014	32623	41317	41615	460446
AT5G20410	protein_coding	MGD2	monogalactosyldiacylglycerol synthase 2	Chr5	1911	43447	44966	38820	43208	43125	39590	33110	36686	23947	33300	39203	39434	458836
AT5G54780	protein_coding	AT5G54780	Ypt/Rab-GAP domain of gyp1p superfamily protein	Chr5	2125	42909	46509	45133	42325	44835	38544	32234	39428	35200	30241	30750	30329	458437
AT4G02650	protein_coding	AT4G02650	ENTH/ANTH/VHS superfamily protein	Chr4	2241	48908	51251	59902	39302	45863	36107	31187	42562	21097	26461	27104	27982	457726
AT5G39400	protein_coding	PTEN1	Calcium/lipid-binding (CaLB) phosphatase	Chr5	1807	47544	48559	41951	39969	41750	32323	35410	41087	36369	27119	30991	30779	453851
AT1G28270	protein_coding	RALFL4	ralf-like 4	Chr1	1239	32986	35610	30691	39203	36857	36234	32716	36622	43246	36851	47252	42688	450956
AT1G01310	protein_coding	AT1G01310	CAP (Cysteine-rich secretory proteins, Antigen 5, and Pathogenesis-related 1 protein) superfamily protein	Chr1	977	40650	37824	38744	38689	38913	37846	30111	37663	34416	31647	40576	40986	448065
AT1G48020	protein_coding	PMEI1	pectin methylesterase inhibitor 1	Chr1	758	40178	40351	45914	28917	32532	25416	35833	45510	57892	26011	34737	33264	446555
AT3G59290	protein_coding	AT3G59290	ENTH/VHS family protein	Chr3	3806	58154	56158	55933	40041	46944	31740	31973	41484	18699	21325	21218	22386	446055
AT5G44340	protein_coding	TUB4	tubulin beta chain 4	Chr5	1797	41895	44813	38923	34112	35008	30772	36627	41535	32551	29374	39990	38322	443922
AT5G24105	protein_coding	AGP41	arabinogalactan protein 41	Chr5	733	31263	36718	34102	31376	27930	28272	35969	39745	63296	34313	40628	39961	443573
AT3G17980	protein_coding	C2	Calcium-dependent lipid-binding (CaLB domain) family protein	Chr3	1511	39577	39410	43719	39054	40253	36921	30960	39901	37895	29793	33778	31945	443206
AT5G18910	protein_coding	AT5G18910	Protein kinase superfamily protein	Chr5	2113	44311	47424	45159	34460	37522	29782	36076	44823	32657	27712	28362	28639	436927
AT3G52600	protein_coding	CWINV2	cell wall invertase 2	Chr3	2248	59720	50336	37843	29421	40334	25838	40126	34764	30411	24751	30465	32674	436683
AT2G33775	protein_coding	RALFL19	ralf-like 19	Chr2	991	38588	36185	39642	34304	33139	31484	33074	40442	47173	29161	36440	34996	434628
AT2G13350	protein_coding	AT2G13350	Calcium-dependent lipid-binding (CaLB domain) family protein	Chr2	1732	41468	41990	45322	39596	42116	36530	29192	37759	31422	27483	31233	29822	433933
AT3G20865	protein_coding	AGP40	arabinogalactan protein 40	Chr3	459	25414	25797	14786	47568	35461	37828	22467	17465	28870	45491	67666	64208	433021
AT1G67290	protein_coding	GLOX1	glyoxal oxidase-related protein	Chr1	2175	49535	32548	22748	56847	62691	52408	17681	13660	11968	29406	43098	40242	432832
AT2G07180	protein_coding	AT2G07180	Protein kinase superfamily protein	Chr2	1977	40916	42266	40402	40407	41547	38572	27945	35232	21136	30345	33556	33536	425860
AT3G20190	protein_coding	PRK4	Leucine-rich repeat protein kinase family protein	Chr3	2565	45166	48354	45014	34745	41371	30537	32707	41162	26416	24958	25538	26222	422190
AT1G32120	protein_coding	AT1G32120	serine/threonine-protein phosphatase 7 long form-like protein	Chr1	3886	54001	56312	53900	30481	36991	24767	34937	45411	26260	18613	18367	19623	419663
AT2G03875	ara11_novel		novel transcribed region; detected in root, carpel, root apical meristem, receptacle, leaf, dark-grown seedling, light-grown seedling, flower, pollen, aerial, shoot apical meristem	Chr2	1731	41459	22717	21665	56451	36795	58727	21531	23028	23394	25688	37050	51036	419541
AT3G25170	protein_coding	RALFL26	ralf-like 26	Chr3	865	38172	30695	38653	37336	33755	28445	27421	38772	48712	24353	35565	33610	415489
AT2G43230	protein_coding	AT2G43230	Protein kinase superfamily protein	Chr2	1827	37032	38539	36171	28928	28219	25799	40061	47896	37772	28315	32955	32237	413924
AT1G61860	protein_coding	AT1G61860	Protein kinase superfamily protein	Chr1	1873	40473	44269	39636	24037	28861	20340	40076	49396	50299	23229	25431	27581	413628
AT2G35765	protein_coding	AT2G35765	hypothetical protein	Chr2	455	33156	30576	35241	35681	32621	32982	26690	33652	47486	27733	37491	38604	411913
AT3G14595	protein_coding	AT3G14595	Ribosomal protein L18ae family	Chr3	1000	39954	31270	33550	37752	34064	31724	27681	34641	37387	26715	35577	34332	404647
AT4G33860	protein_coding	AT4G33860	Glycosyl hydrolase family 10 protein	Chr4	2021	54911	53839	45170	16678	18150	16942	48597	57859	41221	17823	16279	16889	404358
AT1G54070	protein_coding	AT1G54070	Dormancy/auxin associated family protein	Chr1	737	44162	37889	55241	26388	33271	20625	25156	34910	57823	14568	25379	24176	399588
AT4G32510	protein_coding	AT4G32510	HCO3- transporter family	Chr4	2747	39347	39746	32402	36992	39536	33624	30083	33170	25864	28225	30012	26253	395254
AT5G39420	protein_coding	cdc2cAt	CDC2C	Chr5	2558	50147	50564	48952	27340	36074	22122	31908	38491	22950	18964	19260	21617	388389
AT3G18810	protein_coding	PERK6	Protein kinase superfamily protein	Chr3	2501	45237	42697	46137	36543	43550	30132	24692	32502	20254	19704	23667	23143	388258
AT4G25780	protein_coding	AT4G25780	CAP (Cysteine-rich secretory proteins, Antigen 5, and Pathogenesis-related 1 protein) superfamily protein	Chr4	1219	38199	35922	37048	33636	35254	32068	26285	32965	26100	26037	31152	33000	387666
AT4G27790	protein_coding	AT4G27790	Calcium-binding EF hand family protein	Chr4	1679	38049	38917	40972	33887	37994	33018	25642	32531	25615	24163	27514	28154	386456
AT5G16500	protein_coding	AT5G16500	Protein kinase superfamily protein	Chr5	2428	41235	44542	37389	33321	36570	29610	29743	33970	22975	24907	25372	26122	385756
AT3G20530	protein_coding	AT3G20530	Protein kinase superfamily protein	Chr3	1780	36365	36136	33454	36908	40850	34388	24924	30692	24342	26656	30751	28127	383593
AT2G46260	protein_coding	LRB1	BTB/POZ/Kelch-associated protein	Chr2	2361	38625	40724	40304	27174	29252	23817	32267	42397	34187	20490	25508	25402	380147
AT4G07960	protein_coding	CSLC12	Cellulose-synthase-like C12	Chr4	2841	47642	46907	43664	27156	35058	23476	31592	36975	16968	20682	21689	22420	374229
AT5G26692	protein_coding	AT5G26692	Putative membrane lipoprotein	Chr5	677	30235	22338	31411	36163	37946	30775	20378	23554	28183	27501	44642	40455	373581
AT1G50010	protein_coding	TUA2	tubulin alpha-2 chain	Chr1	1775	37030	35724	34344	37523	34097	33823	24911	30541	18456	23488	30307	27327	367571
AT1G34095	protein_coding	AT1G34095	hypothetical protein	Chr1	612	34222	39647	44505	32200	38374	25518	24956	35449	19052	32071	16128	23186	365308
AT5G27870	protein_coding	AT5G27870	Plant invertase/pectin methylesterase inhibitor superfamily	Chr5	2543	46347	34718	23773	46198	50393	40201	16619	14665	9769	24087	29719	26792	363281
AT5G65530	protein_coding	AT5G65530	Protein kinase superfamily protein	Chr5	2034	35589	37953	33124	29341	29652	25118	30011	37669	26709	23437	26952	27156	362711
AT5G16110	protein_coding	AT5G16110	hypothetical protein	Chr5	1556	39260	33097	40864	33222	33376	30291	23746	32654	23427	21384	25106	25734	362161
AT3G20220	protein_coding	AT3G20220	SAUR-like auxin-responsive protein family	Chr3	629	30847	29711	31323	36057	35347	35150	20490	23554	30812	26425	33151	28544	361411
AT5G62750	protein_coding	AT5G62750	hypothetical protein	Chr5	896	32026	22196	16742	54712	58206	49630	11676	8669	8943	27226	36056	32167	358249
AT4G38190	protein_coding	CSLD4	cellulose synthase like D4	Chr4	3749	42931	40146	39260	33855	35613	28893	26057	35045	15413	19447	20807	20543	358010
AT1G30710	protein_coding	AT1G30710	FAD-binding Berberine family protein	Chr1	1876	43730	36337	26998	34513	40988	27051	26039	23181	18825	21311	26914	27385	353272
AT1G47270	protein_coding	TLP6	tubby like protein 6	Chr1	1826	34059	37055	37076	20892	24365	18777	32229	42231	40406	19318	22017	22560	350985
AT1G23350	protein_coding	AT1G23350	Plant invertase/pectin methylesterase inhibitor superfamily protein	Chr1	1245	27987	25117	29447	28243	28593	26319	25135	29965	35362	25655	33778	33716	349317
AT1G76370	protein_coding	AT1G76370	Protein kinase superfamily protein	Chr1	1817	31254	32251	31437	30467	31838	28709	25385	31519	26106	25111	27306	27440	348823
AT4G35180	protein_coding	LHT7	LYS/HIS transporter 7	Chr4	2424	31169	30130	30579	31595	29846	27117	24104	30523	27066	25033	28053	28154	343369
AT2G02970	protein_coding	AT2G02970	GDA1/CD39 nucleoside phosphatase family protein	Chr2	2351	37612	37881	32943	29643	32916	26028	25801	30650	20768	21557	22549	23526	341874
AT2G28180	protein_coding	ATCHX8	cation/hydrogen exchanger family protein	Chr2	2451	37411	40428	44240	24070	26841	21532	30027	40677	21932	16105	17946	17409	338618
AT5G16540	protein_coding	ZFN3	zinc finger nuclease 3	Chr5	1816	25277	27336	27599	30360	28317	26817	23189	29968	32424	25378	29601	29570	335836
AT3G20300	protein_coding	AT3G20300	extracellular ligand-gated ion channel protein (DUF3537)	Chr3	2068	30713	31053	32049	26419	26752	23378	26676	33640	25989	23190	25458	25479	330796
AT2G46500	protein_coding	PI4K GAMMA 4	phosphoinositide 4-kinase gamma 4	Chr2	2645	30183	31800	29972	31398	34702	28559	22234	26739	17400	24960	24813	26208	328968
AT2G01450	protein_coding	MPK17	MAP kinase 17	Chr2	2128	38601	37197	41436	14886	18189	12295	32688	43596	36653	11707	14065	15229	316542
AT1G25240	protein_coding	AT1G25240	ENTH/VHS/GAT family protein	Chr1	1585	33965	32058	31589	29273	30261	24416	21149	26068	22874	18137	20908	22455	313153
AT4G16745	protein_coding	AT4G16745	Exostosin family protein	Chr4	2427	32360	33064	33166	24333	23509	21249	24401	32494	29490	16852	20199	19310	310427
AT1G69940	protein_coding	PPME1	Pectin lyase-like superfamily protein	Chr1	1447	28691	16525	11476	43751	38465	45996	8304	6368	7416	24071	42492	36227	309782
AT5G03760	protein_coding	ATCSLA09	Nucleotide-diphospho-sugar transferases superfamily protein	Chr5	2433	34282	34890	27150	26875	30279	22281	25821	26962	12756	20488	20976	22049	304809
AT5G49920	protein_coding	AT5G49920	Octicosapeptide/Phox/Bem1p family protein	Chr5	1455	39128	38389	37264	18460	17687	14917	27669	33282	31284	12180	15626	15203	301089
AT3G23170	protein_coding	AT3G23170	hypothetical protein	Chr3	1042	24970	19002	23598	25545	20038	23109	20422	27808	33943	20922	28690	31452	299499
AT3G26934	protein_coding	AT3G26934	hypothetical protein	Chr3	1401	26189	24528	30768	26439	29843	25920	17602	22510	29543	19636	23249	21772	297999
AT5G45840	protein_coding	AT5G45840	Leucine-rich repeat protein kinase family protein	Chr5	2764	26022	29670	27119	27099	28093	24399	22752	26672	15188	22233	21139	21722	292108
AT3G04360	protein_coding	AT3G04360	Calcium-dependent lipid-binding (CaLB domain) family protein	Chr3	1563	27162	26807	29877	29662	28194	26922	19458	24643	12366	20573	23510	22211	291385
AT2G02720	protein_coding	AT2G02720	Pectate lyase family protein	Chr2	1807	41186	35596	36399	29969	34145	24374	17663	22477	8702	12216	13268	14386	290381
AT3G43120	protein_coding	AT3G43120	SAUR-like auxin-responsive protein family	Chr3	1361	29398	26946	30825	25138	26552	23036	19010	23779	26157	18004	20697	20733	290275
AT4G30140	protein_coding	CDEF1	GDSL-like Lipase/Acylhydrolase superfamily protein	Chr4	1518	30021	26465	28859	24260	25029	22012	20742	26854	25228	16336	20406	21826	288038
AT3G26860	protein_coding	AT3G26860	Plant self-incompatibility protein S1 family	Chr3	826	29638	30360	32463	18503	19111	15537	23848	25756	39128	14376	19045	18088	285853
AT2G20320	protein_coding	AT2G20320	DENN (AEX-3) domain-containing protein	Chr2	3859	36588	39200	36615	20751	22894	17886	25342	33287	15000	13675	12035	12207	285480
AT1G08150	protein_coding	ATCHX5	Cation/hydrogen exchanger family protein	Chr1	2754	31536	33009	29330	20942	25184	17285	25506	31486	19294	15136	16337	17367	282412
AT5G62240	protein_coding	AT5G62240	Cell cycle regulated microtubule associated protein	Chr5	1531	25447	26977	25944	27489	27298	24803	18046	21832	22675	19366	21553	20539	281969
AT3G02970	protein_coding	EXL6	EXORDIUM like 6	Chr3	1290	32313	30470	35602	19666	23973	17181	22577	30706	21586	13243	17000	16872	281189
AT1G18990	protein_coding	AT1G18990	myosin-binding protein, putative (Protein of unknown function, DUF593)	Chr1	1908	30689	31772	30975	18451	21461	16610	26436	32271	23974	14473	15525	14324	276961
AT3G59350	protein_coding	AT3G59350	Protein kinase superfamily protein	Chr3	2691	28384	32360	31992	17551	19750	16488	25148	31867	21459	15742	16876	18062	275679
AT3G56600	protein_coding	AT3G56600	phosphatidylinositol 4-kinase gamma-like protein	Chr3	2437	30978	34074	34310	19196	22547	16834	23895	31686	18654	13931	14658	14717	275480
AT1G49270	protein_coding	PERK7	Protein kinase superfamily protein	Chr1	2415	31458	30617	35179	22121	25695	18477	19485	28475	16835	14012	14029	16034	272417
AT5G58950	protein_coding	AT5G58950	Protein kinase superfamily protein	Chr5	2393	28259	28269	22185	26764	28541	24350	19147	20583	9311	19457	21472	22401	270739
AT5G15600	protein_coding	SP1L4	SPIRAL1-like4	Chr5	1019	29165	25908	31196	20695	24738	18323	17479	23822	29262	13417	16398	17707	268110
AT1G67480	protein_coding	AT1G67480	Galactose oxidase/kelch repeat superfamily protein	Chr1	2093	23371	24760	24007	25645	26194	23824	18568	23064	11861	19928	22786	22748	266756
AT5G47620	protein_coding	AT5G47620	RNA-binding (RRM/RBD/RNP motifs) family protein	Chr5	2307	20932	19142	19727	33895	26326	32494	14953	18734	9418	20671	26155	21632	264079
AT5G61680	protein_coding	AT5G61680	Pectin lyase-like superfamily protein	Chr5	1394	34044	28372	30106	17266	21778	15079	21960	28307	26639	12646	12527	14328	263052
AT3G29180	protein_coding	AT3G29180	DUF1336 family protein (DUF1336)	Chr3	2233	26742	25240	23156	24405	25856	20925	18631	21126	19791	17423	19810	19121	262226
AT3G49870	protein_coding	ARLA1C	ADP-ribosylation factor-like A1C	Chr3	1557	20036	22993	17154	20224	19358	18064	21131	21352	25612	22036	27350	25945	261255
AT4G21895	protein_coding	AT4G21895	DNA binding protein	Chr4	1201	27359	30270	26356	19572	20925	13959	20906	30368	21977	17531	12262	17212	258697
AT5G20230	protein_coding	BCB	blue-copper-binding protein	Chr5	1192	19232	19402	22450	24801	21175	21270	15962	20871	23363	17626	26862	24683	257697
AT3G25165	protein_coding	RALFL25	ralf-like 25	Chr3	599	19343	19117	18612	28290	24654	26162	12946	14855	17938	20402	28977	25606	256902
AT5G25340	protein_coding	AT5G25340	Ubiquitin-like superfamily protein	Chr5	1326	21143	21590	24461	20528	21684	19502	18661	23565	21261	18416	22146	21401	254358
AT4G34750	protein_coding	AT4G34750	SAUR-like auxin-responsive protein family	Chr4	1273	23410	20268	21898	23689	23209	20510	16650	20762	21649	16729	22559	21031	252364
AT5G42490	protein_coding	AT5G42490	ATP binding microtubule motor family protein	Chr5	3725	30605	32793	30788	21720	26308	18298	19978	26085	9827	12622	11542	11563	252129
AT1G75870	protein_coding	AT1G75870	hypothetical protein	Chr1	1130	24016	25570	26846	21973	26677	18373	15954	24620	16372	21249	11226	16018	248894
AT3G19310	protein_coding	AT3G19310	PLC-like phosphodiesterases superfamily protein	Chr3	1552	22144	21511	21381	24318	25449	22034	15097	17731	17776	18167	22002	20820	248430
AT3G22750	protein_coding	AT3G22750	Protein kinase superfamily protein	Chr3	2418	21624	24779	23278	20355	18661	20073	19890	25149	20641	16878	18373	17115	246816
AT2G40116	protein_coding	AT2G40116	Phosphoinositide-specific phospholipase C family protein	Chr2	2351	25119	26960	25747	22341	20502	19083	19443	25376	15382	15542	15334	14803	245632
AT5G40730	protein_coding	AGP24	arabinogalactan protein 24	Chr5	677	24644	19446	20842	20085	17983	16247	17359	21379	24638	14610	22124	22269	241626
AT3G36659	protein_coding	AT3G36659	Plant invertase/pectin methylesterase inhibitor superfamily protein	Chr3	1382	24359	23584	25860	20467	22627	18658	16104	20820	18570	15459	17255	17831	241594
AT2G42005	protein_coding	AT2G42005	Transmembrane amino acid transporter family protein	Chr2	1730	20912	22619	19372	25913	24959	22882	14671	17574	10578	17795	22339	21782	241396
AT1G11765	protein_coding	AT1G11765	Plant self-incompatibility protein S1 family	Chr1	721	16315	20161	19752	22551	21227	21050	14549	16982	14936	20214	26722	22182	236641
AT3G52460	protein_coding	AT3G52460	hydroxyproline-rich glycoprotein family protein	Chr3	1366	24177	19762	22902	26364	24481	22755	13240	17741	15419	13927	17693	17822	236283
AT2G44560	protein_coding	GH9B11	glycosyl hydrolase 9B11	Chr2	1712	24580	21154	16830	22993	26392	19192	15128	14676	12331	15591	22816	21844	233527
AT1G06700	protein_coding	AT1G06700	Protein kinase superfamily protein	Chr1	2188	22585	22497	21114	20004	19806	17957	18277	21882	19097	15263	17191	17010	232683
AT1G51250	protein_coding	AT1G51250	Plant self-incompatibility protein S1 family	Chr1	792	24072	22623	22215	17107	16676	13650	17804	18966	26754	15362	18533	18805	232567
AT4G18640	protein_coding	MRH1	Leucine-rich repeat protein kinase family protein	Chr4	2997	22243	25349	21305	20794	22448	18290	17331	20245	12730	16469	16748	17072	231024
AT3G62640	protein_coding	AT3G62640	DUF3511 domain protein (DUF3511)	Chr3	761	18434	15105	13050	25647	24457	25404	12012	13648	11391	20421	24842	23154	227565
AT2G32460	protein_coding	MYB101	myb domain protein 101	Chr2	1905	21596	20976	21360	22744	23686	18837	14859	18440	16694	14548	16684	16370	226794
AT3G12120	protein_coding	FAD2	fatty acid desaturase 2	Chr3	2528	20598	19042	20454	25596	21931	23884	12917	17932	10845	15375	19769	17414	225757
AT2G41860	protein_coding	CPK14	calcium-dependent protein kinase 14	Chr2	2333	27893	27860	28003	15738	19303	13525	19990	24001	14216	11401	11021	12089	225040
AT5G43300	protein_coding	GDPD3	PLC-like phosphodiesterases superfamily protein	Chr5	1741	22866	23058	22238	18436	21247	17038	16346	18099	19654	13198	16201	15822	224203
AT4G00350	protein_coding	AT4G00350	MATE efflux family protein	Chr4	1948	22888	17827	15089	24013	28059	20735	13240	13801	9238	16126	20575	18843	220434
AT1G23150	protein_coding	AT1G23150	hypothetical protein	Chr1	982	17491	17099	16354	17821	18118	17056	16519	18558	23312	16651	21557	19349	219885
AT1G05960	protein_coding	AT1G05960	ARM repeat superfamily protein	Chr1	3910	24723	25748	24183	18741	20440	15706	18458	22288	9667	13295	12707	13227	219183
AT2G33460	protein_coding	RIC1	ROP-interactive CRIB motif-containing protein 1	Chr2	1424	22738	19858	24258	20740	21223	19383	12982	17640	15210	12112	15093	14547	215784
AT2G24370	protein_coding	AT2G24370	kinase with adenine nucleotide alpha hydrolases-like domain-containing protein	Chr2	3247	19305	21096	18786	20485	19979	18128	15984	20100	13960	15699	16021	14485	214028
AT3G05725	protein_coding	AT3G05725	hypothetical protein (DUF3511)	Chr3	638	16874	15717	17833	17955	18653	16624	13814	17869	21115	16698	20243	20486	213881
AT4G26400	protein_coding	AT4G26400	RING/U-box superfamily protein	Chr4	1683	19105	19490	18917	16648	17713	15900	16743	21018	17136	15123	17270	17217	212280
AT4G35790	protein_coding	PLDDELTA	phospholipase D delta	Chr4	3637	24852	25716	23029	15692	18009	13167	19301	23430	13088	11428	11689	11982	211383
AT2G25600	protein_coding	SPIK	Shaker pollen inward K channel	Chr2	3320	28081	27473	25329	14802	19513	13083	18246	21392	11413	9429	10679	10340	209780
AT3G62660	protein_coding	GATL7	galacturonosyltransferase-like 7	Chr3	2240	22379	20405	19618	19078	18599	15691	16316	20744	13329	12388	14963	15898	209408
AT4G05330	protein_coding	AGD13	ARF-GAP domain 13	Chr4	1594	18774	19856	18639	16045	16595	14467	17846	21120	17232	14823	17616	16326	209339
AT4G19110	protein_coding	AT4G19110	Protein kinase superfamily protein	Chr4	2606	23446	22397	21207	17917	20542	14359	15835	19281	13537	12032	13638	14977	209168
AT5G44790	protein_coding	RAN1	copper-exporting ATPase / responsive-to-antagonist 1 / copper-transporting ATPase (RAN1)	Chr5	3633	25085	26132	19157	17118	21018	14831	17884	20284	7776	12973	13046	13412	208716
AT4G15530	protein_coding	PPDK	pyruvate orthophosphate dikinase	Chr4	3670	20062	18420	15044	25166	24041	21076	12015	12213	7030	15521	18291	19726	208605
AT5G02110	protein_coding	CYCD7;1	CYCLIN D7;1	Chr5	1309	16682	18117	18779	19107	18441	14783	14177	20806	15672	18837	13229	18561	207191
AT5G22000	protein_coding	RHF2A	RING-H2 group F2A	Chr5	2146	21685	20271	21443	19543	20720	17377	13683	17957	10919	12651	13339	12621	202209
AT3G58490	protein_coding	SPP1	Phosphatidic acid phosphatase (PAP2) family protein	Chr3	1625	19499	20626	21459	14622	15098	12779	16142	19895	20485	11904	14379	14593	201481
AT5G64510	protein_coding	TIN1	tunicamycin induced protein	Chr5	1696	10573	11532	7748	24686	25880	22276	8627	8990	8910	21392	25110	23840	199564
AT2G18280	protein_coding	TLP2	tubby like protein 2	Chr2	1955	18809	17527	18594	17586	18350	15738	13282	16744	17136	12765	15287	15602	197420
AT3G28780	protein_coding	AT3G28780	transmembrane protein, putative (DUF1216)	Chr3	2391	7702	5935	3970	32206	18303	36774	3634	3007	2674	21623	33765	27276	196869
AT4G17790	protein_coding	AT4G17790	SNARE associated Golgi protein family	Chr4	1551	14226	15410	14025	17016	16341	14223	14537	16311	21716	15375	19539	18126	196845
AT5G64790	protein_coding	AT5G64790	O-Glycosyl hydrolases family 17 protein	Chr5	1883	22703	19764	21585	18038	20326	15406	12851	15910	11208	10733	13813	13372	195709
AT3G56180	protein_coding	AT3G56180	LURP-one-like protein (DUF567)	Chr3	991	17885	17699	18802	16505	18501	16414	12099	14815	15925	13285	16449	15925	194304
AT5G19473	protein_coding	AT5G19473	RPM1-interacting protein 4 (RIN4) family protein	Chr5	862	13266	13611	14269	17992	16022	17139	10279	13313	18046	15899	20844	20530	191210
AT2G39770	protein_coding	CYT1	Glucose-1-phosphate adenylyltransferase family protein	Chr2	1896	19524	19704	15936	13676	15327	12722	17171	19033	15741	12093	15461	14559	190947
AT1G01460	protein_coding	PIPK11	Phosphatidylinositol-4-phosphate 5-kinase, core	Chr1	1837	20457	20899	21355	11395	13770	9387	17675	20771	22831	9302	10318	11007	189167
AT4G20870	protein_coding	FAH2	fatty acid hydroxylase 2	Chr4	1391	15350	16108	17087	15250	14110	12667	14053	17683	19728	12583	15699	15356	185674
AT4G04077	antisense_long_noncoding_rna	AT4G04077	Natural antisense transcript overlaps with AT4G04078	Chr4	826	12185	9285	8446	17072	12057	17915	11220	11752	13594	15425	30223	25844	185018
AT2G02140	protein_coding	LCR72	low-molecular-weight cysteine-rich 72	Chr2	725	15913	16247	12292	14380	14381	14042	12836	10977	17790	16788	20350	18840	184836
AT1G20630	protein_coding	CAT1	catalase 1	Chr1	2226	17405	15997	15322	19860	19075	15917	12032	13993	12676	12025	14980	15285	184567
AT3G48560	protein_coding	CSR1	chlorsulfuron/imidazolinone resistant 1	Chr3	2467	22880	21567	21619	14370	16175	12575	14796	20156	9954	9098	10339	9994	183523
AT1G06890	protein_coding	AT1G06890	nodulin MtN21 /EamA-like transporter family protein	Chr1	2042	17014	17188	16507	17109	18577	14010	13231	15869	13218	11906	14292	13723	182644
AT3G06270	protein_coding	AT3G06270	Protein phosphatase 2C family protein	Chr3	2126	17507	18688	18628	15193	15372	13550	14061	17986	12955	11387	12502	12655	180484
AT1G76490	protein_coding	HMG1	hydroxy methylglutaryl CoA reductase 1	Chr1	2616	19237	16535	17329	18662	17955	16318	12213	15325	9347	11387	13161	12280	179749
AT3G16040	protein_coding	AT3G16040	Translation machinery associated TMA7	Chr3	458	18367	15434	19838	14960	15658	14439	10851	15717	16797	10789	13301	13433	179584
AT3G22510	protein_coding	AT3G22510	Pre-rRNA-processing protein TSR2, conserved region	Chr3	833	16344	13984	16869	15100	16433	15010	11654	13752	17359	11861	15103	15173	178642
AT3G24715	protein_coding	AT3G24715	kinase superfamily with octicosapeptide/Phox/Bem1p domain-containing protein	Chr3	4165	19392	19714	17326	19459	19224	16369	12552	15903	6763	11014	10065	9725	177506
AT3G03800	protein_coding	SYP131	syntaxin of plants 131	Chr3	1368	16775	16970	17972	14530	16734	12842	12311	15454	16932	10954	12704	12631	176809
AT2G38400	protein_coding	AGT3	alanine:glyoxylate aminotransferase 3	Chr2	2047	18218	19427	17901	14299	14737	12434	13711	17784	10614	10399	11668	11944	173136
AT1G01780	protein_coding	PLIM2b	GATA type zinc finger transcription factor family protein	Chr1	939	16059	15227	16189	17231	16574	15950	9465	12006	14022	10573	14535	14091	171922
AT2G36320	protein_coding	AT2G36320	A20/AN1-like zinc finger family protein	Chr2	1774	16102	16609	14879	12964	13495	12497	13464	15958	14925	12061	14346	14257	171557
AT2G03865	ara11_novel		novel transcribed region; detected in root, carpel, root apical meristem, receptacle, leaf, dark-grown seedling, light-grown seedling, flower, pollen, aerial, shoot apical meristem	Chr2	416	17958	9767	9275	22481	15696	26130	8293	9144	9008	9532	13940	19059	170283
AT3G48780	protein_coding	SPT1	serine palmitoyltransferase 1	Chr3	2772	18934	17445	16608	13815	15653	12263	12823	15606	11047	10144	11838	11969	168145
AT1G79910	protein_coding	AT1G79910	Regulator of Vps4 activity in the MVB pathway protein	Chr1	1832	19203	18101	18429	16276	16926	15446	10186	13606	8882	9155	11288	9737	167235
AT3G04700	protein_coding	AT3G04700	carboxylate clamp-TPR protein (DUF1685)	Chr3	1073	8240	11345	10610	10784	9397	11111	13393	14622	25382	15998	17831	18226	166939
AT2G26490	protein_coding	AT2G26490	Transducin/WD40 repeat-like superfamily protein	Chr2	1894	18240	18751	23754	13177	11948	12049	13270	17645	12349	7973	9539	8168	166863
AT1G04700	protein_coding	AT1G04700	PB1 domain-containing protein tyrosine kinase	Chr1	4109	16013	16766	16404	16981	15766	14855	12648	16519	7035	10613	10664	10045	164309
AT2G33270	protein_coding	ACHT3	atypical CYS HIS rich thioredoxin 3	Chr2	1308	13957	13787	14217	15634	16095	14617	10711	13275	10791	13110	14764	13285	164243
AT1G53190	protein_coding	AT1G53190	RING/U-box superfamily protein	Chr1	2179	13928	12736	13003	22025	19468	19283	8260	10319	6467	12584	13880	11870	163823
AT2G18180	protein_coding	AT2G18180	Sec14p-like phosphatidylinositol transfer family protein	Chr2	2267	18503	19957	14367	11658	14179	9938	14901	14888	11983	9727	11152	12012	163265
AT3G07880	protein_coding	SCN1	Immunoglobulin E-set superfamily protein	Chr3	1412	13506	13359	10785	15581	15770	13743	10394	11440	11210	13211	16710	15484	161193
AT4G39180	protein_coding	SEC14	Sec14p-like phosphatidylinositol transfer family protein	Chr4	2539	16796	15932	14848	14231	16275	12648	11336	10985	9010	10534	13428	13840	159863
AT3G09760	protein_coding	AT3G09760	RING/U-box superfamily protein	Chr3	2040	15471	14800	13680	18114	17474	15402	9615	11080	7322	11208	12464	12117	158747
AT3G02230	protein_coding	RGP1	reversibly glycosylated polypeptide 1	Chr3	1567	8214	7348	7090	23173	18099	19136	5365	5621	5706	14512	22601	21173	158038
AT4G27350	protein_coding	AT4G27350	membrane lipoprotein lipid attachment site-like protein, putative (DUF1223)	Chr4	1382	14408	13646	13902	15412	15984	14414	9643	11765	9735	10486	14121	13211	156727
AT1G14290	protein_coding	SBH2	sphingoid base hydroxylase 2	Chr1	2129	16351	16065	17385	12999	13177	10684	11181	14625	15098	8796	9948	9657	155966
AT2G21480	protein_coding	AT2G21480	Malectin/receptor-like protein kinase family protein	Chr2	2978	16645	17823	14125	13900	13033	11959	13756	15717	8685	9924	10218	9300	155085
AT2G17500	protein_coding	AT2G17500	Auxin efflux carrier family protein	Chr2	1780	12592	11754	10854	17169	16200	14876	9491	10776	9685	12551	14890	13355	154193
AT1G44160	protein_coding	AT1G44160	HSP40/DnaJ peptide-binding protein	Chr1	1460	15623	14893	16638	12696	14552	11525	10539	13877	12261	8988	10621	10708	152921
AT5G40720	protein_coding	AT5G40720	C3H4 type zinc finger protein (DUF23)	Chr5	2613	15555	12817	11318	18907	17573	17401	8494	9502	4995	10410	13567	11995	152534
AT3G46520	protein_coding	ACT12	actin-12	Chr3	2637	10341	8642	6534	21057	17012	17764	6011	5402	6492	13746	19894	19496	152391
AT1G58030	protein_coding	CAT2	cationic amino acid transporter 2	Chr1	2456	13975	15180	12564	13856	14554	11811	11371	14035	9992	10664	11380	11514	150896
AT2G22180	protein_coding	AT2G22180	hydroxyproline-rich glycoprotein family protein	Chr2	1399	14579	13480	14740	15606	13998	14229	8839	11506	9960	9173	11603	11450	149163
AT1G49290	protein_coding	AT1G49290	Rho guanine nucleotide exchange factor	Chr1	1274	13865	17436	17488	12447	12053	10538	10325	15724	11019	12166	6722	9341	149124
AT4G38230	protein_coding	CPK26	calcium-dependent protein kinase 26	Chr4	2181	13426	13019	13319	16780	16848	15354	8717	11063	5943	10217	12528	11893	149107
AT3G04630	protein_coding	WDL1	WVD2-like 1	Chr3	1729	14864	15169	14694	10766	12186	10029	11607	14573	13232	8829	10835	11387	148171
AT4G00720	protein_coding	SK32	shaggy-like protein kinase 32	Chr4	2424	11974	11485	12470	17880	16227	16148	8311	11091	7254	11340	12444	11435	148059
AT1G79860	protein_coding	ROPGEF12	RHO guanyl-nucleotide exchange factor 12	Chr1	1936	16749	15595	15474	14941	13957	13944	10144	13051	6905	8567	9529	9102	147958
AT5G67480	protein_coding	BT4	BTB and TAZ domain protein 4	Chr5	2491	14683	14831	14773	10917	11803	9544	12033	14941	15285	8463	10077	10427	147777
AT3G61260	protein_coding	AT3G61260	Remorin family protein	Chr3	1131	13618	13489	14189	12374	12733	12083	10214	13564	10551	9189	13024	12063	147091
AT3G54740	protein_coding	AT3G54740	zein-binding protein (Protein of unknown function, DUF593)	Chr3	2218	14343	15269	15565	13630	14313	12462	10326	12757	7897	9590	10564	10340	147056
AT2G20700	protein_coding	LLG2	LORELEI-LIKE-GPI ANCHORED PROTEIN 2	Chr2	691	12590	10850	14486	14574	13884	12275	8058	10642	14850	9460	12572	12492	146733
AT2G46860	protein_coding	PPa3	pyrophosphorylase 3	Chr2	979	7435	4717	3470	26671	19105	22605	2842	2374	2574	14151	22108	18646	146698
AT1G53320	protein_coding	TLP7	tubby like protein 7	Chr1	1517	13199	12772	13437	12534	12404	11431	10457	13211	12843	10257	11564	11890	145999
AT5G03240	protein_coding	UBQ3	polyubiquitin 3	Chr5	1856	12367	13330	12934	12214	11948	10697	11299	13792	10106	10828	13142	12813	145470
AT2G37620	protein_coding	ACT1	actin 1	Chr2	2013	13824	12113	11140	15966	13271	14165	9490	10037	7021	10124	13670	13366	144187
AT1G80470	protein_coding	AT1G80470	F-box/RNI-like/FBD-like domains-containing protein	Chr1	1718	12802	15255	12586	10329	9538	7786	12916	18240	12524	11557	8527	11875	143935
AT1G63640	protein_coding	AT1G63640	P-loop nucleoside triphosphate hydrolases superfamily protein with CH (Calponin Homology) domain-containing protein	Chr1	3887	14695	15507	15380	12976	13709	11226	11173	14343	8138	8672	8907	9024	143750
AT2G34770	protein_coding	FAH1	fatty acid hydroxylase 1	Chr2	1142	13122	13056	14707	12742	13239	11307	9495	12572	13200	8675	10143	10345	142603
AT5G35110	protein_coding	AT5G35110	hypothetical protein	Chr5	885	17445	18171	18620	6826	7150	6332	14084	18115	16878	4939	7358	6157	142075
AT3G21570	protein_coding	AT3G21570	proline-rich nuclear receptor coactivator	Chr3	1139	14554	13481	10277	12252	12083	11066	9777	10127	14975	9780	12007	11689	142068
AT4G04980	protein_coding	AT4G04980	hypothetical protein	Chr4	3477	13846	14136	13972	15064	15944	13371	9125	10689	6343	9169	10049	9738	141446
AT2G38500	protein_coding	AT2G38500	2-oxoglutarate (2OG) and Fe(II)-dependent oxygenase superfamily protein	Chr2	1432	14546	12080	14364	14183	15516	12836	8511	11277	9613	8530	10377	9595	141428
AT5G59370	protein_coding	ACT4	actin 4	Chr5	1833	9468	8782	8874	19279	14685	16794	6100	6939	6803	11243	16056	15025	140048
AT3G12620	protein_coding	AT3G12620	Protein phosphatase 2C family protein	Chr3	2080	13822	13038	12933	12929	12724	11194	9928	12662	11071	8907	10988	9488	139684
AT3G11690	protein_coding	AT3G11690	hypothetical protein	Chr3	1794	11894	11834	9083	14560	13634	13094	9259	10700	8005	11050	13791	12662	139566
AT5G07440	protein_coding	GDH2	glutamate dehydrogenase 2	Chr5	2019	13928	12817	11359	12123	11963	10605	11273	11795	10350	8890	11761	12508	139372
AT4G10010	protein_coding	AT4G10010	Protein kinase superfamily protein	Chr4	2913	15093	15296	11978	12403	12765	10459	11545	13130	9252	8554	9405	9120	139000
AT5G13990	protein_coding	EXO70C2	exocyst subunit exo70 family protein C2	Chr5	2325	11750	10892	11137	17190	16069	15916	7435	8953	5649	9336	11582	11285	137194
AT2G40990	protein_coding	AT2G40990	DHHC-type zinc finger family protein	Chr2	1493	10879	10969	10706	14880	13442	13600	8286	10990	8381	11092	11966	11809	137000
AT4G20380	protein_coding	LSD1	LSD1 zinc finger family protein	Chr4	1667	11656	10072	13076	13472	12397	11736	8288	11138	12031	9522	11933	11366	136687
AT4G20880	protein_coding	AT4G20880	ethylene-responsive nuclear protein / ethylene-regulated nuclear protein (ERT2)	Chr4	2058	11457	12426	13720	14571	15149	13247	8091	11060	5260	9135	11216	10292	135624
AT3G57390	protein_coding	AGL18	AGAMOUS-like 18	Chr3	2060	14655	15180	16383	9176	10874	8711	10249	12950	13572	6888	8191	7933	134762
AT4G25150	protein_coding	AT4G25150	HAD superfamily, subfamily IIIB acid phosphatase	Chr4	1254	13088	10606	8332	17660	18857	15193	6518	6669	5247	9578	11459	11358	134565
AT3G05930	protein_coding	GLP8	germin-like protein 8	Chr3	926	15266	12298	13607	18048	17289	15985	4416	3106	6805	6918	9883	9461	133082
AT4G34710	protein_coding	ADC2	arginine decarboxylase 2	Chr4	3015	12435	12939	12846	12609	11132	11134	10536	13898	7149	8898	9604	9382	132562
AT1G79245	pseudogene	AT1G79245	pseudogene of Winged helix-turn-helix transcription repressor DNA-binding protein	Chr1	4735	11002	13820	16353	9393	10090	8039	10585	11277	7435	9548	12374	12186	132102	Exclude
AT1G73860	protein_coding	AT1G73860	P-loop containing nucleoside triphosphate hydrolases superfamily protein	Chr1	3635	14599	15028	14624	12151	14150	10570	9905	12133	6864	6984	7590	7482	132080
AT1G74010	protein_coding	AT1G74010	Calcium-dependent phosphotriesterase superfamily protein	Chr1	1505	17050	13105	8704	11808	16783	9271	8695	6672	8272	8765	10337	12517	131979
AT5G01820	protein_coding	SR1	serine/threonine protein kinase 1	Chr5	2216	13711	12839	13722	12512	12749	10677	8819	11733	7852	7946	9371	9981	131912
AT5G07420	protein_coding	AT5G07420	Pectin lyase-like superfamily protein	Chr5	1428	4036	2379	1265	23598	17256	24260	1473	969	946	13378	22515	18817	130892
AT1G22200	protein_coding	AT1G22200	Endoplasmic reticulum vesicle transporter protein	Chr1	1755	11482	11106	9332	13135	13781	11220	8319	9238	8742	9655	12181	11314	129505
AT3G13065	protein_coding	SRF4	STRUBBELIG-receptor family 4	Chr3	2638	13704	13224	10742	13263	13771	11564	9202	9926	6084	8826	9426	9254	128986
AT1G10660	protein_coding	AT1G10660	transmembrane protein	Chr1	1875	13664	13133	13229	8062	8756	7320	11400	14305	13470	8130	8084	8904	128457
AT3G19970	protein_coding	AT3G19970	alpha/beta-Hydrolases superfamily protein	Chr3	2642	12161	12290	9942	12969	13096	10086	9466	10463	8662	8705	10912	9661	128413
AT4G02570	protein_coding	CUL1	cullin 1	Chr4	2932	13918	14820	14576	10897	11712	10050	9790	12977	6464	8121	7537	7429	128291
AT5G24240	protein_coding	AT5G24240	phosphatidylinositol 4-kinase gamma-like protein	Chr5	2434	11047	10025	8874	14690	13137	13185	7920	8205	7265	10070	12132	11431	127981
AT5G54810	protein_coding	TSB1	tryptophan synthase beta-subunit 1	Chr5	1788	13076	12273	11709	11135	11142	9816	9864	12111	8316	8010	9363	9527	126342
AT4G11543	protein_coding	AT4G11543	hypothetical protein	Chr4	830	16011	19128	17098	10246	11220	6727	9880	14584	2851	7263	4150	6315	125473
AT5G46150	protein_coding	AT5G46150	LEM3 (ligand-effect modulator 3) family protein / CDC50 family protein	Chr5	2667	7254	8766	9755	9643	9232	9681	8898	11330	13370	10459	14315	12674	125377
AT5G17400	protein_coding	ER-ANT1	endoplasmic reticulum-adenine nucleotide transporter 1	Chr5	1350	11802	10986	11380	11242	11745	10451	8503	10608	9798	8546	9934	9887	124882
AT1G04820	protein_coding	TUA4	tubulin alpha-4 chain	Chr1	1971	13528	13084	12311	10498	11023	8583	9189	10553	8044	7110	10109	9925	123957
AT1G80280	protein_coding	AT1G80280	alpha/beta-Hydrolases superfamily protein	Chr1	2823	11588	12708	8682	11629	10974	9852	9556	10977	7279	9100	10618	10453	123416
AT1G15350	protein_coding	AT1G15350	DUF4050 family protein	Chr1	1503	10739	9806	11916	9772	9648	8355	9055	11518	13722	8069	9922	10081	122603
AT5G43060	protein_coding	RD21B	Granulin repeat cysteine protease family protein	Chr5	2047	14104	13668	11779	8401	10628	6726	11016	12817	8824	6448	8441	9098	121950
AT3G20770	protein_coding	EIN3	Ethylene insensitive 3 family protein	Chr3	2448	11944	16738	15335	9069	9797	6211	9720	15920	8770	7949	3879	6156	121488
AT2G39890	protein_coding	PROT1	proline transporter 1	Chr2	2129	13342	11475	9171	10435	11040	8603	10282	10064	8819	7660	9499	9846	120236
AT2G17890	protein_coding	CPK16	calcium-dependent protein kinase 16	Chr2	2235	12056	11434	11515	12361	12353	11056	8194	9981	5801	8444	8673	8264	120132
AT4G26650	protein_coding	AT4G26650	RNA-binding (RRM/RBD/RNP motifs) family protein	Chr4	2562	9873	11161	8465	11912	11209	10030	9295	9798	7424	9697	10770	10178	119812
AT2G19050	protein_coding	AT2G19050	GDSL-like Lipase/Acylhydrolase superfamily protein	Chr2	1315	13701	13091	17146	4854	6766	4379	12156	16384	16304	4365	4908	5634	119688
AT2G16500	protein_coding	ADC1	arginine decarboxylase 1	Chr2	2917	10370	11188	11551	11446	9237	11124	10070	12880	6369	8019	8968	8449	119671
AT2G29050	protein_coding	RBL1	RHOMBOID-like 1	Chr2	1823	11324	11285	9794	9560	9129	8356	9867	11249	8992	8481	10345	10470	118852
AT5G14895	protein_coding	AT5G14895	NHL domain protein	Chr5	1030	12411	11138	11048	10102	10045	8918	8375	10292	10974	7139	9078	9325	118845
AT1G71697	protein_coding	CK1	choline kinase 1	Chr1	1897	9747	10568	10390	11583	11532	10180	8373	9991	7693	9144	9901	9096	118198
AT2G20724	pseudogene	AT2G20724	pseudogene of expressed protein	Chr2	683	8207	9745	8301	7379	6059	5205	10615	11454	20179	7719	10702	11752	117317	Exclude
AT4G27500	protein_coding	PPI1	proton pump interactor 1	Chr4	2499	10272	10502	8744	15352	14096	13760	6248	7384	2910	9672	9527	8835	117302
AT3G50910	protein_coding	AT3G50910	netrin receptor DCC	Chr3	2110	10350	10118	10717	12495	11756	11019	7225	9678	6126	8126	10020	9311	116941
AT3G02555	protein_coding	AT3G02555	hypothetical protein	Chr3	1378	12227	13116	14403	6274	7560	5757	10644	14190	13991	5455	6206	6298	116121
AT2G46490	protein_coding	AT2G46490	hypothetical protein	Chr2	839	8183	8793	7508	10318	7850	9342	8087	10515	12755	8686	11986	11897	115920
AT4G25900	protein_coding	AT4G25900	Galactose mutarotase-like superfamily protein	Chr4	1446	10004	9065	8512	10545	12094	9049	7197	7208	7867	8896	12379	12027	114843
AT2G46360	protein_coding	AT2G46360	hypothetical protein	Chr2	769	10579	9428	8420	12932	12725	11083	6247	6484	7053	8481	10298	9974	113704
AT4G30850	protein_coding	HHP2	heptahelical transmembrane protein2	Chr4	1605	11722	10290	9451	11351	11426	9114	7523	8866	8527	7213	9069	8924	113476
AT2G23070	protein_coding	AT2G23070	Protein kinase superfamily protein	Chr2	1846	11370	10693	10852	8820	8920	7420	8656	11850	11917	6806	7793	7879	112976
AT4G28000	protein_coding	AT4G28000	P-loop containing nucleoside triphosphate hydrolases superfamily protein	Chr4	2891	5943	6230	5979	18064	12794	17226	3599	3742	3066	11639	13051	11588	112921
AT5G19360	protein_coding	CPK34	calcium-dependent protein kinase 34	Chr5	2057	11573	11558	12800	10972	12548	10143	6577	8359	4859	6319	7758	7790	111256
AT2G40620	protein_coding	AT2G40620	Basic-leucine zipper (bZIP) transcription factor family protein	Chr2	1801	11138	10058	11005	11113	11538	9242	7088	9310	8062	6414	8366	7488	110822
AT5G01800	protein_coding	AT5G01800	saposin B domain-containing protein	Chr5	1488	11336	9842	10258	10163	10250	8584	7073	9294	10137	6728	8532	8189	110386
AT3G51150	protein_coding	AT3G51150	ATP binding microtubule motor family protein	Chr3	4264	14022	14733	12818	8590	9695	7060	9271	11440	4879	5247	5753	6044	109552
AT2G16586	protein_coding	AT2G16586	transmembrane protein	Chr2	1135	7138	6706	7428	10606	9618	8056	6805	8653	9038	7869	12805	13537	108259
AT4G33230	protein_coding	AT4G33230	Plant invertase/pectin methylesterase inhibitor superfamily	Chr4	2231	11349	11136	9508	10570	12410	8894	7037	7944	4925	7376	8000	8037	107186
AT5G26060	protein_coding	AT5G26060	Plant self-incompatibility protein S1 family	Chr5	796	10462	9832	11147	9363	10932	9599	6417	8593	8063	7218	7492	7690	106808
AT2G19880	protein_coding	AT2G19880	Nucleotide-diphospho-sugar transferases superfamily protein	Chr2	2435	11197	12233	11298	9043	9632	7933	8535	10431	6495	6299	7244	6397	106737
AT4G24630	protein_coding	AT4G24630	DHHC-type zinc finger family protein	Chr4	1798	10657	10579	10836	9578	10005	8924	7911	9750	6519	6368	7476	7532	106135
AT1G52240	protein_coding	ROPGEF11	rop guanine nucleotide exchange factor-like protein	Chr1	2094	8089	8280	6872	12066	11474	10810	6274	7057	6485	9002	10235	9196	105840
AT1G64630	protein_coding	WNK10	with no lysine (K) kinase 10	Chr1	2201	8485	7026	5332	15316	11340	13823	4711	5136	3587	9627	10760	9124	104267
AT5G58380	protein_coding	SIP1	SOS3-interacting protein 1	Chr5	2074	11792	11883	10847	9669	10806	8550	7128	8708	4883	6546	6666	6772	104250
AT3G24530	protein_coding	AT3G24530	AAA-type ATPase family protein / ankyrin repeat family protein	Chr3	2293	8508	7760	7662	13367	13299	11823	4990	5964	3867	7624	9180	8690	102734
AT4G02480	protein_coding	AT4G02480	AAA-type ATPase family protein	Chr4	4375	11514	11907	8719	9940	10447	9179	7817	9333	3468	6921	6886	6446	102577
AT1G19110	protein_coding	AT1G19110	inter-alpha-trypsin inhibitor heavy chain-like protein	Chr1	2692	10575	10907	10679	8430	8702	7361	8433	10913	5998	6413	6727	6734	101872
AT1G36050	protein_coding	AT1G36050	Endoplasmic reticulum vesicle transporter protein	Chr1	2167	10309	9718	9871	9954	10339	8863	6504	7979	6112	6820	7680	7402	101551
AT5G46250	protein_coding	LARP6a	RNA-binding protein	Chr5	1662	9267	9975	10315	10096	10529	8927	6458	8962	3759	7765	7164	8265	101482
AT1G12450	protein_coding	AT1G12450	SNARE associated Golgi protein family	Chr1	1689	9305	10058	9232	8203	8380	6690	7767	9503	10758	6204	7496	7340	100936
AT3G28820	protein_coding	AT3G28820	mediator of RNA polymerase II transcription subunit-like protein, putative (DUF1216)	Chr3	1605	12930	12418	9564	7652	7328	8130	8638	8232	5280	5697	8043	6735	100647
AT1G57680	protein_coding	Cand1	plasminogen activator inhibitor	Chr1	2200	12225	11933	11006	6686	7907	6013	9502	10679	6767	5405	5625	6115	99863
AT3G01630	protein_coding	AT3G01630	Major facilitator superfamily protein	Chr3	1995	8577	8226	8290	11769	10393	9990	5982	7986	4421	7044	8814	8077	99569
AT4G32150	protein_coding	VAMP711	vesicle-associated membrane protein 711	Chr4	1363	9131	7833	8987	9511	9550	9011	6111	7750	7912	6749	8571	8346	99462
AT1G10740	protein_coding	AT1G10740	alpha/beta-Hydrolases superfamily protein	Chr1	2369	9415	8432	7743	13005	10340	11176	5417	5997	4608	7178	8678	7285	99274
AT4G24580	protein_coding	REN1	Rho GTPase activation protein (RhoGAP) with PH domain-containing protein	Chr4	3330	10100	9867	11203	10248	10081	8770	6214	7977	4646	5668	7083	6631	98488
AT2G43160	protein_coding	AT2G43160	ENTH/VHS family protein	Chr2	3647	11846	11026	10702	8614	9813	6973	7463	9771	5524	4962	5365	5251	97310
AT3G18220	protein_coding	LPP4	Phosphatidic acid phosphatase (PAP2) family protein	Chr3	1325	9424	8091	7474	9956	10594	8180	5927	6900	5993	6735	8812	8603	96689
AT3G52800	protein_coding	AT3G52800	A20/AN1-like zinc finger family protein	Chr3	1373	10418	10429	9371	7830	7475	6582	7207	9057	9124	5243	6663	7046	96445
AT3G06150	protein_coding	AT3G06150	cytochrome P450 family protein	Chr3	2676	16556	14952	8486	5599	8788	4709	10369	8973	4078	3843	4342	5712	96407
AT4G39870	protein_coding	AT4G39870	TLD-domain containing nucleolar protein	Chr4	1754	8023	8203	8145	9502	9284	8707	6044	7131	5877	7678	9045	8482	96121
AT2G45405	protein_coding	AT2G45405	hypothetical protein	Chr2	574	9188	12597	13594	5332	7285	4532	7105	11061	9246	6024	4212	5678	95854
AT1G54280	protein_coding	AT1G54280	ATPase E1-E2 type family protein / haloacid dehalogenase-like hydrolase family protein	Chr1	4587	8193	8894	7926	11121	10898	9633	6209	7222	2992	7622	7757	7355	95822
AT1G05820	protein_coding	SPPL5	SIGNAL PEPTIDE PEPTIDASE-LIKE 5	Chr1	2723	9380	9384	8706	7846	8695	6651	7716	8572	7168	6346	7355	7617	95436
AT4G39670	protein_coding	AT4G39670	Glycolipid transfer protein (GLTP) family protein	Chr4	1224	7194	6909	6313	11360	8513	9824	5495	6833	7089	7344	9150	7864	93888
AT1G50610	protein_coding	PRK5	Leucine-rich repeat protein kinase family protein	Chr1	2509	8476	9127	8238	10000	9874	9525	6180	7720	3300	7246	7246	6486	93418
AT4G37280	protein_coding	AT4G37280	MRG family protein	Chr4	1331	8518	9366	7780	7755	8228	6355	6799	9657	7271	7616	6098	7475	92918
AT1G54920	protein_coding	AT1G54920	hypothetical protein	Chr1	3307	11044	9989	7926	8840	9047	8160	7487	8058	4722	6143	6023	5433	92872
AT3G51770	protein_coding	ETO1	tetratricopeptide repeat (TPR)-containing protein	Chr3	3833	8304	8724	7845	10400	9507	8936	6447	7693	4861	6438	7034	6485	92674
AT2G36420	protein_coding	TRM27	nucleolin-like protein	Chr2	1814	11160	9331	11060	7762	10620	8120	5357	7231	4888	4614	5997	6486	92626
AT1G19500	protein_coding	AT1G19500	hypothetical protein	Chr1	678	7285	7311	5902	7951	8012	7395	5549	6232	8790	7229	10516	10394	92566
AT3G56800	protein_coding	CAM3	calmodulin 3	Chr3	1143	7228	7087	5701	9162	8182	7623	5624	5709	6853	7248	11258	10830	92505
AT3G54880	protein_coding	AT3G54880	zinc finger protein	Chr3	1060	8307	7733	7340	6614	6984	6165	7454	8845	9871	6900	8214	7886	92313
AT2G41630	protein_coding	TFIIB	transcription factor IIB	Chr2	1417	8601	8404	8358	7965	7824	7437	6630	8855	6864	6674	7578	7041	92231
AT5G54310	protein_coding	AGD5	ARF-GAP domain 5	Chr5	1932	8531	8558	10185	8252	8459	7618	6001	8183	8037	5570	6493	6286	92173
AT5G41780	protein_coding	AT5G41780	myosin heavy chain-like protein	Chr5	2332	10294	10170	13674	7525	8243	7589	6575	9195	3969	4493	5154	4439	91320
AT4G03420	protein_coding	AT4G03420	hypothetical protein (DUF789)	Chr4	2040	6724	6629	4718	9679	8304	9857	5343	5987	5263	9102	10740	8697	91043
AT5G54130	protein_coding	AT5G54130	Calcium-binding endonuclease/exonuclease/phosphatase family	Chr5	1985	9165	10226	9600	6324	6580	5564	7947	10344	9031	5017	5721	5020	90539
AT3G18750	protein_coding	WNK6	with no lysine (K) kinase 6	Chr3	2774	7039	7022	7035	10890	11001	10431	4819	5502	3258	6943	8434	7776	90150
AT1G47380	protein_coding	AT1G47380	Protein phosphatase 2C family protein	Chr1	2228	8180	8612	8180	8278	7879	7194	6732	8619	5996	6497	7241	6677	90085
AT2G03980	protein_coding	AT2G03980	GDSL-like Lipase/Acylhydrolase superfamily protein	Chr2	2025	8746	8252	6970	7255	8125	6431	6215	6350	7320	6744	8711	8643	89762
AT2G45403	protein_coding	AT2G45403	hypothetical protein	Chr2	701	10979	14116	13002	6227	7456	3973	7862	11544	1956	4854	2797	4431	89197
AT1G04300	protein_coding	AT1G04300	TRAF-like superfamily protein	Chr1	4049	10202	10160	11272	8472	9488	7562	5912	8376	3544	4455	4458	4303	88204
AT3G50370	protein_coding	AT3G50370	hypothetical protein	Chr3	7367	9075	9017	6365	12477	11432	9890	4701	5523	2048	6164	6097	5180	87969
AT5G50040	protein_coding	AT5G50040	Plant invertase/pectin methylesterase inhibitor superfamily protein	Chr5	1052	9834	7462	6357	8283	9700	7134	5352	5365	5784	5875	7910	8875	87931
AT5G15950	protein_coding	AT5G15950	Adenosylmethionine decarboxylase family protein	Chr5	2053	6414	7071	4734	10105	8647	8854	5146	5076	4642	7823	9569	8865	86946
AT5G41990	protein_coding	WNK8	with no lysine (K) kinase 8	Chr5	2254	8276	9132	8452	7958	7537	6834	6627	8115	4982	5721	6704	6311	86649
AT5G46840	protein_coding	AT5G46840	RNA-binding (RRM/RBD/RNP motifs) family protein	Chr5	1771	8456	8898	8535	7653	7834	6946	6841	8470	4983	5907	5824	6047	86394
AT1G11990	protein_coding	AT1G11990	O-fucosyltransferase family protein	Chr1	2131	7517	7818	6762	8865	9140	8116	5482	6783	4993	6636	7228	7007	86347
AT5G01610	protein_coding	AT5G01610	hypothetical protein (Protein of unknown function, DUF538)	Chr5	978	7663	7658	8048	7551	7789	6886	5560	6981	8490	5820	6825	6556	85827
AT2G31800	protein_coding	AT2G31800	Integrin-linked protein kinase family	Chr2	1983	7246	6826	6048	10313	9479	8762	4987	5158	5311	6942	7547	6771	85390
AT2G45800	protein_coding	PLIM2a	GATA type zinc finger transcription factor family protein	Chr2	1255	7877	8228	8375	7882	7636	7480	5685	5744	7527	4670	7089	6937	85130
AT4G13560	protein_coding	UNE15	Late embryogenesis abundant protein (LEA) family protein	Chr4	4151	3492	2606	1954	11831	9061	12899	1444	1243	1854	8618	15800	14234	85036
AT3G48450	protein_coding	AT3G48450	RPM1-interacting protein 4 (RIN4) family protein	Chr3	919	7919	7601	7571	7653	7750	6885	5131	6664	7446	5317	7122	6968	84027
AT4G21326	protein_coding	SBT3.12	subtilase 3.12	Chr4	3185	8613	7714	6448	8436	11903	6457	5396	5990	4408	5463	6241	6810	83879
AT1G61565	protein_coding	AT1G61565	hypothetical protein	Chr1	331	9657	8480	10829	14420	13945	11861	1926	2159	3240	1950	2605	2531	83603
AT1G08510	protein_coding	FATB	fatty acyl-ACP thioesterases B	Chr1	2241	8610	8141	8717	7659	8124	7135	5559	7307	5186	5082	6152	5643	83315
AT3G13227	protein_coding	AT3G13227	serine-rich protein-like protein	Chr3	767	6831	5639	5359	9927	7962	8475	3923	4375	6294	5792	10539	7976	83092
AT4G15980	protein_coding	AT4G15980	Plant invertase/pectin methylesterase inhibitor superfamily	Chr4	2475	6326	5720	4343	11558	10145	10473	3351	2892	2445	7102	9650	8141	82146
AT4G30440	protein_coding	GAE1	UDP-D-glucuronate 4-epimerase 1	Chr4	1895	8346	7600	8392	7742	7423	7110	5049	5714	6751	5044	6733	6183	82087
AT4G20160	protein_coding	AT4G20160	golgin family A protein	Chr4	4166	9110	9950	10176	7884	9063	7449	5405	6753	2567	4619	4618	4391	81985
AT4G25590	protein_coding	ADF7	actin depolymerizing factor 7	Chr4	1215	5131	4392	4598	8456	7630	7263	3909	4268	6735	7270	10887	11033	81572
AT3G17660	protein_coding	AGD15	ARF-GAP domain 15	Chr3	1445	7446	7711	7733	7774	7328	7358	5344	6545	6973	5385	6247	5692	81536
AT3G16640	protein_coding	TCTP	translationally controlled tumor protein	Chr3	1012	5411	4906	3699	9199	7962	8479	4055	4177	4020	7688	11955	9607	81158
AT4G39080	protein_coding	VHA-A3	vacuolar proton ATPase A3	Chr4	3032	9083	9473	8122	6441	7095	5036	7206	8552	4845	4483	4916	5135	80387
AT2G39570	protein_coding	ACR9	ACT domain-containing protein	Chr2	1840	7782	7752	7136	7147	6984	6441	6057	7162	4921	5429	6614	6554	79979
AT3G11850	protein_coding	AT3G11850	myosin-binding protein (Protein of unknown function, DUF593)	Chr3	2543	7206	7535	6324	8225	7710	7179	5326	6068	4160	6029	6851	6748	79361
AT3G03090	protein_coding	VGT1	vacuolar glucose transporter 1	Chr3	2077	9612	9303	9507	4541	5419	3704	8063	10018	6936	3715	4130	4410	79358
AT3G22290	protein_coding	AT3G22290	Endoplasmic reticulum vesicle transporter protein	Chr3	1788	7639	7561	7836	6866	6957	5839	5500	7312	7420	5157	5699	5552	79338
AT3G12690	protein_coding	AGC1.5	AGC kinase 1.5	Chr3	2843	6830	6124	6185	10840	8841	9526	3902	4691	2844	5494	7267	6780	79324
AT1G68610	protein_coding	PCR11	PLANT CADMIUM RESISTANCE 11	Chr1	749	7769	7312	5260	7998	7526	6227	5347	6841	5742	6816	5458	6956	79252
AT1G65840	protein_coding	PAO4	polyamine oxidase 4	Chr1	2258	7052	7312	6012	9265	7292	8209	4988	5491	3839	6416	7028	6187	79091
AT5G52360	protein_coding	ADF10	actin depolymerizing factor 10	Chr5	816	5670	5357	6031	7416	6638	6917	4872	6166	7224	5978	8498	7956	78723
AT4G31290	protein_coding	AT4G31290	ChaC-like family protein	Chr4	1386	6858	6362	5472	8367	7949	7656	4954	5767	4869	6229	7398	6728	78609
AT5G56640	protein_coding	MIOX5	myo-inositol oxygenase 5	Chr5	1413	4991	4068	3720	9348	8472	7914	3821	4286	5409	7393	9955	9029	78406
AT5G59030	protein_coding	COPT1	copper transporter 1	Chr5	1253	9069	7122	7399	6069	5848	5184	5477	7027	7882	4231	6368	6271	77947
AT2G14750	protein_coding	APK	APS kinase	Chr2	1622	6261	5837	5752	8580	8398	7860	4167	4828	4431	6417	7903	7345	77779
AT3G58480	protein_coding	AT3G58480	calmodulin-binding family protein	Chr3	2171	7024	7294	7964	7069	6698	6719	5677	6774	4729	5522	6423	5863	77756
AT1G50810	transposable_element_gene	AT1G50810	transposable_element_gene	Chr1	4105	7848	11011	10463	6436	6798	5315	5532	8056	2929	5564	3763	3925	77640	Exclude
AT4G27880	protein_coding	AT4G27880	Protein with RING/U-box and TRAF-like domain	Chr4	1576	6756	6576	5529	6782	6458	6250	5594	6632	6559	5426	7113	6346	76021
AT4G37760	protein_coding	SQE3	squalene epoxidase 3	Chr4	2196	6459	6946	6032	6575	6261	5495	5987	7654	6017	5703	6356	6433	75918
AT5G54240	protein_coding	AT5G54240	membrane lipoprotein lipid attachment site-like protein, putative (DUF1223)	Chr5	1407	4996	4561	3570	9203	8103	7954	3914	3854	3750	7445	9614	8291	75255
AT4G38730	protein_coding	AT4G38730	magnesium transporter, putative (DUF803)	Chr4	1610	6428	6407	6262	7719	8116	6601	4666	5719	4698	5614	6347	6344	74921
AT5G27980	protein_coding	AT5G27980	Seed maturation protein	Chr5	891	6798	4017	3448	9881	9381	8396	2780	2748	3627	5030	9384	8705	74195
AT3G54240	protein_coding	AT3G54240	alpha/beta-Hydrolases superfamily protein	Chr3	1338	7776	6347	4804	7665	8858	6210	3848	3293	4422	4863	7837	7900	73823
AT4G30860	protein_coding	SDG4	SET domain group 4	Chr4	1841	7387	8411	7409	5205	6725	3905	6568	9266	5530	5594	3054	4617	73671
AT2G13680	protein_coding	CALS5	callose synthase 5	Chr2	6250	6993	6956	5863	8777	8649	8235	4213	4989	1507	5670	6141	5182	73175
AT1G79830	protein_coding	GC5	golgin Putative 5	Chr1	3826	8115	7855	6451	7484	7707	6904	4858	5862	2430	4950	5202	5181	72999
AT3G04690	protein_coding	ANX1	Malectin/receptor-like protein kinase family protein	Chr3	3807	8654	8876	8926	6714	7227	6052	5026	6324	3032	3998	4075	3786	72690
AT3G22760	protein_coding	SOL1	Tesmin/TSO1-like CXC domain-containing protein	Chr3	2924	6570	8617	8447	5628	6166	4028	5660	8980	5858	5401	2915	4336	72606
AT5G16100	protein_coding	AT5G16100	RWP-RK domain protein	Chr5	1733	6964	7464	7496	6567	6157	4642	5446	7777	4625	5290	4016	5856	72300
AT5G61410	protein_coding	RPE	D-ribulose-5-phosphate-3-epimerase	Chr5	1520	5593	5742	5234	7271	7086	6055	4746	6026	5293	5729	6892	6440	72107
AT5G03690	protein_coding	FBA4	Aldolase superfamily protein	Chr5	1955	3860	3301	2198	11503	6091	11537	2160	2079	1654	8661	10287	8261	71592
AT4G15200	protein_coding	FH3	formin 3	Chr4	2885	7715	7585	6106	6508	7445	5624	5210	6125	3423	4768	5314	5438	71261
AT2G46300	protein_coding	AT2G46300	Late embryogenesis abundant (LEA) hydroxyproline-rich glycoprotein family	Chr2	1380	5983	5853	7088	8029	7678	7846	3599	4522	3156	5129	6239	5836	70958
AT1G18150	protein_coding	ATMPK8	Protein kinase superfamily protein	Chr1	2361	4733	5231	5091	9319	6681	8987	3933	4921	2771	6059	7126	5803	70655
AT5G56160	protein_coding	AT5G56160	Sec14p-like phosphatidylinositol transfer family protein	Chr5	2531	8207	9593	9582	3155	4249	2972	7325	9364	7790	2781	2726	2871	70615
AT1G61290	protein_coding	SYP124	syntaxin of plants 124	Chr1	1284	6509	6093	6466	6740	6373	6167	4731	5482	5147	4851	6435	5615	70609
AT5G43185	protein_coding	AT5G43185	Expressed protein	Chr5	597	5912	4843	6492	6228	6287	5696	4202	5336	7987	4882	6245	6474	70584
AT1G33050	protein_coding	AT1G33050	hypothetical protein	Chr1	2954	6251	6884	5635	6060	6318	5402	5560	6757	5069	5426	5566	5374	70302
AT5G18620	protein_coding	CHR17	chromatin remodeling factor17	Chr5	3830	7038	9459	8045	5539	6092	4460	5474	8400	3544	5166	2848	3965	70030
AT1G09940	protein_coding	HEMA2	Glutamyl-tRNA reductase family protein	Chr1	2201	7808	7423	7354	5826	6590	5278	5381	6418	4104	4021	4764	4535	69502
AT3G57550	protein_coding	AGK2	guanylate kinase	Chr3	2110	7466	7429	7743	5763	7182	5782	4790	5863	3472	4320	4599	4831	69240
AT2G36880	protein_coding	MAT3	methionine adenosyltransferase 3	Chr2	1839	2483	2542	1850	9592	7589	8567	1680	1579	2225	7714	11595	11799	69215
AT3G05140	protein_coding	RBK2	ROP binding protein kinases 2	Chr3	2322	7166	7300	7625	5684	6133	4978	5232	6436	5389	4043	4413	4656	69055
AT3G60330	protein_coding	HA7	H[ ]-ATPase 7	Chr3	3447	4405	3807	2666	10856	9099	9781	2407	2213	1390	6744	7981	7498	68847
AT5G57870	protein_coding	eIFiso4G1	MIF4G domain-containing protein / MA3 domain-containing protein	Chr5	2982	7782	7581	5250	6187	6086	5439	5862	6267	3008	4812	5341	5021	68636
AT5G15470	protein_coding	GAUT14	galacturonosyltransferase 14	Chr5	2673	6151	7096	6796	6527	6303	6310	5062	6149	3510	4754	5218	4639	68515
AT1G10620	protein_coding	PERK11	Protein kinase superfamily protein	Chr1	2503	8156	7739	6632	7293	6580	6117	4868	5820	3247	3930	4101	3894	68377
AT5G14480	protein_coding	AT5G14480	beta-1,4-N-acetylglucosaminyltransferase family protein	Chr5	1894	5657	5793	5025	7217	6359	6280	4441	5218	4525	5289	6739	5696	68239
AT1G71770	protein_coding	PAB5	poly(A)-binding protein 5	Chr1	2576	5665	7470	6592	6788	6188	5061	4410	6704	4091	5846	3769	5306	67890
AT4G27960	protein_coding	UBC9	ubiquitin conjugating enzyme 9	Chr4	1278	5992	5284	5783	7022	6071	5946	4171	5215	5305	4744	6310	5560	67403
AT2G31830	protein_coding	5PTase14	endonuclease/exonuclease/phosphatase family protein	Chr2	4080	7202	7308	5788	7954	8343	6243	4217	5244	1829	4525	4213	4405	67271
AT1G64230	protein_coding	UBC28	ubiquitin-conjugating enzyme 28	Chr1	1121	6091	5768	5987	5265	5450	4559	4924	5974	7841	4275	5789	5340	67263
AT5G32440	protein_coding	AT5G32440	Ubiquitin system component Cue protein	Chr5	1302	6311	5430	6019	7520	7474	6898	3421	4175	3541	4464	6094	5591	66938
AT4G22590	protein_coding	TPPG	Haloacid dehalogenase-like hydrolase (HAD) superfamily protein	Chr4	1763	5381	5415	5392	6666	6321	6278	4370	4938	4260	5303	6607	5866	66797
AT4G34440	protein_coding	PERK5	Protein kinase superfamily protein	Chr4	2582	6355	6204	5254	7567	7883	6496	4155	4663	2382	4792	5688	5276	66715
AT1G49240	protein_coding	ACT8	actin 8	Chr1	1805	6864	6767	5075	5209	4909	4401	5800	6543	5914	4356	5491	5290	66619
AT5G23670	protein_coding	LCB2	long chain base2	Chr5	2079	7350	6823	6218	5785	5811	4958	5025	6093	4366	4182	4831	4750	66192
AT4G11760	protein_coding	LCR17	low-molecular-weight cysteine-rich 17	Chr4	745	324	168	169	15324	6283	14315	57	50	96	7518	12383	9198	65885
AT1G23540	protein_coding	PERK12	Protein kinase superfamily protein	Chr1	2595	4073	3664	3166	11888	9023	10370	1891	2414	1090	5696	6796	5796	65867
AT2G21990	protein_coding	AT2G21990	MIZU-KUSSEI-like protein (Protein of unknown function, DUF617)	Chr2	1347	7302	6011	6389	7049	6909	5997	4017	4914	3094	3985	5047	5073	65787
AT2G47340	protein_coding	AT2G47340	Plant invertase/pectin methylesterase inhibitor superfamily protein	Chr2	1010	5525	3876	3608	8493	9444	7716	2089	1834	2572	4819	7919	7451	65346
AT1G11770	protein_coding	AT1G11770	FAD-binding Berberine family protein	Chr1	1773	10926	8187	6582	6729	8593	5397	3987	4055	1679	2463	3030	3545	65173
AT3G25900	protein_coding	HMT-1	Homocysteine S-methyltransferase family protein	Chr3	1481	5487	6466	6459	4481	4635	4285	5385	6698	6870	4187	5347	4854	65154
AT3G05990	protein_coding	AT3G05990	Leucine-rich repeat (LRR) family protein	Chr3	2181	5923	6307	5513	6354	5924	5511	4650	5618	3630	4740	5169	5227	64566
AT1G66260	protein_coding	AT1G66260	RNA-binding (RRM/RBD/RNP motifs) family protein	Chr1	1429	7572	7296	7279	4033	4626	3972	5806	6909	4514	3599	4109	4049	63764
AT5G25430	protein_coding	AT5G25430	HCO3- transporter family	Chr5	2389	6892	6756	6646	5142	5952	4142	5293	6303	4426	3845	3940	4155	63492
AT4G14960	protein_coding	TUA6	Tubulin/FtsZ family protein	Chr4	1881	6825	6296	5667	5409	5569	4829	4718	5304	3573	3986	5756	5413	63345
AT1G71410	protein_coding	AT1G71410	ARM repeat superfamily protein	Chr1	3291	7349	7103	5966	6065	6286	5094	4885	5762	3038	3911	3878	3915	63252
AT3G01250	protein_coding	AT3G01250	transmembrane protein	Chr3	877	3402	3087	2096	8211	7926	8312	1573	1381	1883	6409	10019	8744	63043
AT3G57140	protein_coding	SDP1-LIKE	sugar-dependent 1-like protein	Chr3	3227	4378	4005	2652	9340	7833	8392	2538	2432	1789	6167	7227	6043	62796
AT4G35700	protein_coding	DAZ3	zinc finger (C2H2 type) family protein	Chr4	1016	4800	5623	4361	5410	4365	4230	4667	5786	4760	5159	5958	7595	62714
AT4G03110	protein_coding	RBP-DR1	RNA-binding protein-defense related 1	Chr4	2199	4953	4969	5559	6789	5963	5743	4053	5135	4445	4219	5499	5169	62496
AT5G57320	protein_coding	VLN5	actin filament bundling protein P-115-ABP protein	Chr5	3554	5239	5158	4097	8599	7715	7360	3081	3059	2198	5212	5569	5110	62397
AT5G46770	protein_coding	AT5G46770	hypothetical protein	Chr5	848	5027	5297	5065	4688	4673	4516	4753	5917	6344	4650	5764	5484	62178
AT5G13100	protein_coding	AT5G13100	Gap junction beta-4 protein	Chr5	1672	4968	4927	3061	7843	7158	7008	3295	3659	1717	5858	6643	5985	62122
AT4G11485	protein_coding	LCR11	low-molecular-weight cysteine-rich 11	Chr4	609	1266	667	356	11319	7634	11388	284	181	247	6752	11907	9879	61880
AT5G55850	protein_coding	NOI	RPM1-interacting protein 4 (RIN4) family protein	Chr5	1057	5253	5194	6408	5798	5723	4981	3869	4866	6338	4079	4783	4557	61849
AT3G17510	protein_coding	CIPK1	CBL-interacting protein kinase 1	Chr3	2972	5723	5595	4924	6829	6995	6278	3649	4456	3177	4741	4596	4569	61532
AT3G08580	protein_coding	AAC1	ADP/ATP carrier 1	Chr3	1729	2805	2205	1580	9289	6266	8639	1536	1709	1082	6416	10810	8878	61215
AT5G49890	protein_coding	CLC-C	chloride channel C	Chr5	2982	5402	5106	4481	7109	7839	6120	3661	3809	2185	4761	5511	5084	61068
AT5G18650	protein_coding	AT5G18650	CHY-type/CTCHY-type/RING-type Zinc finger protein	Chr5	1702	6371	6555	5534	5068	5260	4218	4746	5795	5473	3728	4253	3945	60946
AT3G59830	protein_coding	AT3G59830	Integrin-linked protein kinase family	Chr3	1911	5462	5621	5437	5409	5323	5009	4645	5437	4505	4392	5047	4585	60872
AT2G19450	protein_coding	TAG1	membrane bound O-acyl transferase (MBOAT) family protein	Chr2	2280	6880	6790	5271	4998	5680	4034	4841	5707	3729	3719	3809	4036	59494
AT5G61360	protein_coding	AT5G61360	hypothetical protein	Chr5	963	5767	5736	5474	4453	4496	3773	4383	5507	7019	3630	4257	4568	59063
AT3G42880	protein_coding	PRK3	Leucine-rich repeat protein kinase family protein	Chr3	2580	4678	4877	3501	7531	6730	7047	3042	3004	1970	5153	5994	5346	58873
AT5G10950	protein_coding	AT5G10950	Tudor/PWWP/MBT superfamily protein	Chr5	1720	4900	5782	5465	5963	5283	4618	3367	5004	2252	5023	4618	6510	58785
AT2G31430	protein_coding	PMEI5	Plant invertase/pectin methylesterase inhibitor superfamily protein	Chr2	1163	6581	5798	5618	4325	6204	3923	3830	3904	5374	3409	4662	4843	58471
AT5G15430	protein_coding	AT5G15430	Plant calmodulin-binding protein-like protein	Chr5	2133	5487	6054	5062	5487	5929	5311	3990	4454	3045	4333	4739	4576	58467
AT3G01040	protein_coding	GAUT13	galacturonosyltransferase 13	Chr3	2895	5623	6548	6296	4372	4197	3943	5312	6773	4382	3579	3935	3503	58463
AT2G30505	protein_coding	AT2G30505	Late embryogenesis abundant (LEA) hydroxyproline-rich glycoprotein family	Chr2	1905	5161	5640	4528	4554	4594	4112	4679	5150	5173	4297	5126	5344	58358
AT3G29060	protein_coding	AT3G29060	EXS (ERD1/XPR1/SYG1) family protein	Chr3	2874	6226	6145	5403	5406	6292	4738	4283	5407	2756	3662	4114	3838	58270
AT4G32630	protein_coding	AT4G32630	ArfGap/RecO-like zinc finger domain-containing protein	Chr4	2540	4914	4963	5020	6563	6148	5475	3446	4304	3404	4153	4989	4782	58161
AT1G76965	protein_coding	AT1G76965	hypothetical protein	Chr1	1295	3991	2784	2277	7069	5627	6534	2580	2366	2598	5461	8896	7700	57883
AT1G51200	protein_coding	AT1G51200	A20/AN1-like zinc finger family protein	Chr1	1442	5191	4791	4884	4637	4996	4658	4124	5224	4656	4218	5412	5044	57835
AT2G37980	protein_coding	AT2G37980	O-fucosyltransferase family protein	Chr2	2632	5493	5774	5283	5791	6195	4749	4181	4873	2959	3803	4555	4157	57813
AT3G05150	protein_coding	AT3G05150	Major facilitator superfamily protein	Chr3	1972	5378	4921	4350	5063	6059	4506	3951	4110	3177	4365	5832	5943	57655
AT4G19120	protein_coding	ERD3	S-adenosyl-L-methionine-dependent methyltransferases superfamily protein	Chr4	3581	4337	3879	2850	7554	7442	6937	2756	2435	1584	5445	6282	5977	57478
AT3G07960	protein_coding	PIP5K6	Phosphatidylinositol-4-phosphate 5-kinase family protein	Chr3	3099	5042	5139	5691	7372	5372	6457	3502	4619	2485	4171	4014	3526	57390
AT1G03457	protein_coding	AT1G03457	RNA-binding (RRM/RBD/RNP motifs) family protein	Chr1	2089	6778	6486	7367	3690	4193	3071	4848	6349	5913	2597	2890	3141	57323
AT5G38435	protein_coding	SPH8	S-protein homologue 8	Chr5	672	3411	3641	3506	5873	5388	5969	2944	3433	4685	5294	7047	6105	57296
AT2G20860	protein_coding	LIP1	lipoic acid synthase 1	Chr2	2101	5205	4719	5008	6001	5899	5468	3427	4613	3201	3891	5002	4792	57226
AT5G11500	protein_coding	AT5G11500	coiled-coil protein	Chr5	1639	5004	4963	4654	5343	5589	5156	3572	4294	3573	4574	5029	4957	56708
AT3G05820	protein_coding	INVH	invertase H	Chr3	2277	3577	2897	2147	8967	8798	7895	1753	1609	1685	5101	6444	5799	56672
AT5G58720	protein_coding	AT5G58720	smr (Small MutS Related) domain-containing protein	Chr5	2256	5754	5584	5026	5204	5756	4787	4040	5066	3337	3949	4059	3968	56530
AT2G39420	protein_coding	AT2G39420	alpha/beta-Hydrolases superfamily protein	Chr2	1497	4702	5724	5205	5313	4776	4148	3937	5237	3673	5165	3592	4831	56303
AT1G67810	protein_coding	SUFE2	sulfur E2	Chr1	1228	4211	3899	3983	6897	6347	6140	2517	3316	3357	4462	5595	5207	55931
AT2G20440	protein_coding	AT2G20440	Ypt/Rab-GAP domain of gyp1p superfamily protein	Chr2	2177	5915	4726	4248	6460	6335	5803	3473	3765	2081	3638	4930	4494	55868
AT1G61770	protein_coding	AT1G61770	Chaperone DnaJ-domain superfamily protein	Chr1	1319	5661	4676	4397	5112	5510	5020	3478	4117	3614	4423	4993	4669	55670
AT1G18300	protein_coding	NUDT4	nudix hydrolase homolog 4	Chr1	1136	6483	6057	6265	3533	3491	3473	4989	6270	5667	2861	3381	3104	55574
AT3G01540	protein_coding	DRH1	DEAD box RNA helicase 1	Chr3	2546	5252	5290	4858	5817	5660	5115	3669	4554	2613	3882	4440	4274	55424
AT2G19400	protein_coding	AT2G19400	AGC (cAMP-dependent, cGMP-dependent and protein kinase C) kinase family protein	Chr2	2190	4399	4236	3663	6554	6542	5508	2961	3097	2593	4549	5584	5552	55238
AT5G09550	protein_coding	GDI	GDP dissociation inhibitor family protein / Rab GTPase activator family protein	Chr5	1886	1969	1849	1418	9400	6090	7857	1255	1188	1602	6510	8405	7543	55086
AT3G54690	protein_coding	SETH3	Sugar isomerase (SIS) family protein	Chr3	1477	3635	2894	2998	8003	6172	6856	2143	2417	2174	4925	6852	5944	55013
AT5G35390	protein_coding	PRK1	Leucine-rich repeat protein kinase family protein	Chr5	2376	4851	4442	5451	5727	5050	5346	3704	4639	2877	5009	3834	3941	54871
AT3G20200	protein_coding	AT3G20200	kinase with adenine nucleotide alpha hydrolases-like domain-containing protein	Chr3	3135	4785	4794	4402	6249	5617	5820	3356	3629	2009	4235	5091	4654	54641
AT1G26130	protein_coding	AT1G26130	ATPase E1-E2 type family protein / haloacid dehalogenase-like hydrolase family protein	Chr1	4897	4889	5406	3509	6748	7078	5512	3193	3582	1659	4530	4251	4252	54609
AT3G12630	protein_coding	SAP5	A20/AN1-like zinc finger family protein	Chr3	1477	4481	4492	3491	5026	4488	5024	3833	4157	3875	4199	6174	5248	54488
AT5G24880	protein_coding	AT5G24880	chromo domain cec-like protein	Chr5	1629	5514	5902	6085	5417	4934	4772	3781	4781	3015	3201	3731	3314	54447
AT1G01500	protein_coding	AT1G01500	Erythronate-4-phosphate dehydrogenase family protein	Chr1	1773	5787	6226	6389	3924	3720	3603	4757	6044	4393	2683	3416	3491	54433
AT3G57530	protein_coding	CPK32	calcium-dependent protein kinase 32	Chr3	2505	5571	5967	6598	5208	5895	4904	3581	4701	2284	3194	3313	3047	54263
AT1G64300	protein_coding	AT1G64300	Protein kinase family protein	Chr1	2725	4972	5444	4327	6174	5521	4998	3813	4215	2643	4052	4413	3637	54209
AT5G14720	protein_coding	AT5G14720	Protein kinase superfamily protein	Chr5	3182	5678	5937	5779	4752	5254	4178	4327	5224	2701	3209	3402	3398	53839
AT5G38760	protein_coding	AT5G38760	Late embryogenesis abundant protein (LEA) family protein	Chr5	582	3247	1329	654	8083	5836	7614	710	468	559	5055	10452	9254	53261
AT3G06190	protein_coding	BPM2	BTB-POZ and MATH domain 2	Chr3	2445	5091	5056	4383	5666	5656	4372	3832	4899	2355	4127	3658	4103	53198
AT5G11790	protein_coding	NDL2	N-MYC downregulated-like 2	Chr5	2727	5448	5142	5436	4903	5099	4074	3845	4647	3112	3389	3932	3860	52887
AT1G79640	protein_coding	AT1G79640	Protein kinase superfamily protein	Chr1	3060	5039	4884	4927	6271	5822	5569	3062	3446	1825	3757	3915	3942	52459
AT5G52990	protein_coding	AT5G52990	SNARE-like superfamily protein	Chr5	1467	4013	4018	3823	5184	4964	5113	3311	3849	3305	4321	5489	5047	52437
AT1G33250	protein_coding	AT1G33250	beta-1,3-n-acetylglucosaminyltransferase radical fringe protein, putative (DUF604)	Chr1	2419	4544	4958	4789	4668	4345	4175	3938	5214	3705	3810	4105	4097	52348
AT4G27110	protein_coding	COBL11	COBRA-like protein 11 precursor	Chr4	2264	4274	4293	3991	6315	5971	5387	2786	3311	2131	3857	5279	4665	52260
AT3G07560	protein_coding	PEX13	peroxin 13	Chr3	1487	4329	4030	4288	5279	5058	4669	3453	4340	3141	3918	4902	4643	52050
AT3G28840	protein_coding	AT3G28840	hypothetical protein (DUF1216)	Chr3	1575	490	317	349	9361	2135	13955	231	188	175	6746	11386	6692	52025
AT1G78940	protein_coding	AT1G78940	kinase with adenine nucleotide alpha hydrolases-like domain-containing protein	Chr1	2725	4787	5034	4380	5617	5307	4957	3229	3607	2620	4026	4436	4000	52000
AT2G19480	protein_coding	NAP1;2	nucleosome assembly protein 1;2	Chr2	1809	4832	4982	5235	4798	5504	4563	3503	4143	2521	3532	4274	4041	51928
AT5G47560	protein_coding	TDT	tonoplast dicarboxylate transporter	Chr5	2905	3569	3212	2294	6912	6513	6236	2219	2750	1999	4640	5883	5433	51660
AT5G10090	protein_coding	TPR13	Tetratricopeptide repeat (TPR)-like superfamily protein	Chr5	2517	5368	5666	5797	5261	4451	5003	3608	4697	2304	2974	3326	3097	51552
AT5G01410	protein_coding	RSR4	Aldolase-type TIM barrel family protein	Chr5	1775	2993	2962	2066	5828	4679	5210	2500	2755	2377	5014	7445	7612	51441
AT4G19038	protein_coding	LCR15	low-molecular-weight cysteine-rich 15	Chr4	541	4621	4050	4793	3429	4354	3098	3462	4512	5925	3121	4475	5374	51214
AT3G45280	protein_coding	SYP72	syntaxin of plants 72	Chr3	1873	4595	4551	4934	4069	4294	3960	3594	4384	4595	3567	4345	4292	51180
AT3G02830	protein_coding	ZFN1	zinc finger protein 1	Chr3	1853	2194	2172	2044	8168	6701	7852	1502	1948	1988	5624	6092	4826	51111
AT1G11480	protein_coding	AT1G11480	eukaryotic translation initiation factor-like protein	Chr1	2316	4160	4017	3312	6136	6156	5797	2727	3277	1965	4414	4677	4439	51077
AT4G31080	protein_coding	AT4G31080	integral membrane metal-binding family protein (DUF2296)	Chr4	2058	4985	4761	5019	4637	4609	4166	3565	4685	3526	3474	3847	3696	50970
AT3G09770	protein_coding	LOG2	RING/U-box superfamily protein	Chr3	1896	5627	5021	6764	4802	5485	3899	3254	4765	2715	2417	3076	3138	50963
AT4G17170	protein_coding	RABB1C	RAB GTPase homolog B1C	Chr4	1158	5747	5584	6554	3757	4214	3539	3644	4992	3749	2638	3093	3320	50831
AT1G70540	protein_coding	EDA24	Plant invertase/pectin methylesterase inhibitor superfamily protein	Chr1	841	3327	3277	2937	5097	4155	4609	2708	3201	4384	4464	6666	5994	50819
AT5G15030	protein_coding	AT5G15030	paired amphipathic helix Sin3-like protein	Chr5	588	3927	4031	4521	4100	4169	3008	3531	5060	6292	4507	3183	4457	50786
AT5G46910	protein_coding	AT5G46910	Transcription factor jumonji (jmj) family protein / zinc finger (C5HC2 type) family protein	Chr5	3497	4823	5251	4186	4709	4617	4034	4216	5080	2926	3907	3545	3392	50686
AT4G36690	protein_coding	ATU2AF65A	U2 snRNP auxilliary factor, large subunit, splicing factor	Chr4	2348	5890	6013	7658	2881	3434	2466	4521	5140	3475	2320	3346	3422	50566
AT1G05380	protein_coding	AT1G05380	Acyl-CoA N-acyltransferase with RING/FYVE/PHD-type zinc finger protein	Chr1	4308	4848	5507	4559	5738	5732	4827	3172	4279	1575	3854	3038	3270	50399
AT3G24620	protein_coding	ROPGEF8	RHO guanyl-nucleotide exchange factor 8	Chr3	1977	4966	5667	5346	4003	4088	3727	4037	4880	3605	3062	3678	3283	50342
AT5G61710	protein_coding	AT5G61710	cotton fiber protein	Chr5	948	4921	5117	4521	3592	4042	2949	4299	4871	4990	2899	3973	4140	50314
AT1G77180	protein_coding	SKIP	chromatin protein family	Chr1	2444	5452	5922	5914	4361	4869	3654	3651	4968	2058	3000	2998	3446	50293
AT1G12360	protein_coding	KEU	Sec1/munc18-like (SM) proteins superfamily	Chr1	2651	5581	5790	5986	3521	3905	3063	4276	5640	3887	2759	2814	2766	49988
AT1G75160	protein_coding	AT1G75160	DUF620 family protein (DUF620)	Chr1	1517	3486	3368	2941	7205	4935	6830	2191	2642	1981	4216	5450	4483	49728
AT5G06560	protein_coding	AT5G06560	myosin-binding protein (Protein of unknown function, DUF593)	Chr5	2624	5403	5668	5381	4100	4375	3765	4066	5041	2757	2939	3199	2970	49664
AT3G13965	pseudogene	AT3G13965	pseudogene of proline-rich family protein	Chr3	1553	4497	4243	5627	5278	5334	4664	2640	3758	2977	3128	3907	3470	49523	Exclude
AT5G09430	protein_coding	AT5G09430	alpha/beta-Hydrolases superfamily protein	Chr5	1196	4991	4509	5217	3794	4315	3509	3607	4627	4981	2884	3609	3447	49490
AT2G40090	protein_coding	ATH9	ABC2 homolog 9	Chr2	2019	3556	3950	3889	4964	4614	4507	3268	3903	3561	4022	4729	4494	49457
AT1G78300	protein_coding	GRF2	general regulatory factor 2	Chr1	1609	3917	3493	3594	5682	4671	4976	2520	2995	3304	3702	5424	5079	49357
AT4G34110	protein_coding	PAB2	poly(A) binding protein 2	Chr4	2753	4030	4856	3963	4723	4152	3910	3586	4848	2665	3976	3828	4678	49215
AT3G50310	protein_coding	MAPKKK20	mitogen-activated protein kinase kinase kinase 20	Chr3	1447	4358	6230	6022	3761	4381	2885	3889	5981	3070	3708	1884	2936	49105
AT5G27000	protein_coding	ATK4	kinesin 4	Chr5	3346	5577	5756	5071	4554	4502	4024	3715	4494	2304	2928	3171	3009	49105
AT5G64030	protein_coding	AT5G64030	S-adenosyl-L-methionine-dependent methyltransferases superfamily protein	Chr5	3200	2790	2612	2179	7866	7018	6944	1432	1613	846	4912	5706	4785	48703
AT1G73480	protein_coding	AT1G73480	alpha/beta-Hydrolases superfamily protein	Chr1	2334	4980	4421	3426	4834	5470	4019	3327	3210	2640	3511	4467	4215	48520
AT1G28960	protein_coding	NUDX15	nudix hydrolase homolog 15	Chr1	1648	4347	4268	3564	5444	5065	4675	2956	3428	3131	3598	4252	3687	48415
AT5G16880	protein_coding	AT5G16880	Target of Myb protein 1	Chr5	2203	5165	5166	5877	3775	3626	3572	3703	4820	3069	2894	3416	3276	48359
AT3G55050	protein_coding	AT3G55050	Protein phosphatase 2C family protein	Chr3	1825	3395	3574	3245	5764	4326	5651	2632	2867	2153	4141	5272	4835	47855
AT4G05320	protein_coding	UBQ10	polyubiquitin 10	Chr4	2044	4288	4600	3715	4660	3378	4044	3198	3547	3577	3615	4497	4356	47475
AT1G64320	protein_coding	AT1G64320	myosin heavy chain-like protein	Chr1	2137	3893	4083	3536	5664	6168	5554	2423	2609	1281	3793	4448	3985	47437
AT1G55530	protein_coding	AT1G55530	RING/U-box superfamily protein	Chr1	1961	3615	3637	4582	5166	4393	4960	3018	4118	2822	3467	4100	3527	47405
AT1G49340	protein_coding	ATPI4K ALPHA	Phosphatidylinositol 3- and 4-kinase family protein	Chr1	7097	4953	5257	3941	5437	4915	4607	3338	3790	1283	3362	3371	3086	47340
AT5G53300	protein_coding	UBC10	ubiquitin-conjugating enzyme 10	Chr5	1348	2913	3120	3026	5538	4566	4932	2182	2735	3243	3823	5817	5354	47249
AT2G31350	protein_coding	GLX2-5	glyoxalase 2-5	Chr2	1742	4522	4322	4058	4395	4302	3983	3196	3971	3943	3261	3656	3418	47027
AT4G13240	protein_coding	ROPGEF9	RHO guanyl-nucleotide exchange factor 9	Chr4	1965	3961	4242	3891	4890	4650	4345	2868	3246	2723	3685	4394	4057	46952
AT3G02410	protein_coding	ICME-LIKE2	alpha/beta-Hydrolases superfamily protein	Chr3	3878	5646	5254	4501	3909	4586	3352	3478	4059	2741	2631	3222	3143	46522
AT4G32830	protein_coding	AUR1	ataurora1	Chr4	1510	3964	3788	3842	4184	3893	3496	3400	4221	4488	3197	4223	3812	46508
AT1G15920	protein_coding	AT1G15920	Polynucleotidyl transferase, ribonuclease H-like superfamily protein	Chr1	1895	3566	3501	2993	5157	4877	4730	2706	3144	2781	3885	4742	4232	46314
AT3G13900	protein_coding	AT3G13900	ATPase E1-E2 type family protein / haloacid dehalogenase-like hydrolase family protein	Chr3	4818	5203	5195	4363	4668	4976	3943	3670	4271	1603	2864	2794	2692	46242
AT2G22340	protein_coding	AT2G22340	transmembrane protein	Chr2	1249	4229	4208	4905	2988	3477	3325	3804	4602	4047	3295	3698	3646	46224
AT5G01700	protein_coding	AT5G01700	Protein phosphatase 2C family protein	Chr5	2117	3420	3380	3087	6207	5088	5435	2180	2515	1766	3946	4635	4425	46084
AT2G01021	protein_coding	AT2G01021	hypothetical protein	Chr2	102	3654	2080	1597	4868	2690	4771	3242	3324	3539	3385	5411	7481	46042
AT5G56340	protein_coding	ATCRT1	RING/U-box superfamily protein	Chr5	1788	3765	4278	4314	4002	4106	3875	3368	4260	3371	3307	3861	3297	45804
AT3G17090	protein_coding	AT3G17090	Protein phosphatase 2C family protein	Chr3	2130	4415	4694	4624	3554	3843	3128	3632	4822	3798	2866	3164	3124	45664
AT5G42880	protein_coding	AT5G42880	WEAK CHLOROPLAST MOVEMENT UNDER BLUE LIGHT-like protein (DUF827)	Chr5	2442	4278	4252	3945	5835	5865	5289	2293	2537	1032	3178	3768	3328	45600
AT4G29460	protein_coding	PLA2-GAMMA	Phospholipase A2 family protein	Chr4	821	3461	4011	4683	2685	2682	2734	3728	5142	5911	3019	3866	3656	45578
AT3G03780	protein_coding	MS2	methionine synthase 2	Chr3	3042	917	1022	930	8874	3939	7266	599	641	893	5631	7795	7060	45567
AT1G05020	protein_coding	AT1G05020	ENTH/ANTH/VHS superfamily protein	Chr1	2609	4853	5075	4855	3674	3566	3243	3871	4920	3154	2559	2841	2782	45393
AT2G35210	protein_coding	RPA	root and pollen arfgap	Chr2	1537	3083	2779	2339	6552	6324	5372	1830	1709	2054	3851	4844	4614	45351
AT2G03060	protein_coding	AGL30	AGAMOUS-like 30	Chr2	2334	3204	2972	2820	6622	5317	5713	1901	2289	2102	3926	4630	3678	45174
AT1G26480	protein_coding	GRF12	general regulatory factor 12	Chr1	1349	2014	2070	1856	6954	4949	5970	1171	1223	1819	4702	6523	5846	45097
AT4G00110	protein_coding	GAE3	UDP-D-glucuronate 4-epimerase 3	Chr4	1819	4196	3775	3547	4332	3965	4080	2617	3199	2955	3432	4685	4138	44921
AT3G28150	protein_coding	TBL22	TRICHOME BIREFRINGENCE-LIKE 22	Chr3	1580	3779	3458	3806	4984	5096	5222	2151	2491	1991	3337	4422	3983	44720
AT1G03920	protein_coding	AT1G03920	Protein kinase family protein	Chr1	2298	3069	3280	2978	5080	4686	4858	2264	2572	2494	3848	4854	4697	44680
AT1G04985	protein_coding	AT1G04985	triacylglycerol lipase-like protein	Chr1	2122	3525	3246	3629	5007	4969	4850	2275	2949	2584	3386	4312	3845	44577
AT2G19000	protein_coding	AT2G19000	hypothetical protein	Chr2	692	1106	872	505	6732	3702	7774	464	388	639	5236	10048	7057	44523
AT1G07330	protein_coding	AT1G07330	dentin sialophosphoprotein	Chr1	2924	3193	3423	2794	5802	4580	5268	2323	2579	1555	4414	4627	3948	44506
AT2G25880	protein_coding	AUR2	ataurora2	Chr2	2379	3746	3734	3679	3999	3567	3428	3114	3903	4482	3076	4082	3693	44503
AT5G57690	protein_coding	DGK4	diacylglycerol kinase 4	Chr5	2059	3598	3860	4153	3880	3636	3583	3343	4259	3631	3166	3846	3496	44451
AT2G41210	protein_coding	PIP5K5	phosphatidylinositol- 4-phosphate 5-kinase 5	Chr2	2863	3225	2936	2900	7010	4588	6599	1908	2051	1277	4074	4278	3525	44371
AT1G22730	protein_coding	AT1G22730	MA3 domain-containing protein	Chr1	2650	2326	2117	1310	7297	5822	6259	1610	1416	867	4870	5938	4355	44187
AT3G57480	protein_coding	AT3G57480	zinc finger (C2H2 type, AN1-like) family protein	Chr3	1700	3447	4006	3879	2796	3142	2765	3744	4596	5675	2938	3645	3391	44024
AT3G01870	protein_coding	AT3G01870	hypothetical protein (DUF946)	Chr3	2096	5442	4307	2765	4388	5349	4146	2593	2136	1589	3387	3826	3951	43879
AT3G60570	protein_coding	EXPB5	expansin B5	Chr3	1160	2846	2782	2445	4953	4733	4914	1993	2269	2526	3372	5762	5185	43780
AT5G42340	protein_coding	PUB15	Plant U-Box 15	Chr5	2341	2920	3020	2309	5735	4687	5152	2132	2052	1955	4150	4978	4575	43665
AT4G30600	protein_coding	AT4G30600	signal recognition particle receptor alpha subunit family protein	Chr4	2673	2645	2296	1981	6111	5638	5558	1809	1764	1214	4206	5544	4881	43647
AT1G55410	pseudogene	AT1G55410	pseudogene of Cysteine/Histidine-rich C1 domain family protein	Chr1	2177	3807	4613	6301	3860	3758	2695	2636	4451	2893	3872	1984	2601	43471	Exclude
AT3G47080	protein_coding	AT3G47080	Tetratricopeptide repeat (TPR)-like superfamily protein	Chr3	2177	4381	4432	4067	3650	3525	3519	3361	3928	3001	2674	3573	3286	43397
AT5G14870	protein_coding	CNGC18	cyclic nucleotide-gated channel 18	Chr5	2494	3228	3219	3424	6257	4623	5484	2020	2511	1440	3527	4021	3550	43304
AT3G28770	protein_coding	AT3G28770	transmembrane protein, putative (DUF1216)	Chr3	6564	1180	672	436	9735	6338	10232	254	230	109	5191	5571	3351	43299
AT5G04460	protein_coding	AT5G04460	RING/U-box superfamily protein	Chr5	3572	4582	4797	4786	4563	4328	4129	2903	3751	1469	2713	2622	2447	43090
AT1G02010	protein_coding	SEC1A	secretory 1A	Chr1	3073	4039	4264	4049	4285	3909	3754	3043	3500	2053	2964	3772	3454	43086
AT1G47280	protein_coding	AT1G47280	hypothetical protein	Chr1	614	3859	3650	2991	4202	4435	3533	2133	1937	3137	3338	4705	5037	42957
AT3G04620	protein_coding	DAN1	Alba DNA/RNA-binding protein	Chr3	1035	3083	2913	2730	5262	4049	4142	1824	2686	1888	3974	4884	5349	42784
AT3G56680	protein_coding	AT3G56680	Single-stranded nucleic acid binding R3H protein	Chr3	1559	4348	3939	3668	4134	4414	3508	2971	3171	2577	2876	3558	3541	42705
AT3G12110	protein_coding	ACT11	actin-11	Chr3	1788	3014	2970	2845	4645	3874	4095	2409	2723	2654	3493	4974	4740	42436
AT5G36260	protein_coding	AT5G36260	Eukaryotic aspartyl protease family protein	Chr5	1915	2141	1913	1828	5502	5043	4723	1681	1743	1537	4279	6382	5582	42354
AT5G60010	protein_coding	AT5G60010	ferric reductase-like transmembrane component family protein	Chr5	3144	3463	3192	2293	6145	5480	5254	1966	1902	1007	3844	4119	3658	42323
AT5G60740	protein_coding	ABCG28	ABC transporter family protein	Chr5	3843	3409	3784	3074	4496	3955	4168	2962	3168	2015	3624	3996	3641	42292
AT5G12390	protein_coding	FIS1B	Tetratricopeptide repeat (TPR)-like superfamily protein	Chr5	1193	3022	3196	2895	3515	3439	3371	2846	3384	3653	3487	4897	4537	42242
AT1G79660	protein_coding	AT1G79660	ephrin-A3 protein	Chr1	799	2865	3035	2970	3419	3404	3089	2723	3127	4986	3126	4784	4639	42167
AT1G27500	protein_coding	KLCR3	Tetratricopeptide repeat (TPR)-like superfamily protein	Chr1	2564	4242	4279	4213	3890	3808	3678	3175	3962	2277	2761	3007	2800	42092
AT1G04600	protein_coding	XIA	myosin XI A	Chr1	5766	3676	4181	3590	5284	4820	4429	2392	2861	1204	3324	3196	3088	42045
AT1G63000	protein_coding	NRS/ER	nucleotide-rhamnose synthase/epimerase-reductase	Chr1	1466	2132	2118	1911	6028	4031	5126	1646	1633	1372	4176	5879	5934	41986
AT5G55490	protein_coding	GEX1	gamete expressed protein 1	Chr5	2299	3512	4856	4921	3527	3697	2672	3038	4972	3270	3301	1693	2429	41888
AT2G04410	protein_coding	AT2G04410	RPM1-interacting protein 4 (RIN4) family protein	Chr2	615	3302	3455	3463	2960	2952	2987	3130	3750	4635	3208	3951	4049	41842
AT3G12600	protein_coding	NUDT16	nudix hydrolase homolog 16	Chr3	1218	2799	2643	2881	5046	4832	4609	1878	2363	1860	3531	4809	4578	41829
AT5G05070	protein_coding	AT5G05070	DHHC-type zinc finger family protein	Chr5	1532	2988	3112	3041	4935	4303	4228	2390	2734	2480	3238	4375	3908	41732
AT3G56920	protein_coding	AT3G56920	DHHC-type zinc finger family protein	Chr3	1730	3468	3223	3247	4729	4150	4324	2344	2879	2497	3000	4139	3448	41448
AT1G29750	protein_coding	RKF1	receptor-like kinase in flowers 1	Chr1	4167	3759	3953	3191	4875	4942	4126	2651	2784	1390	3316	3302	3092	41381
AT1G74320	protein_coding	AT1G74320	Protein kinase superfamily protein	Chr1	1664	3679	3574	3383	4172	4144	3255	2901	3025	2813	2934	3702	3767	41349
AT1G26840	protein_coding	ORC6	origin recognition complex protein 6	Chr1	1204	3825	4081	4060	3116	4110	2375	3457	4484	3796	3362	1904	2637	41207
AT5G26667	protein_coding	PYR6	P-loop containing nucleoside triphosphate hydrolases superfamily protein	Chr5	1643	3669	2751	2042	4440	4454	4168	2322	1881	1466	3607	5152	5045	40997
AT4G01960	protein_coding	AT4G01960	transmembrane protein	Chr4	2049	3861	3480	3686	4726	4403	4304	2328	2871	2304	2721	3285	2887	40856
AT5G66850	protein_coding	MAPKKK5	mitogen-activated protein kinase kinase kinase 5	Chr5	2844	3533	3136	3002	5514	4669	4959	2113	2627	1283	3051	3517	3294	40698
AT5G42220	protein_coding	AT5G42220	Ubiquitin-like superfamily protein	Chr5	3655	3926	3929	3619	4284	4173	3545	2565	3266	2094	2854	3207	3200	40662
AT1G75950	protein_coding	SKP1	S phase kinase-associated protein 1	Chr1	1121	3139	3680	3113	2761	2423	2576	3295	4401	5048	3251	3311	3519	40517
AT4G01000	protein_coding	AT4G01000	Ubiquitin-like superfamily protein	Chr4	1895	3909	3723	4000	4153	4210	4146	2565	3336	1941	2832	2968	2631	40414
AT2G03470	protein_coding	AT2G03470	ELM2 domain-containing protein	Chr2	1777	3978	4296	4284	2799	3167	2662	3462	4670	3159	2826	2610	2385	40298
AT4G32920	protein_coding	AT4G32920	glycine-rich protein	Chr4	5474	5091	4846	3394	3615	4182	3112	3187	3551	1458	2595	2486	2642	40159
AT3G56960	protein_coding	PIP5K4	phosphatidyl inositol monophosphate 5 kinase 4	Chr3	3875	2733	2874	2417	5663	4356	5204	1788	1976	1457	3777	4238	3637	40120
AT1G72340	protein_coding	AT1G72340	NagB/RpiA/CoA transferase-like superfamily protein	Chr1	1558	4524	4128	5344	2288	1879	2167	3994	6044	5046	1458	1618	1577	40067
AT5G61980	protein_coding	AGD1	ARF-GAP domain 1	Chr5	3701	3621	3877	3592	3958	4001	3520	2780	3197	2235	2874	3336	3000	39991
AT3G03430	protein_coding	AT3G03430	Calcium-binding EF-hand family protein	Chr3	708	2915	2002	1023	5496	5048	5058	1043	652	938	3448	6315	6004	39942
AT1G20840	protein_coding	TMT1	tonoplast monosaccharide transporter1	Chr1	2850	4196	4316	3720	3926	3802	3411	2860	3200	2124	2496	2967	2893	39911
AT3G47440	protein_coding	TIP5;1	tonoplast intrinsic protein 5;1	Chr3	1000	3465	4015	2647	3637	3361	2705	3250	3582	1891	3384	3286	4564	39787
AT1G70770	protein_coding	AT1G70770	transmembrane protein (Protein of unknown function DUF2359, transmembrane)	Chr1	2753	2456	2465	1805	5583	3871	5427	1793	1737	1093	4241	4790	4312	39573
AT3G14720	protein_coding	MPK19	MAP kinase 19	Chr3	2618	2896	2912	3162	4219	3635	4128	2178	2887	2396	3197	4124	3483	39217
AT1G56280	protein_coding	DI19	drought-induced 19	Chr1	1434	4051	3058	2637	3936	4083	3907	2548	3045	2661	2680	3341	2969	38916
AT1G02660	protein_coding	AT1G02660	alpha/beta-Hydrolases superfamily protein	Chr1	2842	3463	3032	2448	5397	4470	4555	1932	1809	1000	3294	3820	3670	38890
AT5G10660	protein_coding	AT5G10660	calmodulin-binding protein-like protein	Chr5	2037	3199	3498	4120	4149	3756	4171	2004	2577	2428	2646	3524	2816	38888
AT5G24940	protein_coding	AT5G24940	Protein phosphatase 2C family protein	Chr5	1608	2686	2862	3410	4534	3504	4263	2071	2905	2601	3055	3690	3203	38784
AT3G50000	protein_coding	CKA2	casein kinase II, alpha chain 2	Chr3	1579	3636	3290	3021	3266	3250	2915	2865	3556	3516	2832	3385	3081	38613
AT3G54040	protein_coding	AT3G54040	PAR1 protein	Chr3	1212	3793	3053	3509	3800	3503	3128	2374	3086	3040	2640	3277	3180	38383
AT1G80540	protein_coding	AT1G80540	envelope glycoprotein B	Chr1	2381	3209	2843	2922	4870	4536	4175	1943	2204	1889	2599	3697	3411	38298
AT2G43790	protein_coding	MPK6	MAP kinase 6	Chr2	1714	4853	4417	3770	3122	3324	2730	3200	3665	2509	1875	2274	2439	38178
AT2G44090	protein_coding	AT2G44090	Ankyrin repeat family protein	Chr2	3072	4282	3995	3143	3025	3193	2640	3289	3642	2526	2454	2848	2945	37982
AT5G37060	protein_coding	CHX24	cation/H exchanger 24	Chr5	2897	3951	3568	3220	4203	4238	3420	2526	3158	1783	2358	2837	2681	37943
AT3G04090	protein_coding	SIP1A	small and basic intrinsic protein 1A	Chr3	1292	2986	3063	2999	3681	3396	3249	2455	2992	3111	2677	3935	3376	37920
AT2G39780	protein_coding	RNS2	ribonuclease 2	Chr2	1179	3312	3247	3454	3199	3409	3009	2605	3124	3483	2595	3288	3128	37853
AT3G06483	protein_coding	PDK	pyruvate dehydrogenase kinase	Chr3	1762	2574	2609	1923	3668	3247	3539	2511	2702	1997	3591	4863	4529	37753
AT3G52360	protein_coding	AT3G52360	transmembrane protein	Chr3	948	3842	3451	3656	3405	3295	2896	2526	3040	2715	2380	3208	3244	37658
AT5G20690	protein_coding	PRK6	Leucine-rich repeat protein kinase family protein	Chr5	2204	3941	3850	3288	4136	4244	3685	2133	2553	1685	2571	2851	2693	37630
AT4G31340	protein_coding	AT4G31340	myosin heavy chain-like protein	Chr4	1935	1950	1540	883	6116	5486	5069	1055	905	746	3879	5442	4510	37581
AT1G74000	protein_coding	SS3	strictosidine synthase 3	Chr1	1340	2413	2893	2184	3832	2795	3539	2004	2079	2871	3247	5302	4410	37569
AT5G16480	protein_coding	PFA-DSP5	Phosphotyrosine protein phosphatases superfamily protein	Chr5	1201	2756	2704	2291	3772	3303	3626	2627	2657	2143	3546	4342	3775	37542
AT4G31420	protein_coding	AT4G31420	Zinc finger protein 622	Chr4	1687	3337	3932	3828	3090	3483	2628	2808	3873	2366	2923	2203	2685	37156
AT4G35610	protein_coding	AT4G35610	zinc finger (C2H2 type) family protein	Chr4	1013	2735	2274	2695	4916	3768	4140	1423	2085	1388	2951	3912	4692	36979
AT2G47490	protein_coding	NDT1	NAD transporter 1	Chr2	2067	2192	2081	1636	5105	4115	4349	1507	1661	1520	3680	4726	4334	36906
AT5G49900	protein_coding	AT5G49900	Beta-glucosidase, GBA2 type family protein	Chr5	3849	3423	5178	3949	2712	2808	2070	3058	4825	2371	2871	1406	2140	36811
AT2G19770	protein_coding	PRF5	profilin 5	Chr2	961	1473	1038	689	5564	3935	4818	803	735	803	4022	6547	6230	36657
AT1G48300	protein_coding	DGAT3	diacylglycerol acyltransferase	Chr1	1207	2731	3495	3782	3498	3390	3498	2074	2752	1644	2918	3602	3206	36590
AT5G21080	protein_coding	AT5G21080	Uncharacterized protein	Chr5	3592	2526	2645	2230	4924	3910	4375	1875	2033	1429	3195	3896	3530	36568
AT5G20810	protein_coding	AT5G20810	SAUR-like auxin-responsive protein family	Chr5	1529	1698	1906	1874	5537	3319	5554	1320	1490	1605	3710	4776	3721	36510
AT4G24170	protein_coding	AT4G24170	ATP binding microtubule motor family protein	Chr4	3434	3696	3901	3590	3488	3677	3180	2745	3229	1567	2358	2546	2483	36460
AT4G27370	protein_coding	VIIIB	P-loop containing nucleoside triphosphate hydrolases superfamily protein	Chr4	3882	3062	3433	3096	3722	3528	3474	2356	2556	1592	2984	3280	3200	36283
AT1G15430	protein_coding	AT1G15430	hypothetical protein (DUF1644)	Chr1	1990	2524	3474	3415	3456	3152	2751	2315	3404	2900	3399	2310	3046	36146
AT2G43900	protein_coding	5PTase12	Endonuclease/exonuclease/phosphatase family protein	Chr2	4526	3582	3574	3431	4410	3955	3971	2149	2635	926	2593	2532	2354	36112
AT3G47730	protein_coding	ABCA2	ATP-binding cassette A2	Chr3	3489	3991	4377	3627	2701	2988	2352	3272	3808	2255	2329	2163	2179	36042
AT5G12950	protein_coding	AT5G12950	proline-tRNA ligase (DUF1680)	Chr5	3437	5275	5921	3913	883	1355	759	4957	6813	3693	1240	581	600	35990
AT1G75220	protein_coding	ERDL6	Major facilitator superfamily protein	Chr1	2378	3927	3763	2578	2866	3518	2373	3041	2786	2592	2393	2984	3132	35953
AT1G66580	protein_coding	SAG24	senescence associated gene 24	Chr1	1151	2930	3089	3722	2697	2689	2702	2844	3839	3253	2485	2891	2762	35903
AT4G17210	protein_coding	AT4G17210	weak chloroplast movement under blue light protein (DUF827)	Chr4	1806	2628	2525	2351	5098	4990	5086	1349	1761	934	2948	3362	2843	35875
AT5G51030	protein_coding	AT5G51030	NAD(P)-binding Rossmann-fold superfamily protein	Chr5	1281	2348	2475	2070	4075	3637	4008	1815	1866	2055	3495	4163	3830	35837
AT3G17790	protein_coding	PAP17	purple acid phosphatase 17	Chr3	1658	2693	3056	2747	3627	2546	3258	2467	3046	2526	2749	3773	3065	35553
AT1G15690	protein_coding	AVP1	Inorganic H pyrophosphatase family protein	Chr1	3050	2882	2703	2249	4052	3174	3454	2240	2681	1704	2955	4091	3304	35489
AT4G14780	protein_coding	AT4G14780	Protein kinase superfamily protein	Chr4	2054	1855	1961	1852	3878	3217	4105	1351	1534	1609	3784	5190	4662	34998
AT1G64610	protein_coding	AT1G64610	Transducin/WD40 repeat-like superfamily protein	Chr1	2833	2741	3727	2647	4067	3546	2922	2288	2984	1294	3647	2145	2951	34959
AT1G16760	protein_coding	AT1G16760	kinase with adenine nucleotide alpha hydrolases-like domain-containing protein	Chr1	2601	3289	2872	2792	4587	4083	4258	1685	1801	938	2678	3236	2607	34826
AT2G31425	protein_coding	AT2G31425	Plant invertase/pectin methylesterase inhibitor superfamily protein	Chr2	789	366	375	450	6211	3630	6086	197	244	429	4441	7150	5012	34591
AT1G63930	protein_coding	ROH1	from the Czech primerohprime meaning primecornerprime	Chr1	1610	2938	2662	2908	4362	3230	4273	1698	2301	1236	2579	3512	2794	34493
AT1G20220	protein_coding	AT1G20220	Alba DNA/RNA-binding protein	Chr1	1508	2078	2451	3761	3896	3574	2895	1612	2545	1465	2799	3130	4258	34464
AT1G19910	protein_coding	AVA-P2	ATPase, F0/V0 complex, subunit C protein	Chr1	1453	2630	2691	2235	2836	2385	2267	2764	2978	2989	2668	3955	3992	34390
AT1G77300	protein_coding	EFS	histone-lysine N-methyltransferase	Chr1	5943	3870	4484	3561	3312	3523	2642	2538	3422	1131	2165	1883	1844	34375
AT5G01100	protein_coding	FRB1	O-fucosyltransferase family protein	Chr5	2473	3310	2945	2011	4042	3690	3522	2000	1839	1659	2831	3441	2993	34283
AT3G10540	protein_coding	AT3G10540	3-phosphoinositide-dependent protein kinase	Chr3	2180	3306	3163	2369	3183	2919	2757	2671	2857	2183	2500	3337	3033	34278
AT5G05380	protein_coding	PRA1.B3	prenylated RAB acceptor 1.B3	Chr5	1173	2701	2345	2432	3876	3400	3345	1887	2458	2231	2409	3731	3229	34044
AT5G58190	protein_coding	ECT10	evolutionarily conserved C-terminal region 10	Chr5	1934	4093	4164	3953	2786	2715	2169	2559	4006	1895	2067	1497	2015	33919
AT2G28840	protein_coding	XBAT31	hypothetical protein	Chr2	2064	3147	2674	1934	4069	3339	4017	2017	2211	1083	2942	3430	2998	33861
AT3G53750	protein_coding	ACT3	actin 3	Chr3	2205	2132	1997	1990	4823	3462	4365	1377	1578	1155	3020	4248	3708	33855
AT1G74780	protein_coding	AT1G74780	Nodulin-like / Major Facilitator Superfamily protein	Chr1	2102	3332	3465	2776	2863	2536	2364	2984	3317	2425	2349	2721	2691	33823
AT4G14905	protein_coding	AT4G14905	Galactose oxidase/kelch repeat superfamily protein	Chr4	1700	2936	2708	2719	3797	3924	3552	1931	2344	1593	2528	2898	2656	33586
AT5G61700	protein_coding	ABCA12	ABC2 homolog 16	Chr5	3758	2706	2703	2441	3962	3312	3488	2087	2317	1564	2771	3249	2981	33581
AT1G04160	protein_coding	XIB	myosin XI B	Chr1	5282	3564	3690	3447	3153	3306	2869	2565	2970	1489	2068	2293	2137	33551
AT5G61530	protein_coding	AT5G61530	small G protein family protein / RhoGAP family protein	Chr5	2011	2999	2888	2317	3567	3315	3126	2138	2592	1967	2501	3186	2909	33505
AT3G44070	protein_coding	AT3G44070	Glycosyl hydrolase family 35 protein	Chr3	1602	4101	4486	4085	3015	3182	2165	2081	2802	2352	1160	1903	2145	33477
AT4G18790	protein_coding	NRAMP5	NRAMP metal ion transporter family protein	Chr4	2038	2396	2315	2064	4337	3127	4033	1803	2099	1283	3178	3799	3040	33474
AT2G28910	protein_coding	CXIP4	CAX interacting protein 4	Chr2	1948	2918	2916	3111	3352	3305	3377	2118	2730	1394	2605	2875	2749	33450
AT5G22940	protein_coding	F8H	glucuronoxylan glucuronosyltransferase, putative	Chr5	2340	2058	1826	1851	5148	3799	4820	1194	1474	1001	3004	3967	3289	33431
AT1G15415	protein_coding	AT1G15415	late embryogenesis abundant-like protein	Chr1	557	1203	752	562	6171	3934	5320	403	449	561	3405	6014	4598	33372
AT2G37110	protein_coding	AT2G37110	PLAC8 family protein	Chr2	1173	2275	2127	1766	3303	2932	2998	1945	2088	2334	3155	4308	4136	33367
AT3G07330	protein_coding	CSLC6	Cellulose-synthase-like C6	Chr3	2784	3383	3172	2411	3498	3397	3105	2319	2407	1171	2542	3009	2902	33316
AT3G60565	transposable_element_gene	AT3G60565	transposable_element_gene	Chr3	5985	3757	4122	3287	2971	3370	2397	2479	2723	1155	2090	2513	2362	33226	Exclude
AT3G52000	protein_coding	scpl36	serine carboxypeptidase-like 36	Chr3	1689	5591	4121	4886	1285	1491	935	3533	4873	3589	1269	730	850	33153
AT4G25230	protein_coding	RIN2	RPM1 interacting protein 2	Chr4	3104	3889	3609	2996	2407	2446	1962	3221	3636	2561	1871	2123	2339	33060
AT5G58040	protein_coding	FIP1[V]	FIP1[V]-like protein	Chr5	4208	3664	3142	3197	3466	3612	3168	2042	2566	1444	1995	2411	2303	33010
AT1G65240	protein_coding	AT1G65240	Eukaryotic aspartyl protease family protein	Chr1	1698	2455	2288	1841	3694	3322	3271	1588	1889	1746	3210	4006	3660	32970
AT1G24620	protein_coding	AT1G24620	EF hand calcium-binding protein family	Chr1	1085	2109	2013	1723	4236	3521	3825	1516	1547	1381	2887	4353	3856	32967
AT3G44110	protein_coding	J3	DNAJ homologue 3	Chr3	1944	989	971	862	6259	4296	5974	558	678	438	3629	4319	3960	32933
AT5G10650	protein_coding	AT5G10650	RING/U-box superfamily protein	Chr5	2987	3156	2529	1934	3679	3361	3081	2073	2142	1906	2401	3661	2978	32901
AT3G28710	protein_coding	AT3G28710	ATPase, V0/A0 complex, subunit C/D	Chr3	1544	2871	2666	2541	2851	2770	2438	2494	3081	2523	2734	2996	2896	32861
AT1G15880	protein_coding	GOS11	golgi snare 11	Chr1	1262	2984	3070	2403	2941	2702	2576	2373	2620	2914	2325	3088	2864	32860
AT1G33770	protein_coding	AT1G33770	Protein kinase superfamily protein	Chr1	3187	2547	2586	2447	4397	3297	4208	1603	2008	1452	2663	3023	2576	32807
AT5G07290	protein_coding	ML4	MEI2-like 4	Chr5	3934	2849	3323	2878	3536	3089	3128	2430	2790	1511	2338	2562	2337	32771
AT3G23920	protein_coding	BAM1	beta-amylase 1	Chr3	2519	3218	2946	2697	3429	3556	3336	2089	2668	1400	2242	2583	2506	32670
AT5G59480	protein_coding	AT5G59480	Haloacid dehalogenase-like hydrolase (HAD) superfamily protein	Chr5	1598	1943	2268	1965	3589	3104	3621	1574	2093	2014	3426	3452	3476	32525
AT1G52570	protein_coding	PLDALPHA2	phospholipase D alpha 2	Chr1	3195	2023	2109	1461	4694	4126	4252	1351	1477	954	3303	3522	3144	32416
AT5G14040	protein_coding	PHT3;1	phosphate transporter 3;1	Chr5	1698	2514	2460	2589	3492	2963	3102	2178	2480	1434	2640	3460	3025	32337
AT3G51300	protein_coding	ROP1	RHO-related protein from plants 1	Chr3	1111	2947	2917	2897	3118	3002	3030	2379	2573	2074	2257	2538	2598	32330
AT5G25270	protein_coding	AT5G25270	Ubiquitin-like superfamily protein	Chr5	2681	2671	2776	2358	3299	2981	2929	2264	2650	1929	2575	3082	2780	32294
AT1G54290	protein_coding	AT1G54290	Translation initiation factor SUI1 family protein	Chr1	855	1777	1537	1720	4186	3467	4026	1248	1492	1569	3030	4418	3636	32106
AT4G40020	protein_coding	AT4G40020	Myosin heavy chain-related protein	Chr4	2188	2424	2348	2008	4521	4187	4733	1245	1363	920	2698	3175	2372	31994
AT5G44100	protein_coding	ckl7	casein kinase I-like 7	Chr5	2392	3462	3330	3010	2848	2711	2535	2476	2978	2078	2103	2239	2207	31977
AT4G08180	protein_coding	ORP1C	OSBP(oxysterol binding protein)-related protein 1C	Chr4	3469	2826	2843	2507	3629	3139	3434	1920	2571	1529	2553	2539	2245	31735
AT5G47435	protein_coding	AT5G47435	formyltetrahydrofolate deformylase	Chr5	1612	2516	2382	2216	3545	2918	3216	1935	2356	2209	2647	3052	2723	31715
AT1G79750	protein_coding	NADP-ME4	NADP-malic enzyme 4	Chr1	2819	3365	2951	2487	3270	2832	2922	2112	2711	1386	2331	2685	2560	31612
AT4G02890	protein_coding	UBQ14	Ubiquitin family protein	Chr4	1637	2452	2916	2111	3389	2113	3204	2178	2211	1923	2593	3049	3287	31426
AT5G64920	protein_coding	CIP8	COP1-interacting protein 8	Chr5	1555	3572	3172	3162	3065	3347	2940	2051	2436	1304	1942	2299	2129	31419
AT4G30200	protein_coding	VEL1	vernalization5/VIN3-like protein	Chr4	2763	2485	2986	2055	2939	2699	2750	2337	2646	1578	2838	3070	2897	31280
AT1G48740	protein_coding	AT1G48740	2-oxoglutarate (2OG) and Fe(II)-dependent oxygenase superfamily protein	Chr1	1707	3426	3616	3435	2233	2297	1723	2603	3850	2574	2072	1390	1883	31102
AT1G08600	protein_coding	ATRX	P-loop containing nucleoside triphosphate hydrolases superfamily protein	Chr1	5049	2916	4092	3382	3605	3165	2703	1676	2808	821	2693	1346	1849	31056
AT3G60600	protein_coding	VAP27-1	vesicle associated protein	Chr3	1871	3116	2824	2766	2571	2613	2363	2226	2634	2732	1982	2657	2548	31032
AT2G02960	protein_coding	AT2G02960	RING/FYVE/PHD zinc finger superfamily protein	Chr2	1711	2092	2049	2290	3549	2522	3209	1660	2217	2049	2596	3628	3147	31008
AT2G19690	protein_coding	PLA2-BETA	phospholipase A2-beta	Chr2	990	1749	1705	1264	3267	2816	3139	1705	1651	1920	3300	4427	3993	30936
AT5G10740	protein_coding	AT5G10740	Protein phosphatase 2C family protein	Chr5	1716	2500	2309	2484	3421	2978	3347	1695	2034	1481	2551	3311	2820	30931
AT1G29970	protein_coding	RPL18AA	60S ribosomal protein L18A-1	Chr1	1780	2705	2807	2730	2735	2458	2262	2362	2907	2516	2146	2673	2624	30925
AT2G36660	protein_coding	PAB7	poly(A) binding protein 7	Chr2	1985	2338	2713	2344	4008	3353	2960	1581	2193	905	3423	2247	2857	30922
AT1G52580	protein_coding	RBL5	RHOMBOID-like protein 5	Chr1	1058	3168	2818	2783	3618	3668	3579	1365	1527	1812	1852	2332	2396	30918
AT2G37670	protein_coding	AT2G37670	Transducin/WD40 repeat-like superfamily protein	Chr2	3146	2916	3227	2888	3120	3165	2733	2092	2655	1489	2149	2246	2144	30824
AT1G43710	protein_coding	EMB1075	Pyridoxal phosphate (PLP)-dependent transferases superfamily protein	Chr1	1917	2156	2140	1951	4040	3372	3403	1575	1714	1135	2850	3359	3100	30795
AT5G47470	protein_coding	UMAMIT7	Nodulin MtN21 /EamA-like transporter family protein	Chr5	1722	1631	1573	1577	3886	3482	3289	1324	1549	1293	3118	4266	3673	30661
AT1G20970	protein_coding	AT1G20970	calponin-like domain protein	Chr1	5065	3256	3513	3046	3154	3059	3059	2097	2623	913	2187	1958	1713	30578
AT1G64140	protein_coding	AT1G64140	WRKY transcription factor	Chr1	2743	2465	2893	2889	3529	2623	3639	1833	2494	854	2340	2594	2368	30521
AT1G13890	protein_coding	SNAP30	soluble N-ethylmaleimide-sensitive factor adaptor protein 30	Chr1	1115	2383	2081	1899	3941	4035	3608	1082	1127	1488	2377	3403	3029	30453
AT1G74490	protein_coding	AT1G74490	Protein kinase superfamily protein	Chr1	1606	2473	2758	2364	2477	2526	2356	2273	2812	2500	2701	2583	2553	30376
AT2G02180	protein_coding	TOM3	tobamovirus multiplication protein 3	Chr2	1599	2994	2661	2565	2820	3084	2524	2072	2376	1502	2236	2804	2547	30185
AT2G13570	protein_coding	NF-YB7	nuclear factor Y, subunit B7	Chr2	1128	2170	1966	1883	3874	3709	3795	1148	1180	1486	2545	3628	2770	30154
AT3G10410	protein_coding	SCPL49	SERINE CARBOXYPEPTIDASE-LIKE 49	Chr3	1983	3217	3508	3228	1552	2143	1566	2788	3508	2960	1809	1900	1914	30093
AT2G46800	protein_coding	ZAT	zinc transporter	Chr2	2598	1514	1492	1321	4071	3124	4009	1091	1304	1151	3188	4239	3490	29994
AT4G19200	protein_coding	AT4G19200	proline-rich family protein	Chr4	1189	2879	1920	1397	3613	3543	3139	1236	1019	1259	2253	3798	3799	29855
AT4G23630	protein_coding	BTI1	VIRB2-interacting protein 1	Chr4	2153	2166	2093	2035	3567	2995	3318	1533	1675	1201	2492	3680	3026	29781
AT2G15650	transposable_element_gene	AT2G15650	transposable_element_gene	Chr2	4073	2103	4654	2754	4062	3917	3540	919	1270	554	2883	1596	1474	29726	Exclude
AT1G77840	protein_coding	AT1G77840	Translation initiation factor IF2/IF5	Chr1	2053	2644	2634	2624	3224	2863	2919	1912	2223	1458	2090	2640	2416	29647
AT5G01350	protein_coding	AT5G01350	UvrABC system C protein	Chr5	952	2052	2148	1853	2873	2441	2940	1705	2084	2226	2753	3489	2995	29559
AT2G46170	protein_coding	AT2G46170	Reticulon family protein	Chr2	1691	1845	2152	1666	2889	2374	2401	1994	2159	2080	2795	3659	3544	29558
AT1G06540	protein_coding	AT1G06540	hypothetical protein	Chr1	1933	2256	2180	2079	2326	2561	2222	1761	2268	3378	2652	3001	2714	29398
AT4G09950	protein_coding	AT4G09950	P-loop containing nucleoside triphosphate hydrolases superfamily protein	Chr4	1454	2584	2068	1968	3404	3043	3420	1700	1716	1595	2447	2857	2523	29325
AT5G45820	protein_coding	CIPK20	CBL-interacting protein kinase 20	Chr5	1923	2838	2905	3247	2558	2401	2482	2138	2763	2065	1775	2161	1971	29304
AT4G28540	protein_coding	CKL6	casein kinase I-like 6	Chr4	2184	2536	2551	2690	3021	2636	2756	1932	2589	1685	1997	2567	2329	29289
AT1G31990	protein_coding	AT1G31990	transmembrane protein	Chr1	1317	2625	2734	2153	2211	2323	1823	2446	3202	2860	2523	1921	2393	29214
AT2G19800	protein_coding	MIOX2	myo-inositol oxygenase 2	Chr2	1620	2477	2550	2928	2986	2719	2657	1883	2551	2112	2046	2113	2146	29168
AT4G30760	protein_coding	AT4G30760	Putative endonuclease or glycosyl hydrolase	Chr4	978	2124	2096	2625	2738	2527	2419	1872	2645	1976	2252	2950	2914	29138
AT5G57830	protein_coding	AT5G57830	zein-binding protein (Protein of unknown function, DUF593)	Chr5	1617	2766	3059	2647	2404	2511	2358	2331	2647	2076	2001	2220	2110	29130
AT1G03610	protein_coding	AT1G03610	plant/protein (DUF789)	Chr1	1974	2575	2709	2647	2628	2583	2421	2264	2459	1902	2176	2399	2334	29097
AT5G56780	protein_coding	ET2	effector of transcription2	Chr5	1760	1644	1590	1088	4436	4312	3676	1082	1245	969	3238	3042	2683	29005
AT4G03030	protein_coding	AT4G03030	Galactose oxidase/kelch repeat superfamily protein	Chr4	1886	2945	2736	2769	2791	2707	2429	2092	2736	1408	1868	2325	2188	28994
AT3G14067	protein_coding	AT3G14067	Subtilase family protein	Chr3	2907	3914	3435	3233	2307	2768	1949	2192	2795	1372	1453	1751	1740	28909
AT4G16110	protein_coding	RR2	response regulator 2	Chr4	2666	3802	3504	2472	2259	2576	1898	2470	2850	1611	1668	1857	1867	28834
AT2G25870	protein_coding	AT2G25870	haloacid dehalogenase-like hydrolase family protein	Chr2	2222	3055	2741	2212	2925	2605	2588	1969	2388	1668	2211	2230	2171	28763
AT5G05100	protein_coding	AT5G05100	Single-stranded nucleic acid binding R3H protein	Chr5	1679	2584	2519	2481	2902	2735	2596	1887	2248	2236	2011	2367	2043	28609
AT3G08930	protein_coding	AT3G08930	LMBR1-like membrane protein	Chr3	2088	2523	2503	2574	3124	3233	2760	1612	2130	1528	2058	2381	2166	28592
AT1G08190	protein_coding	VPS41	vacuolar protein sorting 41	Chr1	3481	2883	2683	2223	3458	3605	3067	1650	1807	665	2101	2233	2216	28591
AT1G80780	protein_coding	AT1G80780	Polynucleotidyl transferase, ribonuclease H-like superfamily protein	Chr1	1607	2224	1850	1504	3470	3401	3080	1307	1334	1861	2400	3225	2913	28569
AT1G13900	protein_coding	PAP2	Purple acid phosphatases superfamily protein	Chr1	2468	2634	2399	2080	2692	2986	2497	1970	2120	1494	2092	2820	2728	28512
AT1G22110	protein_coding	AT1G22110	structural constituent of ribosome	Chr1	2378	2152	1790	1660	4130	3165	3904	1259	1409	997	2448	3021	2482	28417
AT1G15470	protein_coding	AT1G15470	Transducin/WD40 repeat-like superfamily protein	Chr1	1582	2043	1735	1068	4024	2880	3722	1359	1409	1150	2589	3524	2824	28327
AT1G04450	protein_coding	RIC3	ROP-interactive CRIB motif-containing protein 3	Chr1	1057	1923	1812	1899	3722	2954	3824	1011	1390	1470	2320	3317	2649	28291
AT4G04610	protein_coding	2017-04-01	APS reductase 1	Chr4	1935	3477	2763	1845	2949	3314	2529	1806	1390	1059	2061	2620	2467	28280
AT5G64130	protein_coding	AT5G64130	cAMP-regulated phosphoprotein 19-related protein	Chr5	1085	2137	2108	1833	2856	2581	2591	1549	1717	2054	2228	3414	3191	28259
AT2G26800	protein_coding	AT2G26800	Aldolase superfamily protein	Chr2	2414	2232	2261	1893	3079	2655	2550	1805	2143	1872	2407	2688	2616	28201
AT1G54320	protein_coding	AT1G54320	LEM3 (ligand-effect modulator 3) family protein / CDC50 family protein	Chr1	1436	2547	2504	2593	2441	2546	2294	1867	2403	2102	2033	2478	2371	28179
AT1G25540	protein_coding	PFT1	phytochrome and flowering time regulatory protein (PFT1)	Chr1	3207	2649	2212	2482	3689	3416	3078	1439	1664	1192	1952	2351	2012	28136
AT4G15470	protein_coding	AT4G15470	Bax inhibitor-1 family protein	Chr4	1218	2209	2232	2381	2922	2788	2421	1662	2003	2111	2089	2721	2580	28119
AT5G02100	protein_coding	UNE18	Oxysterol-binding family protein	Chr5	2121	2754	2862	2418	2426	2574	2014	2187	2876	1864	1982	1981	2174	28112
AT2G34250	protein_coding	AT2G34250	SecY protein transport family protein	Chr2	2347	864	802	679	5043	2782	4095	623	690	657	3488	4806	3542	28071
AT2G17370	protein_coding	HMG2	3-hydroxy-3-methylglutaryl-CoA reductase 2	Chr2	2273	2260	2282	1935	3130	2649	2935	1738	1850	1566	2354	2869	2436	28004
AT1G53400	protein_coding	AT1G53400	Ubiquitin domain-containing protein	Chr1	925	3098	3322	3266	1331	1729	1195	2581	3058	4163	1157	1422	1660	27982
AT1G29630	protein_coding	AT1G29630	5prime-3prime exonuclease family protein	Chr1	2763	2439	2677	2544	3032	2868	2544	1722	2153	1387	2298	2108	2174	27946
AT3G42450	transposable_element_gene	AT3G42450	transposable_element_gene	Chr3	762	1716	1364	1163	4100	3627	3882	856	819	721	2368	3822	3429	27867	Exclude
AT5G60550	protein_coding	GRIK2	geminivirus rep interacting kinase 2	Chr5	1950	2048	2006	1778	3762	3184	3381	1372	1567	962	2385	2924	2489	27858
AT1G61080	protein_coding	AT1G61080	Hydroxyproline-rich glycoprotein family protein	Chr1	3390	2374	2575	3270	2736	2330	2446	1687	2445	1307	2008	2379	2290	27847
AT3G14270	protein_coding	FAB1B	phosphatidylinositol-4-phosphate 5-kinase family protein	Chr3	6454	2669	2711	2031	3821	3356	3256	1484	1653	698	2121	2161	1864	27825
AT4G29470	protein_coding	PLA2-DELTA	Phospholipase A2 family protein	Chr4	1027	696	644	584	4600	3323	3742	580	565	712	3261	5085	4005	27797
AT2G17530	protein_coding	AT2G17530	Protein kinase superfamily protein	Chr2	2041	2324	2214	2181	3185	2852	2865	1468	1920	1563	2196	2686	2301	27755
AT5G51460	protein_coding	ATTPPA	Haloacid dehalogenase-like hydrolase (HAD) superfamily protein	Chr5	2549	2627	2520	2294	2721	2571	2365	1825	2060	1972	2066	2522	2209	27752
AT5G08775	long_noncoding_rna		NA	Chr5	710	3143	2374	2696	1789	1727	1295	2255	2403	3771	1184	2519	2547	27703
AT1G44150	pseudogene	AT1G44150	pseudogene of non-LTR retrolelement reverse transcriptase	Chr1	390	1196	1368	1506	4062	3288	4063	651	762	673	2729	3741	3634	27673	Exclude
AT2G46900	protein_coding	AT2G46900	transcription factor-like protein	Chr2	2280	2703	2795	2366	2396	2640	2087	2125	2564	1671	2021	2147	2145	27660
AT1G19090	protein_coding	RKF2	receptor-like serine/threonine kinase 2	Chr1	2509	2850	3383	3009	1703	2169	1478	2461	2994	2590	1535	1641	1766	27579
AT4G00300	protein_coding	AT4G00300	receptor-like kinase	Chr4	1751	2959	2524	2494	2419	2621	2213	2055	2310	1511	1958	2271	2120	27455
AT2G47700	protein_coding	RFI2	RING/U-box superfamily protein	Chr2	1644	1967	1785	2035	3715	2814	3382	1275	1687	1360	2168	2866	2331	27385
AT3G52620	protein_coding	AT3G52620	transmembrane protein	Chr3	599	1420	822	765	5017	4223	4136	431	344	588	2309	3783	3467	27305
AT5G42020	protein_coding	BIP2	Heat shock protein 70 (Hsp 70) family protein	Chr5	2726	133	93	121	5752	2746	4982	59	69	45	3788	5504	3935	27227
AT5G22070	protein_coding	AT5G22070	Core-2/I-branching beta-1,6-N-acetylglucosaminyltransferase family protein	Chr5	1883	3294	2705	2563	2610	2772	2194	2022	2341	1257	1700	1870	1890	27218
AT1G50640	protein_coding	ERF3	ethylene responsive element binding factor 3	Chr1	1737	2319	2295	2568	3150	2470	2664	1478	2234	2027	1760	2225	1993	27183
AT3G14205	protein_coding	AT3G14205	Phosphoinositide phosphatase family protein	Chr3	3866	2337	2787	2836	2440	2699	2184	1890	2381	1687	1742	2127	2044	27154
AT4G37680	protein_coding	HHP4	heptahelical protein 4	Chr4	2039	2039	2017	2266	2598	2400	2238	1798	2362	1877	2143	2781	2440	26959
AT4G34720	protein_coding	AVA-P1	ATPase, F0/V0 complex, subunit C protein	Chr4	1360	2089	1877	1745	2441	2411	2375	1614	1767	1877	2353	3327	3058	26934
AT1G65430	protein_coding	ARI8	IBR domain-containing protein	Chr1	2219	1967	1831	1716	3548	3077	3182	1336	1434	942	2302	2800	2780	26915
AT4G14368	protein_coding	AT4G14368	Regulator of chromosome condensation (RCC1) family protein	Chr4	3684	1569	1693	1597	4489	2858	4013	1111	1401	771	2774	2581	1956	26813
AT1G03900	protein_coding	ABCI18	non-intrinsic ABC protein 4	Chr1	1239	2623	2193	2049	2703	2715	2547	1571	1995	1463	1982	2610	2312	26763
AT2G37010	protein_coding	NAP12	non-intrinsic ABC protein 12	Chr2	3712	1688	1970	1193	3803	3180	3396	1257	1067	762	2939	2894	2599	26748
AT1G06770	protein_coding	DRIP1	DREB2A-interacting protein 1	Chr1	2503	1142	1329	1276	4196	2839	3657	1032	1368	868	3537	2882	2590	26716
AT5G55060	protein_coding	AT5G55060	Rab3 GTPase-activating protein catalytic subunit	Chr5	2873	1891	1706	1742	3383	2736	3265	1193	1437	1067	2478	3139	2620	26657
AT3G58160	protein_coding	XIJ	P-loop containing nucleoside triphosphate hydrolases superfamily protein	Chr3	4517	1834	2042	1997	3594	3029	3131	1226	1365	789	2454	2848	2346	26655
AT5G27150	protein_coding	NHX1	Na /H exchanger 1	Chr5	2553	2148	2072	1948	3068	2781	2812	1532	1749	1091	2350	2702	2400	26653
AT5G02180	protein_coding	AT5G02180	Transmembrane amino acid transporter family protein	Chr5	2106	2014	1981	1881	3696	3022	3269	1258	1466	932	2248	2674	2212	26653
AT1G08420	protein_coding	BSL2	BRI1 suppressor 1 (BSU1)-like 2	Chr1	4113	2376	2368	2062	3263	3090	3070	1580	1689	692	1887	2347	2225	26649
AT5G60930	protein_coding	AT5G60930	P-loop containing nucleoside triphosphate hydrolases superfamily protein	Chr5	4531	2426	2916	2599	2845	2889	2582	1712	2216	744	1807	1980	1895	26611
AT3G11900	protein_coding	ANT1	aromatic and neutral transporter 1	Chr3	1995	1242	1253	1307	3844	2853	3226	1029	1307	982	2614	3776	3166	26599
AT3G12570	protein_coding	FYD	FYD	Chr3	2134	2362	2271	1992	2643	2338	2316	1855	2093	1786	2034	2531	2334	26555
AT5G10260	protein_coding	RABH1e	RAB GTPase homolog H1E	Chr5	1152	2105	1932	2061	2921	2114	2710	1405	1861	1930	2239	2831	2338	26447
AT5G11960	protein_coding	AT5G11960	magnesium transporter, putative (DUF803)	Chr5	1525	2822	2660	3048	2160	2109	1905	1888	2574	2349	1534	1766	1620	26435
AT2G41110	protein_coding	CAM2	calmodulin 2	Chr2	921	1542	1769	1363	2927	2626	2806	1212	1096	1378	2569	3714	3314	26316
AT4G34100	protein_coding	CER9	RING/U-box superfamily protein	Chr4	3934	2148	2464	1808	2926	2796	2420	1835	2087	880	2143	2466	2180	26153
AT1G18410	protein_coding	AT1G18410	P-loop containing nucleoside triphosphate hydrolases superfamily protein	Chr1	3998	2124	2144	1716	3671	2691	3273	1396	1597	881	2292	2375	1950	26110
AT4G08590	protein_coding	ORTHL	ORTHRUS-like protein	Chr4	2038	1900	2380	2080	3027	3037	2390	1424	2086	1129	2706	1576	2273	26008
AT5G63370	protein_coding	AT5G63370	Protein kinase superfamily protein	Chr5	3461	2390	2661	2649	2450	2580	2232	1839	2096	1449	1739	2156	1762	26003
AT1G05790	protein_coding	AT1G05790	lipase class 3 family protein	Chr1	2640	2922	2611	2296	2367	2382	2074	1899	2405	1521	1750	1863	1902	25992
AT1G03060	protein_coding	SPI	BEACH-DOMAIN HOMOLOG A1	Chr1	11999	2398	3125	2197	3319	2845	2779	1417	1771	553	1867	1929	1649	25849
AT1G12240	protein_coding	ATBETAFRUCT4	Glycosyl hydrolases family 32 protein	Chr1	2249	2007	1627	821	3601	4322	3019	984	807	569	2322	2988	2763	25830
AT2G22720	protein_coding	AT2G22720	SPT2 chromatin protein	Chr2	2375	2468	2603	2696	2481	2361	2345	1829	2397	1444	1674	1826	1678	25802
AT5G54680	protein_coding	ILR3	basic helix-loop-helix (bHLH) DNA-binding superfamily protein	Chr5	1322	2039	2045	2077	2691	2460	2390	1507	1813	1893	1982	2471	2407	25775
AT4G31430	protein_coding	AT4G31430	flocculation protein	Chr4	2219	2160	2485	2574	2828	2247	2455	1688	2274	1319	1848	2066	1771	25715
AT3G05580	protein_coding	TOPP9	Calcineurin-like metallo-phosphoesterase superfamily protein	Chr3	2580	2111	2286	2272	2490	2172	2312	1858	2222	1662	1933	2361	1982	25661
AT5G23630	protein_coding	PDR2	phosphate deficiency response 2	Chr5	4225	2876	2937	2343	2407	2672	1956	1920	2013	1060	1583	2011	1841	25619
AT5G60170	protein_coding	AT5G60170	RNA binding (RRM/RBD/RNP motifs) family protein	Chr5	3509	2453	2636	2181	2758	2412	2337	1836	2047	944	1878	2127	2009	25618
AT4G16580	protein_coding	AT4G16580	Protein phosphatase 2C family protein	Chr4	2155	2059	2021	2089	2769	2262	2807	1640	1901	1307	2018	2510	2094	25477
AT4G09000	protein_coding	GRF1	general regulatory factor 1	Chr4	1458	2390	2204	1833	2474	2044	2336	1575	1714	1565	1988	2663	2501	25287
AT1G65720	protein_coding	AT1G65720	transmembrane protein	Chr1	1422	2544	2238	2306	2815	2851	2421	1296	1400	1124	1615	2440	2230	25280
AT1G12070	protein_coding	AT1G12070	Immunoglobulin E-set superfamily protein	Chr1	1168	1624	1615	1556	2980	2493	2836	1242	1337	1518	2424	3030	2493	25148
AT2G42780	protein_coding	AT2G42780	transcription elongation factor B polypeptide	Chr2	1401	2530	2492	2461	2010	2169	1703	1917	2353	2546	1493	1726	1747	25147
AT5G48570	protein_coding	AT5G48570	FKBP-type peptidyl-prolyl cis-trans isomerase family protein	Chr5	2211	121	144	203	5677	3435	4666	60	112	73	3926	2973	3701	25091
AT1G28306	protein_coding	AT1G28306	Plant self-incompatibility protein S1 family	Chr1	844	725	710	488	4211	2818	3625	430	329	414	2769	4625	3917	25061
AT5G13430	protein_coding	AT5G13430	Ubiquinol-cytochrome C reductase iron-sulfur subunit	Chr5	1298	3066	2089	2228	2168	1977	1911	1870	2348	1801	1506	2159	1919	25042
AT3G13229	protein_coding	AT3G13229	kinesin-like protein (DUF868)	Chr3	1310	2027	2147	2102	3020	2185	2761	1309	1695	1020	2006	2601	2156	25029
AT3G58040	protein_coding	SINAT2	seven in absentia of Arabidopsis 2	Chr3	2575	2525	2623	2632	1908	2047	1692	2023	2479	1643	1619	1880	1762	24833
AT5G34850	protein_coding	PAP26	purple acid phosphatase 26	Chr5	2583	2563	2413	2011	2312	2286	2386	1617	1774	1066	2028	2428	1882	24766
AT1G23490	protein_coding	ARF1	ADP-ribosylation factor 1	Chr1	1227	1599	1574	1777	2967	2206	2841	1157	1446	1279	2038	3271	2571	24726
AT3G03720	protein_coding	CAT4	cationic amino acid transporter 4	Chr3	2419	1996	2371	1965	2321	2308	1907	1897	2070	1675	1838	2150	2208	24706
AT2G28640	protein_coding	EXO70H5	exocyst subunit exo70 family protein H5	Chr2	2359	2327	2305	1606	2954	2887	2394	1431	1222	979	1858	2472	2269	24704
AT3G27060	protein_coding	TSO2	Ferritin/ribonucleotide reductase-like family protein	Chr3	1692	2493	2763	2128	1977	1864	1414	2051	2980	1989	2176	1159	1705	24699
AT4G34380	protein_coding	AT4G34380	Transducin/WD40 repeat-like superfamily protein	Chr4	2173	2730	2334	2502	2699	2489	2614	1415	1725	1058	1455	1838	1804	24663
AT3G23380	protein_coding	RIC5	ROP-interactive CRIB motif-containing protein 5	Chr3	1355	1885	2063	2184	2684	2297	2762	1341	1680	1520	1776	2366	2077	24635
AT2G27050	protein_coding	EIL1	ETHYLENE-INSENSITIVE3-like 1	Chr2	2363	1172	1435	1422	4172	2751	3105	801	1247	616	2626	2356	2926	24629
AT5G65160	protein_coding	TPR14	tetratricopeptide repeat (TPR)-containing protein	Chr5	2417	2376	2441	2195	2846	2640	2500	1515	1807	881	1678	1904	1826	24609
AT1G08030	protein_coding	TPST	tyrosylprotein sulfotransferase	Chr1	2218	2763	2484	2226	2118	2410	1893	1783	2005	1489	1663	1863	1869	24566
AT3G19960	protein_coding	ATM1	myosin 1	Chr3	5372	1931	1611	1833	2572	2242	2517	1242	1638	2031	1886	2737	2240	24480
AT4G26930	protein_coding	MYB97	myb domain protein 97	Chr4	1619	2240	2205	2449	2277	2798	1962	1626	2104	1981	1730	1557	1550	24479
AT5G16470	protein_coding	AT5G16470	zinc finger (C2H2 type) family protein	Chr5	1154	2113	1993	1918	1833	1747	1758	1839	2227	2556	1721	2522	2231	24458
AT2G36390	protein_coding	SBE2.1	starch branching enzyme 2.1	Chr2	2801	2250	2212	1903	2423	2157	2369	1578	1582	965	2145	2510	2304	24398
AT5G07740	protein_coding	AT5G07740	actin binding protein	Chr5	6319	2703	2835	2606	2750	2728	2376	1579	1967	586	1464	1428	1359	24381
AT3G52560	protein_coding	UEV1D-4	ubiquitin E2 variant 1D-4	Chr3	1023	2205	2183	2199	1977	1965	1827	1761	2085	2382	1619	2081	2071	24355
AT4G13075	protein_coding	RALFL30	RALF-like 30	Chr4	633	1107	817	685	3569	2717	3146	492	529	828	2635	3994	3832	24351
AT2G45820	protein_coding	AT2G45820	Remorin family protein	Chr2	932	2080	1766	1939	2792	2427	2897	1298	1456	1271	1765	2578	2053	24322
AT4G32060	protein_coding	AT4G32060	calcium-binding EF hand family protein	Chr4	1977	2416	2285	2508	2053	2109	1954	1734	2182	1618	1580	1977	1874	24290
AT5G56760	protein_coding	SERAT1;1	serine acetyltransferase 1;1	Chr5	1339	1896	1694	1590	2909	2272	2579	1289	1540	1269	2005	2823	2392	24258
AT5G05140	protein_coding	AT5G05140	Transcription elongation factor (TFIIS) family protein	Chr5	2799	2412	2599	2573	1991	2070	1783	2022	2508	1892	1490	1523	1391	24254
AT3G10770	protein_coding	AT3G10770	Single-stranded nucleic acid binding R3H protein	Chr3	1659	2047	2186	2053	2220	1816	2032	1719	2274	2214	1825	1959	1904	24249
AT5G40670	protein_coding	AT5G40670	PQ-loop repeat family protein / transmembrane family protein	Chr5	1426	2043	2015	1817	1908	1913	1699	1863	2092	2216	1974	2452	2145	24137
AT5G43830	protein_coding	AT5G43830	aluminum induced protein with YGL and LRDR motifs	Chr5	1213	2589	2237	1530	1871	2412	1587	1862	1654	1840	1617	2386	2448	24033
AT4G05050	protein_coding	UBQ11	ubiquitin 11	Chr4	1434	1516	1521	1135	3264	1819	3031	1084	979	1119	2503	2997	3035	24003
AT2G33320	protein_coding	AT2G33320	Calcium-dependent lipid-binding (CaLB domain) family protein	Chr2	2884	1714	1484	1118	3721	2821	3458	854	896	724	2198	2849	2148	23985
AT5G52882	protein_coding	AT5G52882	P-loop containing nucleoside triphosphate hydrolases superfamily protein	Chr5	3557	2628	2737	2567	2247	2340	1967	1790	2044	1134	1666	1473	1387	23980
AT3G06778	protein_coding	AT3G06778	Chaperone DnaJ-domain superfamily protein	Chr3	1023	1755	1820	1670	2318	2151	2282	1473	1674	2087	1897	2600	2241	23968
AT4G37930	protein_coding	SHM1	serine transhydroxymethyltransferase 1	Chr4	1989	1428	1264	1128	2890	2942	2356	1055	1064	1093	2307	3324	2983	23834
AT2G21520	protein_coding	AT2G21520	Sec14p-like phosphatidylinositol transfer family protein	Chr2	2634	2582	2602	2462	2043	2121	2043	1696	2071	1363	1550	1683	1565	23781
AT5G66740	protein_coding	AT5G66740	spindle assembly abnormal protein (DUF620)	Chr5	1500	1362	1375	1025	3312	2476	3138	850	889	777	2517	3152	2850	23723
AT1G69510	protein_coding	AT1G69510	cAMP-regulated phosphoprotein 19-related protein	Chr1	1232	2650	2216	2050	1544	1484	1436	1796	2546	3128	1378	1771	1722	23721
AT4G28280	protein_coding	LLG3	LORELEI-LIKE-GPI ANCHORED PROTEIN 3	Chr4	2016	2440	2440	2568	2580	2496	2193	1198	1503	1723	1270	1684	1594	23689
AT3G05670	protein_coding	AT3G05670	RING/U-box protein	Chr3	3390	2325	2435	2502	2545	2460	2263	1457	1804	962	1531	1692	1498	23474
AT3G23270	protein_coding	AT3G23270	Regulator of chromosome condensation (RCC1) family with FYVE zinc finger domain-containing protein	Chr3	3533	313	383	477	5399	2000	5210	242	329	193	3227	3323	2374	23470
AT4G19040	protein_coding	EDR2	ENHANCED DISEASE RESISTANCE 2	Chr4	2849	2147	1978	1526	2583	2484	2203	1543	1506	1043	1923	2367	2118	23421
AT2G15910	protein_coding	AT2G15910	CSL zinc finger domain-containing protein	Chr2	2526	1838	1920	1455	2199	1794	2120	1423	1661	1841	2035	2579	2547	23412
AT1G79250	protein_coding	AGC1.7	AGC kinase 1.7	Chr1	2338	1074	939	948	4365	2287	4004	560	614	599	2511	3013	2467	23381
AT4G38600	protein_coding	KAK	HECT ubiquitin protein ligase family protein KAK	Chr4	6955	2522	2790	2183	2378	2159	1947	1877	2433	789	1570	1401	1311	23360
AT5G60250	protein_coding	AT5G60250	zinc finger (C3HC4-type RING finger) family protein	Chr5	3246	2086	1871	1683	2622	2049	2256	1381	1964	910	2486	1801	2110	23219
AT4G26850	protein_coding	VTC2	GDP-L-galactose phosphorylase 1	Chr4	2191	1229	1264	1156	3742	2285	3537	850	893	600	2471	2937	2238	23202
AT5G64400	protein_coding	AT5G64400	CHCH domain protein	Chr5	2617	1218	1367	1079	1946	1437	1774	1475	1605	1949	2311	3672	3320	23153
AT1G60410	protein_coding	AT1G60410	F-box family protein	Chr1	1575	1592	2251	1976	1993	1605	1521	1882	2458	1792	2211	1671	2195	23147
AT1G73010	protein_coding	PS2	inorganic pyrophosphatase 1	Chr1	1308	1174	1191	891	3440	2949	3476	611	511	614	2296	3158	2766	23077
AT1G65590	protein_coding	HEXO3	beta-hexosaminidase 3	Chr1	2271	1702	1604	1344	3164	2469	2681	1094	1184	933	2132	2515	2221	23043
AT4G22220	protein_coding	ISU1	SufE/NifU family protein	Chr4	1021	1761	1506	1268	2443	2192	2246	1250	1260	1450	2039	2923	2697	23035
AT3G53710	protein_coding	AGD6	ARF-GAP domain 6	Chr3	2047	2087	2004	2101	2499	2300	2337	1490	1776	1022	1613	2020	1763	23012
AT1G67640	protein_coding	AT1G67640	Transmembrane amino acid transporter family protein	Chr1	1666	1865	1499	1812	2199	4079	1388	1443	1896	1318	2088	1380	2016	22983
AT4G12430	protein_coding	TPPF	Haloacid dehalogenase-like hydrolase (HAD) superfamily protein	Chr4	1766	1307	1425	1312	2462	1900	2353	1374	1453	1368	2397	3092	2515	22958
AT1G55680	protein_coding	AT1G55680	Transducin/WD40 repeat-like superfamily protein	Chr1	1960	1920	1770	1892	2736	2031	2650	1309	1745	1156	1768	2243	1734	22954
AT2G46140	protein_coding	AT2G46140	Late embryogenesis abundant protein	Chr2	948	1372	917	802	3772	2501	3340	684	736	765	1990	3111	2881	22871
AT1G79350	protein_coding	EMB1135	RING/FYVE/PHD zinc finger superfamily protein	Chr1	4347	2600	2770	2583	2048	2104	1812	1834	2237	768	1452	1315	1302	22825
AT5G42940	protein_coding	AT5G42940	RING/U-box superfamily protein	Chr5	2794	2521	2463	2338	1900	2305	1636	1843	2215	1162	1393	1564	1462	22802
AT1G64980	protein_coding	CDI	Nucleotide-diphospho-sugar transferases superfamily protein	Chr1	1921	1289	1383	1352	3152	1744	2985	1104	1159	933	2408	2923	2354	22786
AT3G46750	protein_coding	AT3G46750	low-temperature-induced protein	Chr3	1681	937	968	992	3794	1819	3460	562	698	987	2693	3236	2624	22770
AT5G01690	protein_coding	CHX27	cation/H exchanger 27	Chr5	2553	1603	1599	1324	3094	2257	2661	1060	1264	865	2150	2606	2219	22702
AT3G50390	protein_coding	AT3G50390	Transducin/WD40 repeat-like superfamily protein	Chr3	1672	2070	1982	1748	2742	2727	2630	1187	1239	626	1652	2189	1869	22661
AT5G47180	protein_coding	AT5G47180	Plant VAMP (vesicle-associated membrane protein) family protein	Chr5	1753	1480	1380	1427	3220	2197	2862	840	1053	1298	2046	2693	2125	22621
AT5G43930	protein_coding	AT5G43930	Transducin family protein / WD-40 repeat family protein	Chr5	2952	2040	1874	1461	2829	2313	2428	1392	1551	866	1872	1994	1745	22365
AT2G44970	protein_coding	AT2G44970	alpha/beta-Hydrolases superfamily protein	Chr2	2233	1639	1654	1525	2714	2285	2473	1133	1379	1171	1860	2376	2081	22290
AT5G02020	protein_coding	SIS	E3 ubiquitin-protein ligase RLIM-like protein	Chr5	1668	1408	1159	752	3271	3039	2755	825	754	761	2079	2796	2644	22243
AT3G27090	protein_coding	AT3G27090	DCD (Development and Cell Death) domain protein	Chr3	1896	1282	1477	1464	2957	2097	2871	1097	1461	866	2219	2547	1795	22133
AT1G04880	protein_coding	AT1G04880	HMG (high mobility group) box protein with ARID/BRIGHT DNA-binding domain-containing protein	Chr1	1767	1432	1617	1499	3039	2192	3003	1026	1392	721	2051	2161	1992	22125
AT4G21660	protein_coding	AT4G21660	proline-rich spliceosome-associated (PSP) family protein	Chr4	2650	2111	2159	2437	2350	2466	2345	1254	1615	653	1546	1529	1656	22121
AT3G12580	protein_coding	HSP70	heat shock protein 70	Chr3	2520	201	227	552	5399	2701	4084	118	246	143	3030	2209	3210	22120
AT2G41740	protein_coding	VLN2	villin 2	Chr2	3894	2052	2228	1645	2469	2379	2158	1370	1509	854	1851	1825	1778	22118
AT5G64690	protein_coding	AT5G64690	neurofilament triplet H protein-like protein	Chr5	1560	1380	1557	1565	2711	2207	2656	1073	1140	1179	1993	2524	2127	22112
AT2G37470	protein_coding	AT2G37470	Histone superfamily protein	Chr2	1002	1964	1866	1254	1672	1563	1412	1783	2040	1903	2366	1803	2472	22098
AT5G58700	protein_coding	PLC4	phosphatidylinositol-speciwc phospholipase C4	Chr5	2526	2279	2219	2000	2291	2230	1978	1497	1611	988	1558	1762	1649	22062
AT3G55180	protein_coding	AT3G55180	alpha/beta-Hydrolases superfamily protein	Chr3	1257	1280	1156	1008	3328	2468	2952	817	826	721	2362	2679	2419	22016
AT2G43490	protein_coding	AT2G43490	Ypt/Rab-GAP domain of gyp1p superfamily protein	Chr2	3544	1714	1625	1216	3029	2699	2807	1022	1146	673	1952	2129	1991	22003
AT1G09600	protein_coding	AT1G09600	Protein kinase superfamily protein	Chr1	3100	1719	1738	1574	3043	2652	2798	1007	1130	711	1942	2016	1646	21976
AT2G02810	protein_coding	UTR1	UDP-galactose transporter 1	Chr2	1347	1269	1001	619	2887	3000	2706	815	780	643	2376	3011	2856	21963
AT5G44610	protein_coding	MAP18	microtubule-associated protein 18	Chr5	1094	2042	1842	1634	2134	2681	1968	1246	1046	1291	1581	2044	2444	21953
AT4G36195	protein_coding	AT4G36195	Serine carboxypeptidase S28 family protein	Chr4	1973	1530	1414	1105	2762	2127	2462	1116	1282	1067	1926	2778	2278	21847
AT4G33440	protein_coding	AT4G33440	Pectin lyase-like superfamily protein	Chr4	2146	1944	1603	1379	2536	2961	2087	1202	1289	849	1660	2084	2242	21836
AT4G31230	protein_coding	AT4G31230	kinase with adenine nucleotide alpha hydrolases-like domain-containing protein	Chr4	3415	1388	1478	1367	3114	2474	2910	954	1097	702	1944	2329	2050	21807
AT4G01660	protein_coding	ABC1	ABC transporter 1	Chr4	2328	577	628	742	4338	2078	3784	474	705	464	2579	3118	2313	21800
AT3G08970	protein_coding	ATERDJ3A	DNAJ heat shock N-terminal domain-containing protein	Chr3	2148	1057	1081	878	3773	2166	3146	715	790	556	2599	2567	2345	21673
AT1G18750	protein_coding	AGL65	AGAMOUS-like 65	Chr1	2161	1557	1887	2536	2069	1401	1963	1494	2235	1722	1641	1744	1422	21671
AT3G46060	protein_coding	RABE1c	RAB GTPase homolog 8A	Chr3	1310	1646	1408	1478	2718	2431	2334	1070	1185	1123	1686	2395	2152	21626
AT4G13450	protein_coding	AT4G13450	Adenine nucleotide alpha hydrolases-like superfamily protein	Chr4	1257	1254	1173	893	3482	2054	3173	686	732	916	2199	2716	2266	21544
AT3G58510	protein_coding	AT3G58510	DEA(D/H)-box RNA helicase family protein	Chr3	2576	1747	1576	1489	2733	2906	2141	1051	1130	689	1607	2278	2164	21511
AT5G56270	protein_coding	WRKY2	WRKY DNA-binding protein 2	Chr5	3035	1867	2008	1766	2361	2208	2056	1321	1684	1029	1744	1796	1659	21499
AT2G28320	protein_coding	AT2G28320	Pleckstrin homology (PH) and lipid-binding START domains-containing protein	Chr2	2974	2432	2537	2207	1721	1653	1478	1908	2357	1155	1355	1318	1282	21403
AT4G14315	protein_coding	AT4G14315	transmembrane protein	Chr4	495	1515	1429	1079	2350	1717	1606	1340	1672	2213	2290	1904	2274	21389
AT5G13150	protein_coding	EXO70C1	exocyst subunit exo70 family protein C1	Chr5	2629	2043	1784	1500	2719	2345	2412	1085	1132	890	1620	1990	1858	21378
AT1G34780	protein_coding	APRL4	APR-like 4	Chr1	1579	1666	1785	1752	1944	1708	1793	1524	1871	1714	1791	2056	1766	21370
AT5G35700	protein_coding	FIM5	fimbrin-like protein 2	Chr5	2643	1834	1821	1605	2602	2318	2228	1230	1321	978	1752	1884	1773	21346
AT5G23720	protein_coding	PHS1	dual specificity protein phosphatase family protein	Chr5	3326	1769	1776	1311	2549	2410	2276	1246	1369	924	1922	1979	1787	21318
AT1G35160	protein_coding	GF14 PHI	GF14 protein phi chain	Chr1	1447	1243	1150	791	2631	2125	2191	932	800	951	2102	3226	3121	21263
AT3G18040	protein_coding	MPK9	MAP kinase 9	Chr3	3187	1429	1507	1209	2828	2438	2487	1038	1262	829	1919	2169	2075	21190
AT1G70430	protein_coding	AT1G70430	Protein kinase superfamily protein	Chr1	2511	1859	1832	1878	2278	2261	2183	1270	1353	1102	1731	1747	1668	21162
AT4G27130	protein_coding	AT4G27130	Translation initiation factor SUI1 family protein	Chr4	960	1812	1760	1567	1966	1759	1822	1339	1657	2015	1538	2116	1797	21148
AT1G04140	protein_coding	AT1G04140	Transducin family protein / WD-40 repeat family protein	Chr1	3140	2113	2030	1691	2431	2046	1936	1509	1693	897	1470	1746	1571	21133
AT3G61680	protein_coding	AT3G61680	alpha/beta-Hydrolases superfamily protein	Chr3	2901	1576	1634	1435	2657	2265	2522	1125	1388	673	1878	2082	1889	21124
AT2G48150	protein_coding	GPX4	glutathione peroxidase 4	Chr2	1021	1810	1536	1298	2110	1945	2069	1189	1449	1545	1742	2347	2040	21080
AT1G26630	protein_coding	FBR12	Eukaryotic translation initiation factor 5A-1 (eIF-5A 1) protein	Chr1	989	1329	1273	970	2606	2238	2207	877	920	1093	1874	3068	2560	21015
AT5G66310	protein_coding	AT5G66310	ATP binding microtubule motor family protein	Chr5	4485	2120	2191	1630	2439	2625	2255	1218	1252	609	1517	1658	1472	20986
AT1G61850	protein_coding	AT1G61850	phospholipase A I-like protein	Chr1	4912	2218	2110	1526	2439	2378	2087	1411	1645	636	1676	1472	1332	20930
AT2G13620	protein_coding	CHX15	cation/hydrogen exchanger 15	Chr2	2744	993	1048	973	3080	2298	3064	720	777	756	2419	2635	2054	20817
AT1G63220	protein_coding	AT1G63220	Calcium-dependent lipid-binding (CaLB domain) family protein	Chr1	935	1576	1734	1280	2274	1926	2220	1045	986	1036	1864	2478	2377	20796
AT3G59910	protein_coding	AT3G59910	Ankyrin repeat family protein	Chr3	2702	1371	1475	1223	2339	2088	2281	1225	1434	817	1968	2438	2131	20790
AT3G54850	protein_coding	PUB14	plant U-box 14	Chr3	2242	1856	1834	1898	2115	2122	2011	1454	2031	915	1507	1611	1408	20762
AT1G11910	protein_coding	APA1	aspartic proteinase A1	Chr1	2899	2062	2549	3028	967	1117	925	2011	3089	1645	1171	1055	1126	20745
AT5G20350	protein_coding	TIP1	Ankyrin repeat family protein with DHHC zinc finger domain-containing protein	Chr5	2598	1868	1867	1480	2143	1878	1888	1470	1875	1148	1590	1896	1620	20723
AT3G23980	protein_coding	BLI	BLISTER	Chr3	3150	1907	1869	1517	2481	2246	2012	1249	1356	887	1693	1782	1697	20696
AT5G16780	protein_coding	DOT2	SART-1 family	Chr5	4773	2216	2194	2593	2003	1903	1889	1476	2018	794	1291	1221	1068	20666
AT1G06970	protein_coding	CHX14	cation/hydrogen exchanger 14	Chr1	2885	2065	1911	1826	2109	1947	1821	1398	1680	1173	1411	1812	1493	20646
AT4G33140	protein_coding	AT4G33140	Haloacid dehalogenase-like hydrolase (HAD) superfamily protein	Chr4	1536	1099	1035	735	3369	2473	2758	658	766	662	2162	2751	2161	20629
AT1G26850	protein_coding	AT1G26850	S-adenosyl-L-methionine-dependent methyltransferases superfamily protein	Chr1	2682	1792	1687	1449	2248	2180	2052	1197	1269	731	1869	2238	1895	20607
AT5G43560	protein_coding	AT5G43560	TRAF-like superfamily protein	Chr5	4022	2033	2228	2191	2023	1994	1883	1360	1852	961	1292	1392	1298	20507
AT5G53360	protein_coding	AT5G53360	TRAF-like superfamily protein	Chr5	1563	1780	1828	1761	1356	1510	1391	1735	1873	2178	1478	1802	1805	20497
AT2G41980	protein_coding	AT2G41980	Protein with RING/U-box and TRAF-like domain	Chr2	1970	2176	2164	2044	1726	1869	1397	1671	1987	1355	1178	1463	1431	20461
AT3G09550	protein_coding	AT3G09550	Ankyrin repeat family protein	Chr3	2559	2163	1922	1842	2082	2209	1924	1254	1552	853	1483	1646	1487	20417
AT5G07470	protein_coding	PMSR3	peptidemethionine sulfoxide reductase 3	Chr5	1038	1475	1331	1318	2292	2094	2130	1050	1266	1410	1650	2357	2035	20408
AT3G03250	protein_coding	UGP1	UDP-GLUCOSE PYROPHOSPHORYLASE 1	Chr3	2302	794	616	546	3329	2574	2738	466	499	455	2143	3185	3050	20395
AT1G75660	protein_coding	XRN3	5prime-3prime exoribonuclease 3	Chr1	3511	2361	2533	2097	1793	1807	1412	1753	2303	734	1260	1085	1198	20336
AT2G43040	protein_coding	NPG1	tetratricopeptide repeat (TPR)-containing protein	Chr2	2868	1713	1755	1626	2092	1675	1852	1473	1752	1205	1593	1894	1680	20310
AT3G07940	protein_coding	AT3G07940	Calcium-dependent ARF-type GTPase activating protein family	Chr3	1887	1606	1579	1670	2364	2014	2248	1097	1276	1163	1504	1893	1815	20229
AT1G24180	protein_coding	IAR4	Thiamin diphosphate-binding fold (THDP-binding) superfamily protein	Chr1	1659	1170	998	837	3054	2255	2881	687	854	556	2160	2648	2105	20205
AT1G73540	protein_coding	NUDT21	nudix hydrolase homolog 21	Chr1	1097	1893	1830	2343	1770	1782	1668	1243	1660	1421	1284	1618	1652	20164
AT2G42380	protein_coding	BZIP34	Basic-leucine zipper (bZIP) transcription factor family protein	Chr2	2026	1494	1316	1420	2983	2048	2679	858	1075	1044	1598	2112	1532	20159
AT2G41970	protein_coding	AT2G41970	Protein kinase superfamily protein	Chr2	1749	1199	1164	1045	2721	2045	2376	861	949	918	1874	2495	2456	20103
AT1G16180	protein_coding	AT1G16180	Serinc-domain containing serine and sphingolipid biosynthesis protein	Chr1	1998	1790	1658	1823	1545	1828	1316	1683	1925	1639	1303	1791	1798	20099
AT2G47600	protein_coding	MHX	magnesium/proton exchanger	Chr2	2357	1987	2080	1500	1784	1743	1674	1523	1755	1434	1461	1583	1447	19971
AT4G35890	protein_coding	LARP1c	winged-helix DNA-binding transcription factor family protein	Chr4	2911	1894	1599	1668	2232	1964	2273	1271	1540	791	1478	1758	1496	19964
AT2G19180	protein_coding	AT2G19180	hypothetical protein	Chr2	1079	1710	1822	1736	1951	1810	1716	1169	1535	1780	1501	1612	1570	19912
AT1G58290	protein_coding	HEMA1	Glutamyl-tRNA reductase family protein	Chr1	2311	2114	2029	1935	1736	1760	1845	1475	1659	887	1466	1509	1441	19856
AT2G13100	protein_coding	G3Pp5	Major facilitator superfamily protein	Chr2	2481	1230	1091	783	3164	2474	2575	722	723	456	2045	2347	2174	19784
AT4G26100	protein_coding	CK1	casein kinase 1	Chr4	2077	1544	1482	1310	2484	2192	2153	1031	1238	931	1601	2058	1757	19781
AT5G23450	protein_coding	LCBK1	long-chain base (LCB) kinase 1	Chr5	3579	1493	1632	1655	2359	2095	2065	1238	1483	649	1583	1849	1610	19711
AT1G50290	protein_coding	AT1G50290	hypothetical protein	Chr1	902	718	598	680	2325	1785	2198	746	847	1310	2375	3427	2694	19703
AT3G02040	protein_coding	SRG3	senescence-related gene 3	Chr3	1525	1882	1678	1508	2162	2201	1771	1100	1420	1153	1378	1729	1710	19692
AT4G12120	protein_coding	SEC1B	Sec1/munc18-like (SM) proteins superfamily	Chr4	2420	2263	2341	2172	1483	1600	1298	1822	2009	1282	995	1218	1204	19687
AT5G65890	protein_coding	ACR1	ACT domain repeat 1	Chr5	2171	1164	1183	1258	3260	1952	3280	653	879	341	1705	2336	1658	19669
AT3G45090	protein_coding	AT3G45090	P-loop containing nucleoside triphosphate hydrolases superfamily protein	Chr3	3101	1652	1891	1475	2169	1614	1889	1310	1655	993	1748	1571	1685	19652
AT3G05545	protein_coding	AT3G05545	RING/U-box superfamily protein	Chr3	2138	1687	1717	1839	2090	1746	1870	1288	1661	1038	1353	1710	1557	19556
AT5G09710	pseudogene	AT5G09710	Magnesium transporter CorA-like family protein	Chr5	2107	1240	1138	1157	2371	1992	2191	894	1029	1007	1922	2391	2135	19467	Exclude
AT3G08505	protein_coding	AT3G08505	zinc finger (CCCH-type/C3HC4-type RING finger) family protein	Chr3	1582	1647	1595	1712	2167	1577	2089	1235	1505	1212	1497	1794	1412	19442
AT1G12750	protein_coding	RBL6	RHOMBOID-like protein 6	Chr1	2395	1410	1478	1550	1508	1748	1432	1322	1591	1730	1616	1926	2123	19434
AT5G28888	transposable_element_gene	AT5G28888	transposable_element_gene	Chr5	911	1104	1115	814	2738	1771	2465	766	625	1142	2092	2565	2224	19421	Exclude
AT2G35630	protein_coding	MOR1	ARM repeat superfamily protein	Chr2	6958	1873	1942	1720	2150	1799	1974	1237	1446	607	1542	1708	1422	19420
AT4G01100	protein_coding	ADNT1	adenine nucleotide transporter 1	Chr4	2195	1642	1841	1692	1886	1964	1498	1391	1874	1148	1670	1388	1417	19411
AT1G53500	protein_coding	MUM4	NAD-dependent epimerase/dehydratase family protein	Chr1	2526	966	1099	943	2413	1554	2402	826	895	1229	2015	2718	2322	19382
AT3G60300	protein_coding	AT3G60300	RWD domain-containing protein	Chr3	1551	1300	1076	920	2640	2270	2891	740	975	955	1776	2105	1732	19380
AT3G05500	protein_coding	AT3G05500	Rubber elongation factor protein (REF)	Chr3	1582	724	731	650	3190	1715	2768	541	526	482	2183	3210	2659	19379
AT1G24050	protein_coding	AT1G24050	RNA-processing, Lsm domain-containing protein	Chr1	1126	1608	1682	1405	1743	1689	1671	1335	1572	1439	1496	1889	1848	19377
AT1G10170	protein_coding	NFXL1	NF-X-like 1	Chr1	4299	1959	2015	1945	2152	1746	1794	1413	1914	554	1282	1377	1203	19354
AT4G21990	protein_coding	2017-04-03	APS reductase 3	Chr4	1827	2295	1612	1148	2191	2263	2150	1065	849	624	1609	1974	1569	19349
AT4G36648	other_rna	AT4G36648	NA	Chr4	2105	1364	1347	1916	1928	1584	1934	1041	1248	1392	1610	2163	1772	19299
AT1G62450	protein_coding	AT1G62450	Immunoglobulin E-set superfamily protein	Chr1	1318	1035	882	842	2589	1897	2347	741	791	926	2084	2795	2347	19276
AT3G22380	protein_coding	TIC	time for coffee	Chr3	5760	2174	2067	1824	2245	2010	1949	1254	1570	534	1240	1327	1078	19272
AT4G11810	protein_coding	AT4G11810	Major Facilitator Superfamily with SPX (SYG1/Pho81/XPR1) domain-containing protein	Chr4	2629	1228	1259	1280	2231	2017	1974	1032	1138	967	1846	2281	1990	19243
AT3G16380	protein_coding	PAB6	poly(A) binding protein 6	Chr3	1978	2288	2667	2101	1253	1310	875	1777	2445	1023	1094	977	1428	19238
AT5G40610	protein_coding	GPDHp	NAD-dependent glycerol-3-phosphate dehydrogenase family protein	Chr5	1593	1291	1383	1328	2111	1990	2178	1060	1357	1121	1641	1947	1799	19206
AT4G03620	protein_coding	AT4G03620	myosin heavy chain-like protein	Chr4	1472	1962	1958	1778	2210	2114	2183	1127	1378	759	1329	1364	1016	19178
AT1G60240	protein_coding	AT1G60240	NAC (No Apical Meristem) domain transcriptional regulator superfamily protein	Chr1	1162	1555	1788	1558	1557	1382	1385	1481	1791	1418	1687	1664	1886	19152
AT5G55100	protein_coding	AT5G55100	SWAP (Suppressor-of-White-APricot)/surp domain-containing protein	Chr5	3509	1714	1723	1761	2149	1995	1993	1181	1473	802	1463	1476	1411	19141
AT4G15650	protein_coding	AT4G15650	kinase-like protein	Chr4	1155	1466	1161	1162	2798	2560	2550	655	678	654	1467	2039	1950	19140
AT2G17800	protein_coding	ARAC1	RAC-like 1	Chr2	1458	1032	1203	1089	2303	1592	2119	928	1053	1228	1915	2541	2133	19136
AT4G32940	protein_coding	GAMMA-VPE	gamma vacuolar processing enzyme	Chr4	2134	1264	1242	1002	1975	2316	1974	1174	1338	864	1713	1893	2373	19128
AT1G16240	protein_coding	SYP51	syntaxin of plants 51	Chr1	1434	1168	1225	1387	2195	2014	2080	953	1281	1206	1687	2101	1810	19107
AT5G20010	protein_coding	RAN-1	RAS-related nuclear protein-1	Chr5	1519	1407	1376	1492	2082	1492	2096	954	1112	1060	1690	2337	1912	19010
AT5G65690	protein_coding	PCK2	phosphoenolpyruvate carboxykinase 2	Chr5	2763	592	586	509	2956	2134	2727	362	379	393	2410	3237	2708	18993
AT1G45160	protein_coding	AT1G45160	Protein kinase superfamily protein	Chr1	4351	1897	1985	1484	1915	1855	1625	1443	1613	831	1351	1518	1446	18963
AT3G08990	protein_coding	AT3G08990	Yippee family putative zinc-binding protein	Chr3	1203	1714	1494	1453	1748	1604	1698	1171	1557	1599	1441	1794	1677	18950
AT4G29340	protein_coding	PRF4	profilin 4	Chr4	1016	743	690	641	3240	2013	2861	329	382	596	1679	3074	2699	18947
AT5G40155	protein_coding	AT5G40155	Defensin-like (DEFL) family protein	Chr5	514	1589	1225	1050	1705	1981	1529	755	821	1719	1766	2477	2322	18939
AT3G26670	protein_coding	AT3G26670	magnesium transporter, putative (DUF803)	Chr3	2225	1382	1406	1463	2039	1775	1912	1140	1345	1122	1651	2034	1656	18925
AT3G24760	protein_coding	AT3G24760	Galactose oxidase/kelch repeat superfamily protein	Chr3	1788	1667	1536	1459	2351	2171	2031	1031	1127	895	1491	1646	1506	18911
AT5G39310	protein_coding	EXPA24	expansin A24	Chr5	1230	249	208	165	3827	2543	3199	79	97	111	1686	3725	2978	18867
AT3G08650	protein_coding	AT3G08650	ZIP metal ion transporter family	Chr3	2390	1361	1354	1139	2169	1733	1880	1129	1367	878	1684	2168	1995	18857
AT4G34490	protein_coding	CAP1	cyclase associated protein 1	Chr4	2076	1230	1290	1076	2164	1953	1962	1016	1160	692	1742	2297	2253	18835
AT5G55960	protein_coding	AT5G55960	transmembrane protein C9orf5 protein	Chr5	2478	1686	1760	1652	1977	1971	1750	1275	1544	644	1447	1625	1493	18824
AT1G18260	protein_coding	EBS5	HCP-like superfamily protein	Chr1	2432	341	249	185	3353	3471	3011	224	236	110	2476	2829	2322	18807
AT5G48970	protein_coding	AT5G48970	Mitochondrial substrate carrier family protein	Chr5	1565	1423	1262	1204	2215	2017	1995	1000	1240	1034	1636	1944	1812	18782
AT5G13010	protein_coding	EMB3011	RNA helicase family protein	Chr5	4460	1979	2009	1646	2096	2013	1838	1266	1589	544	1276	1295	1207	18758
AT1G79950	protein_coding	AT1G79950	RAD3-like DNA-binding helicase protein	Chr1	4872	1832	2659	1848	1470	1616	1183	1458	2361	868	1505	818	1135	18753
AT1G31750	protein_coding	AT1G31750	proline-rich family protein	Chr1	921	900	646	610	3500	1653	3088	404	474	554	1771	2766	2383	18749
AT5G55980	protein_coding	AT5G55980	serine-rich protein-like protein	Chr5	708	1349	1220	1064	2684	2531	2240	653	605	664	1523	1959	2172	18664
AT5G21020	protein_coding	AT5G21020	transmembrane protein	Chr5	900	705	905	774	1933	1572	1950	858	993	1195	2043	2924	2798	18650
AT5G42110	protein_coding	AT5G42110	hypothetical protein	Chr5	575	1487	1437	1282	1679	1500	1495	1304	1473	1662	1360	1961	2009	18649
AT5G24810	protein_coding	AT5G24810	ABC1 family protein	Chr5	3574	2156	2224	2057	1584	1715	1445	1412	1600	786	1131	1346	1178	18634
AT5G01710	protein_coding	AT5G01710	methyltransferase	Chr5	2123	1674	1803	1980	1884	1708	1663	1308	1752	934	1239	1361	1318	18624
AT5G10500	protein_coding	NET2C	Kinase interacting (KIP1-like) family protein	Chr5	2748	1107	1142	958	2739	2430	2710	629	666	593	1798	2052	1741	18565
AT2G47170	protein_coding	ARF1A1C	Ras-related small GTP-binding family protein	Chr2	1419	1253	1037	785	2393	2118	2053	745	811	852	1695	2535	2278	18555
AT1G28335	protein_coding	LCR31	low-molecular-weight cysteine-rich 31	Chr1	499	316	241	150	3044	1490	2629	211	147	270	2172	4272	3577	18519
AT1G69050	protein_coding	AT1G69050	hypothetical protein	Chr1	832	1519	1204	1461	2316	1917	1979	813	1016	1487	1250	1883	1662	18507
AT2G19010	protein_coding	AT2G19010	GDSL-like Lipase/Acylhydrolase superfamily protein	Chr2	1376	528	450	328	3573	2597	3250	201	179	287	1909	2836	2314	18452
AT3G58500	protein_coding	PP2A-4	protein phosphatase 2A-4	Chr3	1508	1495	1394	1370	1910	1583	1774	1157	1388	1027	1491	2058	1771	18418
AT5G45810	protein_coding	CIPK19	CBL-interacting protein kinase 19	Chr5	1915	1784	1825	1737	1686	1648	1665	1391	1585	790	1267	1628	1411	18417
AT5G47520	protein_coding	RABA5a	RAB GTPase homolog A5A	Chr5	1440	1478	1365	1278	2056	1973	2062	966	1202	786	1515	1955	1738	18374
AT1G80460	protein_coding	NHO1	Actin-like ATPase superfamily protein	Chr1	2128	652	634	553	3342	1641	3035	325	369	432	2201	2807	2371	18362
AT4G35940	protein_coding	AT4G35940	hypothetical protein	Chr4	2282	1784	2024	2312	1496	1255	1253	1476	2244	1171	940	1208	1198	18361
AT2G23660	protein_coding	LBD10	LOB domain-containing protein 10	Chr2	1422	1737	1553	1555	1894	1689	1709	1254	1346	1310	1305	1597	1383	18332
AT1G77980	protein_coding	AGL66	AGAMOUS-like 66	Chr1	1489	1019	937	908	2863	1920	2424	710	781	728	1847	2297	1836	18270
AT5G13490	protein_coding	AAC2	ADP/ATP carrier 2	Chr5	1894	333	264	236	3609	855	3620	247	247	186	2815	3409	2437	18258
AT3G44400	protein_coding	AT3G44400	Disease resistance protein (TIR-NBS-LRR class) family	Chr3	4828	880	1059	926	2952	2305	2492	879	1143	379	2222	1656	1354	18247
AT5G58880	protein_coding	AT5G58880	LRR protein	Chr5	3599	1243	1392	1109	2428	2010	2228	961	976	714	1746	1851	1564	18222
AT3G19420	protein_coding	PEN2	PTEN 2	Chr3	2385	1719	1703	1457	1951	1766	1814	1145	1322	799	1307	1755	1457	18195
AT2G30690	protein_coding	AT2G30690	lateral signaling target-like protein (Protein of unknown function, DUF593)	Chr2	3065	1683	1767	1650	2086	1871	2258	1012	1190	583	1392	1457	1243	18192
AT1G08135	protein_coding	CHX6B	cation/H exchanger 6B	Chr1	2785	1540	1723	1579	1815	1821	1510	1274	1385	986	1412	1616	1519	18180
AT5G36250	protein_coding	PP2C74	Protein phosphatase 2C family protein	Chr5	2331	1791	1880	1612	1374	1581	1412	1366	1530	1628	1101	1405	1489	18169
AT1G16270	protein_coding	AT1G16270	kinase superfamily with octicosapeptide/Phox/Bem1p domain-containing protein	Chr1	4554	2392	2002	1275	1843	2205	1556	1162	1013	318	1340	1479	1580	18165
AT5G47490	protein_coding	AT5G47490	RGPR-like protein	Chr5	5347	1471	1465	1126	2684	2101	2132	953	1059	503	1548	1608	1515	18165
AT4G16760	protein_coding	ACX1	acyl-CoA oxidase 1	Chr4	2597	1422	1315	1196	2006	1708	1847	1065	1198	989	1464	2133	1778	18121
AT5G18550	protein_coding	AT5G18550	Zinc finger C-x8-C-x5-C-x3-H type family protein	Chr5	2398	1407	1305	1196	2290	1868	1990	887	1169	953	1537	1870	1646	18118
AT2G19980	protein_coding	AT2G19980	CAP (Cysteine-rich secretory proteins, Antigen 5, and Pathogenesis-related 1 protein) superfamily protein	Chr2	661	1730	1435	1413	2124	1790	2078	896	1055	1068	1350	1696	1439	18074
AT2G24320	protein_coding	AT2G24320	alpha/beta-Hydrolases superfamily protein	Chr2	1323	940	952	1056	2543	1856	2331	617	852	1061	1766	2280	1817	18071
AT3G24160	protein_coding	PMP	putative type 1 membrane protein	Chr3	1684	1706	1617	1318	1700	1932	1495	1176	1312	1104	1418	1690	1575	18043
AT1G26580	protein_coding	AT1G26580	ELM2 domain protein	Chr1	3012	1156	1322	1600	1893	1792	1976	909	1076	803	1575	2175	1705	17982
AT2G39950	protein_coding	AT2G39950	flocculation protein	Chr2	3804	1725	1732	1714	1850	1922	1617	1170	1322	994	1215	1366	1346	17973
AT5G54560	protein_coding	AT5G54560	hypothetical protein (DUF295)	Chr5	1583	1267	1127	764	2551	2157	2173	788	831	746	1808	1940	1798	17950
AT3G61560	protein_coding	AT3G61560	Reticulon family protein	Chr3	1304	1177	1295	1147	1891	1686	1724	984	1139	1051	1685	2233	1924	17936
AT4G03260	protein_coding	AT4G03260	Outer arm dynein light chain 1 protein	Chr4	3901	1015	1059	1012	2955	1751	2437	727	825	647	1895	2011	1590	17924
AT3G07470	protein_coding	AT3G07470	transmembrane protein, putative (Protein of unknown function, DUF538)	Chr3	2086	1249	1218	1320	2056	1895	1979	796	885	1064	1526	2051	1871	17910
AT1G21660	protein_coding	AT1G21660	Chaperone DnaJ-domain superfamily protein	Chr1	2264	1239	1527	1630	2003	1659	1821	1080	1434	1072	1450	1609	1381	17905
AT1G51410	protein_coding	AT1G51410	NAD(P)-binding Rossmann-fold superfamily protein	Chr1	1433	1040	1101	873	2138	1534	1785	954	910	1064	1986	2281	2181	17847
AT5G18140	protein_coding	AT5G18140	Chaperone DnaJ-domain superfamily protein	Chr5	1930	1533	1550	1489	1815	1679	1583	1077	1352	1419	1160	1695	1411	17763
AT2G44410	protein_coding	AT2G44410	RING/U-box superfamily protein	Chr2	1953	1483	1491	1277	2002	1732	1720	1094	1288	959	1450	1699	1556	17751
AT3G60040	protein_coding	AT3G60040	F-box family protein	Chr3	2924	1244	1265	1076	2056	1741	1882	995	1281	1092	1639	1891	1554	17716
AT3G14400	protein_coding	UBP25	ubiquitin-specific protease 25	Chr3	2758	1436	1403	1113	2130	2014	1907	985	1174	757	1493	1743	1553	17708
AT5G04540	protein_coding	MTM2	Myotubularin-like phosphatases II superfamily	Chr5	3150	1655	1726	1552	1921	1760	1728	1251	1500	639	1254	1419	1259	17664
AT1G05630	protein_coding	5PTASE13	Endonuclease/exonuclease/phosphatase family protein	Chr1	4079	1578	1757	1351	2383	1656	2190	923	1186	380	1470	1491	1283	17648
AT1G62960	protein_coding	ACS10	ACC synthase 10	Chr1	1956	1583	1743	1458	1756	1404	1572	1265	1413	1121	1352	1493	1385	17545
AT5G66230	protein_coding	AT5G66230	Chalcone-flavanone isomerase family protein	Chr5	2165	1322	1577	1628	2052	1624	1451	1015	1540	809	1941	1076	1502	17537
AT4G27600	protein_coding	NARA5	pfkB-like carbohydrate kinase family protein	Chr4	2085	1290	1309	1378	1986	1610	1969	990	1220	753	1459	1947	1593	17504
AT3G01620	protein_coding	AT3G01620	beta-1,4-N-acetylglucosaminyltransferase family protein	Chr3	1536	1629	1676	1526	1923	1835	1787	1045	985	1214	1123	1470	1282	17495
AT3G13660	protein_coding	AT3G13660	Disease resistance-responsive (dirigent-like protein) family protein	Chr3	995	1402	1474	1277	1720	1487	1473	1112	1355	1314	1379	1828	1672	17493
AT5G27610	protein_coding	ALY1	protein ALWAYS EARLY 1	Chr5	3433	1537	2101	1836	1838	1760	1389	1132	1811	586	1475	818	1206	17489
AT4G38260	protein_coding	AT4G38260	transport/golgi organization-like protein (DUF833)	Chr4	1044	1665	1516	1362	1631	1604	1444	1169	1374	1294	1106	1614	1637	17416
AT3G62600	protein_coding	ATERDJ3B	DNAJ heat shock family protein	Chr3	1603	355	245	168	2805	2999	2603	191	206	111	2270	2928	2533	17414
AT1G56300	protein_coding	AT1G56300	Chaperone DnaJ-domain superfamily protein	Chr1	1865	469	431	590	2674	2146	2670	370	530	540	1990	2705	2246	17361
AT4G13020	protein_coding	MHK	Protein kinase superfamily protein	Chr4	2562	1252	1291	1264	2146	1624	2070	1028	1132	943	1371	1759	1450	17330
AT4G31020	protein_coding	AT4G31020	alpha/beta-Hydrolases superfamily protein	Chr4	1748	1460	1419	1392	1755	1466	1727	1066	1311	1440	1247	1572	1456	17311
AT4G20300	protein_coding	AT4G20300	Serine/Threonine-kinase, putative (DUF1639)	Chr4	2474	1570	1554	2489	1545	1465	1446	1107	1858	1235	1015	1111	911	17306
AT5G39865	protein_coding	AT5G39865	Glutaredoxin family protein	Chr5	1886	1707	1664	1475	1917	1790	1926	1065	1075	652	1232	1454	1289	17246
AT4G36210	protein_coding	AT4G36210	transmembrane/coiled-coil protein (DUF726)	Chr4	2675	1612	1589	1322	1779	1970	1615	1077	1186	774	1383	1489	1439	17235
AT2G17440	protein_coding	PIRL5	plant intracellular ras group-related LRR 5	Chr2	2321	1597	1525	1014	1684	1710	1581	1185	1320	1171	1436	1541	1470	17234
AT2G02090	protein_coding	ETL1	SNF2 domain-containing protein / helicase domain-containing protein	Chr2	2734	1570	1550	1405	1992	1886	1793	976	1385	650	1388	1352	1269	17216
AT4G17550	protein_coding	G3Pp4	Major facilitator superfamily protein	Chr4	2126	1019	1201	1259	2406	1596	2132	771	1056	481	1698	2002	1591	17212
AT3G61170	protein_coding	AT3G61170	Tetratricopeptide repeat (TPR)-like superfamily protein	Chr3	2474	1441	1590	2982	715	898	638	1642	2741	2507	533	696	782	17165
AT4G32850	protein_coding	nPAP	nuclear poly(a) polymerase	Chr4	4000	1627	1706	1547	1850	1665	1598	1102	1475	460	1283	1494	1274	17081
AT3G07890	protein_coding	AT3G07890	Ypt/Rab-GAP domain of gyp1p superfamily protein	Chr3	2332	1530	1730	1910	1606	1391	1481	1213	1524	1097	1131	1305	1149	17067
AT3G55400	protein_coding	OVA1	methionyl-tRNA synthetase / methionine-tRNA ligase / MetRS (cpMetRS)	Chr3	2281	1105	1028	961	2159	1768	2237	777	943	724	1766	1967	1612	17047
AT2G41445	protein_coding	AT2G41445	agamous-like MADS-box protein	Chr2	1312	1340	972	899	2407	2070	2168	642	833	715	1344	1995	1650	17035
AT1G51490	protein_coding	BGLU36	beta glucosidase 36	Chr1	1541	3174	2250	1201	694	989	609	2191	2371	1640	860	514	513	17006
AT4G32760	protein_coding	AT4G32760	ENTH/VHS/GAT family protein	Chr4	2885	1566	1664	1466	1934	1885	1617	969	1361	831	1286	1231	1160	16970
AT4G17940	protein_coding	AT4G17940	Tetratricopeptide repeat (TPR)-like superfamily protein	Chr4	1105	1878	1300	1249	2158	2065	2165	770	799	413	1162	1582	1403	16944
AT1G24110	protein_coding	AT1G24110	Peroxidase superfamily protein	Chr1	1305	1717	1565	1656	1442	1680	1535	1057	1230	1108	1007	1449	1431	16877
AT2G35215	protein_coding	AT2G35215	plant/protein	Chr2	890	1731	1646	1828	1261	1242	1051	1205	1638	2034	875	1190	1160	16861
AT1G29340	protein_coding	PUB17	plant U-box 17	Chr1	2875	1484	1596	1735	1864	1863	1770	1032	1362	465	1132	1332	1174	16809
AT3G13050	protein_coding	NiaP	Major facilitator superfamily protein	Chr3	2183	1082	1165	904	2003	1653	1766	976	1088	701	1541	2116	1810	16805
AT5G57740	protein_coding	XBAT32	hypothetical protein	Chr5	2236	1278	1337	1305	1815	1562	1586	1087	1217	970	1367	1741	1511	16776
AT2G06040	protein_coding	AT2G06040	F-box/LRR protein	Chr2	2655	1363	1696	1297	2051	1802	1514	977	1461	564	1643	1012	1314	16694
AT5G17920	protein_coding	ATMS1	Cobalamin-independent synthase family protein	Chr5	3314	416	348	350	2541	1320	2525	224	263	206	1959	3693	2848	16693
AT5G13440	protein_coding	AT5G13440	Ubiquinol-cytochrome C reductase iron-sulfur subunit	Chr5	1534	1401	1252	1250	1855	1641	1478	937	1096	1074	1222	1746	1652	16604
AT1G43670	protein_coding	FBP	Inositol monophosphatase family protein	Chr1	2065	1464	1216	1017	1774	1962	1617	807	893	758	1413	1794	1870	16585
AT5G55550	protein_coding	AT5G55550	RNA-binding (RRM/RBD/RNP motifs) family protein	Chr5	2610	1176	1093	916	2198	1806	1967	783	822	616	1644	1917	1645	16583
AT4G21670	protein_coding	CPL1	C-terminal domain phosphatase-like 1	Chr4	3900	1450	1468	1103	2125	1997	1615	1017	1105	564	1290	1385	1461	16580
AT2G43020	protein_coding	PAO2	polyamine oxidase 2	Chr2	2110	1159	1203	1465	1788	1417	1546	1072	1459	1021	1265	1644	1516	16555
AT1G54460	protein_coding	AT1G54460	TPX2 (targeting protein for Xklp2) protein family	Chr1	1517	1130	1031	1009	2225	2032	2114	740	734	461	1384	1980	1698	16538
AT5G02370	protein_coding	AT5G02370	ATP binding microtubule motor family protein	Chr5	1776	1484	1494	1480	1896	1873	1652	989	1224	899	1192	1198	1130	16511
AT3G07810	protein_coding	AT3G07810	RNA-binding (RRM/RBD/RNP motifs) family protein	Chr3	2740	1221	1253	1022	2265	1943	2052	784	861	406	1441	1751	1464	16463
AT4G35500	protein_coding	AT4G35500	Protein kinase superfamily protein	Chr4	2007	1326	1322	1351	2045	1820	1957	872	1043	820	1225	1479	1197	16457
AT4G38800	protein_coding	MTN1	methylthioadenosine nucleosidase 1	Chr4	1178	1442	1316	1028	1613	1386	1691	966	1124	1153	1275	1896	1535	16425
AT2G01600	protein_coding	AT2G01600	ENTH/ANTH/VHS superfamily protein	Chr2	2297	1522	1778	1800	1665	1420	1445	969	1528	741	1346	927	1251	16392
AT4G26710	protein_coding	AT4G26710	ATPase, V0 complex, subunit E	Chr4	857	1368	1197	1232	1699	1635	1684	769	973	1251	1300	1757	1503	16368
AT3G61590	protein_coding	HWS	Galactose oxidase/kelch repeat superfamily protein	Chr3	2675	1074	1064	882	2397	1699	2312	716	897	641	1548	1734	1398	16362
AT2G14260	protein_coding	PIP	proline iminopeptidase	Chr2	1935	1447	1500	1511	1327	1164	1390	1210	1622	1460	1205	1263	1245	16344
AT1G70490	protein_coding	ARFA1D	Ras-related small GTP-binding family protein	Chr1	1703	785	825	736	1790	1358	1590	809	897	716	1808	2654	2360	16328
AT1G07480	protein_coding	AT1G07480	Transcription factor IIA, alpha/beta subunit	Chr1	2182	1627	1583	1889	1315	1333	1365	1213	1649	1184	976	1150	1042	16326
AT5G64640	protein_coding	AT5G64640	Plant invertase/pectin methylesterase inhibitor superfamily	Chr5	2282	1450	1297	1374	2162	1914	1842	787	1014	575	1126	1454	1313	16308
AT2G28440	protein_coding	AT2G28440	proline-rich family protein	Chr2	1056	1144	938	946	2318	2035	1987	574	663	688	1235	1993	1776	16297
AT5G43130	protein_coding	TAF4	TBP-associated factor 4	Chr5	3032	1753	1679	1649	1623	1693	1433	1107	1399	730	928	1216	1073	16283
AT3G56360	protein_coding	AT3G56360	hypothetical protein	Chr3	1416	1323	1456	1589	1760	2004	1605	791	1030	538	1261	1489	1433	16279
AT4G21540	protein_coding	SPHK1	sphingosine kinase 1	Chr4	2137	1668	1788	1371	1399	1554	1348	1332	1468	675	1213	1265	1178	16259
AT4G02660	protein_coding	AT4G02660	Beige/BEACH and WD40 domain-containing protein	Chr4	11694	1109	1276	747	2784	2015	2236	563	605	301	1692	1733	1183	16244
AT5G39870	protein_coding	AT5G39870	hypothetical protein (DUF1216)	Chr5	1128	402	348	285	2979	1975	3164	163	117	207	1841	2767	1979	16227
AT1G15940	protein_coding	AT1G15940	Tudor/PWWP/MBT superfamily protein	Chr1	3641	1251	1909	1858	1764	1752	1360	922	1475	427	1476	868	1151	16213
AT2G33240	protein_coding	XID	myosin XI D	Chr2	6177	1520	1703	1315	1799	1830	1497	1047	1228	618	1207	1282	1167	16213
AT1G67530	protein_coding	AT1G67530	ARM repeat superfamily protein	Chr1	3197	1375	1394	1272	1867	1739	1631	992	1093	869	1217	1387	1353	16189
AT5G17910	protein_coding	AT5G17910	cardiomyopathy-associated protein	Chr5	5072	1176	1183	1024	2326	1646	2100	860	953	375	1550	1710	1271	16174
AT4G03430	protein_coding	EMB2770	pre-mRNA splicing factor-like protein	Chr4	4534	1385	1595	1708	1695	1584	1473	1021	1396	605	1145	1351	1203	16161
AT5G20520	protein_coding	WAV2	alpha/beta-Hydrolases superfamily protein	Chr5	1707	1420	1371	1165	1388	1206	1333	1229	1483	1156	1330	1638	1392	16111
AT2G26430	protein_coding	RCY1	arginine-rich cyclin 1	Chr2	1792	1448	1592	1662	1324	1135	1227	1243	1809	1177	1008	1259	1187	16071
AT3G59920	protein_coding	GDI2	RAB GDP dissociation inhibitor 2	Chr3	1866	970	889	625	2178	1965	1897	592	528	544	1602	2263	2000	16053
AT1G50990	protein_coding	BSK11	kinase with tetratricopeptide repeat domain-containing protein	Chr1	2062	1179	1032	851	2187	1876	1953	762	707	590	1493	1756	1613	15999
AT1G14560	protein_coding	AT1G14560	Mitochondrial substrate carrier family protein	Chr1	2092	941	1037	898	2210	1206	1960	748	845	873	1630	1918	1695	15961
AT2G21130	protein_coding	AT2G21130	Cyclophilin-like peptidyl-prolyl cis-trans isomerase family protein	Chr2	1084	1431	1309	1457	1426	1204	1462	1115	1474	1158	1062	1552	1271	15921
AT5G67380	protein_coding	CKA1	casein kinase alpha 1	Chr5	2116	1338	1365	1375	1460	1460	1382	1071	1385	1256	1242	1392	1160	15886
AT2G44710	protein_coding	AT2G44710	RNA-binding (RRM/RBD/RNP motifs) family protein	Chr2	3487	1578	1437	1301	1674	1542	1475	1076	1279	674	1188	1443	1200	15867
AT5G41310	protein_coding	AT5G41310	P-loop nucleoside triphosphate hydrolases superfamily protein with CH (Calponin Homology) domain-containing protein	Chr5	3050	1358	1475	1332	1590	1673	1380	946	1016	720	1384	1532	1456	15862
AT1G29310	protein_coding	AT1G29310	SecY protein transport family protein	Chr1	1991	937	871	734	2122	1799	1736	723	820	668	1506	2150	1751	15817
AT2G41880	protein_coding	GK-1	guanylate kinase 1	Chr2	2071	1470	1579	1506	1613	1649	1477	940	1230	815	1206	1190	1106	15781
AT2G20430	protein_coding	RIC6	ROP-interactive CRIB motif-containing protein 6	Chr2	1311	1245	1398	1440	1468	1133	1470	1097	1170	1514	1133	1430	1222	15720
AT1G63060	protein_coding	AT1G63060	ribosome biogenesis NEP1-like protein	Chr1	803	662	478	355	2356	1572	2092	357	286	568	1827	2839	2320	15712
AT5G11770	protein_coding	AT5G11770	NADH-ubiquinone oxidoreductase 20 kDa subunit	Chr5	1194	1196	1139	989	1865	1428	1532	831	1064	857	1361	1761	1671	15694
AT5G67560	protein_coding	ARLA1D	ADP-ribosylation factor-like A1D	Chr5	1400	956	1072	859	1709	1218	1577	720	737	918	1588	2327	1988	15669
AT5G38895	protein_coding	AT5G38895	RING/U-box superfamily protein	Chr5	1281	1381	1288	1510	1265	1522	1117	1123	1393	1517	1039	1304	1172	15631
AT2G17010	protein_coding	AT2G17010	Mechanosensitive ion channel family protein	Chr2	2894	1237	1030	469	2220	2065	1883	699	651	468	1576	1881	1447	15626
AT5G58110	protein_coding	AT5G58110	chaperone binding / ATPase activator	Chr5	988	1011	899	803	1698	1332	1649	857	936	1062	1516	2105	1727	15595
AT3G49800	protein_coding	AT3G49800	BSD domain-containing protein	Chr3	1714	1335	1434	1449	1466	1273	1309	1236	1631	975	1175	1166	1134	15583
AT3G17770	protein_coding	AT3G17770	Dihydroxyacetone kinase	Chr3	2368	1613	1693	1821	1237	1335	1046	1312	1622	847	1022	1002	1024	15574
AT2G38840	protein_coding	AT2G38840	Guanylate-binding family protein	Chr2	2658	1469	1571	1483	1288	1386	1228	1239	1539	940	1012	1248	1148	15551
AT5G65930	protein_coding	ZWI	kinesin-like calmodulin-binding protein (ZWICHEL)	Chr5	4234	1454	1484	1083	1946	2077	1723	900	1042	376	1232	1124	1064	15505
AT2G06535	long_noncoding_rna		NA	Chr2	347	1071	1010	914	1960	1468	1661	810	861	923	1223	1859	1726	15486
AT1G34190	protein_coding	NAC017	NAC domain containing protein 17	Chr1	2626	1339	1258	1119	1939	1717	1693	896	1095	596	1191	1398	1234	15475
AT5G50380	protein_coding	EXO70F1	exocyst subunit exo70 family protein F1	Chr5	2761	1626	1805	1923	1258	1402	1101	1287	1579	646	922	918	980	15447
AT4G27840	protein_coding	AT4G27840	SNARE-like superfamily protein	Chr4	1689	869	865	904	1975	1664	1837	704	809	520	1468	2028	1789	15432
AT5G28540	protein_coding	BIP1	heat shock protein 70 (Hsp 70) family protein	Chr5	2836	241	191	209	3075	1470	2874	152	125	65	2203	2766	2054	15425
AT3G16630	protein_coding	KINESIN-13A	P-loop containing nucleoside triphosphate hydrolases superfamily protein	Chr3	3190	1306	1355	1214	1830	1788	1640	907	1113	570	1204	1330	1162	15419
AT1G79400	protein_coding	CHX2	cation/H exchanger 2	Chr1	2352	1061	1093	922	2137	1629	1958	695	780	543	1566	1644	1390	15418
AT2G27860	protein_coding	AXS1	UDP-D-apiose/UDP-D-xylose synthase 1	Chr2	1732	700	735	822	2100	1973	1915	575	759	657	1661	1726	1792	15415
AT4G35950	protein_coding	RAC6	RAC-like 6	Chr4	1160	875	865	810	1780	1440	1704	796	936	773	1581	2102	1743	15405
AT1G08200	protein_coding	AXS2	UDP-D-apiose/UDP-D-xylose synthase 2	Chr1	1846	1097	1069	906	1846	1794	1633	721	884	692	1317	1841	1597	15397
AT3G57450	protein_coding	AT3G57450	hypothetical protein	Chr3	1718	1075	1143	986	1023	834	893	1321	1506	1671	1326	1847	1756	15381
AT2G38270	protein_coding	CXIP2	CAX-interacting protein 2	Chr2	1159	1238	1176	1103	1755	1594	1744	795	947	966	1214	1496	1347	15375
AT3G16350	protein_coding	AT3G16350	Homeodomain-like superfamily protein	Chr3	1965	1005	1039	1055	1854	1665	1708	709	956	1033	1302	1580	1466	15372
AT4G15130	protein_coding	CCT2	phosphorylcholine cytidylyltransferase2	Chr4	1234	1082	1044	893	2127	1605	2068	580	700	629	1395	1807	1432	15362
AT3G11420	protein_coding	AT3G11420	beta-1,3-N-acetylglucosaminyltransferase lunatic protein, putative (DUF604)	Chr3	2367	934	835	744	2246	1890	2147	591	639	508	1475	1855	1451	15315
AT3G01640	protein_coding	GLCAK	glucuronokinase G	Chr3	1468	1289	1362	1538	1292	1272	1190	1127	1603	1285	912	1245	1190	15305
AT3G05165	protein_coding	AT3G05165	Major facilitator superfamily protein	Chr3	2522	107	80	66	2915	2090	2963	50	53	47	2225	2559	2020	15175
AT3G12140	protein_coding	EML1	Emsy N Terminus (ENT)/ plant Tudor-like domains-containing protein	Chr3	2565	1403	1564	1571	1183	1153	1113	1158	1515	1349	1152	979	1026	15166
AT3G24100	protein_coding	AT3G24100	Uncharacterized protein family SERF	Chr3	629	940	880	894	1565	1508	1411	746	856	846	1415	2098	2002	15161
AT1G59890	protein_coding	SNL5	SIN3-like 5	Chr1	4413	1307	1338	1058	1945	1730	1855	835	1060	371	1256	1216	1180	15151
AT1G55520	protein_coding	TBP2	TATA binding protein 2	Chr1	1631	1574	1488	1569	933	953	892	1268	1726	1974	903	951	896	15127
AT3G51840	protein_coding	ACX4	acyl-CoA oxidase 4	Chr3	1937	1778	1659	1628	1260	1331	1187	1190	1412	923	905	955	894	15122
AT3G23820	protein_coding	GAE6	UDP-D-glucuronate 4-epimerase 6	Chr3	2599	1395	1037	822	2101	2466	1820	604	595	359	1119	1327	1463	15108
AT4G26570	protein_coding	CBL3	calcineurin B-like 3	Chr4	1560	1041	1105	1103	1569	1289	1456	915	1165	1065	1230	1699	1469	15106
AT2G23340	protein_coding	DEAR3	DREB and EAR motif protein 3	Chr2	1206	1024	822	728	2007	1780	1939	670	720	431	1402	1865	1700	15088
AT2G42500	protein_coding	PP2A-3	protein phosphatase 2A-3	Chr2	1970	1084	1021	1102	1788	1521	1725	740	957	852	1293	1537	1424	15044
AT3G07020	protein_coding	SGT	UDP-Glycosyltransferase superfamily protein	Chr3	2877	1301	1731	1578	1173	1352	955	1169	1630	978	1253	889	1034	15043
AT2G38910	protein_coding	CPK20	calcium-dependent protein kinase 20	Chr2	2432	1102	1086	1055	2054	1716	1914	729	741	481	1355	1525	1277	15035
AT1G35670	protein_coding	CDPK2	calcium-dependent protein kinase 2	Chr1	1830	1176	1100	781	1856	1688	1606	761	694	660	1414	1701	1587	15024
AT4G23710	protein_coding	VAG2	vacuolar ATP synthase subunit G2	Chr4	860	963	962	802	1410	1226	1313	845	1008	1253	1419	2030	1791	15022
AT5G66050	protein_coding	AT5G66050	Wound-responsive family protein	Chr5	2133	1734	1451	1747	1311	1270	1290	1069	1429	964	864	947	940	15016
AT3G54620	protein_coding	BZIP25	basic leucine zipper 25	Chr3	1703	1341	1243	1303	1288	1363	1222	1065	1302	1102	1084	1422	1268	15003
AT5G02430	protein_coding	AT5G02430	Transducin/WD40 repeat-like superfamily protein	Chr5	3020	1025	911	867	2269	1957	2074	524	493	468	1362	1601	1447	14998
AT3G52080	protein_coding	chx28	cation/hydrogen exchanger 28	Chr3	2783	1030	937	896	2278	1799	2080	530	630	453	1408	1573	1380	14994
AT1G19780	protein_coding	CNGC8	cyclic nucleotide gated channel 8	Chr1	2611	1103	1059	750	2062	1858	1861	628	566	373	1503	1704	1524	14991
AT3G53305	protein_coding	CYP71B32	cytochrome P450, family 71, subfamily B, polypeptide 32	Chr3	1017	1555	1565	1924	1242	884	1268	1081	1571	1624	876	711	673	14974
AT2G38360	protein_coding	PRA1.B4	prenylated RAB acceptor 1.B4	Chr2	1279	885	746	605	2405	1622	2103	419	505	474	1338	2036	1817	14955
AT5G63770	protein_coding	DGK2	diacylglycerol kinase 2	Chr5	4245	1048	1061	954	2056	1824	1740	745	803	409	1418	1571	1314	14943
AT3G30380	protein_coding	AT3G30380	alpha/beta-Hydrolases superfamily protein	Chr3	1991	1189	1206	1227	1628	1683	1621	739	1023	753	1200	1379	1294	14942
AT5G54280	protein_coding	ATM2	myosin 2	Chr5	4409	1301	1619	1267	1798	1735	1513	904	1136	320	1343	959	1040	14935
AT5G42390	protein_coding	SPP	Insulinase (Peptidase family M16) family protein	Chr5	4834	1438	1409	1231	1771	1569	1497	980	1240	513	1164	1117	1000	14929
AT5G26740	protein_coding	AT5G26740	organic solute transporter ostalpha protein (DUF300)	Chr5	2237	1332	1409	1307	1168	1166	1020	1260	1583	1543	1038	1088	1012	14926
AT3G05840	protein_coding	ATSK12	Protein kinase superfamily protein	Chr3	1944	1287	1415	1480	1406	1348	1287	1043	1265	1080	971	1200	1086	14868
AT2G19330	protein_coding	PIRL6	plant intracellular ras group-related LRR 6	Chr2	1229	1132	959	786	2440	1780	2041	481	515	541	1471	1587	1111	14844
AT1G52680	protein_coding	AT1G52680	late embryogenesis abundant protein-related / LEA protein-like protein	Chr1	730	402	277	269	3073	1069	3084	166	185	169	1533	2876	1738	14841
AT5G60790	protein_coding	ABCF1	ABC transporter family protein	Chr5	2532	1209	1154	995	1666	1485	1577	941	1107	447	1270	1702	1287	14840
AT2G23790	protein_coding	AT2G23790	calcium uniporter (DUF607)	Chr2	1470	1146	1218	1015	1610	1599	1547	875	869	566	1322	1665	1380	14812
AT5G26820	protein_coding	IREG3	iron-regulated protein 3	Chr5	2239	1106	1268	1154	1850	1599	1374	807	1176	679	1311	1182	1270	14776
AT1G17720	protein_coding	ATB BETA	Protein phosphatase 2A, regulatory subunit PR55	Chr1	2648	896	821	622	2141	1738	1938	598	656	349	1572	1810	1623	14764
AT3G25585	protein_coding	AAPT2	aminoalcoholphosphotransferase	Chr3	2145	1206	1255	908	1628	1251	1225	965	1247	782	1365	1467	1456	14755
AT1G01880	protein_coding	AT1G01880	5prime-3prime exonuclease family protein	Chr1	2263	1175	1366	1582	1240	1229	1087	1213	1686	961	990	1109	1096	14734
AT4G38932	antisense_long_noncoding_rna	AT4G38932	Natural antisense transcript overlaps with AT4G38930	Chr4	771	1362	1040	1249	900	903	837	1293	1539	2015	928	1304	1339	14709
AT5G62460	protein_coding	AT5G62460	RING/FYVE/PHD zinc finger superfamily protein	Chr5	1701	1304	1211	1249	1537	1480	1301	889	905	959	1105	1398	1371	14709
AT5G59640	transposable_element_gene	AT5G59640	transposable_element_gene	Chr5	4781	597	540	348	2658	1832	2257	397	359	273	1762	2016	1667	14706	Exclude
AT3G55190	protein_coding	AT3G55190	alpha/beta-Hydrolases superfamily protein	Chr3	1295	1181	1204	1062	1436	1247	1298	989	975	1121	1182	1553	1424	14672
AT3G13200	protein_coding	EMB2769	Cwf15 / Cwc15 cell cycle control family protein	Chr3	1029	1195	1167	1221	1085	1113	1086	1164	1524	1566	1027	1343	1176	14667
AT3G56950	protein_coding	SIP2;1	small and basic intrinsic protein 2;1	Chr3	1284	865	903	847	1694	1531	1459	655	706	937	1259	1983	1814	14653
AT5G55310	protein_coding	TOP1BETA	DNA topoisomerase 1 beta	Chr5	3197	1188	1313	1277	1777	1606	1664	773	1033	505	1211	1194	1086	14627
AT5G45360	protein_coding	AT5G45360	F-box family protein	Chr5	1446	1148	1201	1372	1332	1189	1310	1078	1363	1120	1036	1254	1189	14592
AT1G03620	protein_coding	AT1G03620	ELMO/CED-12 family protein	Chr1	2482	950	947	966	2000	1536	1712	678	814	941	1295	1408	1317	14564
AT1G79280	protein_coding	NUA	nuclear pore anchor	Chr1	6783	1759	1902	1811	1346	1417	1235	1082	1298	315	827	836	729	14557
AT2G23090	protein_coding	AT2G23090	Uncharacterized protein family SERF	Chr2	604	1184	1107	1166	1225	1242	1387	802	928	1456	1120	1563	1343	14523
AT5G22740	protein_coding	CSLA02	cellulose synthase-like A02	Chr5	2619	848	1021	695	1978	1752	1989	658	747	272	1431	1625	1494	14510
AT1G19640	protein_coding	JMT	jasmonic acid carboxyl methyltransferase	Chr1	1662	2212	1647	1629	647	785	537	1466	1721	1626	530	764	926	14490
AT4G35830	protein_coding	ACO1	aconitase 1	Chr4	3499	1681	1661	1342	1204	1206	1095	1187	1398	739	857	1068	1041	14479
AT4G12917	other_rna	AT4G12917	NA	Chr4	553	887	986	936	1402	1400	1181	824	800	1262	1344	1616	1805	14443
AT1G79930	protein_coding	HSP91	heat shock protein 91	Chr1	3086	1278	1233	1025	1640	1634	1513	906	1079	425	1224	1270	1214	14441
AT3G24740	protein_coding	AT3G24740	cellulose synthase, putative (DUF1644)	Chr3	2769	1260	1379	1226	1327	1120	1211	948	1220	678	1176	1416	1436	14397
AT3G05530	protein_coding	RPT5A	regulatory particle triple-A ATPase 5A	Chr3	1706	1384	1417	1283	1037	937	972	1282	1512	1388	1011	1083	1090	14396
AT4G13980	protein_coding	AT-HSFA5	winged-helix DNA-binding transcription factor family protein	Chr4	1892	1426	1339	1374	1422	1480	1337	986	1201	742	967	1070	1042	14386
AT3G08710	protein_coding	TH9	thioredoxin H-type 9	Chr3	1235	722	739	707	1928	1419	1718	478	594	919	1414	1984	1760	14382
AT3G11950	protein_coding	AT3G11950	TRAF-like superfamily protein	Chr3	2471	829	870	952	2091	1487	2057	591	641	460	1512	1611	1276	14377
AT3G01120	protein_coding	MTO1	Pyridoxal phosphate (PLP)-dependent transferases superfamily protein	Chr3	2461	1056	992	806	1668	1503	1446	796	803	737	1319	1638	1584	14348
AT4G32240	protein_coding	AT4G32240	hypothetical protein	Chr4	1023	745	671	649	1815	1405	1763	560	698	829	1354	2029	1818	14336
AT2G01275	protein_coding	AT2G01275	RING/FYVE/PHD zinc finger superfamily protein	Chr2	1527	884	681	926	2327	1322	2234	457	562	740	1271	1666	1234	14304
AT1G21630	protein_coding	AT1G21630	Calcium-binding EF hand family protein	Chr1	4553	1479	1359	1385	1690	1643	1493	855	1096	388	927	1066	912	14293
AT2G29980	protein_coding	FAD3	fatty acid desaturase 3	Chr2	1746	770	649	559	2145	1908	1864	472	550	435	1344	1994	1554	14244
AT1G20100	protein_coding	AT1G20100	DNA ligase-like protein	Chr1	1484	980	1062	1345	1321	1000	1221	1008	1272	1204	1271	1457	1089	14230
AT1G12370	protein_coding	PHR1	photolyase 1	Chr1	1788	1275	1487	1637	1434	1344	1149	953	1317	705	1089	833	998	14221
AT3G13410	protein_coding	AT3G13410	2-C-methyl-D-erythritol 4-phosphate cytidylyltransferase	Chr3	1678	1171	1098	1052	1153	1157	1132	972	1113	1199	1187	1559	1425	14218
AT2G01480	protein_coding	AT2G01480	O-fucosyltransferase family protein	Chr2	2910	1351	1224	886	1730	1642	1429	822	922	485	1168	1367	1178	14204
AT4G27470	protein_coding	RMA3	RING membrane-anchor 3	Chr4	1179	1037	914	844	2062	1774	1826	508	547	594	1136	1591	1359	14192
AT5G35980	protein_coding	YAK1	YAK1-like protein 1	Chr5	4543	1461	1480	1314	1409	1403	1161	1021	1248	627	960	1092	1003	14179
AT5G52450	protein_coding	AT5G52450	MATE efflux family protein	Chr5	1832	1844	1588	1312	1204	992	1000	1272	1490	1029	859	740	837	14167
AT4G26960	protein_coding	AT4G26960	hypothetical protein	Chr4	725	987	1166	1297	1316	1204	1027	827	1422	1312	1394	913	1282	14147
AT2G39130	protein_coding	AT2G39130	Transmembrane amino acid transporter family protein	Chr2	2392	873	842	660	2022	1446	1689	600	681	607	1428	1730	1561	14139
AT2G24100	protein_coding	ASG1	ATP-dependent DNA helicase	Chr2	1856	1298	1471	1078	1064	1035	850	1250	1375	1414	1062	1071	1164	14132
AT1G22130	protein_coding	AGL104	AGAMOUS-like 104	Chr1	1270	799	659	546	2033	1522	1713	474	466	617	1463	1933	1898	14123
AT1G20920	protein_coding	AT1G20920	P-loop containing nucleoside triphosphate hydrolases superfamily protein	Chr1	4902	1557	1651	1716	1145	1234	1114	1115	1489	728	754	853	766	14122
AT1G22460	protein_coding	AT1G22460	O-fucosyltransferase family protein	Chr1	2247	845	871	628	2064	1592	2038	542	542	439	1535	1580	1443	14119
AT1G65440	protein_coding	GTB1	global transcription factor group B1	Chr1	5618	1549	1727	1400	1584	1464	1354	911	1096	337	947	923	795	14087
AT4G20070	protein_coding	AAH	allantoate amidohydrolase	Chr4	1980	1351	1216	902	1509	1422	1401	938	1004	568	1140	1325	1292	14068
AT4G17640	protein_coding	CKB2	casein kinase II beta chain 2	Chr4	1511	1099	1064	1084	1494	1431	1366	819	988	846	1111	1534	1210	14046
AT1G72880	protein_coding	AT1G72880	Survival protein SurE-like phosphatase/nucleotidase	Chr1	1738	953	1048	1019	1378	1078	1230	943	1159	1017	1222	1518	1470	14035
AT1G04890	protein_coding	AT1G04890	zein-binding protein (Protein of unknown function, DUF593)	Chr1	2023	635	626	565	2199	1288	2105	434	464	385	1821	2011	1498	14031
AT2G35190	protein_coding	NPSN11	Putative plant snare 11	Chr2	1697	1161	1127	1227	1461	1307	1324	845	989	974	1094	1363	1158	14030
AT3G25495	pseudogene	AT3G25495	pseudogene of gamma-irradiation and mitomycin c induced 1	Chr3	3831	1559	1533	2023	953	1327	736	1071	1119	1033	719	1012	911	13996	Exclude
AT3G11180	protein_coding	AT3G11180	2-oxoglutarate (2OG) and Fe(II)-dependent oxygenase superfamily protein	Chr3	1874	817	813	618	1187	1020	1013	808	956	1058	1489	2119	2057	13955
AT5G55680	protein_coding	AT5G55680	glycine-rich protein	Chr5	1235	1273	1285	1811	1769	1218	1329	599	1121	698	934	854	1059	13950
AT3G59280	protein_coding	TXR1	Protein Transporter, Pam16	Chr3	1407	986	1043	1130	1642	1206	1541	761	880	1121	1099	1340	1169	13918
AT3G58030	protein_coding	AT3G58030	RING/U-box superfamily protein	Chr3	2543	1179	1190	1182	1573	1474	1416	841	1024	541	1080	1240	1172	13912
AT1G48590	protein_coding	AT1G48590	Calcium-dependent lipid-binding (CaLB domain) family protein	Chr1	1063	795	650	456	1880	1419	1717	523	448	474	1394	2184	1921	13861
AT1G06750	protein_coding	AT1G06750	P-loop containing nucleoside triphosphate hydrolases superfamily protein	Chr1	2309	1005	1039	1032	1730	1619	1776	621	700	528	1173	1418	1212	13853
AT3G19610	protein_coding	AT3G19610	hypothetical protein (DUF936)	Chr3	2358	1496	1569	1457	1199	1296	1279	1099	1251	574	955	850	825	13850
AT2G33870	protein_coding	ArRABA1h	RAB GTPase homolog A1H	Chr2	959	1154	1037	928	1475	1178	1366	712	835	1076	1115	1575	1393	13844
AT1G28710	protein_coding	AT1G28710	Nucleotide-diphospho-sugar transferase family protein	Chr1	2553	2161	1651	1298	702	1214	720	1199	1198	1106	641	861	1089	13840
AT5G61230	protein_coding	ANK6	Ankyrin repeat family protein	Chr5	1335	1452	1603	1841	873	849	844	1246	1529	1218	636	848	847	13786
AT4G28480	protein_coding	AT4G28480	DNAJ heat shock family protein	Chr4	1529	1350	1337	1182	1287	1255	1195	1005	1181	772	915	1196	1054	13729
AT5G54390	protein_coding	HL	HAL2-like protein	Chr5	1665	1327	1269	1018	1198	1225	1197	900	1040	748	1066	1333	1386	13707
AT5G19400	protein_coding	SMG7	Telomerase activating protein Est1	Chr5	4062	1270	1314	1105	1597	1409	1343	847	1089	525	1086	1056	1061	13702
AT1G74830	protein_coding	AT1G74830	myosin-binding protein, putative (Protein of unknown function, DUF593)	Chr1	1992	880	851	687	2103	1908	1842	465	478	454	1342	1361	1307	13678
AT4G02880	protein_coding	AT4G02880	ELKS/Rab6-interacting/CAST family protein	Chr4	2702	1244	1452	1138	1262	1372	1084	1003	1274	745	1027	984	1073	13658
AT4G12040	protein_coding	SAP7	A20/AN1-like zinc finger family protein	Chr4	2139	707	946	816	1212	922	1356	931	1280	1158	1208	1702	1410	13648
AT5G54650	protein_coding	Fh5	formin homology5	Chr5	3507	1091	1117	950	1710	1629	1643	724	809	499	1174	1226	1070	13642
AT3G19010	protein_coding	AT3G19010	2-oxoglutarate (2OG) and Fe(II)-dependent oxygenase superfamily protein	Chr3	1477	849	843	585	1736	1444	1555	579	545	591	1425	1840	1647	13639
AT1G54170	protein_coding	CID3	CTC-interacting domain 3	Chr1	2405	1282	1293	1414	1439	1446	1214	768	1072	872	851	1022	962	13635
AT1G51260	protein_coding	LPAT3	lysophosphatidyl acyltransferase 3	Chr1	1524	1059	1088	1106	1341	981	1139	913	1031	1239	1205	1387	1140	13629
AT4G33390	protein_coding	AT4G33390	WEAK CHLOROPLAST MOVEMENT UNDER BLUE LIGHT-like protein (DUF827)	Chr4	2701	1108	1415	1535	1350	1051	1547	906	1269	509	1032	1058	831	13611
AT1G30810	protein_coding	JMJ18	Transcription factor jumonji (jmj) family protein / zinc finger (C5HC2 type) family protein	Chr1	4358	1294	1542	1378	1447	1416	1215	828	1086	607	1041	889	845	13588
AT1G14970	protein_coding	AT1G14970	O-fucosyltransferase family protein	Chr1	2582	1783	1420	1341	1103	1299	970	1109	1299	634	792	910	916	13576
AT3G45040	protein_coding	AT3G45040	phosphatidate cytidylyltransferase family protein	Chr3	2186	1398	1360	1220	1188	1157	1035	1054	1261	927	923	1027	1018	13568
AT1G73250	protein_coding	GER1	GDP-4-keto-6-deoxymannose-3,5-epimerase-4-reductase 1	Chr1	1335	764	740	740	1656	1254	1635	698	917	780	1310	1695	1365	13554
AT1G08770	protein_coding	PRA1.E	prenylated RAB acceptor 1.E	Chr1	1016	1053	964	870	1525	1225	1261	823	987	834	1106	1449	1413	13510
AT5G61690	protein_coding	ABCA11	ABC2 homolog 15	Chr5	3195	813	835	649	1932	1670	1882	517	546	261	1433	1529	1441	13508
AT4G32530	protein_coding	AT4G32530	ATPase, F0/V0 complex, subunit C protein	Chr4	1243	863	754	644	1683	1288	1487	652	733	674	1334	1806	1582	13500
AT5G48180	protein_coding	NSP5	nitrile specifier protein 5	Chr5	1729	649	581	538	2125	1825	2085	354	378	159	1289	1785	1686	13454
AT3G30390	protein_coding	AT3G30390	Transmembrane amino acid transporter family protein	Chr3	2393	1084	1053	1016	1447	1212	1265	826	965	643	1246	1447	1247	13451
AT3G06760	protein_coding	AT3G06760	Drought-responsive family protein	Chr3	1293	1010	1010	930	1257	1015	1156	966	1127	1053	1249	1407	1266	13446
AT3G10460	protein_coding	AT3G10460	Plant self-incompatibility protein S1 family	Chr3	673	290	191	123	2456	1923	2294	104	81	89	1348	2380	2161	13440
AT1G68750	protein_coding	PPC4	phosphoenolpyruvate carboxylase 4	Chr1	3368	441	477	389	2162	1165	2167	298	227	207	2286	2012	1597	13428
AT4G01010	protein_coding	CNGC13	cyclic nucleotide-gated channel 13	Chr4	2806	1110	919	439	1966	1691	1868	601	559	324	1798	1169	959	13403
AT3G57330	protein_coding	ACA11	autoinhibited Ca2 -ATPase 11	Chr3	4557	1302	1118	670	1431	996	1571	763	917	416	1307	1613	1277	13381
AT2G32885	protein_coding	AT2G32885	Rapid alkalinization factor (RALF) family protein	Chr2	1793	86	57	47	3374	873	3530	22	15	14	1602	2341	1415	13376
AT1G59820	protein_coding	ALA3	aminophospholipid ATPase 3	Chr1	4299	1102	1207	1026	1835	1572	1487	682	763	303	1201	1148	1020	13346
AT1G35190	protein_coding	AT1G35190	2-oxoglutarate (2OG) and Fe(II)-dependent oxygenase superfamily protein	Chr1	1453	742	730	707	1938	1551	1856	483	475	590	1314	1544	1411	13341
AT3G06480	protein_coding	AT3G06480	DEAD box RNA helicase family protein	Chr3	3900	1375	1337	1522	1225	1316	988	1176	1472	487	735	830	847	13310
AT4G36800	protein_coding	RCE1	RUB1 conjugating enzyme 1	Chr4	1354	809	823	801	1444	1308	1265	748	883	966	1199	1596	1447	13289
AT2G36630	protein_coding	AT2G36630	Sulfite exporter TauE/SafE family protein	Chr2	1936	1126	1166	975	1291	1216	1110	942	979	756	1109	1366	1233	13269
AT4G29450	protein_coding	AT4G29450	Leucine-rich repeat protein kinase family protein	Chr4	2680	1556	1757	1888	469	764	421	1698	2092	1032	428	551	606	13262
AT1G43630	protein_coding	AT1G43630	plant/protein (DUF793)	Chr1	1506	634	648	564	2242	1763	2165	379	419	355	1254	1622	1209	13254
AT2G25490	protein_coding	EBF1	EIN3-binding F box protein 1	Chr2	3052	1273	1264	1184	1521	1360	1366	805	995	440	991	1071	981	13251
AT1G13350	protein_coding	AT1G13350	Protein kinase superfamily protein	Chr1	2867	1619	1497	1565	1048	1263	1017	972	1119	550	737	943	899	13229
AT1G27630	protein_coding	CYCT1;3	cyclin T 1;3	Chr1	2520	1187	1103	897	1226	1352	1170	815	834	693	1180	1418	1347	13222
AT5G01460	protein_coding	AT5G01460	LMBR1-like membrane protein	Chr5	2352	1502	1361	1271	1071	1221	942	1065	1145	743	850	1052	995	13218
AT1G31210	transposable_element_gene	AT1G31210	transposable_element_gene	Chr1	4248	1513	1688	1319	1143	1408	1046	893	1054	491	871	907	874	13207	Exclude
AT1G54740	protein_coding	AT1G54740	FANTASTIC four-like protein (DUF3049)	Chr1	1218	1264	1038	1019	1384	1631	1381	701	939	627	957	1162	1103	13206
AT5G25510	protein_coding	AT5G25510	Protein phosphatase 2A regulatory B subunit family protein	Chr5	2157	1168	1275	985	1272	1170	1204	981	1066	860	1002	1149	1070	13202
AT1G28305	protein_coding	AT1G28305	Plant self-incompatibility protein S1 family	Chr1	807	461	240	80	2318	1970	2258	109	48	59	1186	2201	2242	13172
AT5G56870	protein_coding	BGAL4	beta-galactosidase 4	Chr5	3812	1071	725	427	1553	2703	1099	603	627	346	1461	1246	1297	13158
AT2G43220	protein_coding	AT2G43220	Cysteine/Histidine-rich C1 domain family protein	Chr2	2465	1635	1520	1755	721	1022	687	1159	1439	1286	581	626	710	13141
AT5G18900	protein_coding	AT5G18900	2-oxoglutarate (2OG) and Fe(II)-dependent oxygenase superfamily protein	Chr5	1259	824	856	827	1552	1251	1447	694	841	714	1096	1693	1339	13134
AT1G08460	protein_coding	HDA08	histone deacetylase 8	Chr1	2374	1293	1097	1072	1352	1362	1225	813	1021	778	935	1101	1078	13127
AT1G77800	protein_coding	AT1G77800	PHD finger family protein	Chr1	5291	916	941	685	2173	1462	1963	556	620	244	1350	1193	1014	13117
AT2G36900	protein_coding	MEMB11	membrin 11	Chr2	1881	821	893	753	1285	1181	1270	812	922	860	1226	1625	1468	13116
AT3G29575	protein_coding	AFP3	ABI five binding protein 3	Chr3	1386	877	976	957	1583	1184	1630	634	816	747	1113	1397	1161	13075
AT3G44930	protein_coding	CHX10	cation/H exchanger 10	Chr3	2671	1297	1047	681	1536	1796	1245	831	784	586	1050	1131	1077	13061
AT2G22795	protein_coding	AT2G22795	hypothetical protein	Chr2	2679	574	561	599	2043	1968	2189	279	304	173	1243	1808	1300	13041
AT2G20840	protein_coding	SCAMP3	Secretory carrier membrane protein (SCAMP) family protein	Chr2	1614	1142	1000	902	1532	1309	1350	708	958	694	1008	1308	1129	13040
AT1G14650	protein_coding	AT1G14650	SWAP (Suppressor-of-White-APricot)/surp domain-containing protein / ubiquitin family protein	Chr1	3736	1564	1583	2158	852	1026	700	1013	1218	790	529	841	761	13035
AT4G34310	protein_coding	AT4G34310	alpha/beta-Hydrolases superfamily protein	Chr4	4347	1032	1008	863	1686	1361	1526	752	880	497	1125	1200	1054	12984
AT2G01670	protein_coding	NUDT17	nudix hydrolase homolog 17	Chr2	1470	850	925	640	1637	1485	1606	527	503	567	1283	1651	1310	12984
AT1G12840	protein_coding	DET3	vacuolar ATP synthase subunit C (VATC) / V-ATPase C subunit / vacuolar proton pump C subunit (DET3)	Chr1	2801	933	1173	918	1143	1122	852	1052	1324	828	1459	964	1203	12971
AT1G10940	protein_coding	SNRK2.4	Protein kinase superfamily protein	Chr1	1935	854	785	743	1585	1449	1602	496	585	404	1250	1754	1444	12951
AT1G05120	protein_coding	AT1G05120	Helicase protein with RING/U-box domain-containing protein	Chr1	3025	1118	1546	1411	1289	1255	970	854	1308	484	1088	697	928	12948
AT2G29040	protein_coding	AT2G29040	Exostosin family protein	Chr2	2656	1152	1147	1022	1619	1688	1478	689	812	343	930	1078	978	12936
AT1G60760	protein_coding	AT1G60760	Plant invertase/pectin methylesterase inhibitor superfamily protein	Chr1	800	861	761	619	1775	1331	1584	445	497	708	1225	1683	1424	12913
AT5G18830	protein_coding	SPL7	squamosa promoter binding protein-like 7	Chr5	3081	1157	1053	771	1493	1383	1375	793	858	566	1061	1276	1112	12898
AT5G17900	protein_coding	AT5G17900	microfibrillar-associated protein-like protein	Chr5	2161	1082	1073	1289	1539	1274	1630	676	936	454	1018	1008	917	12896
AT3G27650	protein_coding	LBD25	LOB domain-containing protein 25	Chr3	999	29	27	18	2948	1355	2921	14	14	8	2712	1935	906	12887
AT2G39720	protein_coding	RHC2A	RING-H2 finger C2A	Chr2	2375	717	694	608	1959	1631	1599	445	622	413	1198	1617	1382	12885
AT3G14790	protein_coding	RHM3	rhamnose biosynthesis 3	Chr3	2705	1096	1123	1004	1284	1003	1097	838	1119	765	1110	1274	1168	12881
AT2G37550	protein_coding	AGD7	ARF-GAP domain 7	Chr2	1901	1030	1094	927	1438	1414	1269	733	771	659	1015	1375	1156	12881
AT1G19890	protein_coding	MGH3	male-gamete-specific histone H3	Chr1	721	856	1017	895	1316	1132	1086	630	798	577	1044	1619	1905	12875
AT2G22560	protein_coding	NET2D	Kinase interacting (KIP1-like) family protein	Chr2	3715	785	894	771	1874	1500	1766	513	596	402	1210	1464	1099	12874
AT1G03370	protein_coding	AT1G03370	C2 calcium/lipid-binding and GRAM domain containing protein	Chr1	4193	1307	1362	1433	1285	1230	1098	955	1297	548	774	830	742	12861
AT2G01020	ribosomal_rna	AT2G01020	NA	Chr2	164	1128	416	293	1892	632	1160	505	576	823	872	1527	3021	12845	Exclude
AT5G14120	protein_coding	AT5G14120	Major facilitator superfamily protein	Chr5	2490	1419	1337	1238	1030	1123	822	1076	1276	694	809	997	1019	12840
AT5G21050	protein_coding	AT5G21050	hyccin	Chr5	1068	1331	1161	1281	1578	1327	1374	669	875	596	696	1019	931	12838
AT3G27330	protein_coding	AT3G27330	zinc finger (C3HC4-type RING finger) family protein	Chr3	3147	1026	1164	1162	1361	1010	1224	850	1175	745	991	1131	983	12822
AT1G26830	protein_coding	CUL3	cullin 3	Chr1	2831	1147	1079	1134	1524	1528	1462	659	860	477	966	1082	897	12815
AT4G22270	protein_coding	MRB1	transmembrane protein, putative (DUF3537)	Chr4	1760	752	680	610	1989	1542	1825	471	489	438	1052	1591	1374	12813
AT1G19680	protein_coding	AT1G19680	RING/U-box superfamily protein	Chr1	1832	1254	1263	1029	1216	1132	1016	921	1075	809	902	1073	1115	12805
AT5G19280	protein_coding	KAPP	kinase associated protein phosphatase	Chr5	2174	969	1090	927	1550	1388	1616	670	826	445	1029	1182	1098	12790
AT2G32970	protein_coding	AT2G32970	G1/S-specific cyclin-E protein	Chr2	3340	1019	1061	788	1544	1368	1430	673	731	454	1225	1327	1149	12769
AT5G16630	protein_coding	RAD4	DNA repair protein Rad4 family	Chr5	3313	1243	1588	1289	1188	1124	883	899	1343	514	984	748	962	12765
AT1G03930	protein_coding	ADK1	dual specificity kinase 1	Chr1	2419	1111	1050	957	1441	1407	1380	714	741	628	1091	1141	1090	12751
AT5G53250	protein_coding	AGP22	arabinogalactan protein 22	Chr5	745	688	553	656	1931	1648	1761	471	541	416	1173	1445	1422	12705
AT4G39090	protein_coding	RD19	Papain family cysteine protease	Chr4	1681	1473	1343	1077	805	1016	810	988	1123	1204	837	1085	942	12703
AT1G12760	protein_coding	AT1G12760	Zinc finger, C3HC4 type (RING finger) family protein	Chr1	1938	1162	1095	1025	1293	1266	1201	765	880	748	940	1189	1127	12691
AT1G31910	protein_coding	AT1G31910	GHMP kinase family protein	Chr1	4838	1043	1184	902	1279	1013	1117	907	1245	737	1164	1103	985	12679
AT5G35410	protein_coding	SOS2	Protein kinase superfamily protein	Chr5	2108	1049	1005	991	1476	1427	1377	600	815	626	1047	1161	1091	12665
AT2G44730	protein_coding	AT2G44730	Alcohol dehydrogenase transcription factor Myb/SANT-like family protein	Chr2	1233	836	737	1088	1573	1628	1398	556	819	484	953	1265	1327	12664
AT2G37370	protein_coding	AT2G37370	centrosomal protein of 135 kDa-like protein	Chr2	2674	882	949	678	1423	1285	1424	720	778	543	1177	1519	1276	12654
AT3G02440	protein_coding	TBL20	TRICHOME BIREFRINGENCE-LIKE 20	Chr3	1611	843	742	637	1875	1476	1781	429	477	557	1276	1426	1130	12649
AT3G48050	protein_coding	SUO	protein SUO	Chr3	5958	1054	1215	1043	1487	1339	1322	843	1056	429	1049	977	809	12623
AT2G07560	protein_coding	HA6	H[ ]-ATPase 6	Chr2	3486	872	984	811	1358	1085	1521	618	696	349	1371	1882	1075	12622
AT1G60780	protein_coding	HAP13	Clathrin adaptor complexes medium subunit family protein	Chr1	1961	899	855	718	1641	1366	1345	626	697	473	1225	1505	1268	12618
AT5G02390	protein_coding	DAU1	TRM32-like protein (DUF3741)	Chr5	2938	1050	1193	950	1338	1182	1232	983	977	473	1021	1170	1037	12606
AT1G10580	protein_coding	AT1G10580	Transducin/WD40 repeat-like superfamily protein	Chr1	2193	1297	1170	1144	1415	1704	1176	777	823	447	816	951	874	12594
AT4G27100	protein_coding	AT4G27100	Ypt/Rab-GAP domain of gyp1p superfamily protein	Chr4	2084	1319	1304	1268	1093	1186	1023	912	1120	845	845	833	829	12577
AT1G32220	protein_coding	AT1G32220	NAD(P)-binding Rossmann-fold superfamily protein	Chr1	1452	1023	1032	811	1280	1055	1172	749	878	922	1038	1412	1182	12554
AT1G07470	protein_coding	AT1G07470	Transcription factor IIA, alpha/beta subunit	Chr1	1690	1286	1294	1631	922	1008	906	955	1339	920	711	823	753	12548
AT1G32530	protein_coding	AT1G32530	RING/U-box superfamily protein	Chr1	2484	1137	1318	1369	1181	1156	1071	934	1165	453	921	933	898	12536
AT3G01820	protein_coding	AT3G01820	P-loop containing nucleoside triphosphate hydrolases superfamily protein	Chr3	1386	1095	940	648	1298	890	1345	837	884	925	1012	1522	1135	12531
AT3G47410	protein_coding	AT3G47410	hypothetical protein	Chr3	805	813	1175	1078	1527	1203	1279	625	947	631	1446	770	1028	12522
AT5G09850	protein_coding	AT5G09850	Transcription elongation factor (TFIIS) family protein	Chr5	2659	925	830	954	1571	1399	1623	593	779	426	1082	1324	1009	12515
AT5G12400	protein_coding	AT5G12400	PHD-finger and DNA binding domain-containing protein	Chr5	5771	1330	1361	1003	1552	1363	1403	751	896	256	953	841	772	12481
AT3G28850	protein_coding	AT3G28850	Glutaredoxin family protein	Chr3	2046	923	1062	1227	1435	1167	1487	749	897	403	1018	1140	947	12455
AT1G10670	protein_coding	ACLA-1	ATP-citrate lyase A-1	Chr1	2054	953	941	770	1315	1293	1364	650	872	687	1108	1347	1129	12429
AT2G23310	protein_coding	ATRER1C1	Rer1 family protein	Chr2	1305	917	861	669	1344	1204	1154	732	769	878	1100	1386	1406	12420
AT4G03325	ara11_novel		novel transcribed region	Chr4	539	1161	1109	1316	944	1132	886	781	1069	1272	808	957	975	12410
AT5G62310	protein_coding	IRE	AGC (cAMP-dependent, cGMP-dependent and protein kinase C) kinase family protein	Chr5	4029	892	895	597	1894	1476	1630	569	571	258	1218	1256	1112	12368
AT1G35530	protein_coding	FANCM	DEAD/DEAH box RNA helicase family protein	Chr1	4578	1422	1533	1203	1168	1511	904	935	1123	416	911	537	685	12348
AT3G13224	protein_coding	AT3G13224	RNA-binding (RRM/RBD/RNP motifs) family protein	Chr3	2268	1315	1290	1175	1062	1293	929	841	920	586	794	1088	1046	12339
AT2G42270	protein_coding	AT2G42270	U5 small nuclear ribonucleoprotein helicase	Chr2	7160	1110	1218	971	1779	1347	1344	565	678	254	1050	1144	860	12320
AT3G20920	protein_coding	AT3G20920	translocation protein-like protein	Chr3	1338	1005	785	786	1388	1241	1325	735	835	671	1026	1377	1141	12315
AT4G33150	protein_coding	AT4G33150	lysine-ketoglutarate reductase/saccharopine dehydrogenase bifunctional enzyme	Chr4	4024	1372	1274	1077	1233	1446	1132	798	967	347	848	912	870	12276
AT5G66750	protein_coding	CHR1	chromatin remodeling 1	Chr5	2770	1190	1531	1339	1031	1089	768	1032	1442	611	889	569	772	12263
AT5G67320	protein_coding	HOS15	WD-40 repeat family protein	Chr5	2101	1321	1385	1326	1066	1144	1004	863	1141	583	746	880	792	12251
AT5G16830	protein_coding	SYP21	syntaxin of plants 21	Chr5	1213	953	945	919	1276	1268	1150	739	922	1154	921	1090	913	12250
AT2G04220	protein_coding	AT2G04220	DUF868 family protein (DUF868)	Chr2	1423	1192	1129	1125	1287	1093	1128	935	1026	635	795	974	925	12244
AT5G62500	protein_coding	EB1B	end binding protein 1B	Chr5	1474	834	906	812	1527	1230	1430	571	702	576	1114	1369	1151	12222
AT1G32400	protein_coding	TOM2A	tobamovirus multiplication 2A	Chr1	1887	1076	1013	1009	1186	1126	1038	754	889	823	959	1224	1115	12212
AT5G39380	protein_coding	AT5G39380	Plant calmodulin-binding protein-like protein	Chr5	3031	794	886	837	1572	1381	1597	488	628	404	1117	1348	1160	12212
AT1G70170	protein_coding	MMP	matrix metalloproteinase	Chr1	1483	958	804	910	1371	1165	1377	656	776	815	948	1230	1173	12183
AT5G16510	protein_coding	RGP5	Alpha-1,4-glucan-protein synthase family protein	Chr5	1639	739	717	652	1482	1211	1420	545	753	607	1160	1616	1260	12162
AT4G38470	protein_coding	STY46	ACT-like protein tyrosine kinase family protein	Chr4	2627	1281	1202	1367	1093	1120	976	843	1155	760	717	817	824	12155
AT5G08630	protein_coding	AT5G08630	DDT domain-containing protein	Chr5	3286	1144	1078	1170	1568	1486	1335	693	806	307	875	937	753	12152
AT4G31980	protein_coding	AT4G31980	PPPDE thiol peptidase family protein	Chr4	2306	965	847	787	1521	1338	1174	682	786	570	971	1273	1211	12125
AT4G10040	protein_coding	CYTC-2	cytochrome c-2	Chr4	815	509	496	407	1570	927	1496	465	459	600	1432	2053	1704	12118
AT4G14500	protein_coding	AT4G14500	Polyketide cyclase/dehydrase and lipid transport superfamily protein	Chr4	2328	1343	1331	1011	1015	910	940	1035	1275	616	773	956	909	12114
AT1G32380	protein_coding	PRS2	phosphoribosyl pyrophosphate (PRPP) synthase 2	Chr1	2205	1198	1183	952	1118	1034	861	1036	1077	730	946	971	1005	12111
AT1G67190	protein_coding	AT1G67190	F-box/RNI-like superfamily protein	Chr1	1633	1517	1751	1152	650	727	572	1230	1372	1132	570	722	695	12090
AT1G69330	protein_coding	AT1G69330	RING/U-box superfamily protein	Chr1	1541	986	996	1004	1472	1275	1118	728	781	670	843	1184	1023	12080
AT1G79450	protein_coding	ALIS5	ALA-interacting subunit 5	Chr1	1676	748	750	554	1644	1334	1480	506	538	362	1204	1658	1294	12072
AT2G43410	protein_coding	FPA	RNA binding protein	Chr2	5273	1164	1285	1247	1171	1203	941	894	1138	568	821	814	805	12051
AT3G48115	other_rna	AT3G48115	NA	Chr3	954	1003	992	733	1009	887	1065	824	936	850	1140	1305	1305	12049
AT5G66010	protein_coding	AT5G66010	RNA-binding (RRM/RBD/RNP motifs) family protein	Chr5	1245	1007	1071	973	1261	1009	1109	716	980	620	893	1183	1227	12049
AT4G19640	protein_coding	ARA7	Ras-related small GTP-binding family protein	Chr4	1824	986	940	1073	1182	1168	1077	730	940	959	879	1107	977	12018
AT1G77410	protein_coding	BGAL16	beta-galactosidase 16	Chr1	2786	890	1280	1016	1534	1408	1153	647	981	508	1123	593	875	12008
AT1G10090	protein_coding	AT1G10090	Early-responsive to dehydration stress protein (ERD4)	Chr1	2910	1154	1373	1193	953	1079	828	1000	1279	787	823	772	762	12003
AT1G44000	protein_coding	AT1G44000	STAY-GREEN-like protein	Chr1	1172	1096	1034	864	1191	1176	1022	738	712	682	895	1347	1226	11983
AT3G55380	protein_coding	UBC14	ubiquitin-conjugating enzyme 14	Chr3	1451	770	739	592	1426	1159	1353	553	553	614	1130	1650	1442	11981
AT1G17290	protein_coding	AlaAT1	alanine aminotransferas	Chr1	2378	842	886	731	1539	1018	1312	720	792	603	1166	1246	1120	11975
AT3G51630	protein_coding	WNK5	with no lysine (K) kinase 5	Chr3	2535	737	762	657	1731	1641	1424	514	518	365	1182	1302	1138	11971
AT3G13460	protein_coding	ECT2	evolutionarily conserved C-terminal region 2	Chr3	3089	669	575	505	1731	1808	1698	454	474	208	1209	1459	1176	11966
AT5G20100	protein_coding	AT5G20100	plant/protein	Chr5	907	1106	908	949	1240	1062	1278	715	730	763	873	1300	1033	11957
AT2G45670	protein_coding	AT2G45670	calcineurin B subunit-like protein	Chr2	2207	1504	1527	1290	799	776	707	1140	1295	1065	573	634	629	11939
AT3G51250	protein_coding	AT3G51250	Senescence/dehydration-associated protein-like protein	Chr3	2174	987	865	914	1671	1579	1453	557	589	407	816	1073	1016	11927
AT5G58530	protein_coding	AT5G58530	Glutaredoxin family protein	Chr5	1390	1042	948	947	1397	1246	1331	641	738	765	787	1111	947	11900
AT3G15470	protein_coding	AT3G15470	Transducin/WD40 repeat-like superfamily protein	Chr3	3426	1178	1145	1080	1206	1196	1106	885	1067	394	889	944	806	11896
AT3G56190	protein_coding	ALPHA-SNAP2	alpha-soluble NSF attachment protein 2	Chr3	1654	679	705	714	1531	1183	1405	491	631	464	1207	1596	1284	11890
AT5G23610	protein_coding	AT5G23610	DYAD protein	Chr5	2373	958	1071	1021	1308	1215	1279	711	855	460	1002	995	981	11856
AT1G47500	protein_coding	RBP47C'	RNA-binding protein 47Cprime	Chr1	1956	1102	1041	901	1248	1114	1012	787	1010	573	1043	814	1193	11838
ATCG01180	ribosomal_rna	RRN23S.2	NA	ChrC	2810	474	668	776	950	911	1021	427	597	572	799	2009	2631	11835	Exclude
AT4G20340	protein_coding	AT4G20340	Transcription factor TFIIE, alpha subunit	Chr4	2114	1101	1043	1090	1134	1005	1196	837	1026	552	919	976	940	11819
AT5G01450	protein_coding	APD2	RING/U-box superfamily protein	Chr5	1917	1001	1058	1002	1110	1258	1007	759	970	701	929	1010	1001	11806
AT4G30100	protein_coding	AT4G30100	P-loop containing nucleoside triphosphate hydrolases superfamily protein	Chr4	5193	889	1045	809	1569	1420	1300	559	682	321	1051	1113	1045	11803
AT3G10660	protein_coding	CPK2	calmodulin-domain protein kinase cdpk isoform 2	Chr3	3194	905	870	597	1786	1602	1451	484	452	274	1075	1241	1055	11792
AT5G59550	protein_coding	RDUF2	zinc finger (C3HC4-type RING finger) family protein	Chr5	2003	1190	1081	905	1132	1082	1000	819	1111	592	1138	752	973	11775
AT5G25980	protein_coding	TGG2	glucoside glucohydrolase 2	Chr5	1970	234	335	591	540	874	763	136	200	311	2605	4090	1074	11753
AT3G44703	protein_coding	AT3G44703	transmembrane protein	Chr3	2015	666	509	520	1949	1450	1788	306	370	466	940	1563	1200	11727
AT5G41700	protein_coding	UBC8	ubiquitin conjugating enzyme 8	Chr5	1441	1189	985	1070	1163	1022	1068	724	940	945	723	1048	847	11724
AT5G19760	protein_coding	AT5G19760	Mitochondrial substrate carrier family protein	Chr5	1391	790	664	481	1373	1121	1543	607	582	471	1247	1681	1157	11717
AT5G23160	protein_coding	AT5G23160	transmembrane protein	Chr5	1005	931	985	968	1229	1375	981	578	899	621	1173	868	1092	11700
AT3G09840	protein_coding	CDC48	cell division cycle 48	Chr3	2895	1021	1052	945	1264	1043	1122	859	945	505	914	1062	948	11680
AT5G24460	protein_coding	AT5G24460	RING-H2 zinc finger protein	Chr5	1289	858	731	756	1563	1316	1258	558	658	675	878	1293	1135	11679
AT3G44920	protein_coding	CHX11	cation/H exchanger 11	Chr3	2664	972	807	565	1645	1574	1229	475	484	408	1060	1259	1199	11677
AT1G77250	protein_coding	AT1G77250	RING/FYVE/PHD-type zinc finger family protein	Chr1	2038	1129	1331	982	979	970	714	946	1250	856	808	778	931	11674
AT5G12120	protein_coding	AT5G12120	Ubiquitin-associated/translation elongation factor EF1B protein	Chr5	2800	1481	1335	1339	1087	1189	906	843	1073	437	700	655	602	11647
AT4G39230	protein_coding	AT4G39230	NmrA-like negative transcriptional regulator family protein	Chr4	1441	1111	1246	1401	984	867	673	790	1293	1059	791	640	780	11635
AT1G16360	protein_coding	AT1G16360	LEM3 (ligand-effect modulator 3) family protein / CDC50 family protein	Chr1	1643	971	935	818	1027	897	955	811	1001	998	961	1157	1083	11614
AT1G11650	protein_coding	RBP45B	RNA-binding (RRM/RBD/RNP motifs) family protein	Chr1	1645	955	1005	1102	1131	1132	888	763	1081	745	922	851	1024	11599
ATCG00950	ribosomal_rna	RRN23S.1	NA	ChrC	2810	478	579	707	818	804	979	436	654	557	834	2036	2715	11597	Exclude
AT2G26080	protein_coding	GLDP2	glycine decarboxylase P-protein 2	Chr2	3967	1550	1305	1059	893	903	749	1035	1297	655	654	780	711	11591
AT4G30210	protein_coding	ATR2	P450 reductase 2	Chr4	2727	888	829	658	1555	1494	1404	639	713	370	1090	1044	896	11580
AT5G59160	protein_coding	TOPP2	type one serine/threonine protein phosphatase 2	Chr5	2008	667	717	629	1443	1227	1212	539	579	683	1081	1478	1318	11573
AT2G41060	protein_coding	AT2G41060	RNA-binding (RRM/RBD/RNP motifs) family protein	Chr2	3313	1157	1320	1201	907	1083	755	992	1087	598	707	884	879	11570
AT3G28490	protein_coding	AT3G28490	Oxoglutarate/iron-dependent oxygenase	Chr3	1030	856	819	798	1192	1265	1227	600	661	648	1068	1213	1215	11562
AT1G28550	protein_coding	RABA1i	RAB GTPase homolog A1I	Chr1	1196	936	942	828	1572	1341	1299	506	496	555	811	1155	1109	11550
AT1G09070	protein_coding	SRC2	soybean gene regulated by cold-2	Chr1	1606	828	753	732	1550	1143	1258	581	690	463	859	1256	1411	11524
AT3G27260	protein_coding	GTE8	global transcription factor group E8	Chr3	3372	1022	1159	1206	1213	1092	1131	703	903	397	875	955	848	11504
AT2G01330	protein_coding	AT2G01330	nucleotide binding protein	Chr2	2185	888	912	854	1418	925	1328	669	825	562	962	1187	971	11501
AT1G78140	protein_coding	AT1G78140	S-adenosyl-L-methionine-dependent methyltransferases superfamily protein	Chr1	1393	727	603	480	1640	1309	1475	510	579	409	1099	1470	1185	11486
AT1G64460	protein_coding	AT1G64460	phosphatidylinositol 4-kinase gamma-like protein	Chr1	2240	695	767	720	1625	1224	1542	514	610	324	1243	1254	965	11483
AT1G16290	protein_coding	AT1G16290	transglycosylase	Chr1	1749	747	829	697	1295	1012	1351	677	739	505	1050	1391	1178	11471
AT3G51880	protein_coding	HMGB1	high mobility group B1	Chr3	1119	998	860	1006	1289	1282	1227	582	710	690	847	1055	916	11462
AT5G43320	protein_coding	ckl8	casein kinase I-like 8	Chr5	2728	1008	1016	782	1196	1113	1090	712	778	499	1028	1154	1083	11459
AT2G17420	protein_coding	NTRA	NADPH-dependent thioredoxin reductase A	Chr2	2195	1092	852	682	1274	1112	1136	684	854	535	948	1234	1045	11448
AT1G75180	protein_coding	AT1G75180	Erythronate-4-phosphate dehydrogenase family protein	Chr1	2113	562	648	560	1432	892	1408	584	631	585	1292	1569	1285	11448
AT5G05660	protein_coding	NFXL2	NF-X1-type zinc finger protein NFXL2	Chr5	3278	1091	826	679	1351	1305	1214	673	853	407	968	1097	984	11448
AT5G08240	protein_coding	AT5G08240	transmembrane protein	Chr5	1521	913	1073	971	1106	1102	850	733	1025	773	1008	814	1050	11418
AT5G58730	protein_coding	Mik	pfkB-like carbohydrate kinase family protein	Chr5	1546	880	890	732	1307	1052	1138	657	738	694	930	1299	1088	11405
AT3G26690	protein_coding	NUDX13	nudix hydrolase homolog 13	Chr3	1157	656	676	765	1179	923	1171	601	733	774	1077	1530	1313	11398
AT5G42010	protein_coding	AT5G42010	Transducin/WD40 repeat-like superfamily protein	Chr5	3035	911	1214	1127	1046	958	823	907	1201	578	969	732	923	11389
AT5G55990	protein_coding	CBL2	calcineurin B-like protein 2	Chr5	1670	684	922	981	1137	1215	961	759	773	670	909	1149	1223	11383
AT4G09150	protein_coding	AT4G09150	T-complex protein 11	Chr4	3795	955	1082	880	1255	1108	1211	736	748	429	908	1049	997	11358
AT1G73920	protein_coding	AT1G73920	alpha/beta-Hydrolases superfamily protein	Chr1	2807	935	902	982	1435	1246	1175	653	787	394	863	1030	953	11355
AT3G18780	protein_coding	ACT2	actin 2	Chr3	2417	1231	1037	1022	884	763	830	952	1032	769	830	1081	885	11316
AT4G14810	protein_coding	AT4G14810	hypothetical protein	Chr4	261	1398	1276	1168	533	741	687	996	1110	1391	486	637	883	11306
AT5G35200	protein_coding	AT5G35200	ENTH/ANTH/VHS superfamily protein	Chr5	2428	1142	1093	1123	1035	1115	988	760	1020	558	782	858	830	11304
AT2G37480	protein_coding	AT2G37480	hypothetical protein	Chr2	1455	968	997	856	1308	942	1152	677	777	715	909	1118	885	11304
AT1G62390	protein_coding	Phox2	Octicosapeptide/Phox/Bem1p (PB1) domain-containing protein / tetratricopeptide repeat (TPR)-containing protein	Chr1	2849	991	1145	1112	1177	952	1133	776	1105	473	856	832	751	11303
AT5G12430	protein_coding	TPR16	Heat shock protein DnaJ with tetratricopeptide repeat-containing protein	Chr5	4595	1173	1239	894	1326	1304	1248	690	741	287	798	792	807	11299
AT3G06350	protein_coding	MEE32	dehydroquinate dehydratase, putative / shikimate dehydrogenase	Chr3	2227	1083	1095	929	843	894	771	925	1241	810	764	968	962	11285
AT1G12640	protein_coding	LPLAT1	MBOAT (membrane bound O-acyl transferase) family protein	Chr1	1936	963	1188	934	922	932	710	912	1218	983	990	636	884	11272
AT4G27980	protein_coding	AT4G27980	trichohyalin-like protein (DUF3444)	Chr4	2161	1060	995	869	1111	1352	1030	684	669	440	941	1129	989	11269
AT4G19600	protein_coding	CYCT1;4	Cyclin family protein	Chr4	2233	751	731	770	1443	1196	1407	586	733	473	1002	1223	953	11268
AT4G22330	protein_coding	ATCES1	Alkaline phytoceramidase (aPHC)	Chr4	1456	810	850	643	1195	936	973	736	836	769	987	1335	1182	11252
AT1G12120	protein_coding	AT1G12120	hypothetical protein (DUF863)	Chr1	2072	901	795	655	1406	1210	1390	641	654	471	1046	1095	981	11245
AT1G14830	protein_coding	DL1C	DYNAMIN-like 1C	Chr1	2404	769	838	789	1360	1200	1190	590	808	494	1152	1112	941	11243
AT1G72460	protein_coding	AT1G72460	Leucine-rich repeat protein kinase family protein	Chr1	2401	752	562	352	1784	1430	1481	417	391	245	1143	1505	1175	11237
AT3G26000	protein_coding	AT3G26000	Ribonuclease inhibitor	Chr3	2386	837	963	1026	1221	1024	1100	687	872	632	981	1041	848	11232
AT1G26670	protein_coding	VTI1B	Vesicle transport v-SNARE family protein	Chr1	1219	1044	970	842	794	761	820	928	1066	1153	789	1068	996	11231
AT5G51880	protein_coding	AT5G51880	2-oxoglutarate (2OG) and Fe(II)-dependent oxygenase superfamily protein	Chr5	1063	912	959	864	996	928	992	713	914	978	796	1108	1059	11219
AT5G06150	protein_coding	CYC1BAT	Cyclin family protein	Chr5	1826	744	1021	941	1364	1115	981	674	1007	587	1138	676	971	11219
AT1G24405	protein_coding	AT1G24405	hypothetical protein	Chr1	718	633	595	555	1339	1222	1277	396	433	711	1061	1619	1378	11219
AT5G65950	protein_coding	AT5G65950	trafficking protein particle complex subunit-like protein	Chr5	4115	1064	989	732	1305	1128	1112	817	796	346	964	1019	942	11214
AT5G56190	protein_coding	AT5G56190	Transducin/WD40 repeat-like superfamily protein	Chr5	2315	704	745	700	1282	1001	1215	600	676	600	1084	1369	1236	11212
AT5G08200	protein_coding	AT5G08200	peptidoglycan-binding LysM domain-containing protein	Chr5	2055	721	738	677	1642	1209	1526	513	530	444	1040	1165	1005	11210
AT1G20760	protein_coding	AT1G20760	Calcium-binding EF hand family protein	Chr1	3497	1215	1248	1341	992	947	881	950	1147	427	626	767	660	11201
AT5G02840	protein_coding	LCL1	LHY/CCA1-like 1	Chr5	2107	346	353	301	1629	1437	1566	286	341	281	1387	1811	1462	11200
AT1G48600	protein_coding	PMEAMT	S-adenosyl-L-methionine-dependent methyltransferases superfamily protein	Chr1	1989	951	921	796	1231	1087	1241	673	748	573	902	1143	932	11198
AT1G70420	protein_coding	AT1G70420	DNA ligase-like protein, putative (DUF1645)	Chr1	1277	1204	1067	870	1026	1168	992	730	777	749	738	995	873	11189
AT1G14530	protein_coding	THH1	tobamovirus multiplication-like protein (DUF1084)	Chr1	1701	694	702	763	1253	1081	1154	583	765	685	976	1352	1181	11189
AT1G12680	protein_coding	PEPKR2	phosphoenolpyruvate carboxylase-related kinase 2	Chr1	2262	996	1020	931	1184	1148	1106	751	830	525	764	977	947	11179
AT1G19440	protein_coding	KCS4	3-ketoacyl-CoA synthase 4	Chr1	2185	1021	944	676	1093	1393	927	752	664	346	1007	1165	1185	11173
AT1G78900	protein_coding	VHA-A	vacuolar ATP synthase subunit A	Chr1	2750	789	947	727	1221	1076	1098	635	883	429	1200	1229	894	11128
AT3G12640	protein_coding	AT3G12640	RNA binding (RRM/RBD/RNP motifs) family protein	Chr3	2591	1223	1374	1581	728	842	595	1016	1530	770	512	488	459	11118
AT5G57015	protein_coding	ckl12	casein kinase I-like 12	Chr5	2054	1000	951	1067	1167	1032	1055	711	910	638	806	908	859	11104
AT4G02620	protein_coding	AT4G02620	vacuolar ATPase subunit F family protein	Chr4	645	861	823	826	980	1040	920	662	786	971	818	1308	1106	11101
AT4G01480	protein_coding	PPa5	pyrophosphorylase 5	Chr4	1200	309	287	304	1861	1144	1742	209	280	282	1305	1894	1475	11092
AT1G54830	protein_coding	NF-YC3	nuclear factor Y, subunit C3	Chr1	1589	857	757	746	1521	1402	1479	478	529	418	864	1019	1012	11082
AT1G62320	protein_coding	AT1G62320	ERD (early-responsive to dehydration stress) family protein	Chr1	3153	626	449	563	1440	2154	1357	443	552	166	1084	917	1329	11080
AT5G11110	protein_coding	SPS2F	sucrose phosphate synthase 2F	Chr5	3629	879	1167	818	1203	1076	986	665	1040	505	1175	698	849	11061
AT5G65470	protein_coding	AT5G65470	O-fucosyltransferase family protein	Chr5	2166	1091	1329	1100	803	714	626	948	1311	837	784	672	833	11048
AT4G21160	protein_coding	ZAC	Calcium-dependent ARF-type GTPase activating protein family	Chr4	1867	677	787	583	1240	1003	1008	685	652	637	1135	1341	1296	11044
AT5G54940	protein_coding	AT5G54940	Translation initiation factor SUI1 family protein	Chr5	1396	937	951	903	1116	961	1210	639	725	755	925	1054	859	11035
AT1G24330	protein_coding	AT1G24330	ARM repeat superfamily protein	Chr1	2820	775	749	730	1569	1157	1472	505	608	468	977	1112	907	11029
AT4G30310	protein_coding	AT4G30310	FGGY family of carbohydrate kinase	Chr4	2244	1079	989	904	1006	1116	845	749	931	814	809	904	879	11025
AT3G55620	protein_coding	eIF6A	Translation initiation factor IF6	Chr3	1282	688	860	853	1164	1042	1020	585	767	721	1151	1068	1101	11020
AT4G27750	protein_coding	ISI1	binding protein	Chr4	1139	770	691	648	1199	1007	1211	593	716	752	1064	1263	1103	11017
AT2G34690	protein_coding	ACD11	Glycolipid transfer protein (GLTP) family protein	Chr2	1363	1122	1145	1084	639	757	439	1015	1386	1243	690	629	858	11007
AT3G01050	protein_coding	MUB1	membrane-anchored ubiquitin-fold protein 1 precursor	Chr3	1944	687	616	554	985	1052	1013	594	594	730	1122	1552	1504	11003
AT5G24870	protein_coding	AT5G24870	RING/U-box superfamily protein	Chr5	2872	715	821	798	1311	819	1318	582	826	502	990	1273	1021	10976
AT3G11210	protein_coding	AT3G11210	SGNH hydrolase-type esterase superfamily protein	Chr3	1689	926	868	745	1093	990	947	713	866	937	882	1089	910	10966
AT5G66070	protein_coding	AT5G66070	RING/U-box superfamily protein	Chr5	1425	661	567	674	1513	1170	1391	429	527	580	892	1427	1129	10960
AT2G40670	protein_coding	RR16	response regulator 16	Chr2	2076	1203	978	1149	770	745	764	775	1131	1392	641	761	634	10943
AT2G48060	protein_coding	AT2G48060	piezo-type mechanosensitive ion channel component	Chr2	8403	1163	1183	824	1118	1152	1031	809	880	338	826	853	765	10942
AT1G73460	protein_coding	AT1G73460	Protein kinase superfamily protein	Chr1	4338	738	858	594	1582	1339	1422	552	552	226	1075	1079	924	10941
AT3G47660	protein_coding	AT3G47660	Regulator of chromosome condensation (RCC1) family protein	Chr3	3568	974	883	786	1409	1294	1364	560	620	326	856	967	889	10928
AT3G11760	protein_coding	AT3G11760	structural maintenance of chromosomes flexible hinge domain protein	Chr3	2872	947	1054	989	1080	996	995	786	975	569	764	940	830	10925
AT5G06600	protein_coding	UBP12	ubiquitin-specific protease 12	Chr5	4463	1037	1297	987	1069	1176	975	727	982	309	866	781	706	10912
AT1G61790	protein_coding	AT1G61790	Oligosaccharyltransferase complex/magnesium transporter family protein	Chr1	2079	743	617	496	1369	1107	1055	536	645	557	1118	1417	1252	10912
AT1G27330	protein_coding	AT1G27330	Ribosome associated membrane protein RAMP4	Chr1	906	373	383	311	1789	1157	1568	223	240	394	1199	1819	1453	10909
AT5G19000	protein_coding	BPM1	BTB-POZ and MATH domain 1	Chr5	1989	1133	1073	951	1069	1015	929	728	927	569	735	908	870	10907
AT1G32170	protein_coding	XTH30	xyloglucan endotransglucosylase/hydrolase 30	Chr1	1400	712	747	731	1286	1079	1097	504	621	654	939	1336	1193	10899
AT3G10100	transposable_element_gene	AT3G10100	transposable_element_gene	Chr3	3015	851	796	528	1598	1342	1332	622	737	395	1428	610	660	10899	Exclude
AT3G12160	protein_coding	RABA4D	RAB GTPase homolog A4D	Chr3	1120	656	665	815	1277	924	1289	545	727	701	866	1391	1028	10884
AT2G33670	protein_coding	MLO5	Seven transmembrane MLO family protein	Chr2	1969	511	523	578	1611	1032	1414	412	491	550	1116	1495	1147	10880
AT4G35380	protein_coding	AT4G35380	SEC7-like guanine nucleotide exchange family protein	Chr4	5409	1058	990	733	1275	1103	1145	779	731	362	857	964	876	10873
AT1G60610	protein_coding	AT1G60610	SBP (S-ribonuclease binding protein) family protein	Chr1	2362	1228	1018	1194	1032	1064	1015	643	753	476	740	871	827	10861
AT4G10590	protein_coding	UBP10	ubiquitin-specific protease 10	Chr4	4274	630	669	532	1623	1363	1541	386	478	196	1082	1234	1126	10860
AT5G22480	protein_coding	AT5G22480	ZPR1 zinc-finger domain protein	Chr5	1977	673	583	546	1513	1209	1436	490	554	442	908	1301	1187	10842
AT5G66240	protein_coding	AT5G66240	Transducin/WD40 repeat-like superfamily protein	Chr5	1455	866	828	746	1079	962	931	706	899	659	937	1170	1056	10839
AT1G30270	protein_coding	CIPK23	CBL-interacting protein kinase 23	Chr1	2564	891	811	776	1344	1302	1254	550	599	321	929	1103	952	10832
AT1G15780	protein_coding	NRB4	mediator of RNA polymerase II transcription subunit 15a-like protein	Chr1	5053	1050	939	741	1509	1504	1197	575	568	312	783	862	785	10825
AT2G20780	protein_coding	AT2G20780	Major facilitator superfamily protein	Chr2	2157	1341	1230	939	804	952	776	924	1060	611	637	717	830	10821
AT2G17290	protein_coding	CPK6	Calcium-dependent protein kinase family protein	Chr2	2645	731	689	714	1403	1326	1288	485	542	301	973	1216	1145	10813
AT1G48110	protein_coding	ECT7	evolutionarily conserved C-terminal region 7	Chr1	3033	826	894	879	1359	1128	1186	577	767	453	869	990	848	10776
AT4G33630	protein_coding	EX1	UvrB/UvrC domain protein (DUF3506)	Chr4	2777	1067	1160	906	1198	1087	886	773	855	392	736	853	831	10744
AT1G54215	protein_coding	AT1G54215	proline-rich family protein	Chr1	853	813	698	883	1474	1094	1293	416	555	585	732	1146	1045	10734
AT1G11660	protein_coding	AT1G11660	heat shock protein 70 (Hsp 70) family protein	Chr1	3039	775	871	863	1298	1095	1305	530	768	462	903	999	833	10702
AT5G45410	protein_coding	AT5G45410	zinc finger B-box protein	Chr5	1666	824	949	808	1074	949	955	835	851	476	926	1103	944	10694
AT2G14475	pseudogene	AT2G14475	pseudogene of hypothetical protein	Chr2	1085	845	745	687	1186	1164	1196	528	481	527	885	1215	1225	10684	Exclude
AT3G44190	protein_coding	AT3G44190	FAD/NAD(P)-binding oxidoreductase family protein	Chr3	1758	580	649	615	1378	1044	1348	457	589	349	1158	1275	1240	10682
AT1G20490	protein_coding	AT1G20490	AMP-dependent synthetase and ligase family protein	Chr1	2212	1500	1116	1060	703	710	776	827	1118	969	536	634	731	10680
AT2G14835	protein_coding	AT2G14835	RING/U-box superfamily protein	Chr2	1907	868	712	683	1224	1115	1155	590	642	529	927	1215	1018	10678
AT3G11100	protein_coding	AT3G11100	sequence-specific DNA binding transcription factor	Chr3	1633	948	807	604	1364	1373	1247	496	597	266	885	1095	995	10677
AT1G14640	protein_coding	AT1G14640	SWAP (Suppressor-of-White-APricot)/surp domain-containing protein	Chr1	2347	1439	1522	1363	930	1110	727	825	835	157	529	606	630	10673
AT2G39760	protein_coding	BPM3	BTB/POZ/MATH-domains containing protein	Chr2	2609	1191	1213	1005	905	907	743	763	1125	817	697	640	665	10671
AT1G54710	protein_coding	ATG18H	autophagy 18h-like protein	Chr1	3499	1132	1124	1008	1047	967	897	881	963	490	687	768	697	10661
AT1G04760	protein_coding	VAMP726	vesicle-associated membrane protein 726	Chr1	1445	526	511	495	1719	1349	1552	273	313	469	986	1355	1099	10647
AT3G58830	protein_coding	AT3G58830	haloacid dehalogenase (HAD) superfamily protein	Chr3	1501	598	695	474	1555	1283	1394	421	463	384	1224	1166	976	10633
AT1G10070	protein_coding	BCAT-2	branched-chain amino acid transaminase 2	Chr1	1752	547	497	421	1717	1213	1554	290	337	295	1050	1480	1232	10633
AT4G29790	protein_coding	AT4G29790	serine/arginine repetitive matrix protein	Chr4	4588	994	1372	1095	1209	1114	954	597	940	300	857	566	630	10628
AT2G47510	protein_coding	FUM1	fumarase 1	Chr2	2317	665	615	495	1311	1047	1161	565	569	377	1105	1503	1208	10621
AT4G12780	protein_coding	AT4G12780	Chaperone DnaJ-domain superfamily protein	Chr4	3753	784	632	551	1528	1485	1399	400	438	189	919	1161	1114	10600
AT3G42050	protein_coding	AT3G42050	vacuolar ATP synthase subunit H family protein	Chr3	2096	840	757	708	1225	1056	1106	572	764	556	896	1164	951	10595
AT3G45095	transposable_element_gene	AT3G45095	transposable_element_gene	Chr3	4345	395	669	537	1750	870	1771	430	771	373	2110	576	329	10581	Exclude
AT3G26890	protein_coding	AT3G26890	meiosis chromosome segregation family protein	Chr3	3620	726	792	962	1216	1008	1194	537	697	523	940	1112	870	10577
AT1G79915	protein_coding	AT1G79915	Putative methyltransferase family protein	Chr1	953	850	803	1060	911	798	895	793	1205	1078	667	848	667	10575
AT1G76110	protein_coding	AT1G76110	HMG (high mobility group) box protein with ARID/BRIGHT DNA-binding domain-containing protein	Chr1	1420	1362	1482	1415	575	934	409	967	1299	893	560	278	399	10573
AT3G20540	protein_coding	POLGAMMA1	polymerase gamma 1	Chr3	3617	1080	1296	1800	691	489	604	1193	1764	568	350	365	369	10569
AT5G55300	protein_coding	TOP1ALPHA	DNA topoisomerase I alpha	Chr5	3249	844	990	860	1218	973	1118	650	927	414	892	856	826	10568
AT5G02380	protein_coding	MT2B	metallothionein 2B	Chr5	571	454	402	337	1043	790	1156	365	382	416	1099	2181	1937	10562
AT5G25530	protein_coding	AT5G25530	DNAJ heat shock family protein	Chr5	1612	773	803	933	1217	1096	1245	456	612	514	945	1056	905	10555
AT3G07270	protein_coding	AT3G07270	GTP cyclohydrolase I	Chr3	2745	740	760	525	1309	1132	1139	566	636	453	928	1342	1019	10549
AT3G61200	protein_coding	AT3G61200	Thioesterase superfamily protein	Chr3	943	333	327	325	1601	1079	1474	236	306	441	1238	1861	1322	10543
AT5G47100	protein_coding	CBL9	calcineurin B-like protein 9	Chr5	1332	886	810	731	1108	996	1027	631	738	727	846	1055	982	10537
AT3G25290	protein_coding	AT3G25290	Auxin-responsive family protein	Chr3	1576	892	843	728	1334	1245	1133	543	559	352	820	1073	1006	10528
AT5G11710	protein_coding	AT5G11710	ENTH/VHS family protein	Chr5	2488	832	813	772	1252	1126	1152	533	633	523	887	1038	966	10527
AT1G51350	protein_coding	AT1G51350	ARM repeat superfamily protein	Chr1	2609	777	773	626	1333	1193	1125	570	579	455	916	1124	1052	10523
AT1G03070	protein_coding	AT1G03070	Bax inhibitor-1 family protein	Chr1	1248	629	698	728	1262	800	1012	513	737	719	1010	1004	1408	10520
AT3G62290	protein_coding	ARFA1E	ADP-ribosylation factor A1E	Chr3	1109	703	533	366	1237	1046	1269	402	445	469	1045	1684	1286	10485
AT3G11200	protein_coding	AL2	alfin-like 2	Chr3	1556	784	860	926	988	940	964	719	863	691	823	984	936	10478
AT3G04240	protein_coding	SEC	Tetratricopeptide repeat (TPR)-like superfamily protein	Chr3	3650	858	831	853	1324	1109	1229	585	759	456	751	926	794	10475
AT3G11740	protein_coding	AT3G11740	LURP-one-like protein (DUF567)	Chr3	800	653	583	606	1236	1141	1186	449	466	634	1001	1312	1185	10452
AT1G67580	protein_coding	AT1G67580	Protein kinase superfamily protein	Chr1	3200	780	873	773	1311	1252	1199	574	673	357	969	891	799	10451
AT5G25320	protein_coding	AT5G25320	ACT-like superfamily protein	Chr5	2198	622	634	628	1437	1290	1338	388	502	463	926	1144	1062	10434
AT1G55535	protein_coding	AT1G55535	transmembrane protein	Chr1	1648	1091	1036	939	967	1021	935	685	761	551	659	868	849	10362
AT5G53310	protein_coding	AT5G53310	myosin heavy chain-like protein	Chr5	1369	847	772	841	1028	958	931	654	705	743	836	1117	929	10361
AT1G14685	protein_coding	BPC2	basic pentacysteine 2	Chr1	2300	791	743	736	1004	872	880	675	863	781	834	1109	1070	10358
AT3G59090	protein_coding	Cand3	tobamovirus multiplication protein	Chr3	1865	898	808	893	1079	1066	1069	572	788	437	817	1048	880	10355
AT4G19500	protein_coding	AT4G19500	nucleoside-triphosphatase/transmembrane receptor/nucleotide binding/ATP binding protein	Chr4	4448	583	596	460	1598	1430	1304	449	456	232	1024	1167	1050	10349
AT4G01290	protein_coding	AT4G01290	chorismate synthase	Chr4	4428	1094	1018	883	1237	1203	1055	601	633	321	735	834	730	10344
AT2G25290	protein_coding	Phox1	Octicosapeptide/Phox/Bem1p (PB1) domain-containing protein / tetratricopeptide repeat (TPR)-containing protein	Chr2	2945	747	757	633	1674	1438	1551	368	364	151	931	959	750	10323
AT1G09170	protein_coding	AT1G09170	P-loop nucleoside triphosphate hydrolases superfamily protein with CH (Calponin Homology) domain-containing protein	Chr1	4142	768	831	772	1413	1202	1166	573	611	308	867	988	814	10313
AT1G33290	protein_coding	AT1G33290	P-loop containing nucleoside triphosphate hydrolases superfamily protein	Chr1	1521	758	786	804	1152	1106	1143	545	704	517	826	1049	922	10312
AT5G43460	protein_coding	AT5G43460	HR-like lesion-inducing protein-like protein	Chr5	1459	937	873	744	1132	1320	958	421	441	514	788	1127	1056	10311
AT1G52280	protein_coding	RABG3d	RAB GTPase homolog G3D	Chr1	1093	712	679	565	1163	1266	1168	407	428	441	981	1257	1243	10310
AT5G67520	protein_coding	APK4	adenosine-5prime-phosphosulfate (APS) kinase 4	Chr5	1459	745	745	806	898	824	913	714	859	823	853	1157	968	10305
AT5G52560	protein_coding	USP	UDP-sugar pyrophosphorylase	Chr5	2406	806	776	692	1253	1182	1128	534	516	453	957	1059	947	10303
AT4G20330	protein_coding	AT4G20330	Transcription initiation factor TFIIE, beta subunit	Chr4	1154	986	874	897	972	778	884	704	914	929	677	914	771	10300
AT5G47880	protein_coding	ERF1-1	eukaryotic release factor 1-1	Chr5	1924	1000	995	1014	963	792	904	823	1032	418	734	854	750	10279
AT1G29370	protein_coding	AT1G29370	RNA polymerase II degradation factor-like protein (DUF1296)	Chr1	3205	1016	841	968	1220	1054	1004	679	868	479	658	799	682	10268
AT4G26970	protein_coding	ACO2	aconitase 2	Chr4	3349	615	528	359	1581	1282	1386	395	418	194	1090	1270	1141	10259
AT3G06345	mirna	MIR5642a	NA	Chr3	374	740	646	645	1066	933	794	738	878	642	691	1163	1319	10255
AT5G11650	protein_coding	AT5G11650	alpha/beta-Hydrolases superfamily protein	Chr5	1926	857	837	737	1250	1255	1049	500	595	426	793	1062	893	10254
AT3G55410	protein_coding	AT3G55410	2-oxoglutarate dehydrogenase, E1 component	Chr3	3855	996	954	707	1066	1084	1060	685	758	391	854	883	813	10251
AT3G44050	protein_coding	AT3G44050	P-loop containing nucleoside triphosphate hydrolases superfamily protein	Chr3	4338	569	1031	891	1548	1305	1323	377	628	224	1387	383	578	10244
AT2G13290	protein_coding	AT2G13290	beta-1,4-N-acetylglucosaminyltransferase family protein	Chr2	2082	567	476	485	1674	1175	1491	311	410	338	1002	1259	1049	10237
AT4G09200	protein_coding	AT4G09200	SPla/RYanodine receptor (SPRY) domain-containing protein	Chr4	1539	638	792	677	1072	983	949	673	744	777	926	1014	990	10235
AT2G36500	protein_coding	AT2G36500	CBS / octicosapeptide/Phox/Bemp1 (PB1) domains-containing protein	Chr2	2023	607	521	351	1537	1497	1242	309	293	254	1114	1157	1317	10199
AT5G49160	protein_coding	MET1	methyltransferase 1	Chr5	5062	1110	1514	1442	792	892	632	757	1223	468	620	286	461	10197
AT2G03840	protein_coding	TET13	tetraspanin13	Chr2	976	716	782	754	863	742	729	767	835	1072	986	1022	907	10175
AT4G33210	protein_coding	SLOMO	F-box family protein	Chr4	3837	969	1098	913	1093	922	740	772	985	368	861	674	769	10164
AT1G10680	protein_coding	PGP10	P-glycoprotein 10	Chr1	4008	1559	1191	884	826	616	740	1096	1215	543	605	489	396	10160
AT3G63500	protein_coding	TTA2	fibronectin type III domain protein (DUF1423)	Chr3	3883	878	890	737	1377	1331	1228	558	640	172	794	793	756	10154
AT3G16150	protein_coding	ASPGB1	N-terminal nucleophile aminohydrolases (Ntn hydrolases) superfamily protein	Chr3	1364	344	387	480	1469	874	1453	264	384	353	1085	1645	1415	10153
AT3G63070	protein_coding	AT3G63070	Tudor/PWWP/MBT domain-containing protein	Chr3	4429	1097	1073	1080	1176	1091	1002	633	870	186	662	644	634	10148
AT4G17650	protein_coding	AT4G17650	Polyketide cyclase / dehydrase and lipid transport protein	Chr4	1378	913	979	844	763	713	709	902	955	787	747	931	891	10134
AT1G51980	protein_coding	AT1G51980	Insulinase (Peptidase family M16) protein	Chr1	2296	941	818	725	992	954	1006	698	818	516	791	1013	859	10131
AT4G38710	protein_coding	AT4G38710	glycine-rich protein	Chr4	1975	796	757	1080	1433	1027	1394	534	592	230	647	851	766	10107
AT4G37640	protein_coding	ACA2	calcium ATPase 2	Chr4	3708	528	563	392	1465	1163	1308	349	357	244	1211	1362	1154	10096
AT5G16020	protein_coding	GEX3	gamete-expressed 3	Chr5	2175	1169	1355	969	884	881	609	817	1098	453	721	515	622	10093
AT5G05750	protein_coding	AT5G05750	DNAJ heat shock N-terminal domain-containing protein	Chr5	1566	885	919	896	872	807	857	757	877	796	782	849	783	10080
AT4G03550	protein_coding	GSL05	glucan synthase-like 5	Chr4	6041	955	977	755	1244	1188	1113	591	641	226	792	862	735	10079
AT1G29350	protein_coding	AT1G29350	RNA polymerase II degradation factor-like protein (DUF1296)	Chr1	3044	937	888	942	1192	1088	1006	601	854	483	692	742	631	10056
AT3G47940	protein_coding	AT3G47940	DNAJ heat shock family protein	Chr3	1741	848	895	923	799	846	787	882	1079	777	678	814	723	10051
AT5G27520	protein_coding	PNC2	peroxisomal adenine nucleotide carrier 2	Chr5	1456	790	807	690	1071	905	1010	631	727	615	859	991	924	10020
AT3G61740	protein_coding	SDG14	SET domain protein 14	Chr3	3850	926	1061	913	1121	1043	1021	668	764	411	743	679	667	10017
AT4G29950	protein_coding	AT4G29950	Ypt/Rab-GAP domain of gyp1p superfamily protein	Chr4	3365	907	949	780	1028	1070	984	664	659	478	750	979	763	10011
AT5G19900	protein_coding	AT5G19900	PRLI-interacting factor	Chr5	3066	667	642	771	1434	1248	1249	392	425	181	865	1027	1109	10010
AT1G68710	protein_coding	AT1G68710	ATPase E1-E2 type family protein / haloacid dehalogenase-like hydrolase family protein	Chr1	4866	1565	1605	1129	529	694	488	990	1206	564	387	415	428	10000
AT5G64880	protein_coding	AT5G64880	transmembrane protein	Chr5	1049	832	999	865	682	743	740	808	925	968	718	864	839	9983
AT1G74220	protein_coding	AT1G74220	homeobox-like protein	Chr1	1146	963	863	845	1201	1082	1067	522	546	424	737	893	826	9969
AT1G73630	protein_coding	AT1G73630	EF hand calcium-binding protein family	Chr1	942	303	265	152	1365	785	1284	169	97	251	1330	2154	1811	9966
AT1G02500	protein_coding	SAM1	S-adenosylmethionine synthetase 1	Chr1	1751	909	835	670	988	966	988	562	679	447	783	1239	899	9965
AT3G28630	protein_coding	AT3G28630	actin cross-linking protein, putative (DUF569)	Chr3	1456	639	635	525	1366	1156	1196	382	456	584	853	1128	1027	9947
AT3G10470	protein_coding	AT3G10470	C2H2-type zinc finger family protein	Chr3	1714	643	572	602	1456	938	1507	335	401	549	901	1114	925	9943
AT2G27210	protein_coding	BSL3	BRI1 suppressor 1 (BSU1)-like 3	Chr2	4053	868	907	804	1098	995	1090	667	743	327	806	883	747	9935
AT4G32200	protein_coding	ASY2	DNA-binding HORMA family protein	Chr4	4343	1090	850	560	1268	1097	1071	652	658	374	939	696	676	9931
AT1G71790	protein_coding	CPB	Subunits of heterodimeric actin filament capping protein Capz superfamily	Chr1	1117	873	689	687	1089	888	995	589	691	615	854	1069	891	9930
AT2G01540	protein_coding	AT2G01540	Calcium-dependent lipid-binding (CaLB domain) family protein	Chr2	1215	835	702	813	898	877	878	584	724	586	863	1179	985	9924
AT2G38410	protein_coding	AT2G38410	ENTH/VHS/GAT family protein	Chr2	2641	973	947	1173	1070	1013	892	593	757	532	543	739	692	9924
AT4G40040	protein_coding	AT4G40040	Histone superfamily protein	Chr4	1510	614	692	668	1162	960	1074	481	539	475	869	1324	1063	9921
AT5G35090	protein_coding	AT5G35090	hypothetical protein	Chr5	967	957	851	947	1082	887	1032	494	662	668	588	980	770	9918
AT2G47730	protein_coding	GSTF8	glutathione S-transferase phi 8	Chr2	2395	128	134	198	1960	675	1638	88	109	176	1063	2130	1586	9885
AT1G48450	protein_coding	AT1G48450	alanine-tRNA ligase, putative (DUF760)	Chr1	1693	479	599	660	1332	1162	1286	416	548	315	938	1176	962	9873
AT3G09820	protein_coding	ADK1	adenosine kinase 1	Chr3	1988	628	408	254	1348	924	1420	335	351	213	1150	1675	1159	9865
AT3G32925	transposable_element_gene	AT3G32925	transposable_element_gene	Chr3	1652	1044	1056	1077	869	1071	729	728	811	471	550	693	759	9858	Exclude
AT5G64070	protein_coding	PI-4KBETA1	phosphatidylinositol 4-OH kinase beta1	Chr5	4744	884	946	741	1233	1093	1029	610	702	316	808	782	712	9856
AT1G79590	protein_coding	SYP52	syntaxin of plants 52	Chr1	1695	938	999	1110	652	698	593	838	1171	1016	549	662	625	9851
AT5G09800	protein_coding	AT5G09800	ARM repeat superfamily protein	Chr5	1643	918	964	827	873	962	700	743	1023	571	1030	496	733	9840
AT3G24840	protein_coding	AT3G24840	Sec14p-like phosphatidylinositol transfer family protein	Chr3	2848	814	855	867	1103	1107	1040	566	640	401	789	866	791	9839
AT1G03230	protein_coding	AT1G03230	Eukaryotic aspartyl protease family protein	Chr1	1870	1131	1128	1037	590	720	607	820	1036	651	526	753	826	9825
AT5G17290	protein_coding	APG5	autophagy protein Apg5 family	Chr5	2165	726	740	661	961	899	866	638	692	599	992	1084	960	9818
AT4G30770	protein_coding	AT4G30770	Putative membrane lipoprotein	Chr4	1318	534	526	554	1410	1096	1341	351	388	484	878	1236	1017	9815
AT5G02500	protein_coding	HSC70-1	heat shock cognate protein 70-1	Chr5	2555	151	192	211	1383	1383	1509	86	129	105	1385	2374	899	9807
AT3G06820	protein_coding	BRCC36B	Mov34/MPN/PAD-1 family protein	Chr3	3889	738	747	830	1091	978	1013	527	704	590	794	929	849	9790
AT1G44120	protein_coding	AT1G44120	CELLULOSE SYNTHASE INTERACTIVE 2	Chr1	6871	466	631	423	1090	920	1083	509	513	516	1009	1420	1201	9781
AT5G20590	protein_coding	TBL5	TRICHOME BIREFRINGENCE-LIKE 5	Chr5	1861	242	160	104	1983	1589	1556	112	103	72	1179	1428	1253	9781
AT5G45700	protein_coding	AT5G45700	Haloacid dehalogenase-like hydrolase (HAD) superfamily protein	Chr5	1180	1003	841	961	828	876	778	726	889	476	732	834	833	9777
AT1G17710	protein_coding	PEPC1	Pyridoxal phosphate phosphatase-related protein	Chr1	1374	190	192	137	1624	1250	1317	154	115	118	1217	1920	1534	9768
AT3G18520	protein_coding	HDA15	histone deacetylase 15	Chr3	2426	864	807	772	955	968	808	723	871	582	775	831	792	9748
AT5G63490	protein_coding	AT5G63490	CBS / octicosapeptide/Phox/Bemp1 (PB1) domains-containing protein	Chr5	2089	676	606	443	1196	1324	1130	440	417	333	911	1180	1086	9742
AT4G38780	protein_coding	AT4G38780	pre-mRNA-processing-splicing factor-like protein	Chr4	7194	1163	1210	1093	804	993	708	891	1051	401	454	493	473	9734
AT3G07030	protein_coding	AT3G07030	Alba DNA/RNA-binding protein	Chr3	1988	624	771	853	1212	1043	916	455	683	321	853	918	1079	9728
AT4G29130	protein_coding	HXK1	hexokinase 1	Chr4	2128	673	778	744	1002	869	974	585	617	651	833	1113	887	9726
AT5G02230	protein_coding	AT5G02230	Haloacid dehalogenase-like hydrolase (HAD) superfamily protein	Chr5	2113	474	428	281	1422	1041	1412	321	235	413	1010	1425	1258	9720
AT1G15490	protein_coding	AT1G15490	alpha/beta-Hydrolases superfamily protein	Chr1	2932	946	928	804	982	871	803	680	824	502	712	855	812	9719
AT3G61690	protein_coding	AT3G61690	nucleotidyltransferase	Chr3	5353	723	741	716	1224	1011	994	518	693	566	756	958	813	9713
AT5G61350	protein_coding	AT5G61350	Protein kinase superfamily protein	Chr5	2877	765	794	897	1258	1155	1024	529	745	335	707	811	689	9709
AT5G45710	protein_coding	RHA1	winged-helix DNA-binding transcription factor family protein	Chr5	2200	718	764	753	930	700	891	675	830	734	852	1022	831	9700
AT5G35798	transposable_element_gene	AT5G35798	transposable_element_gene	Chr5	572	590	647	758	1045	826	955	531	595	657	719	1199	1156	9678	Exclude
AT1G66500	protein_coding	AT1G66500	Pre-mRNA cleavage complex II	Chr1	1582	742	727	823	895	781	747	676	858	653	785	1054	935	9676
AT5G04930	protein_coding	ALA1	aminophospholipid ATPase 1	Chr5	4659	783	796	666	1266	1081	1111	513	657	265	867	889	781	9675
AT4G28556	protein_coding	RIC7	PAK-box/P21-Rho-binding family protein	Chr4	1426	490	563	521	1085	771	1088	512	502	716	1038	1328	1044	9658
AT2G10970	protein_coding	AT2G10970	Plant invertase/pectin methylesterase inhibitor superfamily protein	Chr2	844	427	386	349	1706	1127	1364	202	194	328	964	1406	1189	9642
AT1G76780	protein_coding	AT1G76780	HSP20-like chaperones superfamily protein	Chr1	6974	508	516	598	1534	1210	1425	298	419	369	784	1116	864	9641
AT1G62200	protein_coding	PTR6	Major facilitator superfamily protein	Chr1	3161	724	636	588	991	937	894	566	654	475	972	1156	1043	9636
AT2G18440	other_rna	GUT15	NA	Chr2	1696	501	451	484	1052	822	1048	355	382	452	1208	1646	1228	9629
AT3G04740	protein_coding	SWP	RNA polymerase II transcription mediator	Chr3	5588	977	1134	1040	882	841	732	793	981	445	575	676	545	9621
AT1G62310	protein_coding	AT1G62310	transcription factor jumonji (jmjC) domain-containing protein	Chr1	5501	1044	1112	863	822	1071	714	756	679	302	664	778	811	9616
AT5G41360	protein_coding	XPB2	homolog of Xeroderma pigmentosum complementation group B 2	Chr5	2748	892	966	949	1024	865	903	687	823	393	704	716	694	9616
AT4G02900	protein_coding	AT4G02900	ERD (early-responsive to dehydration stress) family protein	Chr4	2984	609	682	706	1228	701	1110	521	625	535	960	1073	860	9610
AT5G56290	protein_coding	PEX5	peroxin 5	Chr5	2680	713	647	688	1273	990	1197	560	637	356	814	956	776	9607
AT2G47960	protein_coding	AT2G47960	trafficking protein particle complex subunit-like protein	Chr2	1815	796	676	624	1160	980	1037	581	664	394	795	960	918	9585
AT3G02300	protein_coding	AT3G02300	Regulator of chromosome condensation (RCC1) family protein	Chr3	2156	642	554	469	1287	985	1156	408	478	382	906	1250	1054	9571
AT2G17990	protein_coding	AT2G17990	polyamine-modulated factor 1-binding protein	Chr2	1740	498	409	315	1472	1199	1467	248	252	166	976	1371	1175	9548
AT5G42000	protein_coding	AT5G42000	ORMDL family protein	Chr5	1804	681	774	813	1039	900	889	555	741	720	660	928	843	9543
AT5G16220	protein_coding	AT5G16220	Octicosapeptide/Phox/Bem1p family protein	Chr5	1986	1280	1035	1048	853	793	713	719	852	669	476	567	531	9536
AT5G58690	protein_coding	PLC5	phosphatidylinositol-speciwc phospholipase C5	Chr5	2412	895	966	1051	743	956	622	738	890	618	529	767	753	9528
AT3G55610	protein_coding	P5CS2	delta 1-pyrroline-5-carboxylate synthase 2	Chr3	2784	817	1057	960	900	901	675	701	1038	451	765	528	732	9525
AT3G11410	protein_coding	PP2CA	protein phosphatase 2CA	Chr3	1800	695	803	629	955	889	797	602	816	492	977	833	1027	9515
AT5G28470	protein_coding	AT5G28470	Major facilitator superfamily protein	Chr5	1906	1221	1081	549	863	870	695	775	699	480	653	729	894	9509
AT5G60710	protein_coding	AT5G60710	Zinc finger (C3HC4-type RING finger) family protein	Chr5	2783	699	714	541	1251	1020	1184	498	526	289	908	991	888	9509
AT1G79990	protein_coding	AT1G79990	coatomer subunit beta-2	Chr1	3213	1049	1011	709	994	815	877	667	806	314	729	808	725	9504
AT4G04910	protein_coding	NSF	AAA-type ATPase family protein	Chr4	2758	702	691	562	1150	1188	1045	539	547	274	814	1018	906	9436
AT2G46040	protein_coding	AT2G46040	ARID/BRIGHT AND ELM2 DNA-binding domain-containing protein	Chr2	2777	579	784	730	1132	1096	1045	534	699	328	976	788	744	9435
AT3G06810	protein_coding	IBR3	acyl-CoA dehydrogenase-like protein	Chr3	2963	1002	978	762	852	875	874	790	981	394	644	668	608	9428
AT3G07090	protein_coding	AT3G07090	PPPDE putative thiol peptidase family protein	Chr3	1214	611	690	644	1184	854	993	447	560	608	877	996	964	9428
AT3G15290	protein_coding	AT3G15290	3-hydroxyacyl-CoA dehydrogenase family protein	Chr3	1281	857	828	920	860	762	813	652	817	705	633	818	753	9418
AT4G37990	protein_coding	ELI3-2	cinnamyl alcohol dehydrogenase 8	Chr4	1897	241	184	239	1642	828	1364	154	227	139	1180	1787	1420	9405
AT2G01100	protein_coding	AT2G01100	FAM133-like protein	Chr2	1631	909	885	1044	883	931	924	559	669	494	642	804	656	9400
AT5G41940	protein_coding	AT5G41940	Ypt/Rab-GAP domain of gyp1p superfamily protein	Chr5	1989	901	848	797	945	912	939	576	742	464	700	813	762	9399
AT5G44750	protein_coding	REV1	DNA-directed DNA polymerase	Chr5	3842	848	1045	842	894	1004	593	704	771	419	756	691	815	9382
AT4G14920	protein_coding	AT4G14920	Acyl-CoA N-acyltransferase with RING/FYVE/PHD-type zinc finger protein	Chr4	4218	934	937	838	1115	1038	881	637	692	282	628	738	647	9367
AT1G34260	protein_coding	FAB1D	FORMS APLOID AND BINUCLEATE CELLS 1A	Chr1	5293	1047	1267	924	816	720	630	813	1093	347	634	447	614	9352
AT4G23490	protein_coding	AT4G23490	fringe-like protein (DUF604)	Chr4	2129	1002	749	423	1155	1166	985	480	499	327	702	942	892	9322
AT1G03210	protein_coding	AT1G03210	Phenazine biosynthesis PhzC/PhzF protein	Chr1	1095	958	1040	763	457	593	521	1030	1089	986	692	548	630	9307
AT1G75780	protein_coding	TUB1	tubulin beta-1 chain	Chr1	1802	890	766	683	1211	1112	921	547	622	376	642	763	755	9288
AT5G45430	protein_coding	AT5G45430	Protein kinase superfamily protein	Chr5	2873	698	731	758	991	969	947	530	680	470	759	979	773	9285
AT4G19860	protein_coding	AT4G19860	alpha/beta-Hydrolases superfamily protein	Chr4	1961	772	736	620	952	920	739	631	726	581	749	949	905	9280
AT3G10650	protein_coding	NUP1	nuclear pore complex protein	Chr3	4832	824	991	904	1124	975	875	532	660	378	651	733	633	9280
AT1G26120	protein_coding	ICME-LIKE1	alpha/beta-Hydrolases superfamily protein	Chr1	2636	672	648	583	1127	1279	945	412	550	368	742	986	948	9260
AT2G37840	protein_coding	AT2G37840	Protein kinase superfamily protein	Chr2	3580	972	1005	947	721	756	612	804	1004	671	560	612	579	9243
AT3G07870	protein_coding	AT3G07870	F-box and associated interaction domains-containing protein	Chr3	1910	944	906	736	1031	939	1046	538	677	395	707	740	583	9242
AT3G47780	protein_coding	ABCA7	ABC2 homolog 6	Chr3	3281	1026	932	759	896	1046	786	720	713	384	589	673	716	9240
AT5G04160	protein_coding	AT5G04160	Nucleotide-sugar transporter family protein	Chr5	1459	730	633	457	1128	1104	1179	418	379	345	832	1063	970	9238
AT1G70980	protein_coding	SYNC3	Class II aminoacyl-tRNA and biotin synthetases superfamily protein	Chr1	2243	731	744	553	896	953	944	605	677	422	857	978	860	9220
AT2G45070	protein_coding	SEC61 BETA	Preprotein translocase Sec, Sec61-beta subunit protein	Chr2	869	360	313	327	1491	1005	1119	235	286	392	915	1549	1226	9218
AT4G00840	protein_coding	AT4G00840	DHHC-type zinc finger family protein	Chr4	1359	781	792	809	927	802	734	659	829	673	669	832	685	9192
AT2G30580	protein_coding	DRIP2	DREB2A-interacting protein 2	Chr2	2386	803	956	661	939	922	733	647	840	506	885	612	675	9179
AT5G22030	protein_coding	UBP8	ubiquitin-specific protease 8	Chr5	3144	917	850	589	862	881	830	734	736	385	789	850	754	9177
AT2G32900	protein_coding	ATZW10	centromere/kinetochore protein, putative (ZW10)	Chr2	2649	964	1041	797	647	690	584	853	965	673	624	639	695	9172
AT1G68830	protein_coding	STN7	Serine/Threonine kinase domain protein	Chr1	2120	341	405	461	1538	1021	1383	297	407	331	1017	1085	881	9167
AT2G29620	protein_coding	AT2G29620	dentin sialophosphoprotein	Chr2	3030	612	634	497	1232	1045	1103	447	458	254	935	1009	902	9128
AT3G07400	protein_coding	AT3G07400	lipase class 3 family protein	Chr3	3453	894	1198	869	771	668	574	740	1083	487	736	457	649	9126
AT1G11040	protein_coding	AT1G11040	HSP40/DnaJ peptide-binding protein	Chr1	1669	895	882	951	871	805	796	599	804	565	581	741	635	9125
AT5G51290	protein_coding	ACD5	Diacylglycerol kinase family protein	Chr5	2512	570	595	451	1170	935	1037	456	538	329	943	1144	953	9121
AT3G06400	protein_coding	CHR11	chromatin-remodeling protein 11	Chr3	3616	728	750	639	1218	1034	1328	470	572	194	692	790	696	9111
AT3G13110	protein_coding	SERAT2;2	serine acetyltransferase 2;2	Chr3	1904	567	514	391	1380	1096	1229	333	404	246	872	1086	980	9098
AT3G07830	protein_coding	AT3G07830	Pectin lyase-like superfamily protein	Chr3	1523	538	527	415	1256	801	1178	285	261	296	908	1510	1097	9072
AT1G02170	protein_coding	MC1	metacaspase 1	Chr1	1451	776	739	755	1006	884	912	523	693	485	629	915	750	9067
AT2G42880	protein_coding	MPK20	MAP kinase 20	Chr2	2742	821	755	740	977	1002	956	494	702	447	656	787	718	9055
AT5G55700	protein_coding	BAM4	beta-amylase 4	Chr5	2019	592	527	411	1255	1015	1058	460	513	289	976	1053	899	9048
AT5G10550	protein_coding	GTE2	global transcription factor group E2	Chr5	1746	797	763	674	1266	1110	1196	424	483	142	754	759	680	9048
AT1G19940	protein_coding	GH9B5	glycosyl hydrolase 9B5	Chr1	2305	484	564	409	1132	1079	1092	358	388	323	980	1135	1091	9035
AT4G32610	protein_coding	AT4G32610	copper ion binding protein	Chr4	1776	1017	935	806	868	845	884	607	685	440	615	702	615	9019
AT2G03120	protein_coding	SPP	signal peptide peptidase	Chr2	1674	723	710	619	1018	784	878	503	645	506	783	1035	815	9019
AT5G50930	protein_coding	AT5G50930	Histone superfamily protein	Chr5	893	377	339	301	1313	1081	1270	229	284	357	970	1410	1086	9017
AT4G14230	protein_coding	AT4G14230	CBS domain protein with a domain protein (DUF21)	Chr4	2125	897	753	763	887	959	806	535	647	467	649	831	809	9003
AT3G25910	protein_coding	AT3G25910	MAP kinase kinase kinase, putative (DUF1644)	Chr3	1515	710	721	551	1051	968	1095	525	584	314	839	911	731	9000
AT2G17190	protein_coding	AT2G17190	ubiquitin family protein	Chr2	2265	619	582	489	1257	988	1088	379	407	351	831	1066	943	9000
AT1G31070	protein_coding	GlcNAc1pUT1	N-acetylglucosamine-1-phosphate uridylyltransferase 1	Chr1	2098	876	1106	1087	699	801	472	675	986	518	733	445	594	8992
AT1G27700	protein_coding	AT1G27700	Syntaxin/t-SNARE family protein	Chr1	1579	563	613	506	1079	877	947	520	518	504	893	1089	871	8980
AT1G32750	protein_coding	HAF01	HAC13 protein (HAC13)	Chr1	6190	1187	1111	1112	812	847	708	709	910	257	460	470	393	8976
AT4G28080	protein_coding	AT4G28080	Tetratricopeptide repeat (TPR)-like superfamily protein	Chr4	6117	959	999	939	886	926	751	600	842	349	536	676	509	8972
AT3G01910	protein_coding	SOX	sulfite oxidase	Chr3	1642	647	607	462	1193	965	1021	404	460	295	955	1007	947	8963
AT3G45810	protein_coding	AT3G45810	ferric reductase-like transmembrane component family protein	Chr3	3119	474	487	381	1488	1345	1232	258	308	179	851	978	967	8948
AT3G25800	protein_coding	PP2AA2	protein phosphatase 2A subunit A2	Chr3	2380	725	756	601	853	700	772	629	720	629	728	992	828	8933
AT3G02340	protein_coding	AT3G02340	RING/U-box superfamily protein	Chr3	1773	800	820	789	1048	1093	950	475	620	270	657	697	714	8933
AT3G10030	protein_coding	AT3G10030	aspartate/glutamate/uridylate kinase family protein	Chr3	2359	546	487	382	1344	1338	1263	260	378	156	895	1029	848	8926
AT4G20730	transposable_element_gene	AT4G20730	transposable_element_gene	Chr4	2649	879	847	599	915	993	620	650	993	510	1017	413	484	8920	Exclude
AT1G25490	protein_coding	RCN1	ARM repeat superfamily protein	Chr1	2203	770	704	789	885	835	825	610	831	487	712	779	691	8918
AT5G66020	protein_coding	ATSAC1B	Phosphoinositide phosphatase family protein	Chr5	1816	648	584	523	981	765	901	556	608	460	840	1094	944	8904
AT3G24180	protein_coding	AT3G24180	Beta-glucosidase, GBA2 type family protein	Chr3	3743	953	1022	833	937	900	846	568	796	245	663	566	573	8902
AT3G02360	protein_coding	AT3G02360	6-phosphogluconate dehydrogenase family protein	Chr3	2186	618	650	535	1086	851	992	462	535	386	862	1005	912	8894
AT1G20620	protein_coding	CAT3	catalase 3	Chr1	3385	842	924	681	651	787	649	590	704	579	681	1047	756	8891
AT5G15650	protein_coding	RGP2	reversibly glycosylated polypeptide 2	Chr5	2355	406	425	512	1108	886	1072	355	403	270	1027	1442	984	8890
AT3G06560	protein_coding	PAPS3	poly(A) polymerase 3	Chr3	1790	749	779	902	845	779	743	620	819	539	655	780	672	8882
AT1G30450	protein_coding	CCC1	cation-chloride co-transporter 1	Chr1	3955	1006	940	733	783	890	689	670	842	448	595	657	603	8856
AT5G04990	protein_coding	SUN1	SAD1/UNC-84 domain protein 1	Chr5	1892	777	830	830	884	838	724	524	688	455	716	715	874	8855
AT4G09830	protein_coding	AT4G09830	nuclear receptor family 2 group C protein	Chr4	949	810	773	714	854	789	729	543	749	761	708	711	702	8843
AT1G12260	protein_coding	NAC007	NAC 007	Chr1	1953	1182	490	435	1157	1535	1220	297	431	323	755	520	495	8840
AT3G25470	protein_coding	AT3G25470	bacterial hemolysin-like protein	Chr3	1317	903	825	869	701	744	647	655	826	648	537	769	714	8838
AT2G29500	protein_coding	AT2G29500	HSP20-like chaperones superfamily protein	Chr2	1056	20	17	26	1734	467	2231	13	17	10	1219	1918	1166	8838
AT1G75560	protein_coding	AT1G75560	zinc knuckle (CCHC-type) family protein	Chr1	1496	657	682	665	874	702	736	628	863	551	710	913	856	8837
AT1G32230	protein_coding	RCD1	WWE protein-protein interaction domain protein family	Chr1	4554	700	679	537	1050	957	1027	427	469	321	801	1020	849	8837
AT1G14010	protein_coding	AT1G14010	emp24/gp25L/p24 family/GOLD family protein	Chr1	915	541	577	515	1097	1058	967	320	402	503	803	1136	894	8813
AT3G19760	protein_coding	EIF4A-III	eukaryotic initiation factor 4A-III	Chr3	1760	751	775	787	848	790	857	589	778	446	668	840	682	8811
AT3G32920	protein_coding	AT3G32920	P-loop containing nucleoside triphosphate hydrolases superfamily protein	Chr3	1983	607	812	800	690	867	502	684	711	794	571	907	862	8807
AT1G49160	protein_coding	WNK7	Protein kinase superfamily protein	Chr1	2681	646	620	581	1102	1051	1119	435	450	250	776	985	791	8806
AT3G27380	protein_coding	SDH2-1	succinate dehydrogenase 2-1	Chr3	2648	506	535	481	871	667	949	505	565	656	853	1167	1040	8795
AT5G42330	protein_coding	AT5G42330	hypothetical protein	Chr5	892	818	863	912	946	936	979	491	616	365	665	587	605	8783
AT4G15093	protein_coding	LigB	catalytic LigB subunit of aromatic ring-opening dioxygenase family	Chr4	1191	620	577	498	1051	971	1009	392	377	418	876	1043	950	8782
AT1G67090	protein_coding	RBCS1A	ribulose bisphosphate carboxylase small chain 1A	Chr1	1268	131	391	623	380	612	568	170	291	384	1123	3348	748	8769
AT5G44800	protein_coding	CHR4	chromatin remodeling 4	Chr5	7892	943	1111	814	1062	935	879	486	679	194	637	568	461	8769
AT5G05510	protein_coding	AT5G05510	Mad3/BUB1 homology region 1	Chr5	1679	714	1070	1036	743	798	517	629	972	655	760	330	540	8764
AT2G14910	protein_coding	AT2G14910	MAR-binding filament-like protein	Chr2	2059	600	715	538	866	827	845	596	660	624	801	901	786	8759
AT5G04110	protein_coding	GYRB3	DNA GYRASE B3	Chr5	2836	765	788	603	808	798	810	565	626	505	749	876	825	8718
AT2G28080	protein_coding	AT2G28080	UDP-Glycosyltransferase superfamily protein	Chr2	1865	453	424	305	1560	887	1490	254	263	181	928	1119	854	8718
AT1G24560	protein_coding	AT1G24560	paramyosin	Chr1	2559	897	850	922	958	915	844	562	685	293	575	637	573	8711
AT3G16270	protein_coding	AT3G16270	ENTH/VHS family protein	Chr3	3240	748	669	621	1091	900	952	485	658	347	743	843	650	8707
AT3G07120	protein_coding	AT3G07120	RING/U-box superfamily protein	Chr3	1264	464	469	364	1318	999	1310	296	291	329	827	1162	873	8702
AT5G60480	protein_coding	HB26	homeobox protein 26	Chr5	965	420	323	163	1162	965	1320	246	219	183	923	1453	1309	8686
AT2G40730	protein_coding	CTEXP	kinase family with ARM repeat domain-containing protein	Chr2	2880	715	605	544	1217	943	1065	416	466	318	690	886	820	8685
AT2G32295	protein_coding	AT2G32295	EXS (ERD1/XPR1/SYG1) family protein	Chr2	2284	614	621	599	986	1018	870	427	623	486	818	846	757	8665
AT3G02570	protein_coding	MEE31	Mannose-6-phosphate isomerase, type I	Chr3	1540	698	700	603	944	859	856	530	609	457	771	867	768	8662
AT5G61790	protein_coding	CNX1	calnexin 1	Chr5	2182	61	58	99	1670	735	1681	23	42	31	1456	1726	1076	8658
AT3G27350	protein_coding	AT3G27350	transcriptional regulator ATRX-like protein	Chr3	2656	578	591	612	1000	945	1070	389	483	364	811	1002	805	8650
AT3G02700	protein_coding	AT3G02700	NC domain-containing protein-like protein	Chr3	1081	760	737	561	717	712	699	581	682	659	682	926	907	8623
AT2G28370	protein_coding	AT2G28370	Uncharacterized protein family (UPF0497)	Chr2	1199	287	321	190	1356	998	1108	255	248	198	1041	1402	1218	8622
AT1G14320	protein_coding	SAC52	Ribosomal protein L16p/L10e family protein	Chr1	1265	480	478	499	931	809	840	421	514	459	837	1352	967	8587
AT4G14430	protein_coding	IBR10	indole-3-butyric acid response 10	Chr4	1416	748	670	933	876	692	794	551	758	473	503	819	768	8585
AT5G55290	protein_coding	AT5G55290	ATPase, V0 complex, subunit E	Chr5	871	680	697	675	731	717	616	518	607	936	586	950	871	8584
AT3G19210	protein_coding	RAD54	DNA repair/recombination protein	Chr3	3112	1010	817	812	862	848	759	565	780	463	578	518	572	8584
AT5G44860	protein_coding	AT5G44860	polyadenylate-binding protein 1-B-binding protein	Chr5	1612	642	588	697	1195	981	1048	397	456	236	736	905	703	8584
AT4G22780	protein_coding	ACR7	ACT domain repeat 7	Chr4	2088	679	641	501	1124	1037	1154	355	362	196	791	959	781	8580
AT4G28680	protein_coding	TYRDC	L-tyrosine decarboxylase	Chr4	2592	198	156	104	1477	1048	1483	99	106	90	1044	1421	1343	8569
AT3G27410	protein_coding	AT3G27410	transmembrane protein	Chr3	830	442	368	374	1128	965	1406	231	196	299	848	1240	1063	8560
AT2G25460	protein_coding	AT2G25460	EEIG1/EHBP1 protein amino-terminal domain protein	Chr2	2706	725	691	684	1103	1021	965	403	439	201	707	766	846	8551
AT1G24610	protein_coding	AT1G24610	Rubisco methyltransferase family protein	Chr1	1800	893	843	834	782	674	627	687	841	609	554	611	592	8547
AT3G43300	protein_coding	ATMIN7	HOPM interactor 7	Chr3	5945	1031	994	698	779	840	716	719	776	242	583	634	520	8532
AT5G08450	protein_coding	AT5G08450	zinc finger CCCH domain protein	Chr5	3369	787	956	965	1038	966	694	468	717	291	606	425	619	8532
AT1G15020	protein_coding	QSOX1	quiescin-sulfhydryl oxidase 1	Chr1	2744	1073	999	789	543	644	548	773	904	690	475	562	516	8516
AT3G27020	protein_coding	YSL6	YELLOW STRIPE like 6	Chr3	2653	814	780	784	611	756	587	664	865	653	604	677	717	8512
AT2G20830	protein_coding	AT2G20830	folic acid binding / transferase	Chr2	2010	877	693	599	806	769	763	603	697	579	654	772	688	8500
AT1G52343	protein_coding	AT1G52343	transmembrane protein	Chr1	998	515	493	453	1123	942	1085	274	304	370	929	1139	870	8497
AT4G12400	protein_coding	Hop3	stress-inducible protein	Chr4	2723	14	18	26	2001	898	2057	5	12	12	1108	1033	1310	8494
AT4G35360	protein_coding	AT4G35360	pantothenate kinase	Chr4	1601	805	702	656	862	752	809	568	659	586	542	832	716	8489
AT4G11680	protein_coding	AT4G11680	Zinc finger, C3HC4 type (RING finger) family protein	Chr4	1784	584	609	549	1038	869	922	478	512	363	734	937	887	8482
AT3G07790	protein_coding	AT3G07790	DGCR14-like protein	Chr3	2074	907	867	863	711	672	619	663	888	544	539	576	621	8470
AT3G52720	protein_coding	ACA1	alpha carbonic anhydrase 1	Chr3	2940	385	382	399	1213	1126	1018	209	306	356	814	1234	1027	8469
AT4G13010	protein_coding	AT4G13010	Oxidoreductase, zinc-binding dehydrogenase family protein	Chr4	1349	616	715	722	827	621	764	527	812	507	833	767	752	8463
AT1G32130	protein_coding	IWS1	Transcription elongation factor (TFIIS) family protein	Chr1	2034	631	668	580	1066	942	959	431	492	326	756	817	794	8462
AT4G17690	protein_coding	AT4G17690	Peroxidase superfamily protein	Chr4	1294	93	68	62	1647	755	1696	48	30	51	1094	1682	1225	8451
AT2G44350	protein_coding	ATCS	Citrate synthase family protein	Chr2	1985	407	369	244	1245	945	1184	251	286	190	996	1284	1031	8432
AT4G08630	protein_coding	AT4G08630	fas-binding factor-like protein	Chr4	2679	519	477	434	1351	873	1344	274	327	214	864	965	784	8426
AT5G57000	protein_coding	AT5G57000	DEAD-box ATP-dependent RNA helicase	Chr5	1130	716	731	592	713	843	642	620	571	602	670	847	878	8425
AT5G66760	protein_coding	SDH1-1	succinate dehydrogenase 1-1	Chr5	2546	694	721	809	825	757	857	553	688	419	654	776	664	8417
AT5G01010	protein_coding	AT5G01010	retinal-binding protein	Chr5	2177	617	542	438	1032	931	950	431	507	376	797	946	849	8416
AT3G06780	protein_coding	AT3G06780	glycine-rich protein	Chr3	1034	697	542	747	756	592	731	569	814	819	589	850	708	8414
AT1G19450	protein_coding	AT1G19450	Major facilitator superfamily protein	Chr1	2118	410	392	241	1045	962	890	276	284	239	963	1435	1276	8413
AT1G64563	other_rna	AT1G64563	NA	Chr1	2921	1237	1345	1571	373	453	346	745	1068	474	248	297	253	8410
AT5G57330	protein_coding	AT5G57330	Galactose mutarotase-like superfamily protein	Chr5	1591	799	834	943	614	605	656	608	763	710	509	672	696	8409
AT1G09140	protein_coding	SR30	SERINE-ARGININE PROTEIN 30	Chr1	2256	508	522	523	974	716	863	424	467	374	897	1168	972	8408
AT1G36730	protein_coding	AT1G36730	Translation initiation factor IF2/IF5	Chr1	2286	564	628	614	995	856	1008	381	505	216	822	930	886	8405
AT3G20660	protein_coding	2017-10-04	organic cation/carnitine transporter4	Chr3	2102	634	554	406	1218	1199	1026	299	297	215	699	834	1022	8403
AT2G40180	protein_coding	PP2C5	phosphatase 2C5	Chr2	1462	718	583	378	1202	959	1123	364	296	253	756	869	887	8388
AT1G79000	protein_coding	HAC1	histone acetyltransferase of the CBP family 1	Chr1	6214	696	848	664	1031	1054	946	438	619	222	660	658	542	8378
AT3G13340	protein_coding	AT3G13340	Transducin/WD40 repeat-like superfamily protein	Chr3	2672	717	827	702	788	677	734	544	706	379	614	847	828	8363
AT5G51260	protein_coding	AT5G51260	HAD superfamily, subfamily IIIB acid phosphatase	Chr5	1675	485	411	424	1037	1064	981	325	387	465	793	1087	900	8359
AT5G60070	protein_coding	AT5G60070	ankyrin repeat family protein	Chr5	2052	547	457	447	1282	1049	1190	280	312	228	777	972	813	8354
AT2G46320	protein_coding	AT2G46320	Mitochondrial substrate carrier family protein	Chr2	1911	658	568	549	910	834	869	450	555	494	673	899	892	8351
AT3G10360	protein_coding	PUM4	pumilio 4	Chr3	3757	854	803	701	938	731	849	614	738	283	602	674	561	8348
AT1G13980	protein_coding	GN	sec7 domain-containing protein	Chr1	4931	853	974	636	767	716	650	706	787	381	682	584	610	8346
AT5G44300	protein_coding	AT5G44300	Dormancy/auxin associated family protein	Chr5	607	261	243	306	1209	682	1333	187	241	290	986	1614	994	8346
AT5G11440	protein_coding	CID5	CTC-interacting domain 5	Chr5	1127	127	131	101	1618	604	1429	105	107	114	1092	1760	1156	8344
AT3G15410	protein_coding	AT3G15410	Leucine-rich repeat (LRR) family protein	Chr3	2243	656	656	446	904	868	790	516	555	449	802	909	787	8338
AT1G78980	protein_coding	SRF5	STRUBBELIG-receptor family 5	Chr1	2553	326	389	463	1484	704	1271	216	348	346	1023	971	779	8320
AT4G11560	protein_coding	AT4G11560	bromo-adjacent homology (BAH) domain-containing protein	Chr4	2143	646	732	635	963	917	816	476	578	364	754	744	693	8318
AT5G26000	protein_coding	TGG1	thioglucoside glucohydrolase 1	Chr5	1893	162	209	352	436	583	581	70	161	216	1873	2892	766	8301
AT4G20700	protein_coding	AT4G20700	RNA-binding; reverse transcriptase, putative (DUF1204)	Chr4	2486	996	882	625	841	872	575	658	624	261	545	668	744	8291
AT1G76730	protein_coding	COG0212	NagB/RpiA/CoA transferase-like superfamily protein	Chr1	1500	661	646	611	848	824	780	496	601	588	650	850	734	8289
AT4G33530	protein_coding	KUP5	K uptake permease 5	Chr4	3227	859	781	747	890	973	800	561	668	202	592	672	544	8289
AT5G49680	protein_coding	AT5G49680	SABRE-like protein	Chr5	8329	801	827	615	1057	849	851	536	560	207	737	692	557	8289
AT2G22805	protein_coding	AT2G22805	Defensin-like (DEFL) family protein	Chr2	422	672	605	469	641	603	579	485	558	1014	681	991	982	8280
AT3G19910	protein_coding	AT3G19910	RING/U-box superfamily protein	Chr3	1733	745	742	605	820	815	706	513	670	472	633	834	722	8277
AT3G58750	protein_coding	CSY2	citrate synthase 2	Chr3	2482	763	731	627	688	701	714	619	707	574	679	822	640	8265
AT5G09910	protein_coding	AT5G09910	Ras-related small GTP-binding family protein	Chr5	1718	607	567	577	924	989	848	439	458	518	735	813	790	8265
AT1G69710	protein_coding	AT1G69710	Regulator of chromosome condensation (RCC1) family with FYVE zinc finger domain-containing protein	Chr1	3726	756	684	662	1061	978	1008	448	543	200	622	689	611	8262
AT1G10410	protein_coding	AT1G10410	CW14 protein (DUF1336)	Chr1	2297	689	735	619	859	649	853	486	604	578	688	823	677	8260
AT3G21160	protein_coding	MNS2	alpha-mannosidase 2	Chr3	2363	632	562	561	992	1012	977	405	494	286	689	897	753	8260
AT1G48090	protein_coding	AT1G48090	calcium-dependent lipid-binding family protein	Chr1	13296	992	1080	481	1003	923	701	485	611	195	716	566	482	8235
AT5G04347	protein_coding	AT5G04347	Plant self-incompatibility protein S1 family	Chr5	836	283	182	106	1085	1009	1341	128	102	101	1074	1582	1241	8234
AT3G60200	protein_coding	AT3G60200	hypothetical protein	Chr3	1677	562	543	560	1153	883	1115	353	436	347	732	846	694	8224
AT1G02840	protein_coding	SR34	RNA-binding (RRM/RBD/RNP motifs) family protein	Chr1	2028	618	570	511	889	783	727	487	556	516	712	995	858	8222
AT2G21880	protein_coding	RAB7A	RAB GTPase homolog 7A	Chr2	1316	1122	1006	1211	399	588	345	777	878	901	317	294	378	8216
AT3G59570	protein_coding	AT3G59570	Ypt/Rab-GAP domain of gyp1p superfamily protein	Chr3	2993	506	496	420	1203	938	1161	364	387	229	805	933	772	8214
AT4G11820	protein_coding	HMGS	hydroxymethylglutaryl-CoA synthase / HMG-CoA synthase / 3-hydroxy-3-methylglutaryl coenzyme A synthase	Chr4	2251	671	633	531	954	858	875	477	464	390	672	878	808	8211
AT3G48060	protein_coding	AT3G48060	BAH and TFIIS domain-containing protein	Chr3	5497	720	796	698	881	869	817	484	703	340	665	628	603	8204
AT5G09570	protein_coding	AT5G09570	Cox19-like CHCH family protein	Chr5	907	407	394	448	1011	728	942	329	394	405	831	1256	1045	8190
AT3G25230	protein_coding	ROF1	rotamase FKBP 1	Chr3	2310	183	210	275	1701	876	1413	107	158	99	1089	934	1145	8190
AT2G41250	protein_coding	AT2G41250	Haloacid dehalogenase-like hydrolase (HAD) superfamily protein	Chr2	1375	520	623	657	936	898	749	424	600	434	914	641	789	8185
AT3G07070	protein_coding	AT3G07070	Protein kinase superfamily protein	Chr3	1902	526	589	658	987	859	935	394	537	345	707	847	796	8180
AT4G27000	protein_coding	ATRBP45C	RNA-binding (RRM/RBD/RNP motifs) family protein	Chr4	1779	743	705	664	736	723	781	571	770	520	589	770	604	8176
AT5G58060	protein_coding	YKT61	SNARE-like superfamily protein	Chr5	1068	694	658	605	858	738	795	487	623	493	659	822	743	8175
AT4G02740	protein_coding	AT4G02740	F-box/RNI-like superfamily protein	Chr4	1792	506	527	435	1159	921	1092	323	427	258	837	841	846	8172
AT5G08610	protein_coding	PDE340	P-loop containing nucleoside triphosphate hydrolases superfamily protein	Chr5	2811	864	1029	915	663	658	497	639	1076	473	628	328	397	8167
AT3G07660	protein_coding	AT3G07660	flocculation protein (DUF1296)	Chr3	3400	720	783	796	857	808	729	556	786	416	603	570	540	8164
AT1G02890	protein_coding	AT1G02890	AAA-type ATPase family protein	Chr1	4233	865	883	610	917	919	816	497	631	195	646	596	582	8157
AT2G13370	protein_coding	CHR5	chromatin remodeling 5	Chr2	6567	808	853	710	935	903	852	520	610	215	652	585	501	8144
AT2G01260	protein_coding	AT2G01260	hypothetical protein (DUF789)	Chr2	2438	352	384	377	1333	583	1165	279	325	373	938	1178	852	8139
AT3G15070	protein_coding	AT3G15070	RING/U-box superfamily protein	Chr3	2088	766	671	819	912	849	876	499	636	329	585	619	568	8129
AT5G05130	protein_coding	AT5G05130	DNA/RNA helicase protein	Chr5	2928	807	973	906	694	663	571	597	953	432	575	364	584	8119
AT2G42030	protein_coding	AT2G42030	RING/U-box superfamily protein	Chr2	2137	771	872	1023	733	735	741	566	735	313	530	586	514	8119
AT5G39650	protein_coding	DAU2	transmembrane protein, putative (DUF679)	Chr5	992	468	407	304	1089	647	833	290	375	358	747	1173	1427	8118
AT3G09390	protein_coding	MT2A	metallothionein 2A	Chr3	963	101	128	167	1115	345	1274	113	165	253	1179	2097	1177	8114
AT3G14960	protein_coding	AT3G14960	Galactosyltransferase family protein	Chr3	1606	797	743	574	851	748	724	560	637	540	551	691	695	8111
ATCG01210	ribosomal_rna	RRN16S.2	NA	ChrC	1491	393	455	674	595	670	707	349	544	363	630	1254	1469	8103	Exclude
AT4G09720	protein_coding	RABG3A	RAB GTPase homolog G3A	Chr4	1650	589	588	426	914	853	819	434	472	393	760	991	845	8084
AT3G60080	protein_coding	AT3G60080	RING/U-box superfamily protein	Chr3	1660	565	583	552	959	743	893	456	559	521	694	837	720	8082
AT2G47020	protein_coding	AT2G47020	Peptide chain release factor 1	Chr2	2023	792	792	660	773	812	712	545	668	495	558	687	580	8074
AT4G32440	protein_coding	AT4G32440	Plant Tudor-like RNA-binding protein	Chr4	2663	755	714	602	754	816	610	581	633	478	672	784	672	8071
AT5G50460	protein_coding	AT5G50460	secE/sec61-gamma protein transport protein	Chr5	909	279	257	226	1094	679	1087	239	212	341	994	1471	1189	8068
AT3G59680	protein_coding	AT3G59680	Serine/Threonine-kinase	Chr3	1235	593	577	643	930	690	844	426	601	476	656	821	809	8066
AT4G06020	ara11_novel		novel transcribed region; detected in carpel, receptacle, flower, pollen	Chr4	732	227	190	201	1120	602	1286	147	176	256	878	1728	1254	8065
AT3G59960	protein_coding	ASHH4	histone-lysine N-methyltransferase ASHH4	Chr3	1493	842	943	871	575	653	442	706	925	512	597	446	544	8056
AT2G47330	protein_coding	AT2G47330	P-loop containing nucleoside triphosphate hydrolases superfamily protein	Chr2	2673	588	602	455	1067	916	1116	370	414	264	675	826	756	8049
AT1G08130	protein_coding	LIG1	DNA ligase 1	Chr1	2754	834	975	822	650	672	568	680	842	446	546	527	485	8047
AT1G18180	protein_coding	AT1G18180	3-oxo-5-alpha-steroid 4-dehydrogenase (DUF1295)	Chr1	1248	632	648	677	708	697	675	532	686	567	599	884	737	8042
AT4G24680	protein_coding	MOS1	modifier of snc1	Chr4	5054	837	888	836	931	828	851	484	619	146	559	563	493	8035
AT5G46020	protein_coding	AT5G46020	28 kDa heat/acid-stable phosphoprotein-like protein	Chr5	1044	710	691	581	708	624	650	591	684	629	687	812	662	8029
AT3G54360	protein_coding	AT3G54360	zinc ion binding protein	Chr3	1888	722	729	648	731	652	616	606	707	672	616	712	618	8029
AT2G30530	protein_coding	AT2G30530	zinc finger CCCH domain protein	Chr2	1530	792	733	731	679	745	634	593	757	582	569	629	585	8029
AT4G02060	protein_coding	PRL	Minichromosome maintenance (MCM2/3/5) family protein	Chr4	2649	812	1062	870	486	563	393	772	1122	631	584	275	456	8026
AT1G05360	protein_coding	KMS2	vacuole membrane-like protein	Chr1	2354	590	722	624	621	544	597	681	732	736	653	733	768	8001
AT5G02270	protein_coding	ABCI20	non-intrinsic ABC protein 9	Chr5	1527	568	508	512	1009	789	904	387	455	280	711	889	967	7979
AT2G39805	protein_coding	AT2G39805	Integral membrane Yip1 family protein	Chr2	1451	737	767	894	531	502	478	720	937	861	503	557	486	7973
AT5G65090	protein_coding	BST1	DNAse I-like superfamily protein	Chr5	2091	512	503	423	1029	781	1077	372	375	290	870	940	801	7973
ATCG00920	ribosomal_rna	RRN16S.1	NA	ChrC	1491	400	475	683	541	686	659	337	502	379	628	1241	1435	7966	Exclude
AT2G33490	protein_coding	AT2G33490	hydroxyproline-rich glycoprotein family protein	Chr2	2723	739	693	678	986	903	855	443	463	319	599	693	588	7959
AT2G42010	protein_coding	PLDBETA1	phospholipase D beta 1	Chr2	3943	497	426	375	1260	1302	1198	262	267	116	641	868	737	7949
AT1G15380	protein_coding	GLYI4	Lactoylglutathione lyase / glyoxalase I family protein	Chr1	1193	551	474	499	978	867	914	337	417	454	702	916	839	7948
AT4G10710	protein_coding	SPT16	global transcription factor C	Chr4	4249	796	963	925	728	771	651	514	822	276	562	440	494	7942
AT1G70590	protein_coding	AT1G70590	F-box family protein	Chr1	1622	784	838	700	533	563	441	690	959	731	516	502	666	7923
AT4G34940	protein_coding	ARO1	armadillo repeat only 1	Chr4	2425	702	774	833	663	631	632	607	914	518	544	589	514	7921
AT4G38510	protein_coding	VAB2	ATPase, V1 complex, subunit B protein	Chr4	2040	618	518	382	1025	879	963	374	417	289	729	971	755	7920
AT1G21580	protein_coding	AT1G21580	Zinc finger C-x8-C-x5-C-x3-H type family protein	Chr1	7852	831	948	829	694	774	579	593	669	251	528	669	549	7914
AT5G16050	protein_coding	GRF5	general regulatory factor 5	Chr5	1556	409	425	384	1125	789	1094	274	362	340	818	1037	847	7904
AT3G29390	protein_coding	RIK	RS2-interacting KH protein	Chr3	3371	758	678	723	749	747	625	479	600	416	589	831	695	7890
AT2G42080	protein_coding	AT2G42080	Chaperone DnaJ-domain superfamily protein	Chr2	1195	570	543	451	895	717	744	475	440	536	753	885	866	7875
AT1G16170	protein_coding	AT1G16170	ephrin-A3 protein	Chr1	944	430	409	372	907	748	800	355	441	574	791	1118	928	7873
AT4G17483	protein_coding	AT4G17483	alpha/beta-Hydrolases superfamily protein	Chr4	1331	648	806	720	626	587	539	670	878	620	654	504	615	7867
AT5G19820	protein_coding	emb2734	ARM repeat superfamily protein	Chr5	4016	704	729	586	955	841	877	523	556	206	656	654	576	7863
AT4G29380	protein_coding	VPS15	protein kinase family protein / WD-40 repeat family protein	Chr4	5703	868	935	637	769	725	677	589	740	296	535	563	511	7845
AT2G37070	protein_coding	AT2G37070	TRIO/F-actin-binding protein	Chr2	1877	818	817	717	688	697	557	617	753	601	496	547	531	7839
AT4G13940	protein_coding	HOG1	S-adenosyl-L-homocysteine hydrolase	Chr4	2221	270	242	208	862	799	953	169	171	115	1139	2123	788	7839
AT4G21790	protein_coding	TOM1	tobamovirus multiplication 1	Chr4	1708	552	540	409	985	909	858	402	398	269	768	988	761	7839
AT3G13080	protein_coding	ABCC3	multidrug resistance-associated protein 3	Chr3	5626	729	890	534	789	798	818	544	702	316	599	589	526	7834
AT5G01290	protein_coding	AT5G01290	mRNA capping enzyme family protein	Chr5	2374	812	807	785	754	735	741	552	679	315	528	557	568	7833
AT4G20860	protein_coding	AT4G20860	FAD-binding Berberine family protein	Chr4	1846	625	713	1463	250	312	253	873	1479	1160	168	282	251	7829
AT5G47010	protein_coding	LBA1	RNA helicase	Chr5	4547	784	869	678	850	884	832	464	552	270	579	564	497	7823
AT4G30790	protein_coding	AT4G30790	autophagy-like protein	Chr4	5298	740	742	906	757	674	685	625	832	404	508	496	451	7820
AT1G63170	protein_coding	AT1G63170	Zinc finger, C3HC4 type (RING finger) family protein	Chr1	1703	586	689	720	717	620	759	548	733	504	624	710	607	7817
AT5G19860	protein_coding	AT5G19860	transmembrane protein, putative (Protein of unknown function, DUF538)	Chr5	1207	645	606	406	866	836	786	369	380	397	676	1005	839	7811
AT1G07210	protein_coding	AT1G07210	Ribosomal protein S18	Chr1	1204	742	786	595	806	778	625	491	674	445	734	507	624	7807
AT3G00620	ara11_novel		novel transcribed region	Chr3	625	861	863	712	390	392	254	921	914	1185	365	388	548	7793
AT2G17390	protein_coding	AKR2B	ankyrin repeat-containing 2B	Chr2	1517	474	490	415	1030	966	934	323	418	289	726	940	780	7785
AT4G25610	protein_coding	AT4G25610	C2H2-like zinc finger protein	Chr4	2578	763	784	840	752	783	708	551	711	388	491	511	484	7766
AT2G43120	protein_coding	AT2G43120	RmlC-like cupins superfamily protein	Chr2	1391	519	588	527	702	662	675	424	486	665	644	960	913	7765
AT1G64200	protein_coding	VHA-E3	vacuolar H -ATPase subunit E isoform 3	Chr1	1302	1038	879	668	477	610	405	607	638	903	342	529	667	7763
AT5G35460	protein_coding	AT5G35460	membrane protein	Chr5	2238	382	340	261	1215	935	1057	217	208	237	820	1133	955	7760
AT1G01320	protein_coding	AT1G01320	Tetratricopeptide repeat (TPR)-like superfamily protein	Chr1	6079	577	972	893	748	887	583	371	699	363	725	548	393	7759
AT5G02770	protein_coding	MOS11	Protein MODIFIER OF SNC1 11	Chr5	1732	573	549	551	667	671	633	503	543	505	785	939	830	7749
AT5G14670	protein_coding	ARFA1B	ADP-ribosylation factor A1B	Chr5	1020	158	176	166	1124	576	1114	137	163	249	994	1663	1227	7747
AT4G24220	protein_coding	VEP1	NAD(P)-binding Rossmann-fold superfamily protein	Chr4	1722	478	477	461	972	833	902	374	433	281	765	965	802	7743
AT5G25060	protein_coding	RRC1	RNA recognition motif (RRM)-containing protein	Chr5	4179	582	637	676	1042	894	1012	381	501	236	623	660	486	7730
AT3G56860	protein_coding	UBA2A	UBP1-associated protein 2A	Chr3	3594	725	685	618	782	860	743	404	480	283	582	872	691	7725
AT5G25880	protein_coding	NADP-ME3	NADP-malic enzyme 3	Chr5	2349	254	216	205	1170	803	1062	186	164	134	945	1406	1177	7722
AT2G16485	protein_coding	NERD	GW repeat- and PHD finger-containing protein NERD	Chr2	5948	686	739	617	1001	903	953	393	484	186	593	622	540	7717
AT5G10980	protein_coding	AT5G10980	Histone superfamily protein	Chr5	818	482	491	383	845	755	793	323	312	400	764	1068	1097	7713
AT4G26470	protein_coding	AT4G26470	Calcium-binding EF-hand family protein	Chr4	1325	448	483	499	1104	909	982	269	287	302	734	912	784	7713
AT4G35090	protein_coding	CAT2	catalase 2	Chr4	2767	409	358	279	1351	849	1192	218	240	203	780	1035	793	7707
AT3G01015	protein_coding	AT3G01015	TPX2 (targeting protein for Xklp2) protein family	Chr3	1798	612	652	572	741	684	587	478	733	505	770	586	785	7705
AT2G27600	protein_coding	SKD1	AAA-type ATPase family protein	Chr2	1900	553	569	502	848	748	818	417	454	482	664	837	786	7678
AT3G54680	protein_coding	AT3G54680	proteophosphoglycan-like protein	Chr3	1312	586	506	598	1142	829	971	336	377	314	603	790	616	7668
AT3G59820	protein_coding	LETM1	LETM1-like protein	Chr3	3060	752	872	710	686	711	629	561	877	302	629	457	471	7657
AT2G33390	protein_coding	AT2G33390	hypothetical protein	Chr2	1337	713	640	610	1010	907	888	386	479	269	575	629	533	7639
AT2G45610	protein_coding	AT2G45610	alpha/beta-Hydrolases superfamily protein	Chr2	1298	428	340	263	1301	847	1145	191	213	302	736	986	887	7639
AT2G17787	protein_coding	AT2G17787	cylicin	Chr2	1558	635	600	695	784	692	806	443	616	436	558	719	638	7622
AT5G01640	protein_coding	PRA1.B5	prenylated RAB acceptor 1.B5	Chr5	1111	601	555	644	1007	799	853	357	482	390	541	728	665	7622
AT3G07255	protein_coding	AT3G07255	nuclear transport factor 2/RNA recognition motif protein	Chr3	1219	431	409	384	1164	980	1020	247	334	252	692	942	759	7614
AT3G28730	protein_coding	HMG	high mobility group	Chr3	2238	720	805	773	644	595	497	620	882	423	564	529	556	7608
AT2G03820	protein_coding	NMD3	nonsense-mediated mRNA decay NMD3 family protein	Chr2	2041	557	604	566	862	850	824	416	549	292	671	697	717	7605
AT3G09570	protein_coding	AT3G09570	Lung seven transmembrane receptor family protein	Chr3	1899	715	762	602	736	650	596	559	662	363	640	699	619	7603
AT4G22360	protein_coding	AT4G22360	SWIB complex BAF60b domain-containing protein	Chr4	2077	583	548	581	941	847	864	379	431	347	581	765	725	7592
AT3G14890	protein_coding	AT3G14890	phosphoesterase	Chr3	2365	694	809	713	788	714	633	500	726	293	700	423	585	7578
AT4G13615	protein_coding	AT4G13615	Uncharacterized protein family SERF	Chr4	813	420	437	338	685	641	662	432	426	432	677	1203	1223	7576
[truncated: 36,196 more rows]
