# Supplementary material for: A comparison of heat-stress transcriptome changes between wild-type Arabidopsis pollen and a heat-sensitive mutant harboring a knockout of cyclic nucleotide-gated cation channel 16 (cngc16)
Source: BMC Genomics. 2018 Jul 24;19:549. doi: 10.1186/s12864-018-4930-4 (PMC6057101; doi:10.1186/s12864-018-4930-4)
Supplement: Supplementary file 3 — Normalized transcript expression counts for WT and cngc16 pollen with and without HS. Expression counts from Additional file 2 were subjected to exclusions/filters and normalized as described in methods. Expression data from other transcriptome studies (microarray and RNA-Seq) were added to the table for comparisons. These included an RNA-Seq data set for WT pollen and seedlings from Loraine et al. 2013 (PMCID: PMC3668042 [22]), two pollen microarray experiments from Qin et al. 2009 (PMCID: PMC2726614 [23]) and Borges et al. 2008 (PMCID: PMC2556834 [72]), and finally HS seedlings from Schmid et al. 2005 (PMID:15806101 [33]), respectively. Ratios of expression between pollen and seedling are based on Loraine et al. 2013 (PMCID: PMC3668042 [22]). In cases where the seedling value was below the limit of detection, a minimal value of 0.0019 was substituted in its place as a denominator (0.0019 was the RPKM for ATCG00860 and was the lowest value reported in Loraine et al. 2013 (PMCID: PMC3668042 [22]). Ratio of expression between semi-in vivo pollen tube over dry pollen is based on Qin et al. 2009 (PMCID: PMC2726614 [23]). HS dependent changes in transcript abundance in shoots were based on publicly available data using the AtGenExpress Visualization Tool (AVT) (http://jsp.weigelworld.org/expviz/expviz.jsp, Schmid et al. 2005 (PMID:15806101 [33] for seedlings exposed to one hour HS at 38 °C). The log2-fold change was calculated based on a comparison of means of normalized values for two heat-stressed and two non-stressed seedling samples. NA stands for not available. Not Calculated, refers to a value not being calculated because one of the input sample read counts was considered to have an extreme outlier (see AT2G42540 and ATMG01360). (XLSX 8952 kb) [file 12864_2018_4930_MOESM3_ESM.xlsx]

## Sheet: Additional file 3
Additional file 3. Normalized transcript expression counts for WT and cngc16 pollen with and without HS. Expression counts from Additional file 2 were subjected to exclusions/filters and normalized as described in methods. Expression data from other transcriptome studies (microarray and RNA-Seq) were added to the table for comparisons. These included an RNA-Seq data set for WT pollen and seedling…
					RNA-Seq (this study)																									Comparisons to RNA-seq study from Loraine et al. 2013, PMCID:PMC3668042)			Microarray Probe Sets		Comparisons to Selected Microarray Studies
Locus	Gene_type	Symbol	Description	Gene length	WT_control (normal) Expression Average	WT_heat Expression Average	cngc16_control (normal) Expression Average	cngc16_heat Expression Average	log2-fold Change WT_heat vs WT_control (normal)	Adjusted p-value WT_heat vs WT_control (normal)	log2-fold Change cngc16_heat vs cngc16_control (normal)	Adjusted p-value cngc16_heat vs cngc16_control (normal)	log2-fold Change WT_control (normal) vs cngc16_control (normal)	Adjusted p-value WT_control (normal) vs cngc16_control (normal)	log2-fold Change cngc16_heat vs WT_heat	Adjusted p-value cngc16_heat vs WT_heat	Quick Sort to find 192 differences in cngc16_heat vs WT_heat with ≥ 2x log2-fold Change and p-value ≤0.01	Replicate 1 WT_control (normal) Normalized Transcript Expression	Replicate 2 WT_control (normal) Normalized Transcript Expression	Replicate 3 WT_control (normal) Normalized Transcript Expression	Replicate 1 WT_heat Normalized Transcript Expression	Replicate 2 WT_heat Normalized Transcript Expression	Replicate 3 WT_heat Normalized Transcript Expression	Replicate 1 cngc16_control (normal) Normalized Transcript Expression	Replicate 2 cngc16_control (normal) Normalized Transcript Expression	Replicate 3 cngc16_control (normal) Normalized Transcript Expression	Replicate 1 cngc16_heat Normalized Transcript Expression	Replicate 2 cngc16_heat Normalized Transcript Expression	Replicate 3 cngc16_heat Normalized Transcript Expression	Pollen RPKM	Average Seedling RPKM	Ratio Of Pollen Over Seedling, Based On (Loraine et al. 2013, PMCID:PMC3668042)	Unique probesets (Loraine et al. 2013, PMCID:PMC3668042)	Promiscuous probesets (Loraine et al. 2013, PMCID:PMC3668042)	Average Signal_Dry Pollen (Qin et al. 2009 , PMCID: PMC2726614)	Average Signal_Semi-in Vivo Pollen Tube (Qin et al. 2009 , PMCID: PMC2726614)	Ratio of Semi-in Vivo Pollen Tubes over Dry Pollen (Qin et al. 2009 , PMCID: PMC2726614)	Fold change between sperm cell and pollen grain (Borges et al. 2008, PMCID: PMC2556834)	Control_1Hr_Shoot (Schmid et al. 2005, PMID:15806101)	Heat_1Hr_Shoot (Schmid et al. 2005, PMID:15806101)	Heat stressed seedling log2-fold change, based on (Schmid et al. 2005, PMID:15806101)
AT5G28470	protein_coding	AT5G28470	Major facilitator superfamily protein	1906	1080.37	620.288	992.085	547.078	-0.764745	0.0172699	-0.820696	0.00686209	-0.1178	0.941543	-0.173751	0.706332		1403.14	1212.16	625.803	644.504	696.977	519.384	1256.94	900.019	819.3	480.084	425.635	735.515	32.8223	0.0093	3529.28	246136_at	None	848.367	27.0683	0.0319063	-16.07	27.3161	28.8246	0.0775487
AT3G28770	protein_coding	AT3G28770	transmembrane protein, putative (DUF1216)	6564	868.853	6664.77	298.048	3275.35	2.78005	1.62281e-18	3.25325	6.16382e-25	-1.4447	0.00184797	-0.9715	0.0197113		1356.03	753.535	496.995	7270.27	5077.51	7646.53	411.951	296.144	186.049	3816.41	3252.69	2756.95	59.5821	0.1501	396.949	256586_at	None	606.206	22.454	0.0370401	-27.38	17.767	20.1283	0.18002
AT5G39310	protein_coding	EXPA24	expansin A24	1230	235.822	2428.66	147.495	1954.83	3.23871	5.54978e-36	3.58063	6.29304e-42	-0.644304	0.282432	-0.302389	0.419655		286.145	233.237	188.083	2858.07	2037.25	2390.66	128.126	124.895	189.463	1239.54	2174.88	2450.07	63.5132	0	33428	249503_at	None	1224.11	50.1688	0.040984	-9.28	27.3288	33.642	0.299844
AT1G63060	protein_coding	AT1G63060	ribosome biogenesis NEP1-like protein	803	567.138	1527.42	638.918	1636.5	1.35861	1.6762e-05	1.29193	2.85338e-05	0.161378	0.909098	0.0946993	0.858334		760.755	535.997	404.663	1759.5	1259.36	1563.38	579.002	368.248	969.505	1343.21	1657.58	1908.72	138.396	0	72839.8	259693_at	None	2031.98	92.1792	0.0453643	-44.38	25.4522	28.1093	0.143259
AT3G10460	protein_coding	AT3G10460	Plant self-incompatibility protein S1 family	673	229.214	1696.36	141.626	1386.18	2.76143	1.63655e-22	3.13921	4.53457e-28	-0.657438	0.311864	-0.27966	0.501483		333.261	214.174	140.207	1834.19	1540.56	1714.34	168.673	104.294	151.912	991.047	1389.59	1777.91	154.318	0	81219.8	258968_at	None	1876.64	102.714	0.0547331	-39.7	29.6851	30.0016	0.0153014
AT5G36250	protein_coding	PP2C74	Protein phosphatase 2C family protein	2331	2001.26	1115.97	2321.41	951.605	-0.824109	0.000140732	-1.25837	7.92883e-10	0.208855	0.783167	-0.225403	0.450102		2058.17	2108.1	1837.51	1026.13	1266.57	1055.21	2215.45	1970	2778.79	809.453	820.325	1225.04	43.091	20.4375	2.10843	246622_at	None	1118.67	63.6545	0.0569017	-9.98	236.238	222.802	-0.0844774
AT4G38290	protein_coding	AT4G38290	hemolysin-III related integral membrane protein	465	189.627	172.889	136.627	65.6555	-0.127788	0.740644	-1.01263	0.00033273	-0.456545	0.5129	-1.34139	3.04287e-05	≥ 2x down	157.437	141.288	270.155	168.781	169.037	180.85	100.555	140.346	168.981	62.4918	69.4795	64.9952	3.8819	9.8715	0.393243	None	266075_s_at	367.374	23.2079	0.0631725	NA	661.585	826.627	0.321311
AT4G38330	protein_coding	AT4G38330	hemolysin-III integral membrane-like protein	1472	10.6205	4.37778	3.86935	3.37502	-1.01732	0.143125	-0.13843	0.853101	-1.16537	0.443827	-0.286481	0.770015		11.4918	8.97066	11.399	2.24045	6.40898	4.48389	6.48741	0	5.12063	3.67599	2.33544	4.11362	0	4.8182	0	None	253004_at	367.374	23.2079	0.0631725	NA	661.585	826.627	0.321311
AT2G19010	protein_coding	AT2G19010	GDSL-like Lipase/Acylhydrolase superfamily protein	1376	495.083	2392.56	348.781	1654.37	2.19471	4.37946e-18	2.16865	1.43939e-17	-0.488763	0.447453	-0.514814	0.130591		606.765	504.599	373.886	2668.38	2080.51	2428.78	325.993	230.477	489.873	1403.49	1655.83	1903.78	56.6924	0	29838.1	267466_at	None	1579.83	100.863	0.0638443	-14.87	30.429	33.3814	0.133599
AT1G80920	protein_coding	J8	Chaperone DnaJ-domain superfamily protein	1016	573.396	416.354	571.663	276.285	-0.447433	0.123519	-1.01274	6.59057e-05	-0.00610013	0.998485	-0.571404	0.082785		572.29	549.453	598.446	324.119	563.99	360.953	491.422	472.542	751.025	224.235	301.856	302.762	14.005	67.6307	0.207081	261901_at	None	1046.53	67.8419	0.0648258	-3.55	895.402	3556.85	1.99
AT2G19330	protein_coding	PIRL6	plant intracellular ras group-related LRR 6	1229	1090.73	1591.17	788.878	974.037	0.534345	0.0126091	0.299274	0.156974	-0.459304	0.277532	-0.694375	0.00575527		1300.87	1075.36	895.959	1822.24	1426	1525.27	780.111	663.104	923.42	1081.48	926.588	914.046	101.297	1.1978	84.5693	267322_at	None	1310.84	88.6537	0.0676314	-20.18	37.5846	31.9125	-0.23602
AT5G27980	protein_coding	AT5G27980	Seed maturation protein	891	5415.62	7056.37	4745.95	5446.27	0.364891	0.313014	0.189811	0.560641	-0.182063	0.889867	-0.357143	0.382236		7812.1	4504.39	3930.36	7379.31	7515.33	6274.46	4508.75	3538.27	6190.84	3698.05	5478.95	7161.81	530.633	0.0815	6510.84	246761_at	None	3468.6	237.109	0.0683587	-327.47	34.0471	49.7395	0.546858
AT3G52540	protein_coding	OFP18	ovate family protein 18	1348	60.17	122.972	63.3328	108.648	0.990286	0.000684094	0.758083	0.00999942	0.0579846	0.975718	-0.174218	0.664783		60.9063	74.0079	45.5959	155.338	108.953	104.624	60.0086	46.3529	83.6369	114.691	101.008	110.245	4.0059	1.5611	2.56608	252054_at	None	294.282	20.1752	0.0685574	-2.9	49.0791	35.1208	-0.482783
AT4G11760	protein_coding	LCR17	low-molecular-weight cysteine-rich 17	745	251.12	9058.51	106.895	6774.86	4.85264	5.40431e-50	5.5832	2.11136e-63	-1.12655	0.0598401	-0.395991	0.409951		372.333	188.384	192.642	11444.2	5033.45	10697.8	92.4456	64.379	163.86	5527.22	7229.95	7567.41	245.419	0	129168	254886_at	None	3317.98	233.786	0.0704604	-254.57	25.8906	30.2681	0.225366
AT3G28820	protein_coding	AT3G28820	mediator of RNA polymerase II transcription subunit-like protein, putative (DUF1216)	1605	13228.5	5886.98	11207.1	4808.49	-1.14412	1.54553e-08	-1.19568	1.41608e-09	-0.234395	0.723169	-0.285952	0.298651		14858.8	13924.7	10902	5714.65	5870.63	6075.68	14009.6	10599.4	9012.3	4188.42	4696	5541.05	31.3706	0.0095	3302.17	None	256580_s_at	6627.02	501.506	0.0756758	NA	13.3246	15.1418	0.184439
AT3G28810	protein_coding	AT3G28810	mediator of RNA polymerase II transcription subunit-like protein, putative (DUF1216)	1639	87222.5	23924.7	72191.2	16815.7	-1.80499	5.08406e-13	-2.03247	1.19186e-16	-0.264094	0.767409	-0.49157	0.142646		96101	89094.3	76472.2	20151.4	33743.3	17879.5	83025.9	63212.5	70335.2	14903.2	13850.4	21693.6	1049.99	0.0361	29085.6	None	256580_s_at	6627.02	501.506	0.0756758	NA	13.3246	15.1418	0.184439
AT1G73630	protein_coding	AT1G73630	EF hand calcium-binding protein family	942	272.873	869.28	275.805	1241.8	1.56289	1.22102e-05	2.0349	3.04779e-09	0.0112279	0.998253	0.483242	0.307303		348.2	297.153	173.264	1019.41	628.881	959.553	274.093	124.895	428.426	977.813	1257.64	1489.95	117.768	8.709	13.5225	260076_at	None	2652.88	214.194	0.0807402	-36.21	218.822	62.9487	-1.79751
AT5G39870	protein_coding	AT5G39870	hypothetical protein (DUF1216)	1128	392.354	2057.16	256.111	1532.4	2.30442	5.28298e-19	2.48801	1.05119e-21	-0.593927	0.308282	-0.410329	0.249555		461.969	390.224	324.87	2224.77	1582.22	2364.51	264.362	150.647	353.323	1353.5	1615.54	1628.17	65.5513	0.049	1337.78	249428_at	None	436.8	35.6034	0.0815096	-45.98	13.6124	13.6579	0.00481624
AT3G28980	protein_coding	AT3G28980	mediator of RNA polymerase II transcription subunit-like protein, putative (DUF1216)	1705	21944.9	89422.9	9587.33	61712.2	1.73567	0.00110345	2.26904	6.63649e-06	-0.99638	0.394322	-0.463003	0.530193		40332.6	18775.6	6726.53	103624	51779.7	112865	13362.5	7495.01	7904.54	62391.8	60782.3	61962.6	1929.53	0.0177	109013	258058_at	None	7934.45	649.033	0.0817994	-319.68	25.7404	26.045	0.0169758
AT1G79250	protein_coding	AGC1.7	AGC kinase 1.7	2338	1122.59	2694.76	907.077	1878.31	1.23357	1.41711e-08	1.02526	2.23529e-06	-0.300528	0.641291	-0.508846	0.0708078		1234.22	1052.93	1080.62	3259.86	1832.17	2992.25	908.238	790.575	1022.42	1846.08	1759.17	2029.66	50.1366	0.0066	7596.45	264127_at	None	1137.97	94.1642	0.0827475	-26	21.1947	23.671	0.159417
AT4G17690	protein_coding	AT4G17690	Peroxidase superfamily protein	1294	84.5992	1034.1	67.8423	931.399	3.4337	2.82621e-31	3.58921	2.1001e-32	-0.300158	0.807343	-0.14465	0.759846		106.873	76.2506	70.6736	1230.01	604.847	1267.45	77.849	38.6274	87.0506	804.306	982.055	1007.84	11.0163	0	5798.05	245376_at	None	596.273	50.1322	0.0840759	-63.3	31.0838	32.862	0.0802581
AT2G28640	protein_coding	EXO70H5	exocyst subunit exo70 family protein H5	2359	2363.16	2102.67	1855.11	1558.69	-0.164313	0.589984	-0.244813	0.306291	-0.340794	0.576165	-0.421293	0.151669		2674.13	2584.67	1830.67	2206.1	2312.84	1789.07	2320.87	1573.42	1671.03	1366	1443.3	1866.76	44.564	0	23454.7	263440_at	None	1926.88	164.255	0.0852442	-39.65	28.5988	41.1942	0.526489
AT2G25790	protein_coding	AT2G25790	Leucine-rich receptor-like protein kinase family protein	3269	130.059	100.403	170.897	104.237	-0.356819	0.331402	-0.679541	0.0267243	0.371745	0.694613	0.0490231	0.927291		175.824	134.56	79.7928	110.529	112.958	77.7208	173.538	132.621	206.532	94.1053	91.0823	127.522	3.6152	3.9034	0.926167	266663_at	None	555.956	49.1427	0.0883932	-11.58	174.164	167.813	-0.0535865
AT5G27870	protein_coding	AT5G27870	Plant invertase/pectin methylesterase inhibitor superfamily	2543	39763.3	34971.8	20836.8	19034.3	-0.179119	0.612665	-0.126143	0.662409	-0.901192	0.028358	-0.848217	0.00968414		53260.9	38930.4	27098.8	34501.5	40371	30042.8	26953.6	18882.4	16674.5	17708.7	17351.8	22042.4	994.873	0.0071	140123	246751_at	None	6537.05	599.263	0.0916718	-166.03	22.718	22.6877	-0.00192541
AT5G37060	protein_coding	CHX24	cation/H exchanger 24	2897	4070.59	3029.95	3735.45	1865.24	-0.417885	0.0557716	-0.983274	3.35252e-07	-0.12139	0.889611	-0.686779	0.00566071		4540.4	4000.91	3670.47	3138.88	3395.16	2555.82	4096.8	4066.18	3043.36	1733.6	1656.41	2205.72	33.3556	0	17555.6	249649_at	None	385.328	35.4639	0.0920354	-11.63	18.3376	20.7054	0.175204
AT1G44000	protein_coding	AT1G44000	STAY-GREEN-like protein	1172	1134.61	865.112	1092.59	817.708	-0.383166	0.100894	-0.408928	0.054402	-0.054323	0.965335	-0.0800857	0.81207		1259.5	1159.46	984.871	889.46	942.12	763.756	1196.93	916.758	1164.09	658.002	786.461	1008.66	90.5541	60.1288	1.506	259460_at	None	1498.91	141.769	0.0945815	-35.13	3353.01	2259.53	-0.569431
AT5G43530	protein_coding	AT5G43530	Helicase protein with RING/U-box domain-containing protein	4084	681.795	141.271	455.556	89.4122	-1.90388	0.000584648	-1.94309	0.000289939	-0.495719	0.800047	-0.534928	0.484678		1095.16	647.009	303.212	116.504	202.684	104.624	713.615	473.83	179.222	78.6662	73.5665	116.004	5.4479	0.0789	69.0482	249098_at	None	366.785	34.9328	0.0952404	-3.42	22.175	26.784	0.272436
AT3G06150	protein_coding	AT3G06150	cytochrome P450 family protein	2676	15155	4913.6	11777	3353.3	-1.52401	1.59283e-05	-1.69762	6.6663e-07	-0.341804	0.785048	-0.515418	0.270591		19025.8	16766.2	9673.16	4181.43	7040.26	3519.11	16817	11553.5	6960.64	2825.37	2535.13	4699.4	154.819	14.9884	10.3293	256396_at	None	2227.92	213.742	0.0959382	-4.05	447.044	265.718	-0.750518
AT2G30170	protein_coding	PBCP	Protein phosphatase 2C family protein	1451	129.2	134.241	146.98	132.981	0.0548103	0.855416	-0.139965	0.516979	0.178616	0.816522	-0.0161591	0.963179		132.155	131.196	124.249	138.161	122.572	141.99	142.723	137.771	160.446	127.924	127.866	143.154	7.3463	29.312	0.250624	267247_at	None	438.869	47.0344	0.107172	-3.75	1115.14	1197.37	0.102632
AT3G15630	protein_coding	AT3G15630	plant/protein	1011	78.8131	108.283	116.799	127.456	0.434602	0.244607	0.127469	0.714743	0.529551	0.51138	0.222418	0.621389		102.277	89.7066	44.456	109.782	97.7369	117.329	105.42	81.1176	163.86	114.691	117.94	149.736	10.4604	14.7709	0.708176	258225_at	None	633.095	69.7159	0.110119	-4.2	102.934	168.606	0.711931
AT4G00350	protein_coding	AT4G00350	MATE efflux family protein	1948	21164.1	18635.9	18337.1	13123.8	-0.179074	0.54339	-0.470803	0.0390785	-0.201813	0.805527	-0.493542	0.0863805		26302.3	19990	17199.9	17933.3	22478.7	15495.6	21473.3	17769.9	15768.1	11855.8	12012.9	15502.6	774.602	0.037	20935.2	255717_at	None	3445.46	383.346	0.111261	-150.39	34.0597	52.4153	0.621924
AT2G45250	protein_coding	AT2G45250	integral membrane hemolysin-III-like protein	1198	251.642	156.46	260.277	130.654	-0.6648	0.0100313	-0.960724	7.76859e-05	0.0425647	0.978591	-0.253359	0.460385		320.62	206.325	227.979	172.515	136.191	160.673	259.497	202.15	319.186	113.22	133.12	145.622	6.5762	18.5692	0.354146	None	245134_s_at|253004_at	233.009	25.934	0.111301	NA	169.585	243.315	0.520817
AT4G38280	protein_coding	AT4G38280	integral membrane hemolysin-III-like protein	990	208.693	126.591	232.7	97.4205	-0.706172	0.00076757	-1.22769	8.4157e-10	0.151324	0.855786	-0.370199	0.169817		242.476	170.442	213.161	136.668	125.776	117.329	251.387	211.163	235.549	97.7813	95.7532	98.7269	4.6648	12.8857	0.362014	None	245134_s_at|253004_at	233.009	25.934	0.111301	NA	169.585	243.315	0.520817
AT1G12120	protein_coding	AT1G12120	hypothetical protein (DUF863)	2072	891.166	1019.38	895.208	738.479	0.190838	0.412617	-0.27361	0.159679	0.00616577	0.997667	-0.458281	0.0527968		1035.41	891.459	746.632	1050.03	969.358	1038.77	1039.61	842.078	803.938	769.017	639.328	807.092	15.4565	23.1332	0.668152	260995_at	None	527.378	58.7568	0.111413	-6.53	449.945	191.7	-1.2309
AT4G15980	protein_coding	AT4G15980	Plant invertase/pectin methylesterase inhibitor superfamily	2475	6211.43	8195.25	4443.94	5851.14	0.391834	0.0863298	0.388908	0.0630496	-0.473427	0.252342	-0.476353	0.0681136		7269.69	6414.02	4950.57	8631.72	8127.39	7826.64	5434.83	3723.68	4173.31	5221.38	5634.26	6697.79	170.509	0	89741.7	245468_at	None	2089.91	236.389	0.113109	-31.59	21.0813	23.5525	0.159914
AT1G35310	protein_coding	MLP168	MLP-like protein 168	831	15.5507	9.18136	1.96796	31.3605	-0.638534	0.324792	2.84588	1.02703e-06	-1.93944	0.052818	1.54497	0.016912		5.74588	7.84932	33.057	7.46818	9.61347	10.4624	1.62185	2.57516	1.70688	27.2023	35.6155	31.2635	0.0296	3.2478	0.00911386	259574_at	None	246.789	28.2105	0.11431	NA	27.6006	30.0978	0.124961
AT1G68710	protein_coding	AT1G68710	ATPase E1-E2 type family protein / haloacid dehalogenase-like hydrolase family protein	4866	1628.38	438.579	1373.71	292.983	-1.83183	1.41568e-13	-2.15747	1.1298e-18	-0.237368	0.79751	-0.563008	0.0921896		1798.46	1799.74	1286.94	395.067	555.979	364.69	1605.63	1552.82	962.678	284.522	242.302	352.126	9.397	6.5097	1.44354	262275_at	None	380.977	43.8237	0.11503	-20.04	128.637	81.7979	-0.653172
AT3G03080	protein_coding	AT3G03080	Zinc-binding dehydrogenase family protein	1312	389.188	470.73	413.235	436.573	0.269468	0.246113	0.0782517	0.722942	0.0837271	0.9367	-0.107489	0.718062		428.643	396.951	341.969	473.483	446.225	492.481	431.413	384.987	423.305	340.397	446.07	523.252	19.2377	0	10125.1	258870_at	None	533.838	62.9124	0.117849	-6.57	24.4698	30.7385	0.329044
AT1G67290	protein_coding	GLOX1	glyoxal oxidase-related protein	2175	39784	43947.6	22230.7	26630.2	0.137933	0.733426	0.250006	0.408114	-0.806061	0.108579	-0.693987	0.055811		56924.4	36497.1	25930.4	42454.4	50223.2	39165.3	28676	17588.4	20427.9	21619.2	25163.2	33108.1	1190.79	0.0379	31419.4	264993_at	None	4861.9	574.776	0.118221	-90.5	46.1588	44.4551	-0.0542569
AT5G52450	protein_coding	AT5G52450	MATE efflux family protein	1832	1798.43	813.733	1912.62	584.071	-1.11915	8.96114e-08	-1.67525	9.65997e-17	0.086891	0.938499	-0.469206	0.0865932		2119.08	1780.68	1495.54	899.169	794.713	747.316	2063	1918.5	1756.37	631.535	432.057	688.62	25.6667	21.5454	1.19128	248335_at	None	793.187	95.5448	0.120457	-23.53	400.423	223.998	-0.83804
AT2G28080	protein_coding	AT2G28080	UDP-Glycosyltransferase superfamily protein	1865	447.897	996.377	353.176	679.403	1.12381	1.14185e-06	0.917541	7.71465e-05	-0.332584	0.622665	-0.538848	0.0672135		520.577	475.445	347.668	1165.04	710.596	1113.5	411.951	338.634	308.944	682.264	653.341	702.606	17.2339	13.7038	1.2576	266166_at	None	722.917	88.2359	0.122055	-13.72	346.14	152.364	-1.18384
AT1G54070	protein_coding	AT1G54070	Dormancy/auxin associated family protein	737	52068.4	20591.5	61481.8	15139.4	-1.26503	0.000163951	-1.91062	1.69654e-09	0.226965	0.874381	-0.418624	0.350211		50749.9	42486.1	62969	19707	26654.1	15413.4	40799.3	44949.5	98696.7	10710.4	14817.8	19890.2	2817.16	0.189	14905.6	263144_at	None	10295.3	1257.4	0.122133	-162.76	35.693	48.3855	0.438934
AT5G48100	protein_coding	TT10	Laccase/Diphenol oxidase family protein	2063	584.287	235.771	505.779	150.688	-1.24963	4.35902e-05	-1.66591	1.5814e-08	-0.198927	0.88036	-0.615207	0.119574		910.148	461.989	380.725	278.563	208.292	220.458	548.186	530.483	438.667	111.75	153.555	186.758	10.1815	0.0686	148.418	248735_at	None	501.315	61.9956	0.123666	-5.54	34.5695	31.8087	-0.120081
AT5G66300	protein_coding	NAC105	NAC domain containing protein 105	1399	38.1624	1.01402	207.335	74.2075	-1.11903	0.183989	-0.878233	0.247242	1.35659	0.415679	1.59739	0.0865932		4.5967	109.891	0	1.49364	0.801122	0.747316	209.219	173.823	238.963	105.133	78.8213	38.668	2.6666	1.1316	2.35649	247084_at	None	282.186	35.692	0.126484	-14.09	26.8708	29.8543	0.151902
AT3G06830	protein_coding	AT3G06830	Plant invertase/pectin methylesterase inhibitor superfamily	2273	267.528	680.742	237.681	611.111	1.29716	2.26193e-06	1.30996	1.27627e-06	-0.163456	0.893898	-0.150665	0.717653		289.592	342.006	170.984	722.92	649.71	669.595	332.48	209.876	170.688	652.121	521.388	659.825	245.417	1.0525	233.176	258523_at	None	3633.15	459.868	0.126576	-294.22	18.8852	22.703	0.265624
AT1G50290	protein_coding	AT1G50290	hypothetical protein	902	756.932	1602.99	1512.16	1987.8	1.04779	4.37755e-05	0.383363	0.143928	0.965145	0.0108482	0.300713	0.38377		825.109	670.556	775.13	1736.35	1430	1642.6	1209.9	1090.58	2236.01	1746.09	2000.89	2216.42	60.3725	3.1752	19.0138	262421_at	None	1157.96	148.232	0.128011	-17.85	138.807	96.8591	-0.519121
AT5G17920	protein_coding	ATMS1	Cobalamin-independent synthase family protein	3314	422.415	1614.04	351.182	1979.86	1.87239	2.07746e-14	2.41433	1.82527e-23	-0.256224	0.782486	0.285718	0.410742		478.057	390.224	398.964	1897.66	1057.48	1886.97	363.295	338.634	351.616	1440.25	2156.2	2343.12	41.3776	805.215	0.051387	None	259343_s_at	2548.78	327.174	0.128365	NA	6816.24	4480.28	-0.605388
AT3G03780	protein_coding	MS2	methionine synthase 2	3042	1086.63	5070.96	1107.02	4833.18	2.13479	3.08395e-15	2.04298	3.02599e-14	0.0250609	0.991037	-0.066741	0.892435		1053.79	1146	1060.1	6627.26	3155.62	5429.99	971.49	825.339	1524.24	4139.9	4551.2	5808.43	88.9777	176.582	0.50389	None	259343_s_at	2548.78	327.174	0.128365	NA	6816.24	4480.28	-0.605388
AT2G38270	protein_coding	CXIP2	CAX-interacting protein 2	1159	1332.89	1296.99	1385.85	958.065	-0.0387666	0.884501	-0.524483	0.00271022	0.0543238	0.954216	-0.431393	0.0507696		1422.68	1318.69	1257.31	1310.67	1276.99	1303.32	1289.37	1219.34	1648.84	892.53	873.456	1108.21	51.7916	64.476	0.803269	267090_at	None	953.331	123.58	0.12963	-77.24	836.932	886.72	0.0833685
AT5G02720	protein_coding	AT5G02720	valine-tRNA ligase	1030	34.9104	51.3823	29.5162	36.795	0.529938	0.170892	0.297578	0.434442	-0.237494	0.884017	-0.469854	0.271786		44.8179	30.276	29.6373	58.9986	48.0673	47.0809	30.8152	21.8889	35.8444	33.8191	28.0253	48.5407	16.2467	10.7633	1.50945	251004_at	None	421.466	54.7217	0.129837	-13.41	53.456	67.7518	0.341907
AT3G55030	protein_coding	PGPS2	phosphatidylglycerolphosphate synthase 2	1394	544.037	428.2	736.732	420.438	-0.340099	0.089576	-0.797544	4.59714e-06	0.42977	0.22266	-0.0276754	0.930773		542.411	484.415	605.285	404.775	437.413	442.411	778.49	677.268	754.439	377.157	384.765	499.393	15.2348	15.6439	0.973849	251819_at	None	455.816	59.7052	0.130985	-4.1	242.361	304.659	0.33004
AT2G10970	protein_coding	AT2G10970	Plant invertase/pectin methylesterase inhibitor superfamily protein	844	440.452	1065.43	379.087	835.953	1.22926	4.91667e-06	1.10261	3.52461e-05	-0.211537	0.843949	-0.338185	0.350296		490.698	432.834	397.824	1274.07	902.865	1019.34	327.614	249.791	559.855	708.731	820.909	978.219	50.9978	0	26840.9	265401_at	None	1276.19	169.219	0.132598	-10.46	26.4483	30.7059	0.21534
AT4G29735	protein_coding	AT4G29735	transmembrane protein	855	59.1446	19.8927	106.702	34.0012	-1.44947	0.000162555	-1.53606	1.3959e-05	0.790129	0.291013	0.703539	0.152648		75.8456	60.5519	41.0363	17.1768	20.8292	21.6722	79.4708	68.2418	172.394	30.8783	33.2801	37.8453	5.0071	32.282	0.155105	253694_at	None	317.273	42.2254	0.133089	-6.96	907.831	864.167	-0.0711142
AT1G51915	protein_coding	AT1G51915	cryptdin protein-like protein	565	11.7789	64.7622	12.3833	71.1655	2.23572	3.19796e-08	2.32293	1.52895e-08	0.0410834	0.991264	0.128301	0.822474		16.0885	7.84932	11.399	67.9604	56.0786	70.2477	16.2185	3.86274	17.0688	45.5823	78.2374	89.6769	5.6217	0	2958.79	246349_at	None	129.551	17.4505	0.1347	-6.02	21.1497	23.3491	0.142729
AT4G37610	protein_coding	BT5	BTB and TAZ domain protein 5	1438	287.348	154.341	295.49	135.232	-0.872681	0.000357767	-1.09432	3.41327e-06	0.0348999	0.981814	-0.186744	0.597082		278.101	325.186	258.756	135.174	185.86	141.99	267.606	243.353	375.513	114.691	127.282	163.722	6.6676	3.2351	2.06102	253061_at	None	477.175	64.8691	0.135944	-16.96	355.513	710.669	0.999278
AT1G04760	protein_coding	VAMP726	vesicle-associated membrane protein 726	1445	580.572	1174.78	548.768	806.737	0.988333	4.69491e-05	0.54234	0.0278117	-0.0815358	0.951629	-0.527529	0.0859884		604.467	573.001	564.249	1283.78	1080.71	1159.83	442.766	403.013	800.525	724.905	791.132	904.174	34.4389	1.8968	18.1563	261178_at	None	931.429	127.633	0.137029	-6.43	50.9779	53.1266	0.0595632
AT4G37640	protein_coding	ACA2	calcium ATPase 2	3708	561.638	1001.09	480.724	878.322	0.818828	2.74116e-05	0.852708	8.80944e-06	-0.219926	0.735689	-0.186046	0.492435		606.765	631.31	446.839	1094.09	931.705	977.489	566.027	459.666	416.478	890.325	795.219	949.423	11.6392	19.6725	0.591648	253063_at	None	587.73	81.2258	0.138202	-19.18	394.707	209.514	-0.913734
AT1G22110	protein_coding	AT1G22110	structural constituent of ribosome	2378	2124.15	2845.81	1852.62	1868.54	0.416268	0.022267	0.0118507	0.951782	-0.194483	0.723169	-0.5989	0.00453875		2473.03	2007.18	1892.23	3084.36	2535.55	2917.52	2041.91	1814.2	1701.75	1799.76	1763.84	2042	39.8044	0.0749	531.434	255950_at	None	917.905	133.46	0.145396	-5.21	24.0277	34.6908	0.529857
AT2G33870	protein_coding	ArRABA1h	RAB GTPase homolog A1H	959	1182.26	1022.04	1355.5	961.794	-0.204654	0.488779	-0.481607	0.0393609	0.191132	0.825802	-0.0858211	0.817836		1326.15	1162.82	1057.82	1101.56	943.722	1020.83	1154.76	1075.13	1836.6	819.746	919.581	1146.05	62.0139	0.0198	3132.02	267447_at	None	1233.5	179.794	0.145759	-67.5	16.7326	18.125	0.115322
AT5G07420	protein_coding	AT5G07420	Pectin lyase-like superfamily protein	1428	2915.9	16525.8	1750.45	12820.8	2.35704	8.39094e-13	2.70138	7.19646e-17	-0.690149	0.349238	-0.345817	0.469987		4638.08	2667.65	1441.97	17623.4	13824.2	18129.9	2388.99	1247.67	1614.7	9835.48	13145.6	15481.2	459.569	0	241879	250608_at	None	4412.63	644.512	0.146061	-82.19	23.6803	26.4798	0.161205
AT4G16040	protein_coding	AT4G16040	transmembrane protein	540	281.244	459.288	297.273	280.53	0.670287	0.0619218	-0.078463	0.833641	0.074208	0.97124	-0.674542	0.104895		305.681	343.128	194.922	432.408	591.228	354.228	193.001	270.392	428.426	387.449	217.196	236.944	9.0164	0	4745.47	245472_at	None	200.74	30.5138	0.152007	-1.41	23.1445	22.1595	-0.0627468
AT2G29360	protein_coding	AT2G29360	NAD(P)-binding Rossmann-fold superfamily protein	1076	128.341	99.0863	198.945	115.129	-0.363691	0.198008	-0.763199	0.0013434	0.608397	0.185922	0.208889	0.539916		118.365	142.409	124.249	106.795	109.754	80.7101	183.269	160.948	252.618	105.868	110.35	129.168	6.9262	48.1807	0.143755	266293_at	None	197.478	30.1379	0.152614	-3.77	852.141	581.15	-0.55218
AT2G40400	protein_coding	AT2G40400	DUF399 family protein, putative (DUF399 and DUF3411)	3094	328.536	665.606	308.261	489.608	1.00053	1.87754e-07	0.652166	0.000940305	-0.0878784	0.931148	-0.436244	0.0726112		384.974	349.856	250.777	732.629	596.836	667.353	303.287	329.621	291.876	480.819	464.754	523.252	7.1689	9.785	0.732642	263805_at	None	326.237	49.8678	0.152858	-3.2	895.387	809.806	-0.144936
AT5G02840	protein_coding	LCL1	LHY/CCA1-like 1	2107	378.851	1179.36	460.849	1093.3	1.62022	3.83939e-30	1.2334	1.0585e-17	0.278071	0.46535	-0.10874	0.608842		397.615	395.83	343.109	1216.57	1151.21	1170.3	463.85	439.065	479.632	1019.72	1057.37	1202.82	17.8681	31.9307	0.55959	250972_at	None	905.009	138.943	0.153527	-5.07	1168.72	1809.96	0.631024
AT4G30690	protein_coding	AT4G30690	Translation initiation factor 3 protein	1132	242.149	219.721	217.019	160.049	-0.135511	0.702801	-0.421529	0.111259	-0.156214	0.889867	-0.442232	0.17816		327.515	208.568	190.363	215.83	225.115	218.216	241.656	178.974	230.428	121.308	178.662	180.177	10.2336	44.785	0.228505	253597_at	None	412.525	63.4002	0.153688	-4.53	324.776	579.124	0.834426
AT3G28780	protein_coding	AT3G28780	transmembrane protein, putative (DUF1216)	2391	6677.15	22065.6	4776.59	19350.6	1.65526	3.25327e-09	1.93647	1.14272e-12	-0.463203	0.521148	-0.181987	0.671933		8850.96	6655.1	4525.39	24052	14662.9	27481.8	5893.82	3871.76	4564.18	15897.2	19714.1	22440.6	677.995	0.0302	22450.2	256587_at	None	3195.3	496.039	0.15524	-470.44	63.538	81.6927	0.362588
AT2G45610	protein_coding	AT2G45610	alpha/beta-Hydrolases superfamily protein	1298	390.964	835.279	366.502	615.516	1.05648	0.000110404	0.723022	0.00842936	-0.0923189	0.951586	-0.425781	0.227814		491.847	381.253	299.793	971.61	678.551	855.676	309.774	274.255	515.476	541.106	575.687	729.756	35.6226	0.0767	464.441	267527_at	None	1151.96	178.897	0.155297	-40.76	31.0705	35.0021	0.171894
AT5G47560	protein_coding	TDT	tonoplast dicarboxylate transporter	2905	3439.35	5013.33	3517.26	3772.01	0.533564	0.0100665	0.0987942	0.648663	0.0317583	0.979447	-0.403011	0.109758		4101.41	3601.72	2614.92	5162.01	5217.71	4660.26	3598.89	3540.85	3412.04	3411.32	3434.86	4469.86	91.2676	68.3494	1.33531	248756_at	None	1759	273.861	0.155691	-12.44	1471.36	877.51	-0.745664
AT5G48780	protein_coding	AT5G48780	disease resistance protein (TIR-NBS class)	2161	675.723	526.771	836.911	463.558	-0.349541	0.212255	-0.829306	0.000496921	0.299404	0.6842	-0.180361	0.607001		707.893	732.23	587.047	506.343	646.506	427.464	994.196	736.496	780.042	388.92	392.939	608.816	9.6873	0.4115	23.5414	248673_at	None	353.535	55.2062	0.156155	-3.48	26.1873	29.6404	0.1787
AT3G53920	protein_coding	SIGC	RNApolymerase sigma-subunit C	2222	152.396	156.339	130.477	118.084	0.0370662	0.913947	-0.14462	0.5559	-0.214797	0.795016	-0.396483	0.152222		155.139	139.045	163.005	159.819	141.799	167.399	158.942	135.196	97.2919	127.924	114.437	111.89	3.9981	36.2184	0.110389	251929_at	None	202.827	31.7585	0.156579	-1.32	467.385	358.661	-0.381988
AT3G20200	protein_coding	AT3G20200	kinase with adenine nucleotide alpha hydrolases-like domain-containing protein	3135	5297.43	4505.38	4514.89	3304.99	-0.229485	0.324038	-0.442342	0.0234974	-0.226354	0.708483	-0.439211	0.0735946		5498.81	5375.67	5017.82	4666.87	4499.9	4349.38	5442.94	4672.63	3429.11	3113.56	2972.44	3828.96	64.816	1.3933	46.5198	257120_at	None	2561.81	401.43	0.156698	-55.6	63.8862	46.1009	-0.470711
AT1G69935	protein_coding	SHW1	short hypocotyl in white light1	1306	238.216	533.024	201.385	409.416	1.13637	1.00799e-07	1.00125	3.53373e-06	-0.238046	0.759748	-0.373166	0.173475		298.786	218.66	197.202	599.695	503.906	495.47	248.144	169.961	186.049	384.508	401.113	442.625	10.751	32.6222	0.329561	260409_at	None	345.027	54.2492	0.157232	-3.92	496.614	547.046	0.139537
AT3G58510	protein_coding	AT3G58510	DEA(D/H)-box RNA helicase family protein	2576	1824.05	1989.71	1445.19	1430.62	0.12241	0.694502	-0.0148925	0.953562	-0.327563	0.587916	-0.464865	0.102529		2007.61	1767.22	1697.31	2041.05	2328.06	1600	1704.57	1454.97	1176.04	1181.46	1330.04	1780.37	33.4119	26.4544	1.263	251534_at	None	1423.5	223.94	0.157316	-8.68	550.193	625.429	0.184909
AT3G28830	protein_coding	AT3G28830	mucin-like protein, putative (DUF1216)	2107	138598	157435	80775	117935	0.17329	0.718556	0.513924	0.143628	-0.733351	0.303499	-0.392717	0.40038		215248	135261	65285.3	157367	157105	157833	118309	63645.1	60370.5	111150	107881	134775	5538.65	0.0952	58179.1	256581_at	None	10637.6	1674.23	0.157388	-345.97	34.3876	32.7472	-0.0705158
AT1G72340	protein_coding	AT1G72340	NagB/RpiA/CoA transferase-like superfamily protein	1558	5306.45	1611.15	7624.24	1104.68	-1.69016	3.03331e-21	-2.73978	1.95914e-55	0.514073	0.129109	-0.535551	0.0240663		5198.87	4628.86	6091.61	1708.72	1505.31	1619.43	6477.68	7782.14	8612.89	1071.92	944.687	1297.44	33.7954	18.479	1.82885	260428_at	None	905.391	142.586	0.157486	-69.87	279.82	204.958	-0.449169
AT5G18140	protein_coding	AT5G18140	Chaperone DnaJ-domain superfamily protein	1930	1732.35	1294.52	1969.87	1001.11	-0.413191	0.0442161	-0.959443	1.37285e-07	0.181513	0.788491	-0.364739	0.133462		1761.69	1738.06	1697.31	1355.47	1345.08	1183	1746.74	1740.81	2422.06	852.83	989.645	1160.86	40.4201	26.261	1.53917	250017_at	None	1268.06	200.428	0.15806	-26.57	500.535	725.344	0.535196
AT3G27650	protein_coding	LBD25	LOB domain-containing protein 25	999	28.0401	1823.35	18.129	1289.67	5.59125	4.21743e-59	5.59768	1.68808e-52	-0.479672	0.723507	-0.47325	0.302386		33.3261	30.276	20.5181	2201.62	1085.52	2182.91	22.7059	18.0261	13.655	1993.86	1129.77	745.388	5.8228	5.9276	0.98232	258241_at	None	356.372	58.2644	0.163493	NA	106.546	113.58	0.0922278
AT1G10070	protein_coding	BCAT-2	branched-chain amino acid transaminase 2	1752	555.266	1138.46	469.26	883.223	1.01835	4.53258e-08	0.89677	1.51899e-06	-0.239167	0.691397	-0.360749	0.134612		628.599	557.302	479.896	1282.29	971.761	1161.33	470.337	433.915	503.528	771.958	864.115	1013.6	34.8265	13.945	2.49742	264524_at	None	946.339	155.751	0.164582	-116.23	98.7233	93.5231	-0.078068
AT4G14810	protein_coding	AT4G14810	hypothetical protein	261	1456.26	501.697	1806.28	485.23	-1.47433	2.27126e-07	-1.81954	3.63464e-11	0.297845	0.76198	-0.047367	0.926901		1606.55	1430.82	1331.4	398.054	593.632	513.406	1615.37	1429.21	2374.26	357.306	371.92	726.465	159.607	0	84003.6	245579_at	None	2046.93	340.384	0.166291	-96.27	21.076	23.2266	0.140176
AT3G11740	protein_coding	AT3G11740	LURP-one-like protein (DUF567)	800	698.309	907.821	803.461	825.629	0.369496	0.145921	0.0400001	0.875906	0.195308	0.813542	-0.134188	0.689413		750.412	653.737	690.777	923.067	914.081	886.316	728.212	600.013	1082.16	735.933	766.026	974.928	50.2825	0	26464.5	258781_at	None	1378.11	229.201	0.166316	-50.6	27.954	29.0532	0.0556427
AT3G53300	protein_coding	CYP71B31	cytochrome P450, family 71, subfamily B, polypeptide 31	1670	1.52605	3.57649	0	8.39282	0.743199	0.389768	2.41938	0.000491707	-0.68817	0.791415	0.988011	0.252512		2.29835	0	2.27979	2.98727	4.00561	3.73658	0	0	0	8.08718	10.5095	6.58179	0	0.0078	0	251988_at	None	89.544	14.9677	0.167155	NA	16.951	18.6611	0.138669
AT3G01820	protein_coding	AT3G01820	P-loop containing nucleoside triphosphate hydrolases superfamily protein	1386	1017.02	895.836	1358.19	855.483	-0.177956	0.567976	-0.648363	0.00599166	0.405482	0.476234	-0.0649247	0.872184		1258.35	1054.05	738.653	969.37	712.999	1005.14	1357.49	1138.22	1578.86	744.02	888.637	933.792	51.5108	24.73	2.08293	258998_at	None	605.547	102.775	0.169723	-7.16	171.143	153.52	-0.156774
AT1G16560	protein_coding	AT1G16560	Per1-like family protein	1959	77.7443	55.7963	95.4684	69.0745	-0.461327	0.1307	-0.442536	0.105592	0.281051	0.763041	0.299843	0.405847		98.8292	75.1292	59.2746	59.7455	56.0786	51.5648	105.42	83.6928	97.2919	58.8158	77.6535	70.7543	3.5892	26.6371	0.134744	246320_at	None	249.298	42.6724	0.17117	-2.67	299.022	303.981	0.0237291
AT1G70540	protein_coding	EDA24	Plant invertase/pectin methylesterase inhibitor superfamily protein	841	3615.26	3526.52	5332.16	4035.12	-0.0348387	0.92977	-0.390585	0.11492	0.544519	0.271749	0.188773	0.591476		3823.31	3674.6	3347.88	3806.53	3328.66	3444.38	4391.98	4121.55	7482.94	3281.92	3892.02	4931.41	242.493	0	127628	260306_at	None	3142.32	538.789	0.171462	-131.18	39.6576	52.4392	0.403047
AT4G16110	protein_coding	RR2	response regulator 2	2666	3705.38	1723.05	3475.12	1282.19	-1.07465	5.42925e-06	-1.39949	7.09915e-10	-0.0899798	0.944433	-0.414821	0.17987		4369.17	3929.15	2817.82	1687.06	2063.69	1418.4	4005.98	3669.61	2749.78	1226.31	1084.23	1536.03	64.0053	8.2515	7.75681	245477_at	None	1572.64	272.37	0.173193	-7.38	158.982	117.047	-0.44178
AT1G72460	protein_coding	AT1G72460	Leucine-rich repeat protein kinase family protein	2401	631.871	1194.9	532.647	895.248	0.888478	0.00100323	0.722983	0.00655172	-0.237444	0.806505	-0.402939	0.243238		864.181	630.189	401.244	1332.32	1145.61	1106.77	676.313	503.444	418.184	840.331	878.711	966.701	23.1154	0.0067	3450.06	260424_at	None	1057.18	183.242	0.173332	-3.8	100.465	112.52	0.163497
AT1G59700	protein_coding	GSTU16	glutathione S-transferase TAU 16	1124	165.346	83.1733	191.576	90.0484	-0.959139	0.000152712	-1.05907	1.41628e-05	0.205796	0.826194	0.10587	0.790588		210.299	160.35	125.389	98.58	66.4932	84.4467	201.11	189.274	184.343	83.8126	83.4922	102.84	10.2671	30.2832	0.339036	262916_at	None	412.986	71.5916	0.173351	-27.13	540.113	425.512	-0.344062
AT5G03690	protein_coding	FBA4	Aldolase superfamily protein	1955	3547.61	7364.02	3001.09	6390.08	1.01948	9.08649e-05	1.05474	3.04122e-05	-0.233407	0.803393	-0.198147	0.598862		4435.82	3701.52	2505.49	8590.65	4879.64	8621.78	3503.2	2676.88	2823.17	6367.55	6006.18	6796.52	248.89	5.769	43.1427	250917_at	None	3545.14	617.337	0.174136	-80.27	146.876	154.004	0.0683667
AT2G15535	protein_coding	LCR10	low-molecular-weight cysteine-rich 10	563	65.919	51.5269	57.4592	44.9947	-0.336973	0.404336	-0.32237	0.363184	-0.203168	0.889867	-0.188564	0.701533		70.0998	69.5226	58.1347	53.7709	54.4763	46.3336	45.4119	39.915	87.0506	31.6135	44.9573	58.4134	4.4862	0	2361.16	265473_at	None	214.925	37.4604	0.174295	-13.17	16.1813	15.6351	-0.0495347
AT5G57830	protein_coding	AT5G57830	zein-binding protein (Protein of unknown function, DUF593)	1617	3208.69	1856.38	3577.41	1501.08	-0.780096	6.72345e-07	-1.23836	1.64153e-16	0.154871	0.783167	-0.303392	0.139487		3178.62	3430.15	3017.31	1795.35	2011.62	1762.17	3780.54	3408.23	3543.47	1471.13	1296.17	1735.95	95.228	2.7728	34.3436	247885_at	None	1397.58	244.48	0.174931	-14.76	36.6418	30.2209	-0.277944
AT4G30420	protein_coding	UMAMIT34	nodulin MtN21 /EamA-like transporter family protein	1286	53.541	8.47024	70.8236	10.2576	-2.39193	1.39352e-08	-2.55852	1.79029e-10	0.371371	0.791433	0.204784	0.775699		67.8014	39.2466	53.5751	5.97455	11.2157	8.22047	64.8741	65.6666	81.93	3.67599	8.17406	18.9226	4.1996	0.0116	362.034	253618_at	None	184.693	32.562	0.176304	-3.25	65.6939	76.94	0.227975
AT2G18180	protein_coding	AT2G18180	Sec14p-like phosphatidylinositol transfer family protein	2267	20006.2	9164.11	21263.4	7848.35	-1.09801	1.21202e-06	-1.40168	1.17121e-10	0.0857046	0.944989	-0.217968	0.49871		21263.2	22378.4	16376.9	8706.41	11359.1	7426.82	24167.2	19169.5	20453.5	7151.27	6511.22	9882.56	388.556	0.1258	3088.68	263062_at	None	4196.59	744.063	0.177302	-184.25	40.0839	41.0943	0.0359163
AT4G33780	protein_coding	AT4G33780	ATP phosphoribosyltransferase regulatory subunit	1160	283.83	273.063	437.218	304.779	-0.0544173	0.880545	-0.504763	0.0343758	0.603004	0.179298	0.152659	0.662248		286.145	278.09	287.254	260.64	271.581	286.969	356.808	343.784	611.061	313.194	258.067	343.076	9.3387	29.0076	0.32194	253303_at	None	234.036	42.1976	0.180304	-5.41	239.104	262.315	0.133662
AT4G12930	protein_coding	AT4G12930	hypothetical protein	640	41.3172	137.209	38.9637	122.331	1.63683	6.77449e-07	1.57121	2.63866e-06	-0.092745	0.965478	-0.158366	0.742574		57.4588	45.9746	20.5181	152.351	121.771	137.506	35.6808	23.1765	58.0338	108.074	127.282	131.636	9.0248	0	4749.89	254793_at	None	513.869	92.9618	0.180906	-51.7	13.9224	13.8002	-0.0127131
AT3G20530	protein_coding	AT3G20530	Protein kinase superfamily protein	1780	40148.1	28662.7	40496.8	20230.8	-0.480373	0.00345717	-0.989328	4.99582e-11	0.0123149	0.992808	-0.49664	0.0122152		41789.8	40520.4	38134.1	27563.6	32725.9	25698.7	40423.1	39518.4	41548.8	19597.4	17954.3	23140.8	619.621	0.1444	4291.01	257090_at	None	5441.2	985.324	0.181086	-425.23	23.9911	24.7282	0.0436543
AT5G38760	protein_coding	AT5G38760	Late embryogenesis abundant protein (LEA) family protein	582	1989.04	5467.31	902.749	5810.81	1.25056	0.0231624	2.2829	4.88314e-06	-0.956178	0.417707	0.0761549	0.93415		3731.38	1490.25	745.492	6036.53	4675.35	5690.06	1151.52	602.588	954.143	3716.43	6102.52	7613.49	833.66	0	438769	249536_at	None	8213.45	1489	0.181288	-232.4	15.8112	18.6545	0.238577
AT1G65590	protein_coding	HEXO3	beta-hexosaminidase 3	2271	1762.18	2114.82	1630.44	1621.04	0.259631	0.18676	-0.00837947	0.965787	-0.11083	0.88094	-0.37884	0.0799762		1955.9	1798.62	1532.02	2362.93	1977.97	2003.55	1774.31	1524.5	1592.51	1567.44	1468.41	1827.27	30.6509	13.4094	2.28578	264684_at	None	528.044	96.4211	0.1826	-3.27	132.378	156.144	0.23821
AT4G28680	protein_coding	TYRDC	L-tyrosine decarboxylase	2592	173.671	1016.97	150.222	900.71	2.47304	6.04316e-26	2.50256	1.02696e-25	-0.200458	0.846991	-0.170941	0.629862		227.537	174.928	118.549	1103.05	839.576	1108.27	160.563	136.484	153.619	767.547	829.667	1104.92	11.6005	1.9475	5.95661	253788_at	None	651.835	119.092	0.182703	-43.46	120.944	110.469	-0.1307
AT1G32220	protein_coding	AT1G32220	NAD(P)-binding Rossmann-fold superfamily protein	1452	1085.76	892.322	1306.33	853.336	-0.278067	0.21156	-0.602981	0.00152739	0.261071	0.632429	-0.0638426	0.839487		1175.61	1157.21	924.456	955.927	845.184	875.854	1214.77	1130.5	1573.74	763.135	824.412	972.46	48.1756	46.906	1.02707	245793_at	None	1449.53	265.743	0.18333	-28.75	2391.13	2420.37	0.0175307
AT5G45950	protein_coding	AT5G45950	GDSL-like Lipase/Acylhydrolase superfamily protein	1396	8.34377	9.84099	6.8473	22.2068	0.177586	0.8372	1.36403	0.0209873	-0.181671	0.95611	1.00477	0.157166		5.74588	5.60666	13.6788	7.46818	16.8236	5.23121	0	10.3006	10.2413	19.1151	32.6962	14.809	0.0175	25.431	0.000688137	248921_at	None	180.022	33.0795	0.183752	1.2	1250.48	606.206	-1.04461
AT2G47340	protein_coding	AT2G47340	Plant invertase/pectin methylesterase inhibitor superfamily protein	1010	4936.08	6558.27	3379.85	4765.54	0.39512	0.215182	0.477703	0.0876892	-0.526629	0.393171	-0.444046	0.21495		6349.2	4346.28	4112.75	6342.73	7565.8	5766.29	3388.05	2361.42	4390.08	3542.92	4623.6	6130.12	479.133	0.0307	15606.9	260577_at	None	2970.72	547.923	0.184441	-144.21	34.9062	43.0897	0.303859
AT2G37730	protein_coding	AT2G37730	glycosyltransferase (DUF604)	1687	38.395	32.6459	36.4947	21.4549	-0.210153	0.716261	-0.706639	0.10496	-0.0632533	0.980946	-0.55974	0.308427		66.6522	29.1546	19.3782	39.5814	23.2326	35.1238	32.4371	41.2026	35.8444	19.1151	18.0997	27.1499	1.4514	0	763.895	267176_at	None	164.792	30.4563	0.184816	-1.52	28.2672	34.0443	0.268284
AT1G55000	protein_coding	AT1G55000	peptidoglycan-binding LysM domain-containing protein	1186	195.224	411.45	274.863	384.978	1.04985	1.71987e-06	0.479407	0.0324235	0.476704	0.317105	-0.0937428	0.781249		209.15	185.02	191.503	423.446	423.794	387.109	241.656	227.902	355.03	306.578	413.958	434.398	10.1599	35.9309	0.282762	256353_at	None	474.862	87.8218	0.184942	-6.35	365.209	541.961	0.569467
AT1G21070	protein_coding	AT1G21070	Nucleotide-sugar transporter family protein	1743	526.336	341.905	688.364	322.191	-0.607701	0.00939051	-1.07011	6.3369e-07	0.377346	0.486639	-0.0850583	0.813308		638.942	571.879	368.187	335.321	365.312	325.082	741.187	630.915	692.991	312.459	281.421	372.694	15.3088	4.3546	3.51555	261455_at	None	461.216	85.4761	0.185328	-2.41	115.235	74.1951	-0.635178
AT1G22850	protein_coding	AT1G22850	SNARE associated Golgi protein family	1311	54.8938	113.959	45.0615	104.1	1.02227	5.41295e-05	1.16389	9.49473e-06	-0.269186	0.795652	-0.127563	0.717126		56.3096	63.9159	44.456	115.757	106.549	119.57	55.143	42.4902	37.5513	92.6349	108.598	111.068	2.8869	101.775	0.0283654	264728_at	None	274.974	51.024	0.18556	-1.22	2124.54	2316.94	0.12507
AT2G47020	protein_coding	AT2G47020	Peptide chain release factor 1	2023	850.191	586.63	862.972	429.511	-0.528875	0.00161102	-0.994941	2.41733e-10	0.0211301	0.985213	-0.444935	0.030434		910.148	888.095	752.332	577.29	650.511	532.089	883.91	860.104	844.903	410.24	401.113	477.18	13.7748	3.739	3.68409	266751_at	None	583.035	108.291	0.185736	-5.99	54.1941	74.5282	0.45965
AT3G28840	protein_coding	AT3G28840	hypothetical protein (DUF1216)	1575	438.794	6376.72	305.139	5704.39	3.30505	2.4372e-11	3.59341	1.47157e-13	-0.429377	0.823106	-0.141011	0.872599		563.096	355.462	397.824	6990.96	1710.4	10428.8	374.648	242.065	298.703	4959.64	6647.84	5505.67	109.96	1.4765	74.4732	256582_at	None	1230.2	233.65	0.189929	-158.49	38.2056	47.988	0.32889
AT2G15640	protein_coding	AT2G15640	F-box family protein	1818	222.56	206.119	244.457	152.802	-0.106445	0.775422	-0.650576	0.0138306	0.125955	0.916648	-0.418176	0.217267		279.25	223.145	165.285	210.603	173.844	233.91	218.95	186.699	327.72	146.304	154.139	157.963	4.0287	0	2120.37	265489_at	None	126.722	24.3305	0.191999	-7.85	17.0168	15.5844	-0.126863
AT4G13560	protein_coding	UNE15	Late embryogenesis abundant protein (LEA) family protein	4151	3054.16	8578.07	2368.99	9090.53	1.42643	9.89124e-07	1.85732	3.56437e-11	-0.350677	0.704176	0.0802086	0.874045		4012.92	2922.19	2227.36	8835.61	7258.97	9639.62	2341.96	1600.46	3164.55	6335.94	9225.01	11710.7	871.287	3.1996	272.311	254716_at	None	4798.78	923.455	0.192435	-207.11	36.7456	58.2567	0.664851
AT5G63910	protein_coding	FCLY	farnesylcysteine lyase	1878	181.644	130.721	212.863	103.078	-0.463423	0.0538253	-1.02089	2.33075e-06	0.21955	0.778428	-0.337917	0.245189		204.553	164.836	175.544	132.187	132.185	127.791	267.606	176.399	194.584	101.457	93.4178	114.359	3.8037	15.6258	0.243424	247300_at	None	135.384	26.3307	0.194489	-5.79	300.438	269.526	-0.156644
AT4G19830	protein_coding	AT4G19830	FKBP-like peptidyl-prolyl cis-trans isomerase family protein	1088	192.11	185.949	257.037	167.81	-0.0461574	0.881157	-0.601172	0.00290703	0.406632	0.364014	-0.148382	0.608578		199.957	193.99	182.383	185.958	185.059	186.829	243.278	218.889	308.944	155.127	154.139	194.163	7.4467	16.6516	0.447206	254545_at	None	462.751	91.0742	0.196811	-4.09	683.104	700.491	0.0362609
AT2G01670	protein_coding	NUDT17	nudix hydrolase homolog 17	1470	914.522	1204.13	823.389	994.994	0.389474	0.0759868	0.269589	0.192335	-0.150509	0.849852	-0.270394	0.302684		976.8	1037.23	729.534	1222.54	1189.67	1200.19	854.717	647.653	967.798	943.259	963.955	1077.77	40.6131	36.1036	1.1249	265872_at	None	1443.41	285.501	0.197797	-6.39	962.289	771.318	-0.319145
AT1G09970	protein_coding	LRR XI-23	Leucine-rich receptor-like protein kinase family protein	3598	256.41	427.354	183.666	274.204	0.702966	0.0350507	0.545084	0.089136	-0.453836	0.599881	-0.611718	0.120044		297.637	294.91	176.684	433.901	522.332	325.83	248.144	202.15	100.706	247.026	248.141	327.444	5.2335	53.5735	0.0976882	264663_at	None	370.597	73.3602	0.197951	-7.05	758.438	362.462	-1.0652
AT1G52680	protein_coding	AT1G52680	late embryogenesis abundant protein-related / LEA protein-like protein	730	359.737	1818.7	265.297	1412.05	2.21996	5.60403e-13	2.28616	8.28045e-14	-0.413778	0.671235	-0.347577	0.428692		461.969	310.609	306.632	2294.97	856.4	2304.72	269.228	238.202	288.462	1127.06	1679.18	1429.89	133.426	0	70224.3	262156_at	None	2285.29	456.254	0.199648	-99.85	35.2025	31.9595	-0.139433
AT3G44430	protein_coding	AT3G44430	transmembrane protein	1494	219.866	72.0266	239.525	54.0699	-1.56413	4.47953e-11	-2.08018	1.31864e-18	0.116819	0.913632	-0.399233	0.238487		273.504	226.509	159.586	65.72	80.1122	70.2477	259.497	209.876	249.204	49.2583	53.7152	59.2361	6.3392	20.1224	0.315032	252659_at	None	170.023	33.9778	0.199842	-1.61	235.422	261.875	0.15363
AT2G37450	protein_coding	UMAMIT13	nodulin MtN21 /EamA-like transporter family protein	2318	50.4518	32.5079	49.625	29.5543	-0.601083	0.106826	-0.698358	0.0433596	-0.0252438	0.992808	-0.122518	0.820652		65.503	47.0959	38.7565	32.86	39.255	25.4087	47.0337	48.9281	52.9131	37.4951	29.7769	21.3908	2.5933	14.7834	0.17542	265967_at	None	214.867	42.9822	0.200041	-1.21	644.499	452.123	-0.511461
AT1G70040	protein_coding	AT1G70040	transmembrane protein, putative (DUF1163)	805	28.7907	46.6332	34.4805	39.0605	0.647809	0.125435	0.17003	0.684674	0.229984	0.893023	-0.247795	0.636308		32.1769	31.3973	22.7979	41.8218	36.0505	62.0272	24.3278	29.6144	49.4994	28.6727	35.0317	53.477	2.1841	0	1149.53	257415_at	None	115.438	23.5924	0.204373	NA	24.6802	26.5648	0.106161
AT1G22650	protein_coding	A/N-InvD	Plant neutral invertase family protein	2355	369.433	505.902	342.877	475.131	0.445373	0.038254	0.464473	0.0222518	-0.109191	0.902311	-0.0900915	0.767924		402.212	383.496	322.591	568.329	438.214	511.164	351.942	280.693	395.995	449.941	443.151	532.302	11.4516	7.5435	1.51808	264200_at	None	625.656	128.383	0.205197	-5.09	110.466	98.9517	-0.158801
AT4G34980	protein_coding	SLP2	subtilisin-like serine protease 2	2865	112.34	84.9024	103.451	80.0514	-0.387843	0.230372	-0.35135	0.230789	-0.111918	0.940732	-0.0754253	0.872599		144.796	94.1919	98.0311	92.6054	76.9078	85.194	123.261	106.869	80.2231	69.1086	102.76	68.2861	2.4071	119.062	0.0202171	253218_at	None	248.793	51.0524	0.2052	-1.27	944.749	559.153	-0.756689
AT3G06483	protein_coding	PDK	pyruvate dehydrogenase kinase	1762	2691.85	2661.77	3653.38	3068.51	-0.0159388	0.959843	-0.247426	0.212731	0.432829	0.270627	0.201341	0.447875		2957.98	2925.55	2192.02	2739.33	2601.24	2644.75	4072.47	3479.04	3408.63	2640.1	2839.32	3726.12	147.889	61.469	2.40591	258902_at	None	2518.34	516.992	0.20529	-9.2	780.236	620.411	-0.330687
AT3G09760	protein_coding	AT3G09760	RING/U-box superfamily protein	2040	16656.1	13012.3	14119.4	8495.43	-0.350996	0.069281	-0.72232	2.34665e-05	-0.23488	0.639508	-0.606204	0.00535945		17778.9	16595.7	15593.8	13527.9	13998.8	11510.2	15594.1	14266.4	12497.7	8240.1	7277.25	9968.94	189.352	9.6974	19.526	258718_at	None	1851.49	380.436	0.205476	-105.64	92.8716	72.5556	-0.356151
AT4G23490	protein_coding	AT4G23490	fringe-like protein (DUF604)	2129	824.509	844.263	659.714	599.992	0.0328901	0.943639	-0.13225	0.671589	-0.309024	0.739234	-0.474165	0.194987		1151.47	839.878	482.176	862.575	934.109	736.106	778.49	642.503	558.148	516.109	549.997	733.87	21.2105	6.2455	3.39613	254209_at	None	1015.21	210.356	0.207205	-13.47	161.105	142.089	-0.181213
AT5G20390	protein_coding	AT5G20390	Glycosyl hydrolase superfamily protein	1403	106220	31603.8	135962	23155	-1.71137	1.41399e-17	-2.499	4.17435e-37	0.348619	0.504899	-0.43901	0.104828		107534	95502.7	115622	31470.2	35385.6	27955.6	115635	121759	170491	21436.2	19738.6	28290.2	1358.37	0.0102	133174	246123_at	None	5823.91	1211.49	0.20802	-299.44	24.6016	24.9358	0.0194644
AT5G28010	protein_coding	AT5G28010	Polyketide cyclase/dehydrase and lipid transport superfamily protein	1093	247.427	408.755	217.904	298.37	0.681989	0.0719929	0.424861	0.237308	-0.172347	0.912069	-0.429475	0.349885		325.217	283.697	133.368	334.575	569.598	322.093	257.875	194.425	201.411	351.425	183.332	360.353	40.0067	5.5641	7.19015	246727_at	None	523.353	108.879	0.20804	-2.23	41.2269	45.1169	0.130085
AT5G17480	protein_coding	PC1	pollen calcium-binding protein 1	603	119.232	259.547	79.4597	381.574	1.05201	0.00439983	2.11796	8.72083e-10	-0.542544	0.586446	0.523411	0.254967		180.421	102.041	75.2332	299.474	157.821	321.346	107.042	57.9411	73.3956	263.936	415.125	465.662	157.586	0	82939.9	246431_at	None	1783.28	372.039	0.208626	-71.75	13.7705	13.7049	-0.00688299
AT3G52720	protein_coding	ACA1	alpha carbonic anhydrase 1	2940	441.867	856.24	446.872	721.291	0.930303	5.25242e-05	0.674711	0.00342656	0.0139339	0.994615	-0.241658	0.441585		442.433	428.349	454.819	905.89	902.064	760.767	338.967	394	607.648	598.451	720.485	844.937	27.0425	22.1607	1.22029	252011_at	None	670.163	139.956	0.208839	-6.11	1002.83	1065.02	0.0868026
AT3G25140	protein_coding	QUA1	Nucleotide-diphospho-sugar transferases superfamily protein	2290	88.3308	40.4419	75.9213	49.0786	-1.07475	0.00053197	-0.604531	0.0531036	-0.205398	0.878551	0.264816	0.543334		113.768	91.9492	59.2746	39.5814	37.6528	44.0916	92.4456	82.4052	52.9131	44.8471	51.3798	51.0089	3.2233	54.8738	0.0587402	257816_at	None	274.927	57.4613	0.209006	-5.29	1252.94	996.416	-0.330499
AT2G40475	protein_coding	ASG8	hypothetical protein	1254	109.519	138.883	80.9812	105.656	0.336748	0.163829	0.373269	0.110095	-0.423969	0.440775	-0.387448	0.140821		117.216	109.891	101.451	154.591	129.782	132.275	71.3615	81.1176	90.4644	102.928	106.263	107.777	9.3539	24.9682	0.374633	255825_at	None	676.444	142.897	0.211247	-2.37	583.122	212.122	-1.4589
AT5G61710	protein_coding	AT5G61710	cotton fiber protein	948	5515.47	2708.18	7253.82	2619.03	-1.00116	7.83909e-06	-1.43404	1.94223e-11	0.385591	0.477585	-0.0472973	0.904044		5655.1	5737.86	5153.47	2682.57	3238.14	2203.83	6972.35	6271.81	8517.31	2131.34	2319.68	3406.08	294.389	0	154942	247539_at	None	2306.65	488.758	0.21189	-85.15	19.2238	19.1853	-0.00289254
AT3G01620	protein_coding	AT3G01620	beta-1,4-N-acetylglucosaminyltransferase family protein	1536	1830.28	1413.88	1678.42	912.878	-0.365418	0.100261	-0.861116	8.88514e-06	-0.123879	0.886498	-0.619576	0.012802		1872.01	1879.35	1739.48	1436.13	1470.06	1335.45	1694.84	1268.27	2072.15	825.627	858.276	1054.73	105.876	0.1293	818.84	257523_at	None	2475.25	524.651	0.211959	-96.6	36.4777	42.7333	0.228347
AT3G48360	protein_coding	BT2	BTB and TAZ domain protein 2	2623	88.0715	45.6922	70.3721	56.1745	-0.877967	0.0316766	-0.312312	0.442741	-0.301815	0.839546	0.26384	0.635786		96.5308	61.6733	106.01	43.3155	49.6696	44.0916	82.7145	66.9542	61.4475	47.0527	26.8576	94.6132	1.5313	4.4458	0.344437	252367_at	None	139.194	29.5235	0.212103	-6.57	49.901	545.785	3.45119
AT2G36630	protein_coding	AT2G36630	Sulfite exporter TauE/SafE family protein	1936	1237.61	922.609	1359.58	875.769	-0.417801	0.0244847	-0.625834	0.000257515	0.133189	0.845482	-0.0748434	0.783944		1293.97	1307.47	1111.4	964.142	974.165	829.52	1527.79	1260.54	1290.4	815.334	797.554	1014.42	31.9754	33.1176	0.965511	265203_at	None	789.108	168.194	0.213144	1.17	832.447	284.767	-1.54757
AT2G16980	protein_coding	AT2G16980	Major facilitator superfamily protein	2671	106.563	117.113	109.441	83.455	0.13182	0.726426	-0.376516	0.183444	0.0289284	0.988802	-0.479408	0.157864		127.559	99.7985	92.3316	111.276	124.975	115.087	103.799	86.2679	138.257	77.1958	65.3925	107.777	3.428	0.0949	36.1222	266526_at	None	87.8149	18.8278	0.214404	-3.19	53.7072	69.9569	0.381351
AT2G17420	protein_coding	NTRA	NADPH-dependent thioredoxin reductase A	2195	995.895	897.082	1040.71	759.066	-0.147688	0.586684	-0.447189	0.030457	0.0627744	0.954912	-0.236727	0.393213		1254.9	955.375	777.409	951.446	890.848	848.95	1109.35	1099.59	913.178	696.968	720.485	859.746	41.4433	61.3643	0.675365	None	264904_s_at	789.29	170.127	0.215544	NA	551.611	598.767	0.118342
AT4G30310	protein_coding	AT4G30310	FGGY family of carbohydrate kinase	2244	1126.47	758.944	1267.63	615.253	-0.559742	0.00569977	-1.02478	4.13785e-08	0.166779	0.816859	-0.298256	0.243617		1239.96	1109	1030.47	751.299	894.053	631.482	1214.77	1198.74	1389.4	594.775	527.811	723.174	20.4173	49.3495	0.413729	253612_at	None	784.524	169.227	0.215706	-17.06	741.842	608.556	-0.285723
AT2G15240	protein_coding	AT2G15240	UNC-50 family protein	1495	691.753	380.504	826.522	318.601	-0.845184	3.63451e-05	-1.34823	4.20052e-12	0.250267	0.690154	-0.252779	0.362348		721.683	657.1	696.477	418.218	398.959	324.335	733.078	727.483	1019	309.518	274.415	371.871	16.3886	23.9808	0.683405	263303_at	None	749.428	162.741	0.217153	-4.87	611.747	628.811	0.0396926
AT5G03760	protein_coding	ATCSLA09	Nucleotide-diphospho-sugar transferases superfamily protein	2433	36489.2	20326.3	32788.8	15150	-0.817396	0.0019341	-1.07843	1.48768e-05	-0.149402	0.891681	-0.410439	0.221298		39396.1	39123.3	30948.2	20070.7	24257.2	16650.9	41877.9	34715.8	21772.9	15062.7	12247.1	18140.2	515.001	40.6677	12.6636	250892_at	None	2915.88	633.502	0.217259	-196.99	776.947	413.84	-0.908743
AT5G47620	protein_coding	AT5G47620	RNA-binding (RRM/RBD/RNP motifs) family protein	2307	22668.6	23562.3	21482.8	16088.4	0.0548257	0.848876	-0.409961	0.0339784	-0.0760989	0.939131	-0.540886	0.0233784		24054.6	21464.5	22486.7	25313.4	21090.3	24283.3	24251.6	24121.5	16075.4	15197.3	15270.9	17797.2	503.787	26.1228	19.2853	248758_at	None	5004.24	1098.13	0.219441	-137.28	684.865	822.994	0.265061
AT3G06780	protein_coding	AT3G06780	glycine-rich protein	1034	753.413	528.382	1122.95	503.934	-0.499884	0.0337428	-1.12957	6.5957e-08	0.562213	0.169977	-0.0674736	0.853479		800.976	607.762	851.503	564.595	474.264	546.288	922.835	1048.09	1397.93	433.032	496.282	582.488	59.0597	28.8458	2.04743	258501_at	None	1062.37	233.243	0.21955	-1.2	215.705	409.278	0.924022
AT4G37940	protein_coding	AGL21	AGAMOUS-like 21	2266	123.646	36.6896	185.652	36.6207	-1.66484	7.30021e-08	-2.23885	3.70969e-14	0.563046	0.412853	-0.0109635	0.986203		172.376	124.468	74.0933	29.8727	36.8516	43.3443	167.051	202.15	187.756	33.0839	31.5285	45.2498	6.5901	0	3468.47	253014_at	None	156.047	34.3396	0.22006	NA	22.8482	23.5207	0.041852
AT1G63000	protein_coding	NRS/ER	nucleotide-rhamnose synthase/epimerase-reductase	1466	2334.46	3853.96	2371.34	3794.92	0.707497	0.00122011	0.663588	0.00179068	0.0218981	0.988802	-0.0220105	0.9538		2450.04	2374.98	2178.34	4501.82	3229.32	3830.74	2669.57	2102.62	2341.83	3070.19	3432.52	4882.04	127.328	62.353	2.04204	261105_at	None	2627.11	578.479	0.220196	-12.04	687.908	558.788	-0.299914
AT4G27980	protein_coding	AT4G27980	trichohyalin-like protein (DUF3444)	2161	1108.14	894.189	907.255	721.558	-0.303225	0.212678	-0.323999	0.134207	-0.282562	0.638998	-0.303336	0.272007		1218.13	1115.73	990.57	829.715	1083.12	769.735	1109.35	861.392	751.025	691.821	659.179	813.674	26.9329	0.0455	591.932	253845_at	None	1012.11	224.901	0.222212	-9.04	45.0587	55.7603	0.307434
AT3G58670	protein_coding	AT3G58670	2-aminoethanethiol dioxygenase, putative (DUF1637)	1547	108.827	74.5514	134.014	42.5983	-0.528162	0.0664301	-1.59421	6.97696e-10	0.288576	0.737698	-0.777474	0.0209697		137.901	107.648	80.9326	75.4286	81.7145	66.5111	142.723	126.183	133.136	33.8191	43.7896	50.1862	2.406	11.5125	0.20899	251554_at	None	188.947	42.3093	0.223921	-1.13	115.136	183.948	0.675955
AT3G07330	protein_coding	CSLC6	Cellulose-synthase-like C6	2784	3397.61	2551.4	2953.01	2004.42	-0.401577	0.144885	-0.543531	0.0265342	-0.196452	0.831339	-0.338405	0.29258		3887.66	3556.86	2748.29	2612.37	2721.41	2320.41	3761.08	3099.21	1998.75	1868.87	1756.84	2387.54	51.6409	17.9452	2.8777	259041_at	None	1354.22	304.207	0.224636	-8.94	246.827	196.344	-0.33012
AT3G52610	protein_coding	AT3G52610	GATA zinc finger protein	1662	149.042	171.279	171.07	179.34	0.194853	0.568309	0.0665836	0.820385	0.188632	0.863964	0.0603625	0.891381		170.078	134.56	142.487	185.211	141.799	186.829	157.32	149.359	206.532	141.893	155.891	240.235	7.4006	15.9811	0.463085	252008_at	None	560.56	126.036	0.22484	-4.08	408.313	287.551	-0.505859
AT1G27930	protein_coding	AT1G27930	glucuronoxylan 4-O-methyltransferase-like protein (DUF579)	2042	87.8765	209.168	96.7098	215.401	1.2134	7.49582e-07	1.12831	3.97516e-06	0.126341	0.918598	0.0412494	0.920192		102.277	99.7985	61.5544	202.388	198.678	226.437	98.9331	78.5424	112.654	177.918	228.874	239.413	6.3744	29.9688	0.212701	259588_at	None	345.389	78.0281	0.225914	-34.23	871.68	294.331	-1.56636
AT5G47840	protein_coding	AMK2	adenosine monophosphate kinase	1430	408.646	329.634	592.891	323.086	-0.304398	0.172402	-0.858998	4.64115e-06	0.524931	0.135693	-0.029669	0.931339		409.107	441.805	375.026	351.005	318.046	319.851	518.993	518.895	740.784	307.313	306.527	355.417	16.0124	77.058	0.207797	248748_at	None	651.277	147.376	0.226288	-15.59	2433.55	2595.93	0.0931873
AT2G26850	protein_coding	AT2G26850	F-box family protein	1890	106375	57746.6	101274	38483.8	-0.864916	1.12863e-05	-1.36981	2.44915e-13	-0.0695842	0.948708	-0.574478	0.0198847		104815	102417	111893	53125.7	70637.4	49476.8	100741	97826.5	105254	40341	29978.9	45131.3	1369.95	0.01	136995	266850_at	None	5060.31	1151.34	0.227525	-163.64	23.6214	21.0454	-0.16659
AT1G22200	protein_coding	AT1G22200	Endoplasmic reticulum vesicle transporter protein	1755	12095.3	9744.87	13436.1	7839.55	-0.306483	0.153344	-0.764138	3.13295e-05	0.149032	0.838269	-0.308622	0.209338		13194.8	12453.5	10637.5	9809.46	11040.3	8384.88	13492.2	11894.7	14921.5	7098.34	7112.01	9308.3	301.317	24.0377	12.5352	255925_at	None	4107.22	935.224	0.227702	-204.53	630.571	505.019	-0.320323
AT5G09820	protein_coding	AT5G09820	Plastid-lipid associated protein PAP / fibrillin family protein	1666	49.3057	20.2469	54.3646	20.9772	-1.20454	0.000521619	-1.2955	0.000113997	0.133028	0.938766	0.0420729	0.946674		60.9063	45.9746	41.0363	19.4173	14.4202	26.9034	45.4119	57.9411	59.7406	19.1151	21.6029	22.2135	1.4847	10.0694	0.147447	250503_at	None	73.1043	16.664	0.227949	1.13	360.005	304.975	-0.239326
AT3G24120	protein_coding	AT3G24120	Homeodomain-like superfamily protein	1402	500.523	600.559	498.547	477.832	0.258893	0.212967	-0.0587424	0.772087	-0.00781242	0.997413	-0.325448	0.153117		465.416	551.695	484.456	618.365	583.217	600.094	441.144	457.091	597.406	429.356	477.598	526.543	13.9304	15.89	0.876677	257250_at	None	587.085	133.87	0.228025	-12.88	275.574	266.44	-0.0486284
AT4G07960	protein_coding	CSLC12	Cellulose-synthase-like C12	2841	52373.3	21970.1	42602.7	15438.1	-1.21523	9.49606e-07	-1.41963	3.16136e-09	-0.288912	0.716717	-0.493319	0.126176		54749.1	52598.3	49772.4	20280.6	28085.7	17544	51237.6	47608.3	28962.3	15205.4	12663.4	18445.5	478.256	0.4163	1148.83	255175_at	None	2444.81	557.492	0.228031	-145.86	29.9084	29.6274	-0.0136199
AT3G30720	protein_coding	QQS	qua-quine starch	687	64.3837	76.4169	92.6195	74.8046	0.23714	0.505048	-0.294279	0.304666	0.497887	0.464675	-0.0335327	0.944589		73.5473	74.0079	45.5959	83.6436	76.1066	69.5003	81.0927	82.4052	114.361	66.903	69.4795	88.0315	6.4807	2.8675	2.26005	256940_at	None	653.502	149.248	0.228381	-18.36	692.273	592.219	-0.22521
AT1G16760	protein_coding	AT1G16760	kinase with adenine nucleotide alpha hydrolases-like domain-containing protein	2601	3394.23	3292.9	2217.6	2001.03	-0.0428515	0.888714	-0.145955	0.49728	-0.601894	0.0759651	-0.704997	0.00453111		3779.64	3220.47	3182.59	3425.65	3270.98	3182.07	2732.82	2318.93	1601.05	1968.86	1889.37	2144.84	51.4253	0	27065.9	255765_at	None	1034.89	237.625	0.229615	-59.15	20.831	21.294	0.0317118
AT5G65520	protein_coding	AT5G65520	Tetratricopeptide repeat (TPR)-like superfamily protein	876	586.998	124.998	852.834	102.337	-2.14755	4.39856e-16	-2.94696	6.78478e-30	0.520492	0.39732	-0.27892	0.484678		494.146	456.382	810.466	111.276	143.401	120.318	666.582	936.071	955.85	78.6662	93.4178	134.927	7.5708	12.078	0.626826	247169_at	None	200.284	46.0098	0.229723	-12.54	112.977	80.7167	-0.485092
AT3G05820	protein_coding	INVH	invertase H	2277	3268.82	6548.35	2596.97	4094.54	0.97832	1.17098e-05	0.641146	0.00426586	-0.324174	0.598501	-0.661348	0.0180011		4110.6	3248.5	2447.36	6696.72	7048.28	5900.06	2843.11	2071.72	2876.08	3750.24	3762.4	4770.98	103.378	0.2469	418.706	258732_at	None	2063.02	474.695	0.230097	-29.06	38.8925	48.7422	0.325679
AT2G16730	protein_coding	AT2G16730	glycosyl hydrolase family 35 protein	2991	68966.3	52978.4	44515.9	35045.2	-0.363731	0.31441	-0.32963	0.29463	-0.603656	0.348956	-0.569554	0.14144		93776.2	69167.1	43955.5	52625.3	61815.4	44494.4	64191.3	37946.3	31409.9	34005.8	30031.5	41098.3	1122.22	0.0141	79590.3	265404_at	None	7054.52	1628.51	0.230846	-284.88	21.8636	23.6523	0.113448
AT4G27110	protein_coding	COBL11	COBRA-like protein 11 precursor	2264	4758.26	4508.48	4139.67	3251.96	-0.0767137	0.754988	-0.343644	0.0490768	-0.197967	0.716717	-0.464897	0.0307839		4911.58	4813.88	4549.33	4716.16	4783.5	4025.79	4518.48	4263.18	3637.35	2835.66	3082.2	3838.01	82.9874	0	43677.6	253924_at	None	1816.09	419.94	0.231233	-16.51	28.3786	30.7658	0.116528
AT3G02440	protein_coding	TBL20	TRICHOME BIREFRINGENCE-LIKE 20	1611	842.299	1304.57	753.56	900.126	0.619274	0.00283016	0.252986	0.228512	-0.159363	0.840037	-0.525651	0.0360773		968.756	832.028	726.114	1400.28	1182.46	1330.97	695.775	614.176	950.73	938.112	832.586	929.678	27.4332	0	14438.5	258479_at	None	970.631	225.548	0.232373	-4.3	26.6476	32.0896	0.268098
AT1G06970	protein_coding	CHX14	cation/hydrogen exchanger 14	2885	2199.12	1498.56	2144.22	1107.88	-0.547521	0.000303804	-0.943092	4.04786e-11	-0.0359852	0.968008	-0.431556	0.0211952		2373.05	2142.87	2081.45	1575.04	1559.79	1360.86	2267.35	2163.14	2002.16	1037.36	1057.96	1228.33	25.5985	0.064	399.977	256051_at	None	900.276	210.687	0.234025	-32.95	24.9465	32.7282	0.391698
AT3G51730	protein_coding	AT3G51730	saposin B domain-containing protein	1142	74.6365	93.3228	76.0721	130.146	0.310093	0.340016	0.761023	0.00504928	0.0152848	0.995268	0.466215	0.154841		89.6357	82.9786	51.2953	89.6182	96.9358	93.4144	72.9834	57.9411	97.2919	116.896	137.791	135.749	6.1164	135.34	0.0451927	252075_at	None	431.718	101.061	0.23409	-2.56	2582.07	2606.68	0.0136883
AT1G17455	protein_coding	ELF4-L4	ELF4-like 4	1057	300.823	250.022	441.787	257.66	-0.261184	0.307238	-0.760123	0.000278687	0.539261	0.182089	0.0403225	0.913443		327.515	317.337	257.617	241.222	254.757	254.087	415.194	365.673	544.493	286.727	213.109	273.144	13.4288	3.836	3.50073	261039_at	None	183.144	43.0425	0.235019	-16.17	21.8147	23.643	0.116111
AT4G16745	protein_coding	AT4G16745	Exostosin family protein	2427	37356.3	17628.5	43916.4	13356.6	-1.06803	1.78206e-10	-1.6928	9.2994e-26	0.23009	0.644465	-0.394678	0.0727045		37187.3	37075.7	37805.8	18172.3	18833.6	15879.7	39574.8	41838.7	50335.8	12389.6	11793.4	15886.8	359.254	1.7743	202.477	245314_at	None	3747.02	884.523	0.23606	-2.36	87.4709	104.289	0.253706
AT2G45970	protein_coding	CYP86A8	cytochrome P450, family 86, subfamily A, polypeptide 8	2645	153.716	305.785	136.184	287.292	0.965745	6.08571e-05	1.04093	1.33169e-05	-0.165333	0.88036	-0.0901526	0.809799		198.807	127.832	134.508	333.828	265.172	318.356	126.505	145.497	136.55	255.849	248.141	357.885	4.5845	17.9411	0.255531	266921_at	None	198.612	46.932	0.2363	2.18	371.628	245.897	-0.595804
AT2G29020	protein_coding	AT2G29020	Rab5-interacting family protein	919	36.7947	30.3541	50.5684	36.9284	-0.262152	0.560843	-0.422692	0.225267	0.431283	0.684141	0.270744	0.569061		50.5638	35.8826	23.9378	30.6195	32.0449	28.398	42.1682	51.5032	58.0338	28.6727	42.6219	39.4907	3.3203	37.5758	0.0883627	266789_at	None	301.728	71.3084	0.236333	-6.95	1446.99	1588.14	0.134282
AT1G13640	protein_coding	AT1G13640	Phosphatidylinositol 3- and 4-kinase family protein	2781	738.837	410.049	787.603	391.329	-0.820724	0.00281573	-0.975813	0.000190542	0.0892639	0.951013	-0.0658244	0.886546		834.302	855.576	526.632	394.32	516.724	319.104	926.078	808.601	628.13	338.926	343.894	491.166	12.7337	18.2911	0.696169	256071_at	None	225.893	53.4436	0.236588	-5.65	179.389	528.558	1.55897
AT4G36640	protein_coding	AT4G36640	Sec14p-like phosphatidylinositol transfer family protein	2036	196.015	390.098	205.965	320.815	0.977983	4.07196e-08	0.628841	0.000639576	0.07032	0.947642	-0.278822	0.221227		218.343	183.898	185.803	442.116	349.289	378.889	217.328	200.863	199.704	301.431	322.875	338.139	7.6584	15.1413	0.505795	246247_at	None	451.291	106.846	0.236757	-5.21	382.298	174.071	-1.13502
AT4G00090	protein_coding	AT4G00090	Transducin/WD40 repeat-like superfamily protein	1759	252.759	184.262	277.904	134.802	-0.446264	0.0579308	-1.01886	1.41911e-06	0.130193	0.889867	-0.442403	0.109792		295.338	266.877	196.062	180.73	198.678	173.377	288.69	239.49	305.531	123.513	127.866	153.027	4.1794	9.9909	0.418321	255711_at	None	302.771	71.7162	0.236866	-5.38	364.617	471.413	0.370612
AT4G33860	protein_coding	AT4G33860	Glycosyl hydrolase family 10 protein	2021	58321	13218.9	74558.2	12167.7	-2.10738	1.91401e-35	-2.57388	7.49322e-53	0.3488	0.39715	-0.117703	0.665782		63102.4	60371.4	51489.1	12455.4	14540.4	12661	78817.2	74498.1	70359.1	13103.4	9504.68	13895	563.57	0.0242	23288	None	253312_s_at	3493.16	829.81	0.237553	NA	22.6285	26.6949	0.238421
AT1G17530	protein_coding	TIM23-1	translocase of inner mitochondrial membrane 23	1429	310.786	399.425	364.527	345.533	0.355845	0.107073	-0.0751126	0.733111	0.223912	0.732924	-0.207045	0.439649		330.963	303.881	297.513	413.737	331.665	452.873	332.48	341.209	419.891	310.989	329.882	395.73	17.4748	33.0535	0.528682	260687_at	None	338.157	80.5113	0.238088	-9.53	111.757	160.34	0.520768
AT4G24630	protein_coding	AT4G24630	DHHC-type zinc finger family protein	1798	12153.8	7279.1	12170.5	5081.15	-0.729055	2.54088e-05	-1.24238	3.2903e-14	0.00198641	1	-0.511341	0.0181613		12246.8	11862.6	12351.9	7153.02	8015.23	6669.04	12830.5	12553.9	11127.1	4681.74	4364.95	6196.76	212.341	13.2702	16.0013	254142_at	None	1298.98	312.235	0.240369	-5.92	118.84	135.53	0.189593
AT3G11690	protein_coding	AT3G11690	hypothetical protein	1794	12430.6	10527.2	14152.5	8864.43	-0.236335	0.247615	-0.665311	9.36425e-05	0.184452	0.753426	-0.244524	0.289183		13668.3	13269.8	10353.7	10873.7	10922.5	9785.35	15016.7	13777.1	13663.5	8123.94	8052.03	10417.3	423.805	5.4678	77.5092	259103_at	None	3011.65	724.589	0.240596	-33	215.367	805.861	1.90374
AT1G20540	protein_coding	AT1G20540	Transducin/WD40 repeat-like superfamily protein	1268	81.0372	46.1708	113.357	61.0232	-0.784279	0.00444948	-0.859338	0.000766981	0.461545	0.458016	0.386486	0.263068		74.6965	86.3426	82.0725	50.7836	48.8685	38.8604	116.773	95.281	128.016	49.2583	63.057	70.7543	4.5295	14.92	0.303586	259564_at	None	478.822	115.237	0.240668	-4.07	595.972	761.527	0.353649
AT4G04800	protein_coding	MSRB3	methionine sulfoxide reductase B3	853	254.199	232.861	295.488	228.473	-0.12348	0.672596	-0.362449	0.0944657	0.208867	0.783167	-0.0301022	0.935639		263.161	265.756	233.679	243.463	211.496	243.625	285.446	256.229	344.789	196.298	206.103	283.017	16.4409	23.831	0.689896	255301_at	None	343.289	83.2847	0.242608	-2.21	173.042	206.332	0.253848
AT2G37010	protein_coding	NAP12	non-intrinsic ABC protein 12	3712	1836.24	2641.87	1571.05	1996.23	0.511092	0.0438869	0.336356	0.163909	-0.219246	0.795056	-0.393982	0.193987		1939.81	2209.02	1359.9	2840.15	2547.57	2537.88	2038.67	1373.85	1300.64	2160.75	1689.69	2138.26	25.7442	0	13549.6	263889_at	None	1217.37	296.728	0.243745	-4.97	34.4705	33.6923	-0.0329441
AT1G74320	protein_coding	AT1G74320	Protein kinase superfamily protein	1664	4030.58	2956.03	4467.12	2472.58	-0.438725	0.0445728	-0.836915	1.9307e-05	0.145271	0.857996	-0.252919	0.350296		4227.82	4007.64	3856.27	3115.73	3319.85	2432.51	4705	3894.93	4801.44	2157.07	2161.45	3099.2	67.0737	9.0889	7.37974	260244_at	None	1733.91	424.275	0.244693	-32.54	180.619	984.712	2.44675
AT1G15020	protein_coding	QSOX1	quiescin-sulfhydryl oxidase 1	2744	1084.22	443.658	1198.47	367.291	-1.26715	5.22059e-12	-1.67775	1.01059e-20	0.141792	0.851906	-0.268807	0.293437		1233.07	1120.21	899.378	405.522	515.923	409.529	1253.69	1163.97	1177.74	349.219	328.13	424.526	16.8161	7.7279	2.17602	260740_at	None	411.986	100.892	0.244892	-3.52	214.805	200.135	-0.102053
AT2G32440	protein_coding	KAO2	ent-kaurenoic acid hydroxylase 2	1963	237.712	147.904	216.827	133.216	-0.670318	0.00119937	-0.691537	0.000723784	-0.12889	0.886498	-0.150109	0.611182		268.907	226.509	217.72	154.591	132.185	156.936	209.219	227.902	213.359	111.75	134.872	153.027	4.7293	10.6573	0.443762	266335_at	None	218.365	53.6884	0.245866	-2.21	254.216	199.117	-0.352439
AT3G59090	protein_coding	Cand3	tobamovirus multiplication protein	1865	985.308	819.565	896.073	645.513	-0.26206	0.182036	-0.469096	0.00645897	-0.133313	0.84224	-0.340349	0.118858		1031.96	906.036	1017.93	805.817	853.996	798.88	927.7	1014.61	745.905	600.657	611.887	723.997	20.2515	16.7497	1.20907	251506_at	None	751.885	184.901	0.245917	-4.27	240.911	322.63	0.421381
AT3G07870	protein_coding	AT3G07870	F-box and associated interaction domains-containing protein	1910	979.904	767.972	806.155	477.163	-0.346332	0.0755031	-0.747136	1.78438e-05	-0.276229	0.547424	-0.677034	0.00184149		1084.82	1015.93	838.964	769.969	752.254	781.692	872.557	871.692	674.216	519.785	432.057	479.648	24.8241	11.8084	2.10224	258647_at	None	399.348	98.9406	0.247755	-1.97	106.114	201.434	0.924696
AT4G03290	protein_coding	AT4G03290	EF hand calcium-binding protein family	1093	121354	81719.6	122763	56679	-0.561358	0.003071	-1.09714	3.03572e-10	0.0163769	0.990908	-0.5194	0.0231892		120744	121633	121684	78724.3	90367.4	76067	113337	106028	148923	53605.5	50256.4	66175	2843.8	0.0814	34936.1	255423_at	None	3517.47	872.059	0.247922	-70.07	12.2821	13.2384	0.108171
AT2G29980	protein_coding	FAD3	fatty acid desaturase 3	1746	749.937	1507.82	738.725	1143.61	0.992454	1.31042e-08	0.62089	0.000486609	-0.0215929	0.98663	-0.393158	0.0805966		884.866	727.744	637.202	1601.92	1528.54	1393	765.515	708.17	742.491	988.106	1164.22	1278.51	29.5566	85.2588	0.346669	266865_at	None	949.92	235.524	0.24794	-11.23	1682.26	1175.21	-0.517482
AT2G23310	protein_coding	ATRER1C1	Rer1 family protein	1305	927.284	943.559	1225.33	924.9	0.0244571	0.947567	-0.395674	0.0826246	0.391326	0.465712	-0.0288056	0.943194		1053.79	965.467	762.591	1003.72	964.551	862.402	1187.2	990.15	1498.64	808.718	809.232	1156.75	30.1343	26.9732	1.11719	245083_at	None	770.017	191.53	0.248735	2.42	285.546	342.533	0.262519
AT2G39570	protein_coding	ACR9	ACT domain-containing protein	1840	8589.92	5248.67	9148.25	4415.06	-0.700647	5.14819e-05	-1.03641	2.80051e-10	0.0895855	0.907161	-0.246175	0.281993		8942.89	8692.56	8134.3	5337.51	5595.04	4813.46	9823.57	9221.65	8399.53	3991.39	3861.66	5392.13	195.612	26.2709	7.44595	266984_at	None	2874.73	717.519	0.249596	-16.84	592.714	1355.57	1.1935
AT5G66290	protein_coding	AT5G66290	hypothetical protein	1350	133.417	62.2018	151.85	62.3878	-1.07405	1.46115e-06	-1.24845	8.45302e-09	0.177803	0.835269	0.00339993	0.993875		143.647	130.075	126.529	66.4668	64.0898	56.0487	141.101	140.346	174.101	68.3734	59.5538	59.2361	5.2847	9.2875	0.569012	247083_at	None	238.066	59.6631	0.250616	NA	188.319	232.434	0.303641
AT1G70420	protein_coding	AT1G70420	DNA ligase-like protein, putative (DUF1645)	1277	1190.59	814.428	1154.28	613.919	-0.537479	0.0109544	-0.892968	4.87799e-06	-0.0448135	0.971325	-0.400303	0.1205		1383.61	1196.46	991.71	766.235	935.711	741.337	1183.95	1000.45	1278.45	542.576	580.942	718.238	34.8779	7.4039	4.71075	264314_at	None	979.092	245.892	0.251143	-18.5	49.4389	30.0172	-0.719856
AT3G24530	protein_coding	AT3G24530	AAA-type ATPase family protein / ankyrin repeat family protein	2293	9070.87	9824.12	7457.56	6038.15	0.113469	0.627524	-0.30051	0.0879062	-0.278468	0.518322	-0.692447	0.000974926		9777.19	8701.54	8733.89	9982.72	10654.1	8835.51	8093.05	7679.13	6600.49	5605.15	5359.85	7149.47	179.815	11.2493	15.9845	258134_at	None	2094.42	526.363	0.251316	-7.97	78.6135	66.8796	-0.23321
AT2G02140	protein_coding	LCR72	low-molecular-weight cysteine-rich 72	725	16838.9	10918	21772.4	13241.4	-0.605744	0.0250773	-0.69533	0.00592527	0.359259	0.606165	0.269673	0.440407		18286.8	18218.3	14011.6	10739.2	11520.9	10493.8	20818.1	14133.8	30365.3	12342.5	11881.6	15500.1	1196.63	0	629805	266115_at	None	6661.64	1677.92	0.251878	-214.21	23.1646	25.4125	0.133619
AT3G24220	protein_coding	NCED6	nine-cis-epoxycarotenoid dioxygenase 6	1885	533.386	168.326	402.017	114.446	-1.56979	3.21088e-06	-1.71023	2.23389e-07	-0.385563	0.721408	-0.526011	0.245143		725.13	506.842	368.187	158.325	209.894	136.759	523.859	421.039	261.152	101.457	72.3988	169.481	7.3738	0	3880.95	257242_at	None	379.009	95.5027	0.25198	-4.12	32.3259	44.5283	0.46203
AT5G52960	protein_coding	AT5G52960	tRNA dimethylallyltransferase	912	6.4099	48.1798	5.36327	44.6314	2.57505	6.26295e-09	2.58759	2.80985e-08	-0.109749	0.974258	-0.0972156	0.87575		4.5967	11.2133	3.41969	50.0368	38.4539	56.0487	3.24371	7.72549	5.12063	44.1119	56.0507	33.7317	1.1049	21.3285	0.0518039	248285_at	None	78.7294	19.8738	0.252432	-5.13	914.793	1049.99	0.198857
AT5G11450	protein_coding	PPD5	PsbP domain protein (Mog1/PsbP/DUF1795-like photosystem II reaction center PsbP family protein)	1267	56.522	159.023	51.8276	124.017	1.44025	7.66809e-08	1.20574	1.46291e-05	-0.11163	0.94718	-0.346144	0.304232		78.144	54.9453	36.4767	179.983	150.611	146.474	43.79	55.366	56.3269	121.308	137.207	113.536	2.7761	55.5577	0.0499679	250371_at	None	198.37	50.0998	0.252558	-2.53	1182.04	1275.63	0.109935
AT4G15530	protein_coding	PPDK	pyruvate orthophosphate dikinase	3670	20286.1	17934.9	15737	12773.2	-0.173131	0.57408	-0.293284	0.22351	-0.356822	0.55129	-0.476974	0.108282		23054.8	20654.9	17148.6	18794.4	19259.8	15750.4	19486.6	15725.2	11999.3	11411	10679.4	16229.1	298.036	100.713	2.95926	245528_at	None	5675.81	1434.41	0.252723	-199.57	891.514	819.692	-0.121176
AT1G79860	protein_coding	ROPGEF12	RHO guanyl-nucleotide exchange factor 12	1936	18124.5	10920	15014.1	6450.16	-0.719094	0.00011152	-1.19917	8.19722e-12	-0.267142	0.597097	-0.747218	0.000915806		19247.6	17487.2	17638.8	11158.2	11181.3	10420.6	16452.1	16804.2	11786	6298.44	5563.61	7488.43	222.355	0.0168	13235.4	260161_at	None	2939.44	744.073	0.253135	-71.32	23.2545	25.3784	0.126088
AT1G76670	protein_coding	AT1G76670	Nucleotide-sugar transporter family protein	1804	147.917	69.9936	186.914	80.0063	-1.0438	5.27337e-05	-1.18142	1.70713e-06	0.32341	0.668444	0.185791	0.6243		182.719	137.924	123.109	76.1754	67.2943	66.5111	180.026	162.235	218.48	101.457	73.5665	64.9952	4.0243	72.6389	0.0554014	259882_at	None	271.659	68.9071	0.253653	-9.27	1295.74	837.132	-0.630252
AT1G67810	protein_coding	SUFE2	sulfur E2	1228	4583.82	4941.35	4693.93	3610.36	0.106565	0.680804	-0.372312	0.0495186	0.0334417	0.977606	-0.445436	0.0602535		4839.18	4372.07	4540.21	5150.8	5084.72	4588.52	4082.21	4269.62	5729.98	3280.45	3266.7	4283.92	150.282	14.7543	10.1857	245193_at	None	2224.27	565.859	0.254402	-56.95	58.1098	46.995	-0.306273
AT3G21570	protein_coding	AT3G21570	proline-rich nuclear receptor coactivator	1139	14518.8	9033.26	18152.2	7939.16	-0.66317	0.0136305	-1.15574	2.63866e-06	0.312147	0.688871	-0.180418	0.62825		16725.1	15116.7	11714.7	9150.02	9679.96	8269.79	15856.9	13039.3	25560.5	7190.24	7010.42	9616.82	504.909	0.0392	12880.3	258168_at	None	4095.71	1042.11	0.25444	-89.36	46.1284	48.9519	0.085709
AT5G02020	protein_coding	SIS	E3 ubiquitin-protein ligase RLIM-like protein	1668	1258.29	2312.1	1202.6	1778.74	0.851884	0.000751015	0.548287	0.0287707	-0.0639379	0.965357	-0.367534	0.258597		1618.04	1299.62	857.202	2442.84	2434.61	2058.85	1338.03	970.836	1298.93	1528.48	1632.48	2175.28	41.1281	2.3875	17.2264	251039_at	None	2014.94	513.925	0.255057	-4.58	146.496	446.956	1.60927
AT1G06890	protein_coding	AT1G06890	nodulin MtN21 /EamA-like transporter family protein	2042	19213.9	12709.9	21484.3	9462.68	-0.586844	0.00168175	-1.16438	1.46119e-11	0.158577	0.811347	-0.418963	0.0697856		19552.1	19273.5	18816.3	12777.3	14882.5	10469.9	21458.7	20432.6	22561.5	8753.27	8344.54	11290.2	340.937	34.3965	9.91196	260818_at	None	2673.28	682.191	0.255188	-8.21	253.056	255.852	0.0158532
AT1G62960	protein_coding	ACS10	ACC synthase 10	1956	1811.87	1203.66	1928.13	1001.72	-0.582643	0.000398056	-0.933544	1.71122e-09	0.0882434	0.90013	-0.262658	0.216182		1819.15	1954.48	1661.97	1311.41	1124.78	1174.78	2051.64	1819.35	1913.41	993.988	871.705	1139.47	35.653	28.0906	1.26921	261108_at	None	893.765	228.429	0.25558	-45.38	758.949	534.461	-0.505919
AT5G61360	protein_coding	AT5G61360	hypothetical protein	963	6433.02	3249.02	8726.62	2970.82	-0.957838	7.60686e-05	-1.5111	4.04786e-11	0.427601	0.453289	-0.125657	0.735575		6627.3	6431.96	6239.79	3325.58	3601.85	2819.62	7108.58	7090.71	11980.6	2668.77	2485.5	3758.2	245.118	3.7981	64.5371	247547_at	None	2432.25	622.562	0.255961	-14.7	76.78	80.0862	0.0608231
AT3G60040	protein_coding	AT3G60040	F-box family protein	2924	1358.2	1445.55	1709.01	1195.86	0.0890331	0.663633	-0.509872	0.000503796	0.327555	0.286613	-0.271351	0.153117		1429.58	1418.48	1226.53	1535.46	1394.75	1406.45	1613.74	1649.39	1863.91	1204.99	1104.08	1278.51	24.9607	1.509	16.5412	None	251451_s_at	108.905	28.0263	0.257348	NA	64.5816	50.3658	-0.358678
AT3G60050	protein_coding	AT3G60050	Pentatricopeptide repeat (PPR) superfamily protein	1899	7.95761	12.4539	3.96427	7.74345	0.557489	0.412257	0.696589	0.265214	-0.704159	0.718658	-0.565059	0.438376		10.3426	8.97066	4.55959	14.9364	11.2157	11.2097	1.62185	5.15032	5.12063	6.61678	11.6772	4.93634	0.014	3.9465	0.00354745	None	251451_s_at	108.905	28.0263	0.257348	NA	64.5816	50.3658	-0.358678
AT1G03210	protein_coding	AT1G03210	Phenazine biosynthesis PhzC/PhzF protein	1095	1045.61	401.904	1585.22	449.01	-1.34435	1.94275e-09	-1.77534	2.19142e-16	0.585042	0.175283	0.154046	0.653359		1100.91	1166.19	869.741	341.296	475.066	389.351	1670.51	1402.18	1682.98	508.757	319.956	518.316	29.5958	20.1674	1.46751	264355_at	None	1362.63	351.05	0.257627	-10.42	270.267	242.691	-0.155263
AT1G08030	protein_coding	TPST	tyrosylprotein sulfotransferase	2218	2832.66	1642.38	2671.63	1282.68	-0.77243	7.07717e-05	-1.04008	2.22409e-08	-0.0830365	0.932871	-0.350691	0.161613		3175.17	2785.39	2537.41	1581.76	1930.71	1414.67	2891.76	2581.6	2541.54	1222.63	1087.73	1537.67	53.9153	10.3393	5.2146	260647_at	None	1295.25	334.512	0.258259	-3.2	230.767	248.845	0.108812
AT5G43600	protein_coding	UAH	ureidoglycolate amidohydrolase	1875	7.96071	10.7834	3.72958	10.0002	0.370468	0.620615	1.0984	0.0728878	-0.797821	0.66573	-0.0698855	0.941625		6.89506	6.72799	10.2591	8.215	14.4202	9.7151	6.48741	1.28758	3.41375	8.82237	14.5965	6.58179	0.103	22.7431	0.00452885	249103_at	None	108.759	28.2048	0.259334	1.24	243.791	230.077	-0.0835315
AT4G25780	protein_coding	AT4G25780	CAP (Cysteine-rich secretory proteins, Antigen 5, and Pathogenesis-related 1 protein) superfamily protein	1219	42136.3	25775.9	43208.3	21493.6	-0.698081	0.000120415	-0.991852	8.55865e-09	0.0356818	0.974395	-0.25809	0.279696		43897.4	40280.5	42230.9	25120	28242.8	23964.9	42630.4	42445.1	44549.4	19142.3	18188.4	27149.9	1561.2	4.7804	326.583	254024_at	None	9765.55	2533.75	0.259458	-398.86	169.301	79.1347	-1.09721
AT5G01690	protein_coding	CHX27	cation/H exchanger 27	2553	1714.79	2035.8	1607.7	1642.61	0.244326	0.213424	0.0299753	0.877199	-0.0915449	0.902311	-0.305896	0.15849		1842.13	1793.01	1509.22	2310.66	1808.13	1988.61	1719.16	1627.5	1476.45	1580.68	1521.54	1825.62	35.7399	0	18810.5	251102_at	None	1083.74	281.261	0.259528	-23.48	82.6261	87.7073	0.0861006
AT2G48150	protein_coding	GPX4	glutathione peroxidase 4	1021	1760.65	1560.06	2143.74	1443.13	-0.171075	0.514048	-0.559449	0.00576288	0.277887	0.630673	-0.110487	0.720541		2080.01	1722.37	1479.59	1575.79	1558.18	1546.2	1928.38	1865.7	2637.12	1280.71	1370.32	1678.36	90.3208	0.1462	617.789	262350_at	None	1830.53	476.615	0.26037	-24.52	25.488	23.2592	-0.132019
AT1G47980	protein_coding	AT1G47980	desiccation-like protein	1191	14.4077	21.4564	18.5464	87.2229	0.482283	0.437509	1.9948	2.39688e-05	0.303312	0.89133	1.81583	0.00140851	≥ 2x up	13.7901	12.3347	17.0984	20.1641	12.818	31.3873	30.8152	12.8758	11.9481	124.248	104.511	32.909	5.5135	0.0364	151.47	259615_at	None	225.047	58.7231	0.260937	-64.86	89.0719	92.5601	0.0554209
AT3G05100	protein_coding	AT3G05100	S-adenosyl-L-methionine-dependent methyltransferases superfamily protein	2005	130.389	123.459	160.132	120.832	-0.0761115	0.796471	-0.395237	0.0563554	0.288811	0.626566	-0.0303144	0.931339		136.752	124.468	129.948	125.465	108.152	136.759	149.211	157.085	174.101	121.308	124.362	116.827	5.9857	15.4803	0.386666	259300_at	None	369.836	97.1	0.262549	-7.18	460.661	485.074	0.0744989
AT5G20460	protein_coding	AT5G20460	hypothetical protein	153	60.5778	93.7669	78.1331	128.933	0.608644	0.0241796	0.709503	0.00449504	0.34396	0.667506	0.44482	0.135416		62.0555	69.5226	50.1554	91.1118	94.5324	95.6564	77.849	64.379	92.1713	122.043	115.021	149.736	2.6047	0	1370.89	246080_at	None	1111.38	293.122	0.263746	-27.81	35.3405	36.2618	0.0371245
AT2G46140	protein_coding	AT2G46140	Late embryogenesis abundant protein	948	1173.04	2438.88	1120.92	1883.23	1.02232	7.61671e-05	0.724721	0.00496195	-0.0638818	0.966672	-0.361477	0.288184		1576.67	1028.26	914.197	2817	2003.61	2496.03	1109.35	947.66	1305.76	1463.04	1816.39	2370.27	131.898	16.1314	8.1765	266581_at	None	1551.51	409.783	0.264119	-17.55	79.5952	72.1357	-0.141968
AT4G33230	protein_coding	AT4G33230	Plant invertase/pectin methylesterase inhibitor superfamily	2231	12122.4	8160.81	10016	5568.65	-0.558743	0.0122325	-0.828867	6.07866e-05	-0.26949	0.668181	-0.539614	0.0432528		13042	12487.2	10838.1	7893.87	9941.93	6646.62	11413	10228.5	8406.36	5422.82	4670.89	6612.23	193.971	0	102090	253370_at	None	1553.54	411.122	0.264635	-25.54	23.9587	26.7205	0.157397
AT5G49360	protein_coding	BXL1	beta-xylosidase 1	2890	18.195	11.5498	5.10218	18.8528	-0.50397	0.535632	1.33614	0.0410371	-1.27664	0.369746	0.56347	0.518635		6.89506	11.2133	36.4767	2.98727	15.2213	16.4409	1.62185	5.15032	8.53438	9.55757	37.951	9.04996	0.0087	13.2336	0.000657417	248622_at	None	135.862	36.0612	0.265426	1.14	2736.1	1936.64	-0.498569
AT5G01980	protein_coding	AT5G01980	RING/U-box superfamily protein	2270	758.669	489.513	735.665	360.741	-0.618521	0.00552146	-1.00841	1.2866e-06	-0.041925	0.974395	-0.431813	0.11653		776.843	814.087	685.078	496.634	539.957	431.948	762.271	862.679	582.044	305.842	330.465	445.916	15.6367	13.7387	1.13815	251077_at	None	135.862	36.0612	0.265426	-3.67	2736.1	1936.64	-0.498569
AT2G18030	protein_coding	MSRA5	Peptide methionine sulfoxide reductase family protein	1366	31.4752	30.2289	40.1577	43.4502	-0.0542474	0.929378	0.109746	0.792528	0.322377	0.823106	0.48637	0.307549		45.967	33.64	14.8187	29.1259	26.437	35.1238	42.1682	37.3398	40.965	33.0839	43.7896	53.477	2.5982	11.7945	0.220289	265804_at	None	145.159	38.5522	0.265586	-1.54	266.948	249.535	-0.0973153
AT5G57040	protein_coding	AT5G57040	Lactoylglutathione lyase / glyoxalase I family protein	861	148.572	87.6093	236.15	111.234	-0.739019	0.00397967	-1.0532	7.19571e-06	0.645938	0.14898	0.331758	0.309503		178.122	154.744	112.85	89.6182	86.5212	86.6886	207.597	202.15	298.703	101.457	108.014	124.231	8.3859	94.3783	0.0888541	247931_at	None	319.523	85.3971	0.267264	-3.94	1729.43	1775.04	0.0375562
AT4G14100	protein_coding	AT4G14100	transferases, transferring glycosyl groups	782	36.0503	21.8301	40.2974	18.2992	-0.664269	0.137546	-1.06104	0.00867215	0.142143	0.94784	-0.254625	0.669548		47.1162	31.3973	29.6373	24.645	18.4258	22.4195	42.1682	36.0523	42.6719	11.028	13.4288	30.4408	3.6019	24.0466	0.149788	245326_at	None	192.402	51.5635	0.267998	-1.59	230.264	335.995	0.545147
AT4G20230	protein_coding	AT4G20230	terpenoid synthase superfamily protein	2054	12.1156	1.01419	8.80343	0.468862	-2.53121	0.000112021	-2.49082	0.000181527	-0.453712	0.853115	-0.41333	0.698204		13.7901	14.5773	7.97928	0.746818	0.801122	1.49463	9.73112	6.4379	10.2413	0	0.583861	0.822724	0.4789	0.3761	1.27333	254512_at	None	94.2244	25.3151	0.268668	NA	64.1342	46.9623	-0.449589
AT3G03250	protein_coding	UGP1	UDP-GLUCOSE PYROPHOSPHORYLASE 1	2302	741.857	2198.13	724.972	1981.48	1.5299	7.82727e-13	1.41624	2.55654e-11	-0.0328894	0.981398	-0.146543	0.654802		912.446	690.74	622.383	2486.16	2062.09	2046.15	755.784	642.503	776.628	1575.53	1859.6	2509.31	40.5802	87.2999	0.464837	258849_at	None	1275.52	344.041	0.269727	-8.37	1556.16	1257.65	-0.307257
AT4G29450	protein_coding	AT4G29450	Leucine-rich repeat protein kinase family protein	2680	1970.14	425.645	2403.01	378.314	-2.1244	3.35772e-15	-2.56408	4.04008e-22	0.27597	0.781675	-0.163715	0.705897		1788.12	1970.18	2152.12	350.258	612.058	314.62	2753.91	2693.62	1761.5	314.665	321.708	498.571	5.4717	0.0121	452.207	253718_at	None	331.268	89.4499	0.270023	-19.72	21.3122	24.5565	0.204423
AT5G51810	protein_coding	GA20OX2	gibberellin 20 oxidase 2	1560	34.0638	22.2418	43.0473	21.8867	-0.579591	0.147246	-0.911073	0.0100578	0.300489	0.818458	-0.0309933	0.961196		31.0278	39.2466	31.9171	19.4173	25.6359	21.6722	47.0337	30.9019	51.2063	22.0559	18.0997	25.5044	0.6865	0.1363	5.03668	248371_at	None	122.815	33.2082	0.270392	-2.64	42.3203	47.3538	0.162129
AT4G20380	protein_coding	LSD1	LSD1 zinc finger family protein	1667	13198	9587.71	16106.1	7772.95	-0.451002	0.0530374	-1.02813	5.86954e-07	0.280985	0.651279	-0.296146	0.295847		13394.8	11294.1	14905.3	10061.1	9931.51	8770.5	13441.9	14341.1	20535.4	7000.55	6967.22	9351.08	347.969	21.5866	16.1197	254477_at	None	3957.4	1074.91	0.271619	-11.64	522.523	748.693	0.51888
AT2G47120	protein_coding	AT2G47120	NAD(P)-binding Rossmann-fold superfamily protein	1039	181.879	171.687	84.8045	117.766	-0.0769619	0.892658	0.433736	0.277438	-1.01943	0.14532	-0.508727	0.304105		287.294	162.593	95.7513	155.338	193.071	166.651	111.908	70.817	71.6888	73.5198	100.424	179.354	13.1716	0	6932.42	266762_at	None	318.617	86.5949	0.271783	-16.06	18.8133	22.3024	0.245452
AT2G28800	protein_coding	ALB3	63 kDa inner membrane family protein	2455	32.5873	22.7759	33.8648	42.2735	-0.478919	0.303833	0.313346	0.442282	0.0503019	0.985733	0.842567	0.0767848		40.2212	35.8826	21.658	19.4173	27.2382	21.6722	27.5715	34.7647	39.2581	33.0839	62.4731	31.2635	1.1512	217.406	0.00529516	266224_at	None	129.549	35.2775	0.272309	-1.43	3470.07	3267.86	-0.0866194
AT4G04980	protein_coding	AT4G04980	hypothetical protein	3477	15896.4	11338.5	13129.7	6873.31	-0.479511	0.0146663	-0.918546	2.75845e-07	-0.271315	0.587916	-0.71035	0.00184149		15911.5	15851.1	15926.6	11250.1	12773.1	9992.36	14799.4	13763	10826.7	6741.03	5867.22	8011.68	92.8662	0	48876.9	255251_at	None	1959.12	533.71	0.272424	-109.8	17.2807	15.559	-0.151413
AT3G27770	protein_coding	AT3G27770	plant/protein	1480	49.6269	67.3961	65.9377	69.2332	0.423529	0.199396	0.0743119	0.816779	0.393812	0.653379	0.0445946	0.925382		57.4588	54.9453	36.4767	70.9477	62.4875	68.753	60.0086	69.5294	68.275	71.3142	82.9083	53.477	1.9299	34.173	0.0564744	258244_at	None	167.377	45.8469	0.273915	-7.01	1900.25	1439.48	-0.400642
AT1G64630	protein_coding	WNK10	with no lysine (K) kinase 10	2201	7902.39	10284.4	6792.04	6955.54	0.372707	0.0994935	0.0335655	0.884051	-0.214141	0.754753	-0.553282	0.0286523		9750.76	7878.48	6077.93	11438.3	9084.73	10330.1	7640.55	6613.02	6122.56	7077.75	6282.35	7506.53	214.252	11.6262	18.4284	None	261974_at	2994.09	822.881	0.274835	NA	225.17	192.86	-0.22346
AT3G16310	protein_coding	AT3G16310	mitotic phosphoprotein Nprime end (MPPN) family protein	1506	625.096	590.018	684.336	493.959	-0.0815917	0.767188	-0.461711	0.0180293	0.126738	0.88036	-0.253382	0.32288		703.296	608.883	563.109	613.138	535.15	621.767	643.876	610.313	798.818	449.206	446.07	586.602	14.2298	15.1328	0.940328	259378_at	None	643.432	176.974	0.275047	-8.56	217.708	269.941	0.310254
AT5G46140	protein_coding	AT5G46140	hypothetical protein (DUF295)	1449	56.4446	71.3655	56.74	53.1395	0.324955	0.358869	-0.0922586	0.786383	0.000908676	1	-0.416305	0.263177		67.8014	63.9159	37.6166	72.4414	72.9021	68.753	55.143	50.2157	64.8613	59.551	41.4541	58.4134	1.148	0.4513	2.54376	248877_at	None	146.575	40.423	0.275783	-1.67	55.0741	61.6678	0.163141
AT2G19000	protein_coding	AT2G19000	hypothetical protein	692	941.479	4600.99	780.938	5174.03	2.16053	2.60599e-11	2.57498	4.78011e-16	-0.254118	0.849468	0.160325	0.759138		1270.99	977.801	575.648	5027.58	2965.76	5809.63	752.54	499.581	1090.69	3849.5	5866.64	5805.96	883.312	0.0231	38238.6	267443_at	None	5087.06	1403	0.275798	-134.26	26.2625	33.3956	0.346654
AT1G13950	protein_coding	ELF5A-1	eukaryotic elongation factor 5A-1	941	298.892	331.695	395.479	345.383	0.145837	0.664644	-0.1874	0.469847	0.388568	0.533125	0.0553302	0.894027		313.725	316.216	266.736	366.688	321.25	307.147	371.404	296.144	518.89	283.786	318.788	433.575	21.2939	11.9437	1.78286	262615_at	None	419.008	115.946	0.276716	-11.39	127.689	140.493	0.137863
AT3G05160	protein_coding	AT3G05160	Major facilitator superfamily protein	2157	65.9469	362.631	90.9132	320.851	2.38025	4.23311e-23	1.77476	2.10523e-13	0.432393	0.539638	-0.173104	0.60955		64.3539	61.6733	71.8135	342.79	356.499	388.604	71.3615	68.2418	133.136	281.581	308.279	372.694	1.4578	16.0372	0.0909012	None	259310_s_at	294.041	81.4206	0.276902	NA	522.341	354.233	-0.560291
AT3G05165	protein_coding	AT3G05165	Major facilitator superfamily protein	2522	95.9672	2021.87	76.5192	1597.27	4.29868	1.68369e-104	4.27261	2.10458e-91	-0.308296	0.684848	-0.334365	0.190666		122.962	89.7066	75.2332	2176.97	1674.35	2214.3	81.0927	68.2418	80.2231	1635.82	1494.1	1661.9	2.0808	29.2019	0.0712556	None	259310_s_at	294.041	81.4206	0.276902	NA	522.341	354.233	-0.560291
AT3G50340	protein_coding	AT3G50340	hypothetical protein	1854	59.4751	52.2935	49.0659	29.5304	-0.174936	0.709353	-0.705505	0.0503578	-0.258346	0.854483	-0.788915	0.0676382		73.5473	68.4012	36.4767	47.7964	55.2774	53.8067	47.0337	54.0784	46.0856	36.7599	18.0997	33.7317	2.8654	8.4852	0.337694	252204_at	None	274.52	76.1621	0.277438	-3.8	159.354	213.36	0.42105
AT4G38480	protein_coding	AT4G38480	Transducin/WD40 repeat-like superfamily protein	1970	206.496	138.063	187.511	93.4598	-0.567082	0.0115686	-0.990079	3.95189e-06	-0.132847	0.88941	-0.555844	0.0422324		198.807	202.961	217.72	147.123	115.362	151.705	199.488	206.013	157.033	89.6941	82.9083	107.777	3.7626	2.8348	1.32729	252994_at	None	237.721	66.4998	0.279739	-1.5	83.5235	88.3127	0.0804382
AT1G47128	protein_coding	RD21A	Granulin repeat cysteine protease family protein	1919	52.3331	99.8974	37.804	156.049	0.879919	0.0127768	1.89804	1.17391e-08	-0.406159	0.730019	0.611965	0.133295		58.608	47.0959	51.2953	61.9859	112.157	125.549	24.3278	56.6536	32.4306	161.008	122.027	185.113	0.412	487.195	0.000845658	245803_at	None	203.695	57.1094	0.280368	-1.16	3200.76	2819.19	-0.183134
AT2G47600	protein_coding	MHX	magnesium/proton exchanger	2357	2108.54	1326.56	2392.48	1062.95	-0.658761	0.000215775	-1.15356	5.39932e-12	0.179304	0.765346	-0.315499	0.166321		2283.41	2332.37	1709.84	1332.32	1396.36	1251.01	2470.08	2259.7	2447.66	1074.12	924.252	1190.48	32.5487	23.0125	1.41439	245127_at	None	1723.25	484.272	0.281022	-9.7	333.01	273.007	-0.286626
AT1G71410	protein_coding	AT1G71410	ARM repeat superfamily protein	3291	7736.91	4457.38	6842.43	2786.85	-0.777758	0.000408116	-1.26692	8.51229e-10	-0.173203	0.835269	-0.662361	0.0143459		8445.3	7964.82	6800.62	4529.45	5035.86	3806.83	7922.75	7419.04	5185.49	2875.36	2264.21	3220.96	61.9639	19.4913	3.17905	259950_at	None	1491	419.089	0.28108	-26.85	414.014	251.343	-0.720024
AT1G63110	protein_coding	AT1G63110	GPI transamidase subunit PIG-U	2043	87.2682	78.603	101.622	97.3395	-0.143596	0.712906	-0.0561213	0.859168	0.207462	0.856957	0.294937	0.428826		114.918	78.4932	68.3938	83.6436	62.4875	89.6779	120.017	87.5555	97.2919	80.8718	99.2564	111.89	2.7347	11.866	0.230465	259687_at	None	282.593	79.5701	0.281572	-4.7	439.434	525.929	0.259223
AT4G08240	protein_coding	AT4G08240	histone-lysine N-methyltransferase	1042	192.771	212.18	302.179	237.116	0.134037	0.682891	-0.33907	0.159897	0.628139	0.153049	0.155032	0.651728		199.957	211.932	166.425	198.654	221.911	215.974	238.412	275.542	392.581	196.298	231.209	283.84	19.1526	13.2231	1.44842	255130_at	None	749.389	211.568	0.28232	-3.29	274.286	270.036	-0.0225335
AT4G35980	protein_coding	AT4G35980	hypothetical protein	813	108.898	56.7199	124.952	61.0064	-0.904902	0.00137967	-0.988389	0.000275602	0.184746	0.877288	0.101259	0.82186		141.349	96.4345	88.9119	64.2264	52.8741	53.0594	113.53	104.294	157.033	51.4639	66.5602	64.9952	9.4453	16.798	0.562287	253119_at	None	237.281	67.3742	0.283943	-9.07	237.623	285.441	0.264522
AT4G20390	protein_coding	AT4G20390	Uncharacterized protein family (UPF0497)	1054	380.813	215.903	603.278	138.083	-0.789587	0.00475942	-2.05103	8.29279e-16	0.639978	0.222151	-0.621463	0.0718079		314.874	344.249	483.316	231.514	188.264	227.931	415.194	539.496	855.145	143.364	130.201	140.686	4.2674	2.0327	2.09938	254474_at	None	239.216	67.9978	0.284253	-1.75	64.2109	96.1877	0.583033
AT3G20210	protein_coding	DELTA-VPE	delta vacuolar processing enzyme	1754	5.65616	30.9782	5.79247	3.67127	2.07559	0.000275881	-0.544597	0.40188	0.0641324	0.988802	-2.55606	0.000108334	≥ 2x down	4.5967	10.092	2.27979	29.1259	37.6528	26.156	3.24371	9.01307	5.12063	0	5.25475	5.75907	510.356	0.193	2644.33	257130_at	257121_at	6494.79	1848.17	0.284561	NA	20.3787	21.3268	0.065609
AT3G20220	protein_coding	AT3G20220	SAUR-like auxin-responsive protein family	629	34823.2	27171.1	38717.2	20755.7	-0.350271	0.146632	-0.880051	2.00672e-05	0.149602	0.865975	-0.380179	0.165073		35448.6	33315.9	35705	26928	28317.3	26268.1	33231.8	30327.7	52592.2	19427.6	19355.6	23483.8	1502.67	0.5889	2551.65	None	257121_at	6494.79	1848.17	0.284561	NA	20.3787	21.3268	0.065609
AT5G23340	protein_coding	AT5G23340	RNI-like superfamily protein	1829	467.24	400.148	657.861	410.162	-0.21923	0.386005	-0.667393	0.00101877	0.481966	0.241113	0.033804	0.925761		499.892	540.482	361.347	415.231	397.357	387.857	760.649	552.372	660.561	433.032	361.41	436.044	15.526	9.9845	1.55501	249831_at	None	742.169	211.21	0.284585	-3.15	287.43	400.831	0.479781
AT1G32520	protein_coding	AT1G32520	TLDc domain protein	983	183.757	78.3107	289.844	89.7173	-1.18711	1.08279e-05	-1.63561	1.20144e-10	0.636418	0.22097	0.187916	0.640554		142.498	164.836	243.938	62.7327	93.7313	78.4681	231.925	311.595	326.013	74.9902	90.4985	103.663	2.4965	18.0678	0.138174	260696_at	None	162.522	46.3047	0.284913	3.52	477.653	419.668	-0.186716
AT3G46180	protein_coding	UTR5	UDP-galactose transporter 5	1889	120.266	198.206	116.244	173.073	0.701001	0.00586376	0.558161	0.0271384	-0.0495811	0.975062	-0.192421	0.571272		159.735	111.012	90.0518	196.413	187.463	210.743	139.479	101.719	107.533	160.273	162.313	196.631	4.0173	4.1609	0.965488	252506_at	None	206.212	58.7988	0.285138	-4.42	89.6554	55.0259	-0.704281
AT3G57140	protein_coding	SDP1-LIKE	sugar-dependent 1-like protein	3227	4181.68	6507.32	3433.75	4575.08	0.624208	0.00480171	0.404949	0.0615941	-0.278128	0.65984	-0.497387	0.0656591		5031.09	4490.93	3023.01	6975.28	6275.19	6271.47	4116.26	3131.4	3053.6	4533.97	4219.56	4971.72	85.2803	2.764	30.8539	251654_at	None	1996.84	569.927	0.285415	-17.01	19.4005	21.4648	0.145882
AT5G10650	protein_coding	AT5G10650	RING/U-box superfamily protein	2987	2889.07	2580.87	3124.47	2117.6	-0.159154	0.576854	-0.548621	0.0110308	0.110278	0.90811	-0.279189	0.331588		3626.8	2835.85	2204.56	2747.54	2692.57	2302.48	3362.1	2758	3253.3	1765.21	2137.52	2450.07	99.7985	13.7804	7.24206	246012_at	None	1442.15	412.317	0.285904	-31.01	124.151	111.234	-0.158503
AT1G17470	protein_coding	DRG1	developmentally regulated G-protein 1	1602	495.127	433	486.811	408.259	-0.189518	0.440341	-0.250062	0.221547	-0.0236484	0.986325	-0.0841928	0.783266		597.572	492.265	395.544	460.787	385.34	452.873	514.128	490.568	455.736	369.069	404.032	451.675	15.5439	37.2683	0.417081	261036_at	None	741.894	212.474	0.286394	-6.76	643.399	833.471	0.373418
AT5G61410	protein_coding	RPE	D-ribulose-5-phosphate-3-epimerase	1520	6277.42	5210.62	8163.59	4511.42	-0.265034	0.176425	-0.843918	2.67393e-07	0.37372	0.287182	-0.205165	0.373463		6427.34	6438.69	5966.22	5430.11	5676.75	4525	7697.32	7758.96	9034.49	4211.95	4023.97	5298.34	177.301	413.294	0.428994	247523_at	None	4228.99	1214.73	0.287238	-2.14	7739.65	7003.47	-0.144198
AT3G05960	protein_coding	STP6	sugar transporter 6	1884	43.2758	136.384	21.5956	211.523	1.3702	0.0200747	2.67462	8.36284e-07	-0.76499	0.636844	0.539428	0.481113		58.608	35.8826	35.3368	127.706	51.2718	230.173	35.6808	15.451	13.655	272.758	245.806	116.004	18.8279	0.0274	687.15	258561_at	None	208.836	60.0609	0.287598	-4.84	31.2343	31.1223	-0.00518173
AT5G15460	protein_coding	MUB2	membrane-anchored ubiquitin-fold protein 2	1793	308.926	76.0806	474.419	120.309	-1.95378	3.23906e-15	-1.91642	1.15772e-15	0.598663	0.222326	0.636016	0.0572544		352.797	307.245	266.736	81.4032	83.3167	63.5218	407.085	396.575	619.596	89.6941	131.369	139.863	18.2511	9.0499	2.01672	246539_at	None	800.05	230.237	0.287778	-9.62	406.926	374.661	-0.11918
AT2G20830	protein_coding	AT2G20830	folic acid binding / transferase	2010	822.57	596.067	954.567	499.198	-0.456928	0.0218124	-0.920213	3.43472e-07	0.210601	0.726763	-0.252684	0.309473		1007.83	777.083	682.798	601.935	616.063	570.202	977.978	897.444	988.281	480.819	450.741	566.034	19.2062	17.7733	1.08062	265393_at	None	1054	303.445	0.287898	-5.53	367.452	331.885	-0.146871
AT1G15880	protein_coding	GOS11	golgi snare 11	1262	3203.6	2095.37	4065.32	1956.19	-0.600218	0.00483059	-1.0341	1.47844e-07	0.336452	0.506073	-0.0974251	0.760326		3429.14	3442.49	2739.17	2196.39	2164.63	1925.08	3848.66	3373.46	4973.83	1709.34	1802.96	2356.28	108.147	24.124	4.48296	259498_at	None	2327.95	670.953	0.288217	-2.69	411.02	633.876	0.624993
AT3G56680	protein_coding	AT3G56680	Single-stranded nucleic acid binding R3H protein	1559	4531.56	3081.69	4433.35	2368.36	-0.546424	0.00684031	-0.888533	2.07305e-06	-0.0311918	0.979447	-0.373301	0.133201		4996.62	4416.93	4181.14	3087.35	3536.15	2621.58	4818.53	4082.92	4398.62	2114.43	2077.38	2913.27	98.3225	36.7467	2.67568	246319_at	None	2172.95	626.505	0.288319	-17.13	994.105	922.044	-0.108562
AT1G20280	protein_coding	AT1G20280	homeobox-leucine zipper protein-like protein	612	76.5735	200.742	68.4653	164.475	1.34028	9.10372e-07	1.22177	1.16364e-05	-0.163166	0.90011	-0.281674	0.438028		87.3374	75.1292	67.2539	220.311	167.435	214.48	51.8993	52.7908	100.706	155.127	138.375	199.922	1.7365	0	913.947	255882_x_at	None	100.56	29.0983	0.289362	-1.31	71.8231	77.2119	0.104375
AT3G62640	protein_coding	AT3G62640	DUF3511 domain protein (DUF3511)	761	17665.8	19243.8	18832.5	16189	0.121538	0.617572	-0.214853	0.251539	0.0908161	0.909672	-0.245575	0.305541		21183.9	16937.7	14875.6	19153.6	19593.1	18984.8	19481.7	17572.9	19443	15013.5	14504.3	19049.3	1073.15	0.0771	13918.9	251180_at	None	4207.63	1219.31	0.289785	-113.73	24.7038	27.0133	0.128939
AT1G12090	protein_coding	ELP	extensin-like protein	1194	25.4113	10.0879	27.467	27.2781	-1.06898	0.0899933	0.0113707	0.986406	0.0842012	0.980946	1.16455	0.103805		12.6409	14.5773	49.0155	8.215	5.60786	16.4409	17.8404	21.8889	42.6719	38.2303	36.1994	7.40451	0.0267	500.844	5.331e-05	264371_at	None	124.693	36.1353	0.289794	1.18	6469.64	2630.03	-1.29861
AT1G01510	protein_coding	AN	NAD(P)-binding Rossmann-fold superfamily protein	2637	194.538	171.342	208.883	118.749	-0.177928	0.588875	-0.793411	0.00146041	0.103553	0.937471	-0.51193	0.104721		183.868	159.229	240.518	181.477	189.065	143.485	241.656	238.202	146.791	117.632	122.611	116.004	1.1422	23.5901	0.0484186	259438_at	None	118.312	34.3141	0.290031	-5.01	645.415	605.02	-0.0932436
AT3G02040	protein_coding	SRG3	senescence-related gene 3	1525	1921.1	1567.13	1860.14	1143.15	-0.288568	0.20092	-0.690163	0.000337359	-0.0458236	0.968681	-0.447418	0.0705583		2162.75	1881.59	1718.96	1614.62	1763.27	1323.5	1784.04	1828.36	1968.03	1013.1	1009.5	1406.86	74.4934	4.2073	17.7057	258856_at	None	1598.6	463.828	0.290147	2.69	77.2281	97.2481	0.332544
AT1G76570	protein_coding	AT1G76570	Chlorophyll A-B binding family protein	1215	96.6374	39.4852	65.0773	21.8662	-1.19687	0.00291987	-1.43961	0.000327332	-0.532264	0.634013	-0.775003	0.134526		137.901	113.255	38.7565	31.3664	50.4707	36.6185	68.1178	65.6666	61.4475	15.4392	22.1867	27.9726	1.2443	22.1069	0.0562856	259970_at	None	146.62	42.5688	0.290334	1.21	636.27	535.291	-0.249314
AT5G35410	protein_coding	SOS2	Protein kinase superfamily protein	2108	1154.02	1091.52	1030.33	781.736	-0.079425	0.716865	-0.395229	0.0126883	-0.161555	0.76441	-0.477359	0.0138828		1205.49	1126.94	1129.64	1102.3	1143.2	1029.05	973.112	1049.38	1068.5	769.752	677.863	897.592	21.1476	3.1733	6.66423	246614_at	None	745.948	217.121	0.291068	-20.96	42.1189	27.0301	-0.639901
AT3G23170	protein_coding	AT3G23170	hypothetical protein	1042	25633.9	17466.7	42287.7	19336.4	-0.535287	0.0601025	-1.09225	1.4971e-05	0.698802	0.135693	0.141842	0.720652		28694.9	21307.5	26899.3	19077.5	16052.9	17269.7	33121.5	35805.1	57936.5	15381.8	16751	25876.3	1079.54	21.062	51.2552	257925_at	None	3261.47	950.995	0.291584	-32.37	38.162	38.5143	0.0132585
AT1G19640	protein_coding	JMT	jasmonic acid carboxyl methyltransferase	1662	2081.9	504.46	2456.31	532.522	-1.97314	1.50418e-14	-2.12917	4.01198e-17	0.230235	0.816241	0.0742072	0.872599		2541.98	1846.83	1856.89	483.191	628.881	401.308	2377.64	2215.93	2775.38	389.655	446.07	761.842	53.0518	3.0694	17.2841	261150_at	None	1366.45	399.016	0.292009	-15.87	53.7225	41.0757	-0.387241
AT1G29120	protein_coding	AT1G29120	Hydrolase-like protein family	2321	682.297	525.792	773.731	410.151	-0.369002	0.0961032	-0.898812	3.33308e-06	0.177535	0.806505	-0.352275	0.169542		811.318	692.983	542.591	536.962	580.814	459.599	856.339	727.483	737.37	386.714	383.013	460.725	13.273	15.1838	0.874155	260889_at	None	908.166	265.496	0.292343	-8.9	432.727	400.971	-0.109957
AT3G10230	protein_coding	LYC	lycopene cyclase	1964	109.781	82.9658	126.39	92.5352	-0.392989	0.148309	-0.4305	0.0774554	0.187732	0.842665	0.150222	0.667355		105.724	125.589	98.0311	81.4032	79.3111	88.1832	144.345	96.5686	138.257	86.0182	88.7469	102.84	3.0915	53.0476	0.0582778	259140_at	None	163.722	47.9795	0.293054	-2.65	1637.26	1170.79	-0.483801
AT1G73530	protein_coding	AT1G73530	RNA-binding (RRM/RBD/RNP motifs) family protein	877	606.883	116.173	786.892	98.9608	-2.28789	8.92123e-17	-2.87271	2.78977e-26	0.36055	0.671235	-0.224272	0.603048		535.516	522.541	762.591	113.516	149.81	85.194	772.002	813.751	774.921	65.4326	85.8276	145.622	3.2144	35.9527	0.0894064	245778_at	None	130.425	38.2639	0.293379	-3.02	583.832	717.349	0.29712
AT2G45670	protein_coding	AT2G45670	calcineurin B subunit-like protein	2207	1637.03	582.244	1778.05	436.31	-1.47004	4.83863e-19	-1.99903	1.21515e-34	0.117054	0.876705	-0.411939	0.0664904		1728.36	1712.27	1470.47	596.708	621.671	528.352	1848.91	1667.42	1817.82	421.268	370.168	517.493	20.6826	38.4249	0.53826	267511_at	None	442.222	129.864	0.293663	-1.07	354.959	463.171	0.383893
AT3G22650	protein_coding	CEG	F-box and associated interaction domains-containing protein	1152	365.562	481.922	451.843	422.354	0.390014	0.110265	-0.0923393	0.701167	0.295587	0.639913	-0.186767	0.541462		348.2	370.04	378.446	568.329	368.516	508.922	489.8	355.372	510.356	375.686	431.473	459.903	24.9928	0	13154.1	258344_at	None	991.291	291.397	0.293957	-69.4	17.7	17.1648	-0.0442923
AT1G15350	protein_coding	AT1G15350	DUF4050 family protein	1503	12306.6	7090.32	17646	6673.09	-0.775268	0.000982213	-1.36736	4.02211e-10	0.506764	0.284043	-0.0853321	0.818803		12341	10995.8	13583	7297.91	7729.23	6243.82	14685.9	14830.4	23421.7	5932.31	5793.07	8293.88	445.192	16.8617	26.4026	262599_at	None	2508.68	738.095	0.294216	-7.65	232.323	223.611	-0.0551426
AT5G19760	protein_coding	AT5G19760	Mitochondrial substrate carrier family protein	1391	733.568	1025.52	845.925	950.051	0.473113	0.0390297	0.164666	0.466468	0.200477	0.794042	-0.10797	0.739383		907.849	744.564	548.29	1025.38	898.058	1153.11	984.465	749.372	803.938	916.792	981.471	951.891	49.6883	139.684	0.35572	245939_at	None	1776.37	524.31	0.295158	-19.06	4346.1	3683.4	-0.238683
AT3G09320	protein_coding	AT3G09320	DHHC-type zinc finger family protein	1773	714.397	381.971	891.119	335.388	-0.884366	2.39138e-05	-1.37987	4.01521e-12	0.310815	0.576165	-0.184685	0.537601		851.54	679.527	612.124	389.839	408.572	347.502	840.12	749.372	1083.87	308.048	310.614	387.503	18.9797	10.1567	1.86869	258978_at	None	807.07	239.839	0.297173	-2.16	211.973	185.055	-0.195929
AT3G05800	protein_coding	AIF1	AtBS1(activation-tagged BRI1 suppressor 1)-interacting factor 1	1215	40.1742	67.6633	40.3984	76.5798	0.707441	0.0610255	0.854343	0.0156003	0.0174184	0.99651	0.164321	0.744468		47.1162	41.4893	31.9171	70.2009	63.2887	69.5003	53.5212	43.7778	23.8963	52.9342	66.5602	110.245	2.8387	11.9018	0.23851	258742_at	None	144.598	43.0523	0.297738	-2.65	124.171	59.8292	-1.0534
AT4G26330	protein_coding	UNE17	Subtilisin-like serine endopeptidase family protein	2453	753.347	522.969	780.562	352.776	-0.516605	0.0147185	-1.12743	5.04066e-09	0.0518647	0.965357	-0.558964	0.0257055		767.65	741.2	751.192	557.126	543.962	467.82	802.817	909.032	629.837	331.574	298.937	427.816	10.2724	0.114	90.1088	254005_at	None	526.662	157.027	0.298155	-5.09	97.7106	104.238	0.0932885
AT3G01970	protein_coding	WRKY45	WRKY DNA-binding protein 45	1359	111.33	57.413	96.8996	25.3095	-0.892737	0.019984	-1.78911	8.54204e-07	-0.192024	0.903471	-1.08839	0.019738		181.57	88.5852	63.8342	57.505	39.255	75.4789	89.2019	88.8431	112.654	27.2023	25.6899	23.0363	3.3086	4.5667	0.724506	258975_at	None	176.297	52.6395	0.298584	-1.26	44.038	65.1789	0.565656
AT4G34840	protein_coding	AT4G34840	Phosphorylase superfamily protein	1570	137.423	147.749	192.616	138.131	0.100458	0.785006	-0.461748	0.0746436	0.465302	0.445053	-0.0969045	0.81013		134.454	156.986	120.829	151.604	158.622	133.022	162.185	154.51	261.152	122.778	123.779	167.836	6.0476	3.7261	1.62304	253210_at	None	267.27	79.8226	0.298659	-1.54	156.642	155.187	-0.0134584
AT1G10700	protein_coding	PRS3	phosphoribosyl pyrophosphate (PRPP) synthase 3	1707	456.995	305.006	314.691	186.114	-0.566087	0.0351546	-0.732635	0.00392101	-0.525393	0.317105	-0.691941	0.027136		594.124	446.29	330.57	289.019	330.062	295.937	293.555	256.229	394.288	164.684	173.991	219.667	6.378	8.6875	0.734158	262762_at	None	355.031	106.247	0.299262	-4.22	227.814	329.208	0.531142
AT3G55530	protein_coding	SDIR1	RING/U-box superfamily protein	1164	49.6269	41.6851	74.5031	61.9018	-0.23761	0.597496	-0.244069	0.484611	0.54426	0.522833	0.537801	0.202949		64.3539	58.3093	26.2176	50.0368	37.6528	37.3658	81.0927	55.366	87.0506	55.875	60.7216	69.1088	3.4842	14.3066	0.243538	251805_at	None	184.073	55.1242	0.299469	-3.08	147.638	188.645	0.353604
AT3G49860	protein_coding	ARLA1B	ADP-ribosylation factor-like A1B	784	74.5747	45.6029	146.187	64.8759	-0.672616	0.0568632	-1.1152	0.00027724	0.920468	0.0925763	0.477879	0.254211		57.4588	78.4932	87.772	41.8218	45.664	49.3228	97.3112	126.183	215.066	52.9342	61.8893	79.8042	3.0936	0.3602	8.58856	252224_at	None	169.784	50.8501	0.299499	-13.09	53.9491	72.6312	0.428991
AT4G22850	protein_coding	AT4G22850	SNARE associated Golgi protein family	1524	135.208	127.109	163	90.1308	-0.0873598	0.795997	-0.827686	0.000402505	0.256779	0.745539	-0.483548	0.102259		149.393	152.501	103.731	135.174	137.793	108.361	162.185	139.059	187.756	90.4293	86.9953	92.9678	4.8817	3.4015	1.43516	254272_at	None	225.85	67.6637	0.299596	-2.32	120.327	104.56	-0.202626
AT1G22730	protein_coding	AT1G22730	MA3 domain-containing protein	2650	2180.04	4930.37	1971.42	3543.45	1.14235	3.55939e-06	0.820422	0.000878056	-0.140627	0.897051	-0.462552	0.147326		2672.98	2373.86	1493.26	5449.53	4664.13	4677.45	2611.18	1823.21	1479.86	3580.41	3466.97	3582.96	53.8796	10.7393	5.01705	264206_at	None	1588	476.529	0.300081	1.21	266.938	205.462	-0.377637
AT1G33050	protein_coding	AT1G33050	hypothetical protein	2954	7108.69	4541.4	8789.95	3886.76	-0.63763	0.000201723	-1.1614	4.9713e-13	0.302073	0.45028	-0.221699	0.330421		7183.5	7719.25	6423.32	4525.72	5061.49	4037	9017.5	8700.18	8652.15	3989.18	3249.77	4421.32	78.859	14.917	5.28652	261615_at	None	1483.88	445.702	0.300361	-23.43	211.587	271.801	0.361303
AT3G52600	protein_coding	CWINV2	cell wall invertase 2	2248	56069.8	24531.2	53915.9	20955.3	-1.15244	1.14119e-05	-1.31733	2.06047e-07	-0.0546468	0.973783	-0.219539	0.562166		68628.8	56443.4	43137.1	21972.1	32312.5	19309.1	65078.5	44761.5	51907.8	18196.9	17787.3	26881.7	1022.9	0.0214	47799	252052_at	None	7157.62	2151.13	0.300537	-209.39	26.3271	33.6588	0.354437
AT5G44520	protein_coding	AT5G44520	NagB/RpiA/CoA transferase-like superfamily protein	1327	164.83	94.483	236.917	68.9908	-0.779648	0.00275287	-1.72701	7.70056e-13	0.505485	0.340351	-0.441881	0.185548		189.614	174.928	129.948	88.1245	115.362	79.9628	205.975	216.314	288.462	69.8438	58.97	78.1588	4.8147	21.7384	0.221484	249002_at	None	262.568	79.2417	0.301795	3	739.274	710.138	-0.0580091
AT2G43160	protein_coding	AT2G43160	ENTH/VHS family protein	3647	12725.4	6501.85	11371.2	3700.2	-0.949245	3.28795e-06	-1.58694	2.85824e-16	-0.158998	0.842374	-0.796695	0.00171208		13613.1	12363.8	12199.2	6433.09	7861.41	5211.03	12103.9	12581	9428.78	3648.05	3132.42	4320.12	87.7311	87.4205	1.00355	266436_at|266437_at	None	463.031	140.326	0.303059	NA	175.752	326.811	0.89491
AT3G17980	protein_coding	C2	Calcium-dependent lipid-binding (CaLB domain) family protein	1511	46502.6	29668.5	55423.5	22635.8	-0.639034	0.000292963	-1.27327	9.45028e-15	0.249531	0.601354	-0.384701	0.0832597		45480.9	44191.7	49835.1	29166.2	32247.6	27591.6	50212.6	51375.8	64682	21903.8	19721.7	26281.9	1185.51	0.1244	9529.82	258216_at	None	6490.11	1967.21	0.303109	-135.04	36.9274	35.2878	-0.0655214
AT2G37240	protein_coding	AT2G37240	Thioredoxin superfamily protein	1262	46.3062	163.435	43.4726	145.634	1.74494	8.8482e-10	1.67666	9.77526e-09	-0.0921562	0.959729	-0.160445	0.693236		62.0555	39.2466	37.6166	169.528	136.191	184.587	63.2523	29.6144	37.5513	127.189	159.978	149.736	3.8423	40.6013	0.0946349	265959_at	None	196.718	59.8147	0.304063	-1.24	1197.62	1415.14	0.240775
AT1G10610	protein_coding	AT1G10610	basic helix-loop-helix (bHLH) DNA-binding superfamily protein	2010	245.49	190.243	521.005	296.13	-0.354925	0.253524	-0.786731	0.00231836	1.04703	0.00466393	0.615228	0.0633108		258.565	257.906	220	215.084	154.617	201.028	449.253	374.686	739.077	272.758	270.912	344.721	6.8548	4.9633	1.3811	263237_at	None	94.8646	28.8626	0.30425	-1.79	79.3632	69.0346	-0.201149
AT4G17790	protein_coding	AT4G17790	SNARE associated Golgi protein family	1551	16538.3	12142.7	27215	12541.5	-0.434676	0.084608	-1.09013	6.18269e-07	0.700884	0.059152	0.0454262	0.908155		16348.2	17279.7	15987	12707.9	13091.1	10629.1	23576.9	21001.7	37066.5	11303.7	11408.1	14912.7	462.724	9.7032	47.6878	245361_at	None	3739.62	1142.38	0.305481	-329.63	372.467	383.95	0.0438046
AT5G15110	protein_coding	AT5G15110	Pectate lyase family protein	1919	61266.6	66314.9	58882.6	45739.1	0.112806	0.604676	-0.359851	0.0282339	-0.0565566	0.949347	-0.529214	0.0089685		67950.8	61326.8	54522.4	70307	64312.5	64325.2	65775.9	54055.2	56816.8	42384.2	42793.5	52039.8	1547.91	0.0849	18232.1	246545_at	None	6678.87	2042.37	0.305796	-222.58	29.2753	36.5027	0.31832
AT5G66050	protein_coding	AT5G66050	Wound-responsive family protein	2133	1870.37	986.847	1739.71	653.829	-0.909422	7.62054e-08	-1.39344	1.52494e-17	-0.102717	0.890797	-0.586738	0.00651127		1992.67	1627.05	1991.4	979.079	1017.43	964.037	1733.76	1839.95	1645.43	635.211	552.917	773.36	28.4839	18.4902	1.54049	247123_at	None	937.726	287.117	0.306185	-1.54	159.029	309.631	0.961261
AT4G12430	protein_coding	TPPF	Haloacid dehalogenase-like hydrolase (HAD) superfamily protein	1766	1531.81	1706.41	2144.76	1878.91	0.153916	0.440957	-0.188111	0.254732	0.478942	0.075501	0.136915	0.54305		1501.97	1597.9	1495.54	1838.67	1522.13	1758.43	2228.43	1870.86	2335.01	1762.27	1805.3	2069.15	33.77	2.4305	13.8943	None	254806_at	1842.39	564.245	0.306256	NA	113.461	85.9354	-0.400872
AT1G74000	protein_coding	SS3	strictosidine synthase 3	1340	2835.5	2581.9	3609.17	3037.01	-0.131173	0.704196	-0.24134	0.352123	0.337398	0.631213	0.227231	0.514092		2772.96	3244.01	2489.53	2861.81	2239.14	2644.75	3250.19	2676.88	4900.44	2387.19	3095.63	3628.21	127.971	1.0988	116.464	260335_at	None	1973.24	604.554	0.306376	-80.77	34.3198	39.2988	0.195443
AT3G08730	protein_coding	PK1	protein-serine kinase 1	2507	43956.1	41162.6	42566.3	25745.4	-0.0937616	0.640086	-0.718043	3.71732e-07	-0.0458867	0.953889	-0.670168	0.000122725		42660.9	43914.7	45292.6	42887.5	39790.9	40809.4	41161	42275.1	44262.7	25801.8	21992.3	29442	617.404	42.0926	14.6677	258677_at	None	5281.01	1618.35	0.306447	-1.09	941.083	355.332	-1.40515
AT4G31340	protein_coding	AT4G31340	myosin heavy chain-like protein	1935	1658.09	4250.21	1383.22	3246.56	1.31153	5.82186e-07	1.18834	4.27047e-06	-0.252391	0.79246	-0.375579	0.286412		2240.89	1726.85	1006.53	4567.54	4394.96	3788.14	1711.06	1165.26	1273.33	2851.83	3177.37	3710.48	61.4916	49.9033	1.23222	253523_at	None	2155.32	660.804	0.306591	-10.9	771.974	769.141	-0.00530359
AT5G43930	protein_coding	AT5G43930	Transducin family protein / WD-40 repeat family protein	2952	2037.03	1926.74	1910.94	1325.39	-0.0786199	0.793285	-0.517711	0.0129873	-0.0899883	0.930793	-0.529079	0.0422717		2344.32	2101.38	1665.39	2112.75	1853	1814.48	2257.62	1997.04	1478.15	1376.29	1164.22	1435.65	29.918	9.4935	3.15142	249079_at	None	1404.51	430.991	0.306863	1.05	177.412	214.858	0.276276
AT5G40740	protein_coding	2017-08-06	HAUS augmin-like complex subunit	2717	611.578	196.01	583.901	139.33	-1.59937	1.0212e-12	-2.01521	1.31577e-19	-0.0651568	0.959854	-0.480996	0.11653		669.97	632.431	532.332	188.945	233.928	165.157	715.237	585.849	450.615	148.51	111.517	157.963	8.7671	6.698	1.30891	249345_at	None	322.403	98.9916	0.307043	-1.32	156.02	108.365	-0.525836
AT3G19970	protein_coding	AT3G19970	alpha/beta-Hydrolases superfamily protein	2642	13029.7	9238.14	14536.5	6906.44	-0.488167	0.0118109	-1.05638	1.70072e-09	0.155288	0.818458	-0.412928	0.0775717		13975.1	13781.2	11332.9	9685.48	10491.5	7537.42	15352.5	13472	14785	6399.9	6371.09	7948.34	281.298	6.9173	40.6658	256627_at	None	3427.44	1053.34	0.307325	1.06	83.4276	66.0426	-0.337128
AT3G51840	protein_coding	ACX4	acyl-CoA oxidase 4	1937	1919.76	964.783	1774.51	652.819	-0.979362	2.59817e-09	-1.42435	5.38312e-19	-0.111807	0.880123	-0.556798	0.00881741		2043.24	1860.29	1855.75	940.991	1066.29	887.064	1930.01	1818.06	1575.45	665.354	557.587	735.515	31.4788	52.5382	0.59916	246304_at	None	1168.24	359.239	0.307503	-1.78	1664.59	1966.63	0.240552
AT2G24080	protein_coding	AT2G24080	F-box protein (DUF295)	1125	19.3256	112.031	22.2515	93.1217	2.36395	1.65342e-11	1.92954	7.55845e-08	0.177257	0.932124	-0.257157	0.576807		28.7294	23.548	5.69948	135.921	98.5381	101.635	22.7059	16.7386	27.31	85.283	84.6599	109.422	2.7714	0	1458.63	266569_at	None	233.089	71.7817	0.307959	-1.31	42.9333	63.0981	0.5555
AT2G46590	protein_coding	DAG2	Dof-type zinc finger DNA-binding family protein	2459	7.21934	4.64482	5.13053	16.1336	-0.463541	0.590794	1.26927	0.0524205	-0.33599	0.909099	1.39683	0.0790778		6.89506	3.364	11.399	2.24045	7.2101	4.48389	0	5.15032	10.2413	15.4392	28.0253	4.93634	0.0114	4.8684	0.00234163	265448_at	None	51.7902	16.0032	0.309001	NA	74.7193	54.7976	-0.447369
AT1G03960	protein_coding	AT1G03960	Calcium-binding EF hand family protein	2768	154.367	96.3357	162.748	82.0458	-0.65572	0.028133	-0.953699	0.00062162	0.0721194	0.965357	-0.22586	0.576168		206.852	151.38	104.87	82.15	120.168	86.6886	170.295	155.797	162.153	77.931	69.4795	98.7269	3.2478	4.2319	0.767457	265090_at	None	168.085	51.9653	0.309161	NA	61.3198	61.3078	-0.000280494
AT4G32590	protein_coding	AT4G32590	2Fe-2S ferredoxin-like superfamily protein	1216	168.546	325.965	190.232	305.082	0.928916	3.23949e-05	0.667422	0.00301849	0.16631	0.863006	-0.095183	0.778599		172.376	181.656	151.606	340.549	287.603	349.744	154.076	172.536	244.083	270.553	284.34	360.353	13.4316	79.1047	0.169795	253391_at	None	355.54	110.135	0.309768	-45.43	662.847	1091.66	0.719773
AT5G57490	protein_coding	VDAC4	voltage dependent anion channel 4	1435	279.901	189.644	312.135	145.173	-0.547273	0.0234761	-1.07157	1.24982e-06	0.149564	0.880271	-0.374732	0.206284		342.455	260.149	237.098	199.4	172.241	197.291	293.555	258.804	384.047	124.984	159.978	150.558	6.5228	26.0307	0.250581	247923_at	None	289.542	89.8643	0.310367	-1.96	604.29	504.615	-0.260058
AT5G40610	protein_coding	GPDHp	NAD-dependent glycerol-3-phosphate dehydrogenase family protein	1593	1516.06	1599.47	1793.27	1274.44	0.0764408	0.717458	-0.488013	0.00109139	0.239341	0.532205	-0.325113	0.0890316		1483.59	1550.8	1513.78	1576.53	1594.23	1627.65	1719.16	1747.25	1913.41	1206.46	1136.78	1480.08	49.8833	12.3008	4.05529	249366_at	None	1028.26	319.195	0.310423	-19.06	393.008	298.816	-0.395303
AT2G24765	protein_coding	ARF3	ADP-ribosylation factor 3	1018	657.548	579.367	681.992	488.131	-0.178443	0.532803	-0.471243	0.0346567	0.0504227	0.970696	-0.242378	0.420153		822.81	639.159	510.674	575.05	626.478	536.573	736.321	601.3	708.353	419.063	451.325	594.007	37.2369	34.9952	1.06406	263529_at	None	1008.16	313.351	0.310815	-5.39	1020.84	1209.74	0.244939
AT1G72740	protein_coding	AT1G72740	Homeodomain-like/winged-helix DNA-binding family protein	1340	303.743	257.576	336.761	234.298	-0.232602	0.348516	-0.510636	0.0137822	0.143233	0.870631	-0.134802	0.654709		357.394	284.818	269.016	264.374	236.331	272.023	345.455	296.144	368.685	192.622	242.886	267.385	8.8493	20.0781	0.440744	259924_at	None	320.79	99.7336	0.3109	-3.01	202.719	221.98	0.13095
AT2G46910	protein_coding	AT2G46910	Plastid-lipid associated protein PAP / fibrillin family protein	1055	460.92	268.203	573.718	241.545	-0.764733	0.000347612	-1.22544	1.14712e-09	0.309362	0.585177	-0.151349	0.624764		427.494	479.93	475.337	275.576	277.188	251.845	462.228	610.313	648.613	238.939	190.339	295.358	9.4437	29.3627	0.321622	266767_at	None	490.66	152.75	0.311316	2.43	790.256	871.06	0.140451
AT4G14930	protein_coding	AT4G14930	Survival protein SurE-like phosphatase/nucleotidase	1976	69.8239	122.392	55.3707	103.782	0.786524	0.00279192	0.864205	0.00129356	-0.308615	0.740111	-0.230934	0.49376		93.0833	61.6733	54.715	125.465	116.163	125.549	53.5212	63.0915	49.4994	92.6349	110.934	107.777	3.1182	13.0381	0.239161	245330_at	None	368.676	115.398	0.313006	-4.41	472.036	652.739	0.467609
AT1G16380	protein_coding	ATCHX1	Cation/hydrogen exchanger family protein	2400	33.2822	421.343	21.9093	277.255	3.12451	5.68583e-10	3.05404	1.4778e-09	-0.460092	0.818178	-0.530556	0.452381		25.2819	40.3679	34.1969	538.456	165.832	559.739	9.73112	16.7386	39.2581	348.484	254.563	228.717	2.1872	0	1151.16	262757_at	None	140.486	43.9759	0.313026	-45.28	29.013	33.1872	0.193928
AT2G37480	protein_coding	AT2G37480	hypothetical protein	1455	1068.71	864.134	1106.29	683.054	-0.302314	0.103282	-0.685937	2.44198e-05	0.0480595	0.958159	-0.335564	0.113435		1112.4	1117.97	975.751	976.838	754.657	860.908	1097.99	1000.45	1220.42	668.295	652.757	728.111	37.7658	72.6652	0.519723	None	265952_at|265953_at	504.091	157.879	0.313195	NA	230.92	337.487	0.547438
AT4G09810	protein_coding	AT4G09810	Nucleotide-sugar transporter family protein	1556	16.3385	3.78939	19.8505	6.55275	-1.64091	0.00752623	-1.26629	0.0286793	0.218213	0.942064	0.59283	0.474388		22.9835	11.2133	14.8187	4.48091	2.40337	4.48389	37.3026	10.3006	11.9481	8.08718	9.92564	1.64545	0.8614	6.3512	0.135628	255055_at	None	100.27	31.5061	0.314212	-1.91	118.92	109.253	-0.122316
AT5G23720	protein_coding	PHS1	dual specificity protein phosphatase family protein	3326	1839.59	1845.08	1786.89	1346.24	0.00420513	0.989651	-0.402226	0.0343341	-0.0411859	0.971348	-0.447617	0.0594891		2032.89	1991.49	1494.4	1903.64	1930.71	1700.89	2020.83	1762.7	1577.15	1413.05	1155.46	1470.21	25.5196	4.5398	5.6213	249792_at	None	919.177	288.906	0.314309	-65.64	69.6991	36.0249	-0.952145
AT4G09460	protein_coding	MYB6	myb domain protein 6	1042	29.9523	11.458	30.4609	14.2484	-1.27049	0.001971	-1.01718	0.0106376	0.0349912	0.990908	0.288308	0.627384		35.6245	29.1546	25.0777	12.6959	11.2157	10.4624	27.5715	39.915	23.8963	13.2336	16.3481	13.1636	1.3818	6.9767	0.198059	255037_at	None	126.071	39.6865	0.314794	-2.08	202.618	381.265	0.91203
AT1G69370	protein_coding	CM3	chorismate mutase 3	1261	52.3455	42.1483	65.1893	39.918	-0.296365	0.440003	-0.657979	0.0344442	0.289626	0.796235	-0.0719886	0.890886		65.503	48.2173	43.3161	46.3027	36.0505	44.0916	60.0086	50.2157	85.3438	41.1711	43.2057	35.3771	1.2084	6.0534	0.199623	260360_at	None	181.339	57.085	0.314797	-2.56	171.786	181.331	0.0780136
AT5G25340	protein_coding	AT5G25340	Ubiquitin-like superfamily protein	1326	25463.2	15758.8	32299	14692.2	-0.681991	0.000125818	-1.11963	2.34574e-11	0.337987	0.395646	-0.099649	0.710874		24297	24209.6	27883	15330.7	17371.5	14574.1	30265.4	30341.8	36289.9	13539.4	12930.2	17607.1	552.172	5.9091	93.4444	246918_at	None	2731.92	860.005	0.314799	-11.43	115.695	124.269	0.103147
AT1G33290	protein_coding	AT1G33290	P-loop containing nucleoside triphosphate hydrolases superfamily protein	1521	889.64	866.853	890.941	659.432	-0.0370704	0.869701	-0.431176	0.0038463	0.00230928	0.999707	-0.391797	0.033785		871.076	881.367	916.477	860.334	886.041	854.182	883.91	906.457	882.455	607.273	612.47	758.551	22.8935	21.3873	1.07042	256530_at	None	617.378	194.637	0.315263	-46.12	550.815	642.024	0.22106
AT4G34340	protein_coding	TAF8	TBP-associated factor 8	1473	186.562	144.207	236.096	111.879	-0.362937	0.14022	-1.05979	5.41265e-07	0.337072	0.550865	-0.359784	0.204058		224.089	178.292	157.306	148.617	145.003	139.001	235.169	276.83	196.291	119.102	102.176	114.359	15.9929	4.0821	3.91781	253232_at	None	751.871	237.964	0.316496	-35.07	144.436	81.9518	-0.817586
AT5G02250	protein_coding	EMB2730	Ribonuclease II/R family protein	3086	196.302	153.932	173.903	106.331	-0.340276	0.234921	-0.694162	0.00587547	-0.164953	0.880271	-0.518839	0.099233		225.239	204.082	159.586	183.717	145.804	132.275	196.244	200.863	124.602	116.896	99.2564	102.84	2.0535	13.3825	0.153447	251040_at	None	268.036	84.9921	0.317092	-1.53	378.863	417.375	0.139667
AT3G18570	protein_coding	AT3G18570	Oleosin family protein	835	97.4871	96.1473	130.946	89.4032	-0.0186277	0.962957	-0.537821	0.0316991	0.412811	0.51138	-0.106382	0.779359		118.365	87.4639	86.6321	104.555	89.7257	94.1618	139.479	128.758	124.602	71.3142	85.8276	111.068	7.9711	0.1292	61.6958	256827_at	None	357.92	114.095	0.318771	-5.29	40.3108	44.4032	0.139497
AT1G29395	protein_coding	COR413IM1	COLD REGULATED 314 INNER MEMBRANE 1	1021	39.7942	37.6486	41.2508	41.2415	-0.075333	0.878633	0.00710735	0.985571	0.0515141	0.980943	0.133955	0.783883		47.1162	41.4893	30.7772	36.5941	35.2494	41.1024	37.3026	43.7778	42.6719	47.0527	47.8766	28.7953	2.7625	266.409	0.0103694	259789_at	None	111.661	35.835	0.320927	-3.37	105.086	121.616	0.210767
AT3G48030	protein_coding	AT3G48030	hypoxia-responsive family protein / zinc finger (C3HC4-type RING finger) family protein	2111	397.983	278.407	503.501	315.286	-0.50104	0.0601457	-0.655545	0.00698261	0.328282	0.635253	0.173777	0.623935		503.339	354.341	336.269	274.082	321.25	239.888	473.581	442.928	593.993	244.821	313.533	387.503	26.8138	20.274	1.32257	252401_at	None	195.929	62.9724	0.321404	NA	70.3097	72.8075	0.0503622
AT1G50390	protein_coding	AT1G50390	pfkB-like carbohydrate kinase family protein	441	184.993	52.5451	221.317	38.9057	-1.75247	2.83151e-11	-2.41173	2.74497e-20	0.246381	0.79491	-0.412877	0.279219		212.598	181.656	160.725	45.5559	66.4932	45.5862	176.782	197	290.169	32.3487	39.1187	45.2498	5.1563	0.2841	18.1496	None	262460_s_at	57.5776	18.5107	0.321492	NA	14.7651	15.5226	0.0721798
AT3G54110	protein_coding	PUMP1	plant uncoupling mitochondrial protein 1	1355	586.982	542.592	671.404	498.716	-0.110861	0.695577	-0.420644	0.0412532	0.190009	0.795652	-0.119775	0.69507		718.235	568.515	474.197	588.493	463.85	575.433	729.834	657.954	626.423	437.443	509.127	549.58	25.4992	32.9191	0.774602	251902_at	None	838.891	269.945	0.321788	-4.54	775.813	778.611	0.00519345
AT3G50000	protein_coding	CKA2	casein kinase II, alpha chain 2	1579	3770.4	2407.06	5075.54	2197.75	-0.63729	0.000579471	-1.18863	5.11438e-12	0.421908	0.244137	-0.129434	0.626796		4178.4	3689.18	3443.63	2439.11	2603.65	2178.42	4646.61	4578.64	6001.37	2082.08	1976.37	2534.81	90.638	36.3293	2.4949	252192_at	None	2304.89	741.917	0.321889	-23.61	779.263	798.058	0.0343826
AT5G09510	protein_coding	AT5G09510	Ribosomal protein S19 family protein	1335	79.0971	255.39	73.76	251.462	1.63898	1.2982e-11	1.72604	2.71284e-12	-0.108166	0.940732	-0.0211021	0.960857		82.7407	97.5559	56.9948	262.133	249.95	254.087	66.496	54.0784	100.706	226.441	272.079	255.867	7.0952	82.3775	0.0861303	245886_at	None	170.676	55.0017	0.322259	-4.18	853.4	889.118	0.0591529
AT4G31290	protein_coding	AT4G31290	ChaC-like family protein	1386	7084.16	6112.73	7923.64	4811.41	-0.210153	0.271695	-0.710864	5.66394e-06	0.159466	0.778428	-0.341245	0.0984923		7881.05	7133.91	6237.51	6248.63	6368.12	5721.45	8034.66	7425.48	8310.78	4579.55	4319.41	5535.29	248.436	32.8539	7.56183	253522_at	None	2388.64	770.447	0.322546	-135.48	643.917	709.934	0.140811
AT2G11000	protein_coding	MAK10	MAK10 homologue	2809	93.1435	181.339	93.8624	131.686	0.936312	7.28877e-05	0.468409	0.0582629	0.0125485	0.995806	-0.455355	0.111594		91.9341	104.284	83.2124	176.249	168.236	199.533	116.773	91.4182	73.3956	133.806	111.517	149.736	1.2856	7.656	0.167921	265398_at	None	162.298	52.352	0.322566	-1.75	403.626	246.446	-0.711745
AT2G20440	protein_coding	AT2G20440	Ypt/Rab-GAP domain of gyp1p superfamily protein	2177	5646.36	4745.41	4677.48	3083.47	-0.244946	0.362987	-0.587307	0.0080424	-0.265148	0.70105	-0.607508	0.027521		6797.38	5299.41	4842.28	4824.45	5075.11	4336.67	5632.7	4847.74	3552.01	2674.65	2878.44	3697.32	160.917	5.9684	26.9614	None	None	1608.21	518.904	0.322659	NA	81.7415	72.9113	-0.164925
AT1G26180	protein_coding	AT1G26180	membrane protein	1528	387.464	349.058	495.324	355.147	-0.147812	0.554163	-0.47156	0.0137025	0.346387	0.442084	0.0226391	0.946674		419.449	429.47	313.472	377.89	318.046	351.238	502.775	450.653	532.545	353.63	319.372	392.439	14.1647	15.0273	0.942598	None	None	628.744	203.186	0.323162	NA	408.131	405.613	-0.00892632
AT1G55260	protein_coding	AT1G55260	Bifunctional inhibitor/lipid-transfer protein/seed storage 2S albumin superfamily protein	1082	12.1218	6.13895	5.11208	17.3332	-0.803219	0.21977	1.36751	0.019404	-0.898763	0.565771	1.27197	0.0646147		6.89506	10.092	19.3782	4.48091	7.2101	6.72584	1.62185	10.3006	3.41375	13.9688	25.6899	12.3409	0.0233	66.5591	0.000350065	259660_at	None	69.4638	22.5078	0.324022	1.42	927.689	565.518	-0.714068
AT3G61690	protein_coding	AT3G61690	nucleotidyltransferase	5353	825.976	822.291	899.502	594.674	-0.00631109	0.980834	-0.590526	0.000177302	0.121169	0.849376	-0.463046	0.0192975		830.854	830.907	816.166	914.105	809.935	742.832	840.12	892.294	966.091	555.81	559.339	668.874	3.6813	12.4475	0.295746	251333_at	None	508.187	164.705	0.324103	-1.07	334.08	248.418	-0.427424
AT1G21710	protein_coding	OGG1	8-oxoguanine-DNA glycosylase 1	1486	85.6277	87.573	126.099	77.0392	0.0312015	0.943183	-0.678374	0.0103304	0.528937	0.369561	-0.180638	0.633133		81.5915	84.0999	91.1917	91.8586	84.919	85.9413	111.908	93.9934	172.394	65.4326	77.6535	88.0315	2.297	7.0152	0.327432	262498_at	None	165.078	53.5752	0.324544	-5.14	170.405	177.22	0.0565774
AT3G46430	protein_coding	AT3G46430	ATP synthase	573	136.725	166.262	169.538	160.3	0.273224	0.395305	-0.0732192	0.803722	0.294145	0.734963	-0.0522986	0.905325		159.735	158.108	92.3316	181.477	140.196	177.114	162.185	136.484	209.946	142.628	160.562	177.708	16.777	72.1668	0.232475	252524_at	None	565.202	183.685	0.324989	-5.38	1435.98	1230.91	-0.222315
AT5G58110	protein_coding	AT5G58110	chaperone binding / ATPase activator	988	1028.41	1189.17	1469.27	1254.81	0.205598	0.407123	-0.2224	0.285981	0.503718	0.182655	0.0757195	0.813709		1161.82	1008.08	915.337	1268.1	1067.1	1232.32	1389.93	1205.18	1812.7	1114.56	1229.03	1420.84	74.2077	51.9706	1.42788	247847_at	None	1264.3	411.615	0.325568	-72.72	1132.97	2717	1.2619
AT2G46860	protein_coding	PPa3	pyrophosphorylase 3	979	5929.63	17372.3	4019.84	12884.1	1.49315	3.65803e-08	1.61712	9.31515e-10	-0.539402	0.380648	-0.415429	0.255642		8544.13	5289.32	3955.44	19918.4	15305.4	16893.1	4609.31	3056.72	4393.5	10403.8	12908	15340.5	572.948	0	301551	266765_at	None	5107.66	1664.1	0.325805	-175.36	36.8459	33.4425	-0.139822
AT5G20590	protein_coding	TBL5	TRICHOME BIREFRINGENCE-LIKE 5	1861	192.021	1305.58	145.721	910.475	2.66763	1.01385e-25	2.54221	1.28305e-22	-0.377938	0.644549	-0.503352	0.139555		278.101	179.413	118.549	1480.94	1272.98	1162.82	181.648	132.621	122.895	866.798	833.754	1030.87	8.4724	16.4932	0.51369	246091_at	None	485.399	158.412	0.326355	-18.3	305.259	266.094	-0.198098
AT1G77170	protein_coding	AT1G77170	Tetratricopeptide repeat (TPR)-like superfamily protein	1563	756.662	247.317	816.194	186.703	-1.56384	1.99235e-10	-2.06412	8.4603e-18	0.106681	0.934626	-0.393595	0.245143		627.45	691.862	950.674	218.818	322.852	200.281	810.927	946.372	691.285	168.36	160.562	231.185	5.4086	3.7733	1.43339	None	264475_s_at	156.828	51.2527	0.326809	NA	51.3791	36.6996	-0.485416
AT5G38390	protein_coding	AT5G38390	F-box/RNI-like superfamily protein	1792	300.978	478.81	301.237	383.567	0.656056	0.00251961	0.34405	0.115327	-0.00236334	1	-0.31437	0.248127		345.902	298.274	258.756	531.735	429.402	475.293	345.455	240.778	317.479	330.104	381.261	439.335	11.0801	0	5831.63	249509_at	None	147.232	48.1688	0.327163	NA	28.2215	32.0957	0.185589
AT5G66640	protein_coding	DAR3	DA1-related protein 3	2191	254.706	52.4501	262.798	36.7879	-2.20722	9.08199e-20	-2.75003	8.75251e-29	0.0423938	0.978439	-0.500419	0.161613		316.023	199.597	248.497	60.4923	51.2718	45.5862	275.715	254.941	257.738	30.8783	30.9446	48.5407	1.8462	2.9953	0.616366	247071_at	None	66.0035	21.6147	0.327478	-2.57	33.7061	23.1449	-0.542315
AT3G28790	protein_coding	AT3G28790	transmembrane protein, putative (DUF1216)	2291	29854.7	136726	20805.2	108409	2.10247	8.40707e-14	2.27957	2.0963e-16	-0.498111	0.488395	-0.321013	0.429765		43317	27857.2	18389.9	156532	95395.3	158249	24822.5	16523.5	21069.7	97665.2	106525	121038	2022.91	0.0563	35930.8	256588_at	None	9391.1	3076.88	0.327638	-276.28	48.8419	77.8665	0.672883
AT1G20440	protein_coding	COR47	cold-regulated 47	2320	92.3867	96.5542	33.2562	196.304	0.0514595	0.957112	2.03353	0.00038896	-1.13819	0.37827	0.843881	0.264545		47.1162	81.8572	148.187	67.2136	129.782	92.6671	8.10927	59.2287	32.4306	184.535	278.502	125.877	0.2308	450.809	0.000511969	259570_at	None	235.023	77.0182	0.327704	-1.15	752.101	1393.57	0.889791
AT1G79660	protein_coding	AT1G79660	ephrin-A3 protein	799	3360.37	2529.62	5651.02	2969.35	-0.39451	0.21939	-0.894194	0.00104604	0.7222	0.15528	0.222516	0.575774		3292.39	3403.24	3385.49	2553.37	2727.02	2308.46	4416.31	4026.27	8510.48	2298.23	2793.19	3816.62	360.813	27.2732	13.2296	261356_at	None	3050.43	1000.15	0.327871	-55.78	528.515	356.048	-0.569872
AT1G14670	protein_coding	AT1G14670	Endomembrane protein 70 protein family	2270	360.672	292.349	334.215	294.667	-0.294654	0.282273	-0.17689	0.476135	-0.107305	0.922677	0.0104587	0.980306		452.775	343.128	286.114	325.613	243.541	307.894	395.732	316.745	290.169	251.438	305.943	326.621	10.0375	65.6749	0.152836	262846_at	None	436.322	143.535	0.328965	-3.92	1200.66	943.537	-0.347678
AT1G73170	protein_coding	AT1G73170	P-loop containing nucleoside triphosphate hydrolases superfamily protein	2563	79.6287	261.111	72.3296	218.225	1.6499	1.07859e-09	1.52117	3.38887e-08	-0.1218	0.938499	-0.250529	0.500392		104.575	80.7359	53.5751	272.589	216.303	294.442	94.0675	78.5424	44.3788	209.531	227.122	218.022	4.6209	30.968	0.149215	260089_at	None	383.71	126.259	0.329047	-6.6	820.299	771.793	-0.087936
AT4G19110	protein_coding	AT4G19110	Protein kinase superfamily protein	2606	25410.6	13522.7	24538	9710.18	-0.890626	2.48745e-05	-1.30885	7.02637e-11	-0.0493468	0.968681	-0.467568	0.0828472		26943.6	25114.5	24173.8	13380.7	16456.7	10730.7	25682	24825.8	23106	8845.9	7962.7	12321.9	208.808	86.6214	2.41058	None	254560_at	2618.95	863.386	0.329668	NA	666.163	367.933	-0.856432
AT2G44730	protein_coding	AT2G44730	Alcohol dehydrogenase transcription factor Myb/SANT-like family protein	1233	1009.11	1174.57	927.469	843.661	0.213568	0.461266	-0.134885	0.589284	-0.117693	0.908556	-0.466145	0.110709		960.711	826.422	1240.21	1174.74	1304.23	1044.75	901.75	1054.53	826.128	700.644	738.584	1091.75	30.3441	29.2354	1.03792	266872_at	None	312.092	103.024	0.33011	-4.39	124.275	80.7082	-0.622745
AT2G02970	protein_coding	AT2G02970	GDA1/CD39 nucleoside phosphatase family protein	2351	41083.9	22652.9	38919.4	16123.2	-0.843939	9.05207e-06	-1.24921	5.32956e-12	-0.0767284	0.938766	-0.482002	0.0461831		43222.8	42477.2	37551.6	22137.9	26369.7	19451.1	41845.4	39464.4	35448.4	15848.7	13165.5	19355.4	428.591	11.6203	36.883	266744_at	None	3843.99	1269.3	0.330204	-3	333.381	257.29	-0.373781
AT4G30760	protein_coding	AT4G30760	Putative endonuclease or glycosyl hydrolase	978	2594.46	1958.99	3271.52	1925.16	-0.398387	0.0545358	-0.752385	4.79581e-05	0.328879	0.469328	-0.0251191	0.941651		2440.85	2350.31	2992.23	2044.79	2024.44	1807.76	3036.11	3405.65	3372.79	1655.67	1722.39	2397.42	143.372	46.0571	3.11292	253593_at	None	2057.38	679.454	0.330251	-1.1	1148.42	671.811	-0.773522
AT5G01340	protein_coding	mSFC1	Mitochondrial substrate carrier family protein	1417	224.345	289.469	255.057	266.168	0.359384	0.137517	0.0611103	0.801024	0.17848	0.829852	-0.119793	0.706556		255.117	232.116	185.803	292.753	314.841	260.813	300.043	222.752	242.376	233.058	252.812	312.635	7.9307	5.2265	1.5174	251090_at	None	413.869	136.901	0.330783	-1.82	210.546	177.63	-0.245262
AT2G33380	protein_coding	RD20	Caleosin-related family protein	1045	18.9271	67.9388	7.59232	91.9128	1.71321	4.68445e-06	3.12735	4.86691e-14	-0.992137	0.312478	0.422002	0.344303		17.2376	21.3053	18.2383	50.0368	86.5212	67.2584	6.48741	12.8758	3.41375	106.604	107.43	61.7043	0.2195	49.6458	0.00442132	255795_at	None	139.138	46.144	0.331642	-1.28	223.921	307.731	0.458681
AT5G10750	protein_coding	AT5G10750	enhanced disease resistance-like protein (DUF1336)	1492	384.165	357.437	412.513	275.404	-0.101342	0.743069	-0.568651	0.00990038	0.0979701	0.926069	-0.369339	0.190219		402.212	399.194	351.088	383.865	314.04	374.405	356.808	366.961	513.769	225.706	265.657	334.849	10.3217	17.3564	0.594691	250399_at	None	511.334	169.74	0.331955	-4.77	164.729	88.4798	-0.896673
AT1G01050	protein_coding	PPa1	pyrophosphorylase 1	1165	144.065	105.719	171.973	124.067	-0.434681	0.0806331	-0.454225	0.0450955	0.246516	0.741987	0.226973	0.458714		174.675	143.53	113.99	112.77	94.5324	109.855	171.916	159.66	184.343	127.189	133.12	111.89	10.6164	54.4373	0.195021	261579_at	None	846.094	281.375	0.332557	-2.22	1290.31	1354	0.0695077
AT2G28355	protein_coding	LCR5	low-molecular-weight cysteine-rich 5	763	56.1173	102.302	42.537	135.275	0.821884	0.0176987	1.59067	1.20026e-06	-0.380152	0.746716	0.388634	0.352016		55.1605	48.2173	64.9741	101.567	75.3055	130.033	35.6808	32.1895	59.7406	134.541	177.494	93.7905	6.3934	0	3364.95	265280_at	None	325.24	108.238	0.332793	-27.23	26.8947	32.78	0.285494
AT4G33810	protein_coding	AT4G33810	Glycosyl hydrolase superfamily protein	2342	111.058	85.0331	105.73	46.8618	-0.371321	0.252866	-1.12743	6.74708e-05	-0.0789112	0.960158	-0.83502	0.0177658		124.111	109.891	99.171	78.4159	93.7313	82.952	95.6894	79.83	141.671	46.3175	35.0317	59.2361	1.091	1.2029	0.906975	253297_at	None	214.321	71.745	0.334755	-7.35	185.311	134.689	-0.460316
AT1G58290	protein_coding	HEMA1	Glutamyl-tRNA reductase family protein	2311	2303.41	1361.75	2014.11	1048.13	-0.744149	0.000201206	-0.925579	1.45087e-06	-0.189677	0.78997	-0.371107	0.146408		2429.36	2275.18	2205.7	1296.48	1409.98	1378.8	2392.23	2136.1	1514	1077.8	881.047	1185.55	42.9573	113.563	0.378268	256020_at	None	672.43	225.328	0.335095	-40.14	2413.47	2254.76	-0.098134
AT1G09280	protein_coding	AT1G09280	rhodanese-like domain protein	1964	133.043	63.196	159.478	64.8896	-1.04449	4.4434e-06	-1.26388	8.11563e-09	0.253911	0.725545	0.0345224	0.934123		150.542	132.317	116.269	67.2136	52.8741	69.5003	154.076	157.085	167.274	71.3142	62.4731	60.8816	2.0667	8.7518	0.236146	264265_at	None	129.497	43.4464	0.335502	-2.11	335.005	318.258	-0.0739858
AT4G13980	protein_coding	AT-HSFA5	winged-helix DNA-binding transcription factor family protein	1892	1568.8	1082.27	1470.68	730.982	-0.527777	0.00397733	-0.995146	4.65484e-09	-0.0913712	0.908007	-0.55874	0.0116684		1638.73	1501.46	1566.22	1061.98	1185.66	999.161	1599.15	1546.38	1266.5	710.936	624.731	857.278	23.9874	6.09	3.93882	245283_at	None	734.982	246.661	0.335602	-16.7	67.9902	86.4643	0.346778
AT3G59290	protein_coding	AT3G59290	ENTH/VHS family protein	3806	64519.6	30410.3	45728.8	15494.7	-1.05409	1.54169e-05	-1.51599	6.64329e-11	-0.482469	0.364878	-0.944367	0.00173268		66829.2	62971.8	63757.8	29903.3	37607.9	23719.8	51855.5	53414	31916.9	15678.1	12388.4	18417.5	347.318	10.7302	32.3683	251468_at	None	2779.37	933.585	0.335898	-56.8	67.4285	86.3108	0.356182
AT5G16480	protein_coding	PFA-DSP5	Phosphotyrosine protein phosphatases superfamily protein	1201	2936.9	2724.29	3779.85	2749.31	-0.107062	0.625049	-0.453595	0.00495102	0.359275	0.281233	0.0127426	0.966031		3167.13	3032.08	2611.5	2817	2646.11	2709.77	4260.61	3421.1	3657.83	2607.01	2535.13	3105.78	159.325	4.7041	33.8694	250124_at	None	2564.9	861.69	0.335954	-4.65	102.302	160.939	0.653674
AT3G11100	protein_coding	AT3G11100	sequence-specific DNA binding transcription factor	1633	894.277	1016.83	675.718	702.863	0.179986	0.581573	0.0530641	0.849593	-0.390878	0.533875	-0.5178	0.0988316		1089.42	904.915	688.497	1018.66	1099.94	931.902	804.439	768.686	454.029	650.65	639.328	818.61	37.1002	20.1711	1.83928	256413_at	None	605.25	203.489	0.336206	3.74	85.8104	140.681	0.713199
AT2G20810	protein_coding	GAUT10	galacturonosyltransferase 10	1915	30.3817	31.8805	27.837	30.8174	0.0664903	0.919749	0.11901	0.804638	-0.0954538	0.971348	-0.0429341	0.953032		42.5195	23.548	25.0777	40.3282	22.4314	32.8819	38.9245	36.0523	8.53438	33.0839	33.8639	25.5044	1.3343	16.1634	0.0825507	265391_at	None	116.83	39.3637	0.336932	-4.44	299.838	258.568	-0.213638
AT1G04290	protein_coding	AT1G04290	Thioesterase superfamily protein	1133	71.7144	106.789	101.692	115.664	0.538638	0.1827	0.186877	0.624115	0.459389	0.666603	0.107628	0.849969		89.6357	61.6733	63.8342	106.048	97.7369	116.581	79.4708	51.5032	174.101	97.0461	115.021	134.927	42.7612	22.1734	1.92849	263661_at	None	882.551	297.885	0.337527	-3.8	325.581	237.158	-0.457168
AT5G55100	protein_coding	AT5G55100	SWAP (Suppressor-of-White-APricot)/surp domain-containing protein	3509	1969.7	1564.18	1726.98	1032.75	-0.327256	0.111979	-0.731252	4.88399e-05	-0.186049	0.768139	-0.590046	0.0101749		1969.69	1932.05	2007.36	1604.91	1598.24	1489.4	1915.41	1896.61	1368.91	1075.59	861.779	1160.86	15.2988	14.7163	1.03958	248106_at	None	599.019	202.277	0.33768	-1.48	149.411	270.505	0.856369
AT4G32130	protein_coding	AT4G32130	ER membrane protein complex subunit-like protein (DUF2012)	1147	407.401	304.148	538.273	377.532	-0.413297	0.0671112	-0.50098	0.014648	0.392028	0.400638	0.304345	0.25652		426.344	400.315	395.544	294.993	314.04	303.41	530.346	475.117	609.354	293.344	367.833	471.421	20.9381	32.3046	0.648146	None	None	409.555	138.566	0.338334	NA	212.533	290.937	0.453021
AT3G20820	protein_coding	AT3G20820	Leucine-rich repeat (LRR) family protein	1586	12.1465	13.2019	9.23262	27.5008	0.10469	0.884368	1.40239	0.00376511	-0.327825	0.885586	0.969878	0.0775717		9.19341	6.72799	20.5181	11.9491	11.2157	16.4409	9.73112	7.72549	10.2413	27.9375	31.5285	23.0363	0	83.6778	0	257974_at	None	87.0355	29.4498	0.338366	1.12	2093.04	1440.17	-0.539366
AT1G23800	protein_coding	ALDH2B7	aldehyde dehydrogenase 2B7	1966	111.45	46.686	105.504	50.8287	-1.20456	1.90121e-05	-1.01395	0.000301839	-0.0754692	0.96354	0.115141	0.801556		140.2	115.497	78.6529	46.3027	38.4539	55.3014	120.017	109.444	87.0506	55.1398	49.6282	47.718	4.583	6.7557	0.67839	265188_at	None	200.419	68.0353	0.339465	-28	111.03	113.759	0.0350322
AT3G05600	protein_coding	AT3G05600	alpha/beta-Hydrolases superfamily protein	1452	378.388	77.4008	444.9	78.1551	-2.20799	1.14523e-17	-2.42573	1.62854e-21	0.223865	0.818458	0.00612335	0.990436		398.764	411.529	324.87	76.9223	97.7369	57.5433	394.11	387.562	553.028	74.9902	56.6345	102.84	14.326	7.8804	1.81793	258895_at	None	615.466	209.271	0.340021	-34.66	144.786	65.2985	-1.1488
AT5G41780	protein_coding	AT5G41780	myosin heavy chain-like protein	2332	12940.2	5964.95	9759.19	3321.51	-1.09011	9.89124e-07	-1.51683	1.3364e-12	-0.39705	0.458646	-0.823778	0.00313629		11829.6	11403.9	15586.9	5619.81	6603.65	5671.38	10663.7	11839.3	6774.59	3303.24	3009.22	3652.07	167.148	0.1962	851.926	249270_at	None	1367.77	468.016	0.342175	-55.44	20.887	15.2937	-0.449672
AT4G05330	protein_coding	AGD13	ARF-GAP domain 13	1594	21695.4	12029.6	28516.7	11538.3	-0.84095	3.88268e-08	-1.29032	1.51939e-18	0.389841	0.185771	-0.0595269	0.813709		21574.6	22265.2	21246.5	11982.7	13294.6	10811.4	28943.6	27193.7	29412.9	10897.8	10285.3	13431.8	543.008	5.7184	94.9581	255232_at	None	2786.35	953.643	0.342255	-4.34	34.8693	38.8728	0.156805
AT1G80300	protein_coding	NTT1	nucleotide transporter 1	2616	12.8693	27.8473	12.7776	27.9971	1.00977	0.0239317	1.00606	0.0214733	0.0222044	0.99651	0.0184984	0.978725		11.4918	14.5773	12.5389	20.9109	31.2438	31.3873	11.353	16.7386	10.2413	30.1431	33.2801	20.5681	0.3497	66.4416	0.00526327	None	261767_s_at	96.2266	32.9513	0.342434	NA	978.464	1035.32	0.0814801
AT1G15500	protein_coding	ATNTT2	TLC ATP/ADP transporter	2180	190.195	227.22	182.323	185.61	0.250332	0.33308	0.0262591	0.916952	-0.0611989	0.96135	-0.285272	0.307437		212.598	202.961	155.026	214.337	270.779	196.544	191.379	171.248	184.343	164.684	189.755	202.39	4.0989	80.3427	0.0510177	None	261767_s_at	96.2266	32.9513	0.342434	NA	978.464	1035.32	0.0814801
AT2G14800	protein_coding	AT2G14800	hypothetical protein	947	100.888	44.9627	81.7446	41.0929	-1.1181	0.000162555	-0.961724	0.00140839	-0.295519	0.773065	-0.139144	0.767097		118.365	90.8279	93.4715	44.0623	50.4707	40.355	76.2271	78.5424	90.4644	44.1119	25.6899	53.477	2.0133	0.6136	3.28113	267110_at	None	296.904	101.68	0.342467	-6.19	26.4385	20.1089	-0.394808
AT3G25910	protein_coding	AT3G25910	MAP kinase kinase kinase, putative (DUF1644)	1515	750.826	792.901	713.126	583.38	0.0772181	0.791055	-0.285705	0.171957	-0.0718609	0.948221	-0.434784	0.0890316		815.915	808.48	628.083	784.906	775.487	818.311	851.473	751.947	535.959	616.831	531.898	601.411	13.1835	30.6933	0.429524	258061_at	None	619.486	212.386	0.342843	-14.24	578.091	681.859	0.238176
AT1G03050	protein_coding	AT1G03050	ENTH/ANTH/VHS superfamily protein	2222	110733	66806.6	107444	44060.5	-0.720503	3.75819e-06	-1.27096	7.60831e-18	-0.0430045	0.961393	-0.593462	0.00215527		112470	117030	102700	67552.7	72128.3	60738.8	113749	106093	102489	44758.8	37696.4	49726.3	1365.39	0.0463	29490.1	263166_at	None	4847.05	1670.47	0.344636	-221.79	18.6407	20.2941	0.122604
AT3G60200	protein_coding	AT3G60200	hypothetical protein	1677	631.021	800.576	575.395	534.361	0.340036	0.0391833	-0.106258	0.525171	-0.132087	0.819267	-0.578381	0.00183705		645.837	608.883	638.342	861.081	707.391	833.257	572.514	561.385	592.286	538.165	493.947	570.97	15.9684	3.7514	4.25665	251459_at	None	652.038	224.839	0.344825	-2.24	55.4052	47.0375	-0.236211
AT4G28000	protein_coding	AT4G28000	P-loop containing nucleoside triphosphate hydrolases superfamily protein	2891	6876.96	12204.4	5296.15	8570.22	0.816661	7.07779e-07	0.685162	2.64188e-05	-0.371905	0.281401	-0.503404	0.0158009		6829.55	6985.9	6815.44	13490.5	10249.6	12873.3	5837.05	4818.13	5233.28	8556.97	7619.97	9533.72	198.881	0	104674	253846_at	None	3275.48	1131.01	0.345296	-53.04	92.1371	93.5081	0.0213096
AT1G53170	protein_coding	ERF8	ethylene response factor 8	1063	57.7021	89.0648	88.056	100.54	0.594196	0.0972033	0.184022	0.593159	0.572734	0.469261	0.162561	0.731207		86.1882	51.5813	35.3368	95.5927	73.7033	97.8983	89.2019	75.9673	98.9988	83.8126	86.9953	130.813	5.2208	22.5747	0.231268	261315_at	None	301.245	104.066	0.345455	-3.4	256.779	307.281	0.259034
AT3G19860	protein_coding	bHLH121	basic helix-loop-helix (bHLH) DNA-binding superfamily protein	2021	629.717	466.183	665.271	342.03	-0.428805	0.00869765	-0.948338	2.96278e-10	0.077043	0.913394	-0.44249	0.023457		624.003	627.946	637.202	452.572	465.452	480.524	614.682	638.64	742.491	310.989	337.472	377.63	14.885	31.0836	0.47887	257990_at	None	666.125	230.131	0.345477	-2.9	302.373	519.513	0.780833
AT5G61720	protein_coding	AT5G61720	hypothetical protein (DUF1216)	1678	67371.3	35348.8	47171.2	30901.6	-0.89122	0.00347092	-0.584207	0.050398	-0.492681	0.493724	-0.185668	0.673732		97322.6	62753.1	42038.2	32250.6	40175.5	33620.2	57377.9	33717.9	50417.7	24566.6	29865.1	38273.1	2662.79	0.041	64946.1	247512_at	None	6532.47	2262.48	0.346344	-259.23	25.1669	26.8491	0.0933451
AT4G18700	protein_coding	CIPK12	CBL-interacting protein kinase 12	2261	170226	97214.7	134987	64100.9	-0.787179	0.000959751	-1.04623	3.50057e-06	-0.325955	0.616297	-0.585009	0.0469866		162273	182197	166207	94408.3	110875	86360.5	158220	155752	90988.4	66361.9	51667	74273.9	1701.55	36.7274	46.3292	254636_at	None	4392.25	1521.27	0.346353	-90.73	482.683	889.194	0.881422
AT3G62130	protein_coding	LCD	Pyridoxal phosphate (PLP)-dependent transferases superfamily protein	2179	6.83009	13.5766	6.72404	15.2851	0.822618	0.186368	1.0136	0.0717787	-0.0149618	0.998485	0.176019	0.827815		8.04423	5.60666	6.83938	11.9491	16.8236	11.957	6.48741	5.15032	8.53438	10.2928	25.6899	9.87269	0.2517	16.5399	0.0152177	251260_at	None	65.5703	22.7141	0.346408	1.33	278.619	240.918	-0.209748
AT5G62750	protein_coding	AT5G62750	hypothetical protein	896	26925.6	41526.4	15121.1	22510.9	0.604422	0.0324301	0.55475	0.0364969	-0.804498	0.0627167	-0.85417	0.0089685		36803.5	24889.1	19084.1	40859.9	46630.1	37089.3	18936.8	11162	15264.6	20016.5	21051.7	26464.6	2048.72	0	1.07827e+06	247402_at	None	1971.9	684.963	0.347361	-835.33	11.4209	11.643	0.0277901
AT2G47580	protein_coding	U1A	spliceosomal protein U1A	1022	42.5066	81.9701	34.6197	66.561	0.908167	0.00366204	0.877301	0.00631053	-0.257631	0.845482	-0.288497	0.461505		55.1605	35.8826	36.4767	78.4159	79.3111	88.1832	34.0589	42.4902	27.31	49.2583	74.7342	75.6906	4.2818	34.2239	0.125111	245124_at	None	356.622	123.916	0.34747	-5.41	569.743	635.721	0.158082
AT4G09950	protein_coding	AT4G09950	P-loop containing nucleoside triphosphate hydrolases superfamily protein	1454	2510.57	2511.93	2563.04	1847.62	0.00083424	0.99762	-0.465	0.00886399	0.0289005	0.979447	-0.436934	0.0506489		2969.47	2318.91	2243.32	2542.17	2437.82	2555.82	2757.15	2209.49	2722.47	1799.03	1668.09	2075.73	51.5689	2.4951	20.6681	255003_at	None	1014.01	352.994	0.348117	-138.17	50.0042	53.6999	0.102871
AT1G51340	protein_coding	AT1G51340	MATE efflux family protein	2631	68.6345	191.523	61.32	170.267	1.43302	2.34701e-08	1.42683	5.77265e-08	-0.162125	0.898069	-0.168312	0.64022		72.3981	60.5519	72.9534	211.35	145.003	218.216	53.5212	50.2157	80.2231	170.566	147.717	192.517	1.73	4.4422	0.389447	265151_at	None	111.194	38.7746	0.348712	-6.76	88.4916	274.45	1.63293
AT5G03240	protein_coding	UBQ3	polyubiquitin 3	1856	14634.2	8895.83	17777.8	8725.13	-0.708879	1.63695e-05	-1.0137	9.62948e-11	0.277117	0.491092	-0.0277012	0.924769		14211.9	14947.4	14743.4	9121.64	9571.81	7994.03	18325.3	17758.3	17249.7	7960.72	7673.1	10541.6	316.865	307.466	1.03057	250935_at	None	697.639	243.399	0.34889	-4.88	178.3	259.404	0.540891
AT3G57390	protein_coding	AGL18	AGAMOUS-like 18	2060	17512.6	7358.02	18820.8	5457.71	-1.22596	6.71671e-10	-1.75012	8.28232e-20	0.101797	0.911562	-0.422356	0.107416		16841.2	17021.8	18674.9	6852.8	8711.41	6509.87	16622.4	16674.2	23165.7	5064.04	4782.41	6526.67	214.491	5.1475	41.669	251623_at	None	3285.29	1153.36	0.351066	-2.12	86.603	90.176	0.0583264
AT5G08410	protein_coding	FTRA2	ferredoxin/thioredoxin reductase subunit A (variable subunit) 2	812	51.4556	80.684	60.6443	87.1678	0.619584	0.060851	0.518203	0.094956	0.208281	0.88036	0.1069	0.816727		51.7129	65.0373	37.6166	90.365	66.4932	85.194	66.496	38.6274	76.8094	77.931	92.2501	91.3223	3.631	111.835	0.0324674	246007_at	None	387.305	136.058	0.351293	1.48	926.302	1062.94	0.198502
AT1G56200	protein_coding	EMB1303	embryo defective 1303	878	176.226	273.695	218.739	249.657	0.62306	0.00275264	0.188634	0.376422	0.304571	0.591828	-0.129855	0.651903		202.255	181.656	144.767	284.538	255.558	280.991	204.354	216.314	235.549	211.737	271.495	265.74	10.6885	118.077	0.0905211	256223_at	None	496.632	174.609	0.351587	-3.95	1588.82	1955.95	0.299916
AT2G43690	protein_coding	AT2G43690	Concanavalin A-like lectin protein kinase family protein	2478	151.646	111.504	101.246	88.894	-0.424198	0.220673	-0.18405	0.580606	-0.555447	0.438249	-0.315299	0.444245		202.255	160.35	92.3316	115.01	108.152	111.35	134.614	99.1437	69.9819	87.4885	78.8213	100.372	3.4782	0.6067	5.73298	260609_at	None	155.43	54.8223	0.352713	-1.82	46.4926	48.6254	0.0647086
AT1G09940	protein_coding	HEMA2	Glutamyl-tRNA reductase family protein	2201	8559.74	4524.9	7998.63	3156.27	-0.905128	4.94805e-07	-1.32042	2.15299e-14	-0.0962246	0.904444	-0.511513	0.0249408		8972.77	8323.65	8382.8	4350.96	5279.4	3944.33	8727.19	8263.69	7005.02	2956.23	2781.51	3731.05	120.184	8.6481	13.8972	264660_at	None	2436.2	861.411	0.353589	-79.83	134.98	128.927	-0.0661875
AT4G30620	protein_coding	AT4G30620	Putative BCR, YbaB family COG0718	718	62.5365	35.8697	79.0713	32.17	-0.76269	0.0218124	-1.22606	6.56663e-05	0.307146	0.777354	-0.15622	0.749437		67.8014	61.6733	58.1347	33.6068	33.6471	40.355	87.5801	48.9281	100.706	30.8783	28.6092	37.0226	1.7957	20.3274	0.0883389	253635_at	None	64.5552	22.8565	0.354061	-1.94	655.41	742.453	0.179901
AT4G34920	protein_coding	AT4G34920	PLC-like phosphodiesterases superfamily protein	1480	488.325	416.374	738.866	472.264	-0.224719	0.393514	-0.63114	0.00285453	0.582798	0.128421	0.176377	0.562014		528.621	451.897	484.456	404.775	376.528	467.82	674.691	621.902	920.006	413.181	432.641	570.97	14.1345	72.553	0.194816	None	253220_s_at	218.197	77.3538	0.354513	NA	473.491	346.391	-0.450937
AT4G34930	protein_coding	AT4G34930	PLC-like phosphodiesterases superfamily protein	1641	27.3173	35.5835	40.2611	29.6586	0.359846	0.396137	-0.405307	0.256527	0.511139	0.607202	-0.254013	0.591635		35.6245	24.6693	21.658	38.8345	32.0449	35.8711	35.6808	32.1895	52.9131	33.0839	26.2738	29.6181	0.8313	1.186	0.700927	None	253220_s_at	218.197	77.3538	0.354513	NA	473.491	346.391	-0.450937
AT3G57480	protein_coding	AT3G57480	zinc finger (C2H2 type, AN1-like) family protein	1700	4291.64	2223.85	7225.49	2359.35	-0.92608	2.92829e-05	-1.57684	4.84547e-14	0.733882	0.0357976	0.0831178	0.817249		3961.21	4492.06	4421.66	2088.1	2517.13	2066.33	6072.22	5917.72	9686.52	2160.01	2128.17	2789.86	124.378	4.1156	30.2211	251634_at	None	2027.84	720.62	0.355363	-4.46	122.023	150.938	0.306799
AT2G38110	protein_coding	GPAT6	glycerol-3-phosphate acyltransferase 6	2214	51.3077	46.3359	29.4298	52.0311	-0.133632	0.829034	0.706518	0.110281	-0.691509	0.533729	0.148641	0.823538		62.0555	28.0333	63.8342	34.3536	56.0786	48.5755	14.5967	51.5032	22.1894	60.2862	33.2801	62.527	0.0508	14.971	0.00339323	267144_at	None	110.825	39.4385	0.355862	-1.44	98.4974	77.4084	-0.347595
AT3G50370	protein_coding	AT3G50370	hypothetical protein	7367	9265.09	8622.48	6077.11	4117.76	-0.100035	0.800003	-0.541499	0.0489444	-0.586637	0.294265	-1.0281	0.00201701	≥ 2x down	10428.8	10111	7255.44	9318.05	9158.43	7390.95	7624.33	7111.31	3495.68	4531.76	3559.8	4261.71	47.2614	37.2161	1.26992	252207_at	None	1157.76	412.178	0.356014	-1.02	308.014	260.583	-0.241251
AT2G19400	protein_coding	AT2G19400	AGC (cAMP-dependent, cGMP-dependent and protein kinase C) kinase family protein	2190	4660.21	4750.6	4405.29	3724.15	0.0272249	0.92977	-0.238245	0.226029	-0.0799275	0.935219	-0.345397	0.157109		5055.23	4749.96	4175.44	4894.65	5240.94	4116.21	4802.31	3987.64	4425.93	3344.42	3260.28	4567.76	80.5766	2.2265	36.1898	267281_at	None	1719.71	612.368	0.356088	-51.89	66.4947	77.6886	0.224464
AT3G60300	protein_coding	AT3G60300	RWD domain-containing protein	1551	1249.73	1983.55	1361.88	1319.9	0.654793	0.000900743	-0.0440372	0.840878	0.12115	0.886498	-0.57768	0.0161924		1493.93	1206.55	1048.7	1971.6	1818.55	2160.49	1200.17	1255.39	1630.07	1305.71	1229.03	1424.96	20.4721	42.1464	0.485738	251403_at	None	719.398	256.206	0.356139	-3.89	296.009	470.481	0.668497
AT4G38260	protein_coding	AT4G38260	transport/golgi organization-like protein (DUF833)	1044	1721.95	1194.06	1957.93	1034.09	-0.516914	0.0219549	-0.901473	1.16111e-05	0.180915	0.817386	-0.203644	0.493319		1913.38	1699.94	1552.54	1218.06	1285	1079.12	1895.95	1769.14	2208.7	813.129	942.352	1346.8	60.7758	22.4682	2.70497	252981_at	None	1223.11	435.846	0.356344	-3.41	125.023	142.846	0.192273
AT5G37340	protein_coding	AT5G37340	ZPR1 zinc-finger domain protein	2223	1.52296	4.82135	0	6.68282	1.02098	0.215802	2.0612	0.00373526	-0.664053	0.79933	0.376173	0.715074		1.14918	0	3.41969	5.97455	4.00561	4.48389	0	0	0	8.82237	8.75792	2.46817	0	2.8938	0	None	249888_s_at	710.833	253.436	0.356533	NA	418.323	1591.21	1.92744
AT5G22480	protein_coding	AT5G22480	ZPR1 zinc-finger domain protein	1977	683.172	1057.21	754.156	801.245	0.619561	0.00129824	0.0855895	0.681253	0.139727	0.855373	-0.394245	0.0979276		773.396	653.737	622.383	1129.94	968.557	1073.15	794.708	713.32	754.439	667.56	759.603	976.573	18.323	10.4489	1.75358	None	249888_s_at	710.833	253.436	0.356533	NA	418.323	1591.21	1.92744
AT5G27200	protein_coding	ACP5	acyl carrier protein 5	644	34.484	65.8291	45.1754	74.3571	0.883443	0.00887579	0.703986	0.0302643	0.344603	0.772532	0.165147	0.714134		39.072	35.8826	28.4974	73.935	59.2831	64.2691	38.9245	28.3268	68.275	68.3734	68.3118	86.386	4.6327	0.031	149.442	246814_at	None	191.974	68.6441	0.357569	-2.96	46.3359	47.4688	0.0348487
AT1G67865	protein_coding	AT1G67865	hypothetical protein	1073	4.93336	9.21723	9.60707	10.5408	0.706682	0.295406	0.143216	0.816758	0.750181	0.670755	0.186715	0.824265		4.5967	3.364	6.83938	7.46818	11.2157	8.96779	4.86556	10.3006	13.655	11.028	14.0127	6.58179	0.1044	518.944	0.000201178	260012_at	None	67.106	23.9984	0.357619	2.59	3097.52	2846.99	-0.121674
AT2G40620	protein_coding	AT2G40620	Basic-leucine zipper (bZIP) transcription factor family protein	1801	12207.5	8149.81	12414.6	5253.57	-0.574111	0.00176934	-1.22185	5.0156e-13	0.02386	0.984465	-0.623883	0.00485563		12799.5	11278.4	12544.6	8299.39	9243.35	6906.69	11495.7	11987.4	13760.8	4715.56	4884.58	6160.56	209.964	6.2063	33.8308	255878_at	None	1747.24	625.117	0.357774	-23.4	70.2945	86.9389	0.30659
AT1G78140	protein_coding	AT1G78140	S-adenosyl-L-methionine-dependent methyltransferases superfamily protein	1393	686.255	1125.25	756.922	880.395	0.701175	0.00029543	0.213738	0.286657	0.139031	0.860937	-0.348406	0.153348		835.451	676.163	547.15	1224.78	1048.67	1102.29	827.145	745.509	698.112	807.982	858.276	974.928	24.727	21.6697	1.14109	260056_at	None	938.897	335.962	0.357827	-8.99	733.14	800.428	0.126684
AT5G38630	protein_coding	CYB-1	cytochrome B561-1	1516	67.476	57.7845	78.855	54.2786	-0.212564	0.5794	-0.518892	0.0805788	0.217715	0.854483	-0.0886121	0.85145		83.8899	69.5226	49.0155	71.6945	44.8629	56.796	71.3615	84.9803	80.2231	47.7879	56.6345	58.4134	2.737	16.2777	0.168144	249523_at	None	222.552	79.6865	0.358058	1.4	511.555	504.562	-0.0198564
AT1G52670	protein_coding	AT1G52670	Single hybrid motif superfamily protein	1204	6.78678	8.68348	6.92048	10.317	0.277327	0.738022	0.504248	0.421779	-0.00458088	1	0.22234	0.802916		3.44753	11.2133	5.69948	5.97455	9.61347	10.4624	3.24371	3.86274	13.655	11.7632	13.4288	5.75907	0.2031	30.5149	0.00665576	262157_at	None	226.785	81.2117	0.358099	-1.58	516.643	526.114	0.026207
AT4G04510	protein_coding	CRK38	cysteine-rich RLK (RECEPTOR-like protein kinase) 38	2271	9.10988	150.185	6.30474	75.1438	3.63733	3.99931e-18	2.99991	4.84825e-11	-0.301876	0.894211	-0.939295	0.0485108		12.6409	7.84932	6.83938	166.54	67.2943	216.722	6.48741	9.01307	3.41375	80.8718	72.9826	71.577	0.6333	0.2366	2.67667	255342_at	None	113.742	40.9146	0.359714	-2.14	31.4559	32.7307	0.0573111
AT2G38540	protein_coding	LP1	lipid transfer protein 1	832	197.21	202.287	96.9035	580.989	0.0307972	0.971303	2.1999	1.32113e-05	-0.855977	0.50668	1.31312	0.0434571		106.873	188.384	296.373	93.3523	290.807	222.7	53.5212	136.484	100.706	461.704	823.828	457.434	0.6309	1939.5	0.00032529	266421_at	None	402.483	144.78	0.359717	-2.54	9553.57	8498.79	-0.168782
AT5G25270	protein_coding	AT5G25270	Ubiquitin-like superfamily protein	2681	2956.71	2346.93	3458.84	1993.26	-0.329459	0.050816	-0.786572	1.26831e-07	0.223696	0.597852	-0.233417	0.252345		3069.45	3112.82	2687.88	2463.75	2388.15	2188.89	3671.88	3412.09	3292.56	1893.13	1799.46	2287.17	40.4768	32.2734	1.25418	246928_at	None	793.448	285.491	0.359811	-2.47	326.669	370.324	0.180961
AT4G27470	protein_coding	RMA3	RING membrane-anchor 3	1179	1059.56	1441.91	847.364	960.73	0.43684	0.035428	0.179026	0.381848	-0.318189	0.511334	-0.576003	0.0162278		1191.7	1024.9	962.073	1539.94	1421.19	1364.6	823.902	704.307	1013.88	835.185	928.923	1118.08	34.1852	18.4993	1.84792	253865_at	None	1188.59	429.658	0.361484	-3.85	120.163	202.261	0.751228
AT1G55810	protein_coding	UKL3	uridine kinase-like 3	2517	54.5758	116.235	53.2775	116.158	1.05675	3.67188e-05	1.08447	2.86685e-05	-0.0259388	0.990858	0.00178102	0.996137		63.2047	56.0666	44.456	123.972	108.152	116.581	66.496	54.0784	39.2581	112.485	129.033	106.954	1.3906	4.8387	0.287391	264561_at	None	256.032	92.5549	0.361497	-9.06	484.441	614.295	0.342609
AT2G21090	protein_coding	AT2G21090	Pentatricopeptide repeat (PPR-like) superfamily protein	2207	359.075	352.231	342.671	295.891	-0.0267517	0.950192	-0.209278	0.452427	-0.0621892	0.968667	-0.244716	0.502176		386.123	393.588	297.513	365.194	337.273	354.228	418.438	408.163	201.411	292.609	252.812	342.253	7.3939	2.8086	2.63259	264011_at	None	447.807	162.027	0.361824	2.94	88.1166	66.5198	-0.405629
AT1G03240	protein_coding	AT1G03240	hypothetical protein	547	270.277	124.603	179.154	88.9135	-1.07601	0.000126288	-0.9817	0.000523045	-0.566405	0.348677	-0.472097	0.200861		258.565	310.609	241.658	123.225	136.992	113.592	207.597	224.039	105.826	84.5478	69.4795	112.713	8.3263	0.055	151.387	None	264354_s_at	665.307	241.392	0.362828	NA	33.5938	32.8104	-0.0340418
AT1G03200	protein_coding	AT1G03200	hypothetical protein	436	353.801	118.56	367.29	82.6111	-1.50694	5.19781e-07	-2.05846	1.76464e-12	0.0520713	0.978591	-0.49945	0.219766		375.781	380.132	305.492	108.289	156.219	91.1725	433.035	399.15	269.686	110.28	47.8766	89.6769	4.1557	0.4695	8.85133	None	264354_s_at	665.307	241.392	0.362828	NA	33.5938	32.8104	-0.0340418
AT3G49310	protein_coding	AT3G49310	Major facilitator superfamily protein	1807	43.6774	28.5387	64.2902	36.8842	-0.57699	0.135919	-0.74705	0.0261006	0.523693	0.550076	0.353633	0.445303		62.0555	33.64	35.3368	30.6195	28.8404	26.156	79.4708	55.366	58.0338	28.6727	44.9573	37.0226	2.0816	15.4486	0.134744	252308_at	None	122.008	44.3122	0.36319	-2.53	152.993	156.384	0.0316275
AT5G58690	protein_coding	PLC5	phosphatidylinositol-speciwc phospholipase C5	2412	1103.25	595.196	1132.57	485.417	-0.868048	0.00018877	-1.19206	7.57702e-08	0.036877	0.979447	-0.287135	0.356581		1028.51	1083.21	1198.03	554.886	765.873	464.83	1196.93	1145.95	1054.85	388.92	447.822	619.511	4.6767	1.6247	2.8785	247775_at	None	469.214	170.469	0.363307	-17.19	91.2012	85.3886	-0.095009
AT2G30970	protein_coding	ASP1	aspartate aminotransferase 1	1840	69.2614	102.959	68.0764	120.586	0.552179	0.0613609	0.804406	0.00337686	-0.0294562	0.988802	0.22277	0.537601		71.2489	84.0999	52.4352	111.276	82.5156	115.087	82.7145	56.6536	64.8613	111.015	137.207	113.536	3.9829	36.2592	0.109845	267151_at	None	171.202	62.2015	0.363322	-71.65	1113.68	937.623	-0.24826
AT3G47130	protein_coding	AT3G47130	F-box associated ubiquitination effector family protein	1318	418.84	545.929	428.489	446.469	0.377053	0.0438869	0.0587077	0.764018	0.0302708	0.978989	-0.288075	0.191504		417.151	457.503	381.865	583.265	512.718	541.804	454.119	387.562	443.788	430.091	401.697	507.621	16.1911	0.0531	304.917	252454_at	None	511.111	185.909	0.363735	-2.16	17.4313	19.2478	0.143013
AT5G02230	protein_coding	AT5G02230	Haloacid dehalogenase-like hydrolase (HAD) superfamily protein	2113	448.317	983.718	509.379	869.846	1.08719	0.000207382	0.742696	0.0109658	0.17377	0.891047	-0.17072	0.69552		544.71	479.93	320.311	1061.98	833.968	1055.21	520.615	302.582	704.94	742.55	832.002	1034.99	35.5357	14.2229	2.49848	251028_at	None	1360.46	494.861	0.363744	-4.49	285.726	364.302	0.350503
AT3G07830	protein_coding	AT3G07830	Pectin lyase-like superfamily protein	1523	560.752	820.013	434.507	817.239	0.534672	0.0306555	0.890383	8.96879e-05	-0.360625	0.550865	-0.00491321	0.990536		618.257	590.942	473.057	938.004	641.699	880.338	462.228	336.059	505.235	667.56	881.63	902.528	48.1856	0	25360.8	258685_at	None	1205.35	439.195	0.364371	-82.29	73.4142	92.5348	0.333936
AT4G27350	protein_coding	AT4G27350	membrane lipoprotein lipid attachment site-like protein, putative (DUF1223)	1382	15902	11695.6	15801.5	8941	-0.437246	0.0144259	-0.810464	6.51051e-07	-0.00906064	0.995268	-0.382279	0.075045		16557.3	15301.7	15846.8	11510	12805.1	10771.8	15639.5	15148.4	16616.4	7709.29	8244.7	10869	468.189	4.1924	111.676	253919_at	None	3329.7	1215.6	0.365078	-54.36	164.521	187.505	0.18866
AT2G01480	protein_coding	AT2G01480	O-fucosyltransferase family protein	2910	1311.67	1225.12	1116.05	875.339	-0.0960718	0.766735	-0.3428	0.142504	-0.226673	0.773065	-0.473401	0.101335		1552.54	1372.51	1009.95	1292	1315.44	1067.91	1333.16	1187.15	827.835	858.711	798.138	969.169	20.4336	5.6571	3.61203	266340_at	None	626.499	228.832	0.365255	-1.26	77.6216	60.8028	-0.352321
AT1G23030	protein_coding	AT1G23030	ARM repeat superfamily protein	2423	785.496	356.475	831.011	294.297	-1.10295	1.9647e-05	-1.45071	5.00089e-09	0.0790678	0.955017	-0.268689	0.457378		996.336	810.723	549.43	361.46	382.135	325.83	1005.55	878.13	609.354	308.048	235.88	338.962	18.2103	11.6149	1.56784	264770_at	None	755.229	276.164	0.365669	-17.28	543.613	239.405	-1.18313
AT2G01260	protein_coding	AT2G01260	hypothetical protein (DUF789)	2438	421.614	777.729	502.542	692.788	0.85385	0.00160514	0.449162	0.0957649	0.242951	0.800419	-0.161737	0.680743		404.51	430.591	429.741	995.509	467.054	870.623	452.497	418.464	636.664	689.616	687.788	700.961	11.9025	10.7422	1.10801	265734_at	None	976.877	357.476	0.365937	-22.91	639.487	360.166	-0.828252
AT5G54800	protein_coding	GPT1	glucose 6-phosphate/phosphate translocator 1	1815	24.6235	20.5133	17.297	25.8917	-0.237538	0.679436	0.532797	0.237396	-0.457434	0.764278	0.312901	0.590531		27.5802	26.912	19.3782	22.4045	15.2213	23.9141	29.1934	14.1634	8.53438	30.1431	28.6092	18.9226	1.4237	26.8703	0.0529841	248144_at	None	155.927	57.2414	0.367103	-2.93	346.756	337.348	-0.0396836
AT1G24050	protein_coding	AT1G24050	RNA-processing, Lsm domain-containing protein	1126	1778.5	1301.19	2215.15	1241.05	-0.443927	0.0207261	-0.823228	2.29714e-06	0.311404	0.473059	-0.0678964	0.815769		1847.88	1886.08	1601.55	1301.7	1353.1	1248.76	2165.17	2024.08	2456.19	1099.86	1102.91	1520.39	56.0455	37.8795	1.47957	263029_at	None	1332.82	489.288	0.367106	-10.88	623.032	687.47	0.141991
AT3G02555	protein_coding	AT3G02555	hypothetical protein	1378	15058.8	5014.77	19804.9	4271.82	-1.55245	1.28386e-14	-2.16577	3.51144e-28	0.386889	0.427999	-0.22643	0.43882		14051	14707.4	16417.9	4685.54	6056.49	4302.3	17263	18270.8	23880.9	4010.5	3623.44	5181.51	325.631	6.3883	50.973	258493_at	None	3199.73	1175.23	0.36729	-5.1	105.11	89.0948	-0.238494
AT5G38895	protein_coding	AT5G38895	RING/U-box superfamily protein	1281	1584.18	999.595	2068.09	829.819	-0.649586	0.00379804	-1.28782	4.07663e-10	0.37547	0.469076	-0.262759	0.369709		1587.01	1444.28	1721.24	944.725	1219.31	834.751	1821.34	1793.6	2589.33	763.871	761.355	964.232	50.1723	8.177	6.13578	249483_at	None	1276.29	468.998	0.367468	-8.36	219.41	795.891	1.85894
AT2G03390	protein_coding	AT2G03390	uvrB/uvrC motif-containing protein	1879	84.1047	127.05	101.938	114.922	0.580481	0.0176071	0.168193	0.499861	0.270055	0.734963	-0.142233	0.66026		94.2325	90.8279	67.2539	141.149	112.958	127.044	87.5801	105.582	112.654	111.75	116.188	116.827	4.0158	43.6057	0.0920935	265706_at|265707_at	None	68.3885	25.1356	0.367541	NA	271.849	287.319	0.0798507
AT1G61680	protein_coding	TPS14	terpene synthase 14	1883	25.0592	3.32738	0.969811	12.579	-1.56976	0.0481112	1.36236	0.0662538	-1.97078	0.135265	0.961345	0.324549		2.29835	4.48533	68.3938	2.98727	4.00561	2.98926	1.62185	1.28758	0	12.4984	22.7706	2.46817	0.0126	0.9404	0.0133986	264430_at	None	81.8252	30.1355	0.368292	NA	28.758	31.3524	0.124611
AT1G07420	protein_coding	SMO2-1	sterol 4-alpha-methyl-oxidase 2-1	1872	180.801	54.1643	219.559	62.16	-1.68099	6.78156e-11	-1.75702	2.17751e-12	0.270104	0.755216	0.19407	0.628053		157.437	156.986	227.979	50.0368	72.101	40.355	205.975	213.738	238.963	52.9342	67.7279	65.8179	2.8293	27.2029	0.104007	261076_at	None	322.485	118.853	0.368554	1.91	320.225	194.775	-0.717274
AT2G44850	protein_coding	AT2G44850	hypothetical protein	1589	71.1581	86.2525	94.6733	78.2683	0.268218	0.425124	-0.254648	0.370308	0.385427	0.626171	-0.137439	0.731322		72.3981	85.2212	55.8549	97.0864	70.4988	91.1725	108.664	69.5294	105.826	77.931	77.0697	79.8042	2.7996	3.0107	0.929883	266811_at	None	268.353	98.97	0.368805	-1.16	107.542	104.423	-0.0424631
AT5G57870	protein_coding	eIFiso4G1	MIF4G domain-containing protein / MA3 domain-containing protein	2982	7809.39	4520.28	7570.29	3595.69	-0.766077	0.00240139	-1.04318	1.13471e-05	-0.0435142	0.977905	-0.320613	0.327514		8942.89	8500.82	5984.46	4620.56	4875.63	4064.65	9507.3	8069.27	5134.28	3537.77	3118.4	4130.9	121.637	76.0175	1.60012	247839_at	None	2174.14	801.946	0.368856	-5.87	1484.62	1120.5	-0.405954
AT2G14260	protein_coding	PIP	proline iminopeptidase	1935	1689.08	987.434	2180.98	882.54	-0.763405	8.85145e-06	-1.28756	2.80737e-15	0.3632	0.312682	-0.16095	0.509622		1662.86	1682	1722.38	991.028	932.506	1038.77	1962.44	2088.46	2492.04	885.913	737.417	1024.29	33.7435	32.244	1.0465	265575_at	None	1369.58	505.348	0.36898	-44.2	869.398	996.454	0.196786
AT1G18990	protein_coding	AT1G18990	myosin-binding protein, putative (Protein of unknown function, DUF593)	1908	35400.8	14461.8	41782.5	10496.6	-1.27401	2.54682e-15	-1.96594	5.41022e-36	0.23589	0.618062	-0.456044	0.0316111		35267.1	35627	35308.3	13779.5	17192.9	12412.9	42875.3	41551.5	40920.6	10640.5	9064.45	11784.7	638.619	0.0301	21216.6	259464_at	None	2929.15	1082.05	0.369408	-566.59	14.6968	15.521	0.0787178
AT3G48510	protein_coding	AT3G48510	AtIII18x5-like protein	1237	54.6067	97.1848	38.226	77.5691	0.802464	0.00568702	0.961894	0.00134856	-0.478474	0.559767	-0.319044	0.368559		65.503	51.5813	46.7358	90.365	102.544	98.6457	47.0337	38.6274	29.0169	63.227	72.3988	97.0814	3.0268	0.5043	6.00198	252321_at	None	142.419	52.6495	0.369681	-1.02	61.2469	65.4259	0.0952247
AT1G62200	protein_coding	PTR6	Major facilitator superfamily protein	3161	738.477	719.616	856.938	749.219	-0.0368685	0.886389	-0.192152	0.275327	0.211687	0.683949	0.0564035	0.838237		832.004	713.167	670.259	740.097	750.652	668.1	917.969	842.078	810.766	714.612	674.944	858.101	18.1744	17.0788	1.06415	264736_at	None	1060.16	392.291	0.370032	-24.49	473.408	369.166	-0.358817
AT5G49970	protein_coding	PPOX	pyridoxin (pyrodoxamine) 5prime-phosphate oxidase	1992	177.619	219.414	151.525	174.88	0.297953	0.248348	0.198119	0.409054	-0.222756	0.785518	-0.32259	0.256435		189.614	198.476	144.767	231.514	222.712	204.017	176.782	148.072	129.723	152.186	163.481	208.972	5.1163	42.629	0.120019	248560_at	None	296.231	109.746	0.370475	-5.5	1140.33	944.5	-0.271832
AT2G40610	protein_coding	EXPA8	expansin A8	1325	3.79965	4.55448	5.10218	9.96219	0.14277	0.895683	0.660472	0.374424	0.245395	0.950515	0.763097	0.428158		0	0	11.399	5.22773	3.20449	5.23121	1.62185	5.15032	8.53438	9.55757	18.6836	1.64545	0	49.7519	0	255822_at	None	84.9717	31.4977	0.370684	-1.22	895.197	1110.96	0.311528
AT2G45800	protein_coding	PLIM2a	GATA type zinc finger transcription factor family protein	1255	9275	5864.57	9821.25	4426.53	-0.643899	0.00877054	-1.11926	7.26409e-07	0.0802265	0.950515	-0.395138	0.194698		9052.06	9226.32	9546.63	5886.42	6117.37	5589.92	9220.24	7395.87	12847.7	3433.37	4138.99	5707.24	1584.44	0.5599	2829.86	266918_at	None	9488.67	3517.94	0.370752	-246.36	31.0031	25.1512	-0.301788
AT1G54920	protein_coding	AT1G54920	hypothetical protein	3307	10975.8	6649.24	10192.7	4167.59	-0.708215	0.000839329	-1.2637	1.50824e-10	-0.104577	0.909672	-0.660066	0.0109437		12691.5	11201	9034.82	6601.87	7247.75	6098.09	12142.8	10375.3	8059.87	4516.32	3516.6	4469.86	97.1201	17.0224	5.70543	256323_at	None	1459.64	541.226	0.370794	-22.87	282.609	266.418	-0.0851194
AT1G05620	protein_coding	URH2	uridine-ribohydrolase 2	1752	26.4738	32.2199	28.4976	29.1556	0.256553	0.667014	0.0372646	0.940934	0.0921595	0.974258	-0.127129	0.856765		29.8786	37.004	12.5389	37.3409	26.437	32.8819	40.5463	24.464	20.4825	15.4392	39.1187	32.909	1.5201	9.3673	0.162277	263180_at	None	229.633	85.2775	0.371365	-2.26	303.186	279.946	-0.115056
AT4G35500	protein_coding	AT4G35500	Protein kinase superfamily protein	2007	1515.4	1482.59	1385.61	916.316	-0.0312528	0.871619	-0.592427	1.93457e-06	-0.128592	0.772532	-0.689766	1.27261e-06		1523.81	1482.4	1540	1527.24	1458.04	1462.5	1414.26	1342.95	1399.64	900.617	863.531	984.8	31.6179	3.6931	8.56134	253137_at	None	1326.77	494.369	0.372611	-15.46	63.0856	61.5262	-0.0361087
AT3G09530	protein_coding	EXO70H3	exocyst subunit exo70 family protein H3	2528	64272.3	45321	89315.6	41685.2	-0.496986	0.00535316	-1.08406	2.55698e-11	0.468105	0.127037	-0.118972	0.636661		67177.4	66711.4	58928.1	45688.8	48699.4	41574.7	84845.6	80186.7	102914	39600.7	37102.6	48352.3	1006.75	0.0164	61387.5	258753_at	None	5175.37	1929.23	0.372771	-26.07	35.8046	43.9704	0.296389
AT5G16120	protein_coding	AT5G16120	alpha/beta-Hydrolases superfamily protein	1934	111.691	174.723	140.492	172.791	0.624836	0.0201141	0.296872	0.259934	0.312406	0.702512	-0.015558	0.97256		127.559	134.56	72.9534	175.502	184.258	164.409	152.454	106.869	162.153	169.831	171.655	176.886	7.3849	15.2583	0.483992	246507_at	None	278.519	103.89	0.373009	-8.47	294.204	411.11	0.48271
AT1G64300	protein_coding	AT1G64300	Protein kinase family protein	2725	5583.52	4256.31	5374.18	2849.28	-0.385658	0.0470839	-0.901732	1.55601e-07	-0.0542433	0.955411	-0.570317	0.0105752		5713.7	6104.53	4932.33	4610.86	4423	3735.08	6184.13	5427.15	4511.27	2979.02	2576.58	2992.25	64.4002	1.1722	54.9396	259740_at	None	1763.78	659.06	0.373663	-12.79	29.7594	27.0164	-0.139514
AT1G11480	protein_coding	AT1G11480	eukaryotic translation initiation factor-like protein	2316	4353.43	4615.46	3998.74	3209.32	0.0829719	0.750987	-0.312652	0.0950311	-0.120459	0.880271	-0.516083	0.0237327		4780.57	4504.39	3775.34	4582.48	4931.71	4332.19	4422.79	4219.4	3354.01	3245.16	2730.72	3652.07	68.5599	26.92	2.5468	261827_at	None	1152.18	431.741	0.374717	-11.8	357.252	368.764	0.0457569
AT3G25165	protein_coding	RALFL25	ralf-like 25	599	21626.9	20143.2	23580.5	17661.6	-0.100442	0.731005	-0.408424	0.0512339	0.122153	0.89122	-0.185829	0.52527		22228.5	21436.5	21215.8	21127.5	19750.9	19551.3	20996.5	19127	30617.9	14999.5	16918.5	21066.7	1886.83	0.0284	66437.6	257819_at	None	6016.29	2254.99	0.374814	-466.97	18.576	22.0541	0.247608
AT5G42170	protein_coding	AT5G42170	SGNH hydrolase-type esterase superfamily protein	1786	22.3623	89.828	16.0114	139.308	1.82766	8.52112e-06	2.82257	7.0735e-12	-0.400772	0.812833	0.594139	0.235382		16.0885	17.9413	33.057	86.6309	52.073	130.78	21.0841	11.5882	15.3619	139.688	192.674	85.5633	2.8089	0.0142	197.81	249226_at	None	108.946	40.9315	0.375706	-169.4	22.581	24.4092	0.112316
AT3G30380	protein_coding	AT3G30380	alpha/beta-Hydrolases superfamily protein	1991	1372.45	1258.5	1267.01	917.329	-0.123694	0.54182	-0.462041	0.00308435	-0.113714	0.856957	-0.452061	0.0194989		1366.37	1352.33	1398.65	1215.82	1348.29	1211.4	1198.55	1317.2	1285.28	882.237	805.145	1064.6	29.431	8.5071	3.45958	256702_at	None	261.277	98.2728	0.376126	-6.17	27.1758	20.162	-0.430685
AT2G45200	protein_coding	GOS12	golgi snare 12	1527	144.797	145.88	157.452	151.253	0.0108324	0.974253	-0.0540968	0.81624	0.117548	0.898766	0.0526184	0.876527		162.034	142.409	129.948	141.895	141.799	153.947	163.807	153.222	155.326	129.395	166.4	157.963	4.7059	18.2745	0.257512	245146_at	None	250.766	94.3979	0.376439	-2.35	300.237	327.901	0.127158
AT1G14420	protein_coding	AT59	Pectate lyase family protein	1996	231268	101498	210971	63707.6	-1.16328	1.24808e-08	-1.6912	7.98681e-18	-0.129775	0.886498	-0.657695	0.0118747		238019	220236	235550	96303.7	127789	80402.2	209148	214526	209239	61150.8	51645.4	78326.6	2399.08	0.0368	65192.4	261528_at	None	4871.78	1833.96	0.376446	-765.38	29.4772	33.9193	0.202506
AT1G01800	protein_coding	AT1G01800	NAD(P)-binding Rossmann-fold superfamily protein	1240	3.42897	3.55789	1.42735	11.3193	0.0280257	0.980013	1.87771	0.00639541	-0.565871	0.836783	1.28381	0.124622		3.44753	0	6.83938	5.97455	3.20449	1.49463	0	2.57516	1.70688	11.028	16.3481	6.58179	0.0427	66.0755	0.00064623	261537_at	None	106.651	40.1511	0.376471	-1.13	960.911	887.121	-0.115272
AT1G26130	protein_coding	AT1G26130	ATPase E1-E2 type family protein / haloacid dehalogenase-like hydrolase family protein	4897	5226.71	4943.03	4207.47	3103.55	-0.0779509	0.838801	-0.425168	0.106747	-0.302768	0.705333	-0.649984	0.0458597		5618.32	6061.92	3999.9	5039.53	5670.34	4119.2	5178.58	4612.12	2831.71	3330.45	2481.99	3498.22	41.5276	4.861	8.54302	245846_at	None	1358.93	511.894	0.37669	-1.18	112.049	94.8891	-0.23982
AT1G15470	protein_coding	AT1G15470	Transducin/WD40 repeat-like superfamily protein	1582	1836.9	2697.98	1993.74	2094.78	0.540068	0.0322508	0.0695316	0.792386	0.114884	0.913326	-0.355652	0.247682		2347.77	1945.51	1217.41	3005.2	2307.23	2781.51	2204.1	1814.2	1962.91	1903.43	2057.53	2323.37	89.0021	9.5295	9.33964	262597_at	None	2073.8	781.32	0.376757	-1.13	234.509	159.584	-0.555332
AT4G15910	protein_coding	DI21	drought-induced 21	918	21.9668	83.3006	26.9608	121.539	1.82568	1.01384e-09	2.08503	1.19216e-12	0.274335	0.842374	0.533686	0.0969893		21.8343	23.548	20.5181	90.365	72.101	87.4359	30.8152	24.464	25.6031	104.398	144.214	116.004	2.3266	17.2518	0.134861	245523_at	None	214.771	81.2608	0.37836	-7.74	184.603	206.649	0.162752
AT4G37300	protein_coding	MEE59	maternal effect embryo arrest 59	1384	20.0608	19.9286	16.3779	46.1449	-0.0127778	0.986958	1.37275	0.0027239	-0.272746	0.895824	1.11278	0.0389334		12.6409	20.184	27.3575	17.1768	22.4314	20.1775	8.10927	10.3006	30.7238	38.9655	66.5602	32.909	0.0223	113.321	0.000196786	253049_at	None	62.9008	23.832	0.378883	1.14	1199.12	1241.77	0.0504204
AT1G58030	protein_coding	CAT2	cationic amino acid transporter 2	2456	15801.1	10278	17856.1	7985.78	-0.610763	0.00100473	-1.14283	3.22628e-11	0.173648	0.78896	-0.358423	0.124099		16059.7	17021.8	14321.7	10347.9	11659.5	8826.54	18442.1	18071.2	17055.1	7840.15	6644.34	9472.84	279.946	44.1186	6.3453	245868_at	None	3116.14	1180.96	0.378982	-4.35	703.109	866.368	0.301233
AT4G18395	protein_coding	AT4G18395	hypothetical protein	546	149.193	412.53	198.833	513.696	1.38466	3.52734e-05	1.3005	6.90479e-05	0.384333	0.723717	0.300178	0.517728		163.183	172.685	111.71	424.193	294.012	519.384	160.563	118.457	317.479	389.655	600.209	551.225	310.625	0.1125	2761.12	254627_at	None	3523.41	1335.5	0.379036	-93.5	23.2858	25.3961	0.125157
AT5G61960	protein_coding	ML1	MEI2-like protein 1	4611	56474.2	32461.4	52390.9	20438.6	-0.781814	0.000259155	-1.3289	3.54376e-11	-0.105963	0.910815	-0.653052	0.0134691		57809.3	60647.2	50965.9	32667.3	37300.3	27416.8	59348.5	56787.5	41036.7	22257.4	16245.9	22812.5	350.679	18.9232	18.5317	247506_at	None	3307.98	1256.57	0.379859	-1.92	725.723	576.584	-0.331887
AT1G11190	protein_coding	BFN1	bifunctional nuclease i	1274	29.9677	44.7117	45.0923	59.9829	0.540822	0.171147	0.413186	0.237211	0.530968	0.584408	0.403332	0.345794		34.4753	25.7906	29.6373	43.3155	39.255	51.5648	35.6808	29.6144	69.9819	50.7287	64.2247	64.9952	0.6256	2.2756	0.274917	262454_at	None	45.9509	17.4636	0.380048	-1.25	74.0301	64.4455	-0.200032
AT4G26650	protein_coding	AT4G26650	RNA-binding (RRM/RBD/RNP motifs) family protein	2562	11170.1	8457.15	13454.2	7263.69	-0.395208	0.0433751	-0.875625	4.56142e-07	0.264248	0.586618	-0.216169	0.375525		11345.8	12515.2	9649.22	8896.1	8979.78	7495.57	15075.1	12615.7	12671.8	7129.21	6288.19	8373.68	191.726	13.9737	13.7205	253926_at	None	2586.57	983.828	0.38036	-8.09	480.679	362.789	-0.405942
AT2G17530	protein_coding	AT2G17530	Protein kinase superfamily protein	2041	2546.48	2268.16	2506.96	1691.94	-0.165381	0.333589	-0.56219	5.21624e-05	-0.0225173	0.979447	-0.419326	0.0177437		2670.69	2482.63	2486.11	2378.62	2284.8	2141.06	2380.88	2472.16	2667.85	1614.49	1568.25	1893.09	40.2506	8.2488	4.87957	263072_at	None	1483	564.284	0.380502	-19.02	166.485	111.772	-0.574827
AT3G61230	protein_coding	PLIM2c	GATA type zinc finger transcription factor family protein	1005	453.296	669.815	387.536	515.403	0.539413	0.103734	0.397004	0.198024	-0.219999	0.854483	-0.362408	0.361931		482.654	511.327	365.907	713.211	628.881	667.353	392.489	203.438	566.683	422.004	521.972	602.234	297.684	0.132	2255.18	251361_at	None	3113.9	1186.43	0.381012	-97.02	60.393	63.9017	0.0814722
AT4G32120	protein_coding	AT4G32120	Galactosyltransferase family protein	1801	92.1304	93.3914	83.7252	73.0593	0.019933	0.962821	-0.190018	0.515267	-0.137634	0.911562	-0.347585	0.311982		116.067	93.0705	67.2539	94.8459	88.9246	96.4037	100.555	72.1045	78.5163	67.6382	65.9763	85.5633	3.1077	8.4035	0.36981	253465_at	None	221.007	84.3134	0.381497	-1.4	383.669	315.191	-0.283636
AT4G13250	protein_coding	NYC1	NAD(P)-binding Rossmann-fold superfamily protein	2067	21.1667	30.0379	10.6151	35.6001	0.448875	0.437081	1.47406	0.00269787	-0.793147	0.544248	0.232041	0.732885		13.7901	26.912	22.7979	18.6705	40.0561	31.3873	4.86556	16.7386	10.2413	46.3175	43.2057	17.2772	0.0851	123.725	0.000687817	254764_at	None	141.486	53.9921	0.381606	1.3	1469.01	1256.45	-0.225493
AT3G56480	protein_coding	AT3G56480	myosin heavy chain-like protein	2164	14.0092	5.37386	11.2289	22.3201	-1.14545	0.0479626	0.898165	0.0875123	-0.276859	0.908003	1.76676	0.00535167	≥ 2x up	11.4918	14.5773	15.9586	3.73409	6.40898	5.97852	9.73112	10.3006	13.655	22.0559	35.0317	9.87269	0	14.8321	0	251688_at	None	83.3294	31.8085	0.38172	-1.67	299.596	225.644	-0.408972
AT1G10740	protein_coding	AT1G10740	alpha/beta-Hydrolases superfamily protein	2369	9700.26	8782.66	8124.16	5445.85	-0.141707	0.473695	-0.570499	0.000189047	-0.252936	0.5129	-0.681728	0.000241067		10819.5	9455.07	8826.22	9712.37	8283.61	8352	8785.58	7721.62	7865.28	5277.25	5066.75	5993.54	177.616	11.7396	15.1296	262786_at	None	3142.69	1199.73	0.381752	-65.16	259.054	357.56	0.464933
AT4G03620	protein_coding	AT4G03620	myosin heavy chain-like protein	1472	2159	1658.48	1632.54	869.784	-0.375031	0.0478787	-0.896022	1.14646e-07	-0.396731	0.266766	-0.917723	2.99275e-06		2254.68	2195.57	2026.74	1650.47	1693.57	1631.39	1827.83	1774.29	1295.52	977.078	796.387	835.887	84.8396	0.0127	6680.28	255386_at	None	1389.07	531.375	0.382541	-106.66	13.8944	15.9703	0.200884
AT5G17670	protein_coding	AT5G17670	alpha/beta-Hydrolases superfamily protein	1179	81.1857	57.6812	96.2905	67.8643	-0.474764	0.109481	-0.478883	0.0740697	0.23138	0.81505	0.227261	0.537601		99.9783	71.7652	71.8135	61.2391	51.2718	60.5326	98.9331	82.4052	107.533	55.875	75.3181	72.3997	3.8784	40.6652	0.0953739	250075_at	None	158.037	60.7492	0.384399	-10.34	1180.58	1038.14	-0.185485
AT3G55080	protein_coding	AT3G55080	SET domain-containing protein	1884	13.6633	12.6859	22.4031	22.1758	-0.0975685	0.888345	-0.000178298	0.999701	0.629583	0.631359	0.726973	0.186567		14.9393	10.092	15.9586	11.2023	10.4146	16.4409	14.5967	21.8889	30.7238	15.4392	23.9383	27.1499	0.4579	7.2398	0.0632476	251823_at	None	74.3507	28.6036	0.384712	-1.01	316.346	310.172	-0.028432
AT4G08920	protein_coding	CRY1	cryptochrome 1	3018	4.53793	4.59134	2.53692	17.9445	-0.00242706	0.998126	2.02986	0.00195191	-0.461826	0.87723	1.57046	0.044894		1.14918	4.48533	7.97928	0.746818	4.80673	8.22047	1.62185	2.57516	3.41375	16.1744	28.6092	9.04996	0.0184	67.8976	0.000270996	255068_at	None	49.6605	19.1266	0.385147	-1.37	407.729	516.754	0.341868
AT4G31080	protein_coding	AT4G31080	integral membrane metal-binding family protein (DUF2296)	2058	5596.15	3422.9	5944.22	2613.66	-0.700954	7.19087e-06	-1.17194	2.83659e-15	0.086044	0.899654	-0.384945	0.0536859		5728.64	5338.66	5721.14	3463	3692.37	3113.32	5781.91	6032.32	6018.44	2554.08	2246.11	3040.79	87.8511	31.071	2.82743	253555_at|253577_at	None	1980.15	763.137	0.385394	NA	491.996	568.981	0.209735
AT1G27370	protein_coding	SPL10	squamosa promoter binding protein-like 10	3187	4.16724	4.129	2.10773	12.2561	-0.0228908	0.983811	1.76483	0.00900568	-0.543116	0.840522	1.24461	0.126108		4.5967	4.48533	3.41969	0.746818	6.40898	5.23121	1.62185	1.28758	3.41375	8.82237	22.1867	5.75907	0.0086	3.6367	0.00236478	264489_at	None	99.6823	38.4348	0.385573	1.11	152.854	112.629	-0.440571
AT3G28970	protein_coding	AAR3	defective in cullin neddylation protein (DUF298)	1307	479.746	468.532	636.458	399.186	-0.0334104	0.925892	-0.655218	0.00327561	0.39554	0.458483	-0.226268	0.46379		472.311	464.231	502.694	471.242	492.69	441.663	515.749	511.17	882.455	412.446	361.41	423.703	11.76	11.5508	1.01811	258057_at	None	942.734	363.695	0.385788	-10.35	408.305	310.276	-0.396093
AT4G18425	protein_coding	AT4G18425	transmembrane protein, putative (DUF679)	1075	1.50749	7.97286	0.969811	14.6433	1.48841	0.0442363	2.32195	0.000629948	-0.120155	0.979447	0.713384	0.407834		0	2.24266	2.27979	2.24045	11.2157	10.4624	1.62185	1.28758	0	26.4671	7.5902	9.87269	0	1.6987	0	254629_at	None	54.2023	20.9317	0.386177	1.13	64.3225	63.9809	-0.00768103
AT5G11790	protein_coding	NDL2	N-MYC downregulated-like 2	2727	6074.36	3597.05	5843.74	2654.35	-0.744109	4.32617e-05	-1.12097	8.53994e-11	-0.0549254	0.955411	-0.43179	0.0614618		6260.71	5765.89	6196.48	3661.65	4084.92	3044.56	6236.03	5983.39	5311.8	2491.59	2295.74	3175.71	133.3	95.7885	1.39161	250337_at	None	1400.8	540.961	0.386179	-24.55	642.966	248.796	-1.36978
AT2G36390	protein_coding	SBE2.1	starch branching enzyme 2.1	2801	2411.75	1769.32	2081.12	1646.02	-0.438884	0.0358079	-0.3328	0.0933408	-0.208831	0.746554	-0.102747	0.730574		2585.65	2480.39	2169.22	1809.54	1728.02	1770.39	2559.28	2036.95	1647.13	1577	1465.49	1895.56	28.0297	87.0436	0.322019	263912_at	None	1031.03	398.303	0.386317	-6.5	369.202	376.172	0.0269848
AT1G02205	protein_coding	CER1	Fatty acid hydroxylase superfamily	3593	91.2004	116.139	49.4159	247.113	0.316318	0.568255	2.10115	3.39405e-07	-0.783444	0.442084	1.00139	0.056099		43.6687	88.5852	141.347	97.0864	136.992	114.339	27.5715	59.2287	61.4475	220.559	398.193	122.586	0.1194	70.9624	0.00168258	264146_at|264147_at	None	98.2214	37.9922	0.386801	NA	497.402	340.593	-0.54636
AT2G19450	protein_coding	TAG1	membrane bound O-acyl transferase (MBOAT) family protein	2280	7176.19	3765.88	7188.18	2759.55	-0.909204	2.92829e-05	-1.35005	6.59197e-11	0.00236949	1	-0.438471	0.116222		7906.33	7613.84	6008.39	3732.6	4550.38	3014.67	7851.39	7348.22	6364.94	2734.2	2223.93	3320.51	105.096	12.0269	8.73839	267280_at	None	2109.16	817.961	0.387813	-153.63	89.5947	78.2859	-0.19466
AT4G00740	protein_coding	QUA3	S-adenosyl-L-methionine-dependent methyltransferases superfamily protein	2968	14.3923	12.49	10.9777	20.1812	-0.183134	0.783541	0.770422	0.112718	-0.32281	0.88036	0.630747	0.270824		17.2376	16.82	9.11917	14.1895	12.818	10.4624	8.10927	12.8758	11.9481	26.4671	19.2674	14.809	0.1879	29.2349	0.00642725	255638_at	None	88.9624	34.5076	0.38789	-1.15	492.64	365.55	-0.430465
AT5G18200	protein_coding	AT5G18200	putative galactose-1-phosphate uridyltransferase	1535	177.733	184.627	202.363	183.327	0.0543722	0.854387	-0.142391	0.499722	0.184054	0.801061	-0.0127094	0.971468		199.957	182.777	150.466	198.654	170.639	184.587	188.135	207.301	211.653	191.887	166.4	191.695	5.5605	13.8977	0.400102	250029_at	None	237.162	92.1352	0.388491	-3.67	187.647	178.302	-0.0736996
AT3G52620	protein_coding	AT3G52620	transmembrane protein	599	1141.86	3406.94	715.196	2252.9	1.50397	8.03217e-07	1.5772	1.22108e-07	-0.642878	0.320521	-0.569645	0.151339		1631.83	921.735	872.021	3746.79	3383.14	3090.9	699.019	442.928	1003.64	1697.57	2208.75	2852.38	184.332	0.0827	2228.93	252061_at	None	1120.1	435.394	0.388709	-26.28	13.106	14.2686	0.122621
AT5G47680	protein_coding	TRM10	tRNA (guanine(9)-N1)-methyltransferase-like protein	1390	4.15796	28.1105	5.11208	27.6954	2.31457	4.91667e-06	1.99429	7.88362e-05	0.305669	0.906867	-0.0146084	0.985661		3.44753	5.60666	3.41969	29.1259	20.8292	34.3765	1.62185	10.3006	3.41375	27.9375	32.1124	23.0363	0.0546	15.9167	0.00343036	248757_at	None	51.6789	20.098	0.388901	-1.91	376.482	423.235	0.16888
AT4G16160	protein_coding	ATOEP16-2	Mitochondrial import inner membrane translocase subunit Tim17/Tim22/Tim23 family protein	806	8.33758	11.9567	7.12489	13.8804	0.45134	0.474108	0.826105	0.119227	-0.176197	0.953503	0.198568	0.780056		8.04423	7.84932	9.11917	10.4555	11.2157	14.199	8.10927	6.4379	6.8275	14.704	14.5965	12.3409	1.046	0.089	11.7528	245335_at	None	73.2528	28.5326	0.389508	-17.81	25.7453	31.1318	0.274081
AT3G10740	protein_coding	ASD1	alpha-L-arabinofuranosidase 1	3523	26.9002	30.5533	19.1008	45.8312	0.167874	0.742558	1.16756	0.00199959	-0.439678	0.737698	0.560007	0.196652		21.8343	24.6693	34.1969	22.4045	40.8572	28.398	16.2185	20.6013	20.4825	49.9935	45.5412	41.9589	0.3406	15.0676	0.0226048	258774_at	None	80.2566	31.2619	0.389525	-2.68	691.808	846.493	0.291127
AT4G29530	protein_coding	AT4G29530	Pyridoxal phosphate phosphatase-related protein	1238	27.2368	16.3164	29.3962	15.9584	-0.683634	0.118591	-0.815916	0.0415739	0.106483	0.96354	-0.0257986	0.97158		26.4311	34.7613	20.5181	13.4427	16.8236	18.6829	30.8152	33.4771	23.8963	12.4984	18.0997	17.2772	0.9212	2.6803	0.343693	253673_at	None	112.244	43.7454	0.389733	-1.01	194.512	206.181	0.0840588
AT4G22750	protein_coding	AT4G22750	DHHC-type zinc finger protein	1184	207.241	192.549	296.791	193.919	-0.104426	0.688828	-0.602296	0.00107509	0.506245	0.142518	0.00837448	0.980306		222.94	217.538	181.244	194.92	190.667	192.06	301.665	267.817	320.893	176.447	189.755	215.554	11.1211	30.4271	0.3655	None	254279_at	541.932	211.474	0.390222	NA	617.92	731.845	0.244119
AT1G17410	protein_coding	AT1G17410	Nucleoside diphosphate kinase family protein	1149	72.6996	65.9897	130.233	96.9705	-0.133748	0.771518	-0.399933	0.219031	0.791565	0.200894	0.525381	0.197016		78.144	84.0999	55.8549	77.6691	66.4932	53.8067	103.799	99.1437	187.756	72.7846	92.2501	125.877	6.0407	6.0678	0.995534	261030_at	None	178.974	69.8612	0.390343	-1.26	109.874	142.359	0.373688
AT1G61770	protein_coding	AT1G61770	Chaperone DnaJ-domain superfamily protein	1319	5586.99	3994.48	5703.47	3336.1	-0.476921	0.0101697	-0.7623	8.65169e-06	0.0291883	0.979447	-0.256191	0.272003		6505.49	5243.35	5012.12	3817.73	4414.18	3751.52	5640.81	5300.97	6168.65	3251.78	2915.22	3841.3	153.72	21.7394	7.07104	264427_at	None	2661.98	1039.34	0.390436	-15.45	471.035	443.016	-0.0884756
AT5G57360	protein_coding	ZTL	Galactose oxidase/kelch repeat superfamily protein	2441	493.196	537.129	437.996	391.296	0.119626	0.732595	-0.160188	0.552658	-0.164527	0.880271	-0.444341	0.162591		618.257	507.963	353.368	572.063	542.36	496.965	530.346	476.405	307.238	392.596	352.652	428.639	14.6742	38.1939	0.384203	247898_at	None	513.563	200.808	0.391009	2.9	285.473	332.509	0.220037
AT2G33320	protein_coding	AT2G33320	Calcium-dependent lipid-binding (CaLB domain) family protein	2884	1636.05	2541.03	1258.17	1682.2	0.624473	0.00132719	0.411913	0.0330431	-0.372544	0.380648	-0.585104	0.0132953		1969.69	1664.06	1274.4	2778.91	2259.97	2584.22	1385.06	1153.67	1235.78	1615.96	1663.42	1767.21	35.871	6.397	5.60747	255849_at	None	1230.02	481.073	0.391111	-113.63	78.5003	94.8819	0.273436
AT3G56950	protein_coding	SIP2;1	small and basic intrinsic protein 2;1	1284	990.697	1193.99	1190.23	1191.94	0.261867	0.368151	0.0029799	0.991738	0.256198	0.748843	-0.0026897	0.995084		994.037	1012.56	965.492	1265.11	1226.52	1090.33	1062.31	909.032	1599.34	925.614	1157.8	1492.42	56.7742	58.4872	0.970712	251661_at	None	1633.98	639.096	0.391128	-32.86	327.306	174.674	-0.905977
AT1G48140	protein_coding	DPMS3	dolichol-phosphate mannosyltransferase-like protein	743	44.7059	45.5306	67.4756	59.6113	0.023701	0.966775	-0.154126	0.68291	0.540685	0.55624	0.362858	0.434341		45.967	45.9746	42.1762	44.0623	42.4595	50.0701	50.2775	41.2026	110.947	50.7287	54.883	73.2224	2.858	8.0197	0.356372	260724_at	None	308.443	120.778	0.391573	-2.88	273.164	328.911	0.267927
AT3G23610	protein_coding	DSPTP1	dual specificity protein phosphatase 1	1640	218.272	300.763	313.556	332.213	0.449113	0.102945	0.0837916	0.759445	0.503038	0.345148	0.137716	0.707754		252.819	229.873	172.124	333.828	241.138	327.324	316.261	242.065	382.34	302.902	297.185	396.553	12.2262	3.2736	3.73479	258095_at	None	778.739	305.253	0.391983	-13.55	160.508	158.47	-0.0184356
AT1G44100	protein_coding	AAP5	amino acid permease 5	2164	28.0648	90.3606	29.9553	117.032	1.59707	6.20856e-07	1.86489	4.33458e-09	0.0917689	0.966672	0.359589	0.352331		35.6245	26.912	21.658	102.314	64.8909	103.877	30.8152	28.3268	30.7238	88.2237	133.704	129.168	0.8937	20.2957	0.044034	245740_at	None	132.363	51.9516	0.392494	-4.29	411.544	139.116	-1.56476
AT4G24640	protein_coding	APPB1	Plant invertase/pectin methylesterase inhibitor superfamily protein	1110	121090	65998.4	99966.6	47030.7	-0.852155	0.000378092	-1.05853	3.63472e-06	-0.269213	0.720588	-0.475592	0.116146		141257	106011	116003	63970.2	80743.5	53281.4	98047.5	84984.2	116868	37142.9	43700.3	60248.9	4429.41	0.0529	83731.7	254123_at	None	8980.77	3527.85	0.392822	-549.22	21.3404	25.4404	0.253534
AT1G20080	protein_coding	SYTB	Calcium-dependent lipid-binding (CaLB domain) family protein	2217	174.721	487.068	217.82	498.153	1.42932	2.66352e-08	1.15361	6.25175e-06	0.30706	0.721408	0.0313552	0.945743		226.388	190.626	107.15	506.343	408.572	546.288	264.362	209.876	179.222	444.06	521.388	529.011	9.7139	0.0592	164.086	261246_at	None	572.574	224.971	0.392911	-1.01	41.7699	43.9206	0.0724336
AT2G15230	protein_coding	LIP1	lipase 1	1621	124.783	82.5762	138.315	57.0195	-0.576514	0.0433339	-1.23227	2.36738e-06	0.137151	0.908003	-0.518609	0.130825		155.139	116.619	102.591	85.8841	95.3336	66.5111	131.37	114.595	168.981	58.0806	49.6282	63.3497	2.4279	11.1042	0.218647	263359_at	None	338.534	133.191	0.393434	-1.05	288.594	372.065	0.366511
AT5G15610	protein_coding	AT5G15610	Proteasome component (PCI) domain protein	1809	245.651	240.222	292.239	229.181	-0.0327051	0.913928	-0.343417	0.0809868	0.244266	0.682213	-0.0664462	0.829723		209.15	273.605	254.197	238.235	273.183	209.248	270.85	283.268	322.599	225.706	226.538	235.299	4.2227	19.8439	0.212796	246564_at	None	257.357	101.26	0.393461	-3.18	607.903	641.338	0.0772447
AT4G03820	protein_coding	AT4G03820	transmembrane protein, putative (DUF3537)	1844	343.404	456.023	418.165	369.604	0.397595	0.152998	-0.171249	0.514191	0.27363	0.734465	-0.295213	0.366457		457.372	307.245	265.596	452.572	467.855	447.642	389.245	346.359	518.89	308.783	363.162	436.866	10.3817	8.8515	1.17287	255348_at	None	83.983	33.1429	0.394639	-1.32	61.7208	58.3772	-0.0803512
AT3G02480	protein_coding	AT3G02480	Late embryogenesis abundant protein (LEA) family protein	550	205.394	446.8	156.597	865.672	0.974412	0.0717285	2.14994	6.36945e-06	-0.335276	0.875815	0.840256	0.185281		324.068	188.384	103.731	525.76	223.513	591.127	167.051	108.157	194.584	566.838	949.942	1080.24	631.956	7.1753	88.0738	258498_at	None	3973.89	1568.47	0.394694	-125.21	25.96	26.6739	0.0391388
AT5G12130	protein_coding	PDE149	integral membrane TerC family protein	1770	129.28	38.8938	168.527	43.8061	-1.67435	1.44313e-11	-1.88101	3.29874e-15	0.36899	0.555897	0.162321	0.688269		155.139	127.832	104.87	38.0877	35.2494	43.3443	149.211	158.372	197.998	44.8471	43.7896	42.7816	3.458	17.8772	0.193431	250315_at	None	191.631	75.6422	0.394728	-7.75	786.566	625.496	-0.330566
AT3G56650	protein_coding	PPD6	thylakoid lumenal protein (Mog1/PsbP/DUF1795-like photosystem II reaction center PsbP family protein)	1356	11.3525	15.7815	10.3785	15.9577	0.418299	0.491798	0.51749	0.314916	-0.086874	0.979447	0.012317	0.988243		10.3426	13.456	10.2591	17.1768	15.2213	14.9463	17.8404	11.5882	1.70688	17.6447	14.5965	15.6318	0.1766	29.0442	0.00608039	251701_at	None	47.4899	18.7517	0.394855	-1.1	632.425	728.873	0.204773
AT1G62760	protein_coding	AT1G62760	Plant invertase/pectin methylesterase inhibitor superfamily protein	1273	25.4515	21.846	8.01162	12.7632	-0.186127	0.785006	0.504345	0.368501	-1.38257	0.158362	-0.692095	0.27093		34.4753	17.9413	23.9378	24.645	8.01122	32.8819	6.48741	9.01307	8.53438	15.4392	10.5095	12.3409	1.5728	2.4262	0.648257	262640_at	None	148.325	58.5707	0.39488	NA	66.8669	243.294	1.86334
AT5G15350	protein_coding	ENODL17	early nodulin-like protein 17	1007	13.2678	6.13878	8.61882	22.2953	-0.949598	0.0913013	1.17669	0.0195734	-0.482067	0.798669	1.64423	0.00551119	≥ 2x up	11.4918	11.2133	17.0984	5.22773	7.2101	5.97852	4.86556	14.1634	6.8275	19.1151	28.0253	19.7454	0.0283	49.5351	0.000571312	250110_at	None	50.8183	20.076	0.395054	-2.62	2427.74	4614.97	0.926709
AT1G75160	protein_coding	AT1G75160	DUF620 family protein (DUF620)	1517	3711.7	4812.84	3445.53	3323.3	0.369811	0.0438869	-0.0515401	0.786826	-0.105896	0.886498	-0.527246	0.012503		4006.03	3776.65	3352.44	5380.82	3953.54	5104.17	3553.48	3401.79	3381.32	3099.59	3182.04	3688.27	118.093	0.0107	11036.7	256506_at	None	1528.9	604.076	0.395105	-20.37	28.8085	36.4239	0.338393
AT5G54130	protein_coding	AT5G54130	Calcium-binding endonuclease/exonuclease/phosphatase family	1985	10980.6	4717.44	13874.1	3719.61	-1.20407	3.03442e-15	-1.87615	1.7806e-36	0.333294	0.317105	-0.338785	0.099076		10532.2	11466.7	10943	4722.88	5271.39	4158.06	12888.9	13318.7	15414.8	3688.49	3340.27	4130.07	153.842	11.2638	13.6581	248190_at|248191_at	None	2173.08	859.809	0.395664	NA	522.688	121.92	-2.10002
AT5G43830	protein_coding	AT5G43830	aluminum induced protein with YGL and LRDR motifs	1213	2409.23	1505.2	2763.4	1531.98	-0.6533	0.0280914	-0.819198	0.0030332	0.190207	0.872326	0.0243087	0.961475		2975.22	2508.42	1744.04	1397.3	1932.31	1185.99	3019.89	2129.66	3140.65	1188.81	1393.09	2014.03	106.969	110.484	0.968184	249121_at	None	2024.23	801.709	0.396056	-9.27	1756.75	1895	0.109291
AT5G20520	protein_coding	WAV2	alpha/beta-Hydrolases superfamily protein	1707	1499.05	999.636	1958.63	1026.47	-0.57827	0.000129182	-0.922795	8.71432e-11	0.381525	0.178947	0.0370004	0.886546		1631.83	1537.35	1327.98	1036.58	966.154	996.172	1993.26	1909.48	1973.15	977.813	956.365	1145.23	53.7818	24.7503	2.17298	246090_at	None	1040.76	412.207	0.396063	-7.5	361.029	515.815	0.514739
AT2G41440	protein_coding	AT2G41440	agamous-like MADS-box protein	1970	156.906	131.362	219.197	133.539	-0.250577	0.330944	-0.69912	0.00087419	0.468595	0.291013	0.020052	0.95826		145.945	143.53	181.244	126.212	127.378	140.495	193.001	203.438	261.152	127.924	123.779	148.913	2.1947	3.7966	0.57807	None	None	711.318	281.75	0.396095	NA	43.2856	55.0643	0.34723
AT4G14368	protein_coding	AT4G14368	Regulator of chromosome condensation (RCC1) family protein	3684	1840.63	2880.35	1640.59	1718.54	0.632902	0.00321824	0.064794	0.781916	-0.161926	0.84224	-0.730034	0.004513		1803.06	1898.41	1820.41	3352.47	2289.61	2998.98	1801.88	1803.9	1316	2039.44	1506.95	1609.25	16.9839	0.0688	246.859	245609_at	None	235.955	93.5117	0.396311	-9.18	14.4432	14.038	-0.0410528
AT4G22350	protein_coding	AT4G22350	Ubiquitin C-terminal hydrolases superfamily protein	2883	277.395	616.469	348.811	514.189	1.13662	3.41179e-12	0.553224	0.00110421	0.324097	0.431054	-0.259299	0.225832		295.338	278.09	258.756	649.732	537.553	662.122	327.614	334.771	384.047	494.053	503.872	544.643	5.3743	4.0267	1.33467	None	254353_s_at	156.987	62.3377	0.397089	NA	393.78	423.206	0.103971
AT4G22285	protein_coding	AT4G22285	Ubiquitin C-terminal hydrolases superfamily protein	2317	14.7908	25.2299	8.56214	19.7618	0.701351	0.163384	0.988705	0.0441259	-0.600058	0.704107	-0.312704	0.603119		17.2376	13.456	13.6788	24.645	25.6359	25.4087	8.10927	14.1634	3.41375	24.9967	22.7706	11.5181	0.0615	11.7274	0.00524413	None	254353_s_at	156.987	62.3377	0.397089	NA	393.78	423.206	0.103971
AT3G01790	protein_coding	AT3G01790	Ribosomal protein L13 family protein	1846	5.29476	4.05676	4.04735	12.6391	-0.29002	0.746495	1.29439	0.0417247	-0.254065	0.941803	1.33034	0.0792046		2.29835	5.60666	7.97928	2.98727	3.20449	5.97852	4.86556	3.86274	3.41375	8.08718	21.6029	8.22724	0.0526	28.7493	0.00182961	258995_at	None	80.5223	31.9895	0.397275	-2.94	569.817	665.385	0.223689
AT5G25880	protein_coding	NADP-ME3	NADP-malic enzyme 3	2349	255.926	770.243	247.183	828.006	1.55356	9.48877e-14	1.70535	2.54743e-16	-0.0501447	0.971325	0.101649	0.758042		291.891	242.208	233.679	873.777	643.301	793.649	301.665	211.163	228.721	694.762	820.909	968.346	16.6736	2.3274	7.16405	246915_at	None	513.778	204.195	0.397439	-11.94	39.2985	46.8676	0.254115
AT1G76400	protein_coding	AT1G76400	Ribophorin I	2072	35.2811	20.3361	34.3349	36.6254	-0.730706	0.0929509	0.105949	0.808061	-0.043725	0.988052	0.79293	0.10191		34.4753	26.912	44.456	21.6577	18.4258	20.9248	48.6556	27.0392	27.31	44.1119	44.3735	21.3908	0.4248	18.71	0.0227044	259883_at	None	76.3263	30.3364	0.397456	-3.72	709.43	665.462	-0.092304
AT2G14530	protein_coding	TBL13	TRICHOME BIREFRINGENCE-LIKE 13	1595	11.7634	20.036	8.46915	15.517	0.682508	0.214166	0.729118	0.163837	-0.367985	0.869371	-0.321375	0.620186		17.2376	11.2133	6.83938	17.9236	27.2382	14.9463	4.86556	10.3006	10.2413	14.704	18.6836	13.1636	0.8194	13.4545	0.0609016	265840_at	None	66.9189	26.6216	0.397819	-1.26	131.593	136.586	0.0537281
AT1G63370	protein_coding	AT1G63370	Flavin-binding monooxygenase family protein	1697	153.36	122.398	179.23	111.185	-0.318215	0.235453	-0.68134	0.00313788	0.222635	0.78997	-0.14049	0.681563		144.796	165.957	149.326	117.25	138.594	111.35	152.454	206.013	179.222	117.632	87.5792	128.345	1.4381	0.3226	4.45784	None	265108_s_at	77.8475	30.975	0.397893	NA	25.8115	26.0267	0.0119768
AT1G62620	protein_coding	AT1G62620	Flavin-binding monooxygenase family protein	1766	36.4519	25.8365	56.9397	18.7426	-0.466092	0.268149	-1.52057	1.32742e-05	0.611359	0.473135	-0.443123	0.362796		41.3703	24.6693	43.3161	20.9109	30.4427	26.156	45.4119	65.6666	59.7406	20.5855	13.4288	22.2135	0.1084	2.8213	0.038422	None	265108_s_at	77.8475	30.975	0.397893	NA	25.8115	26.0267	0.0119768
AT4G20070	protein_coding	AAH	allantoate amidohydrolase	1980	1314.75	1104.38	1261.18	891.567	-0.245514	0.370228	-0.489219	0.0312108	-0.0582686	0.965251	-0.301973	0.310947		1552.54	1363.54	1028.19	1126.95	1139.2	1046.99	1521.3	1292.73	969.505	838.126	773.616	1062.96	46.6937	23.2896	2.00492	254496_at	None	1206.15	479.979	0.397944	-4.85	749.693	721.459	-0.0553832
AT3G12370	protein_coding	AT3G12370	Ribosomal protein L10 family protein	1021	153.53	109.999	192.266	99.5171	-0.466218	0.115496	-0.915816	0.000453488	0.307942	0.714224	-0.141655	0.725578		168.929	146.894	144.767	105.301	140.998	83.6993	181.648	149.359	245.79	97.7813	86.4115	114.359	6.6831	13.5124	0.49459	256234_at	None	291.56	116.103	0.398214	-6.65	350.177	280.755	-0.318774
AT5G48810	protein_coding	CB5-D	cytochrome B5 isoform D	797	59.0425	30.6042	81.7163	56.1964	-0.906363	0.00327527	-0.511411	0.0753341	0.446927	0.551337	0.841879	0.019738		47.1162	65.0373	64.9741	26.1386	32.0449	33.6292	77.849	78.5424	88.7575	43.3767	65.9763	59.2361	9.6365	253.031	0.0380843	248682_at	None	357.081	142.278	0.398447	-1.58	1751.14	1723.25	-0.023168
AT4G38520	protein_coding	AT4G38520	Protein phosphatase 2C family protein	2568	11.7294	6.97561	6.072	24.9466	-0.628319	0.340909	1.70515	0.00210994	-0.731248	0.673871	1.60222	0.0131427		6.89506	12.3347	15.9586	5.97455	11.2157	3.73658	3.24371	6.4379	8.53438	19.8503	38.5348	16.4545	0.0105	52.5492	0.000199813	252992_at	None	111.717	44.5521	0.398793	-1.54	918.175	535.777	-0.777136
AT2G38500	protein_coding	AT2G38500	2-oxoglutarate (2OG) and Fe(II)-dependent oxygenase superfamily protein	1432	15545	10871.6	14910.6	6741.33	-0.507874	0.00728436	-1.1274	5.39825e-11	-0.0592135	0.952566	-0.678741	0.00231941		16715.9	13545.7	16373.5	10592.1	12430.2	9592.54	13803.6	14520.1	16408.2	6271.24	6058.73	7894.04	297.857	3.1117	95.7216	267051_at	None	3188.93	1272.85	0.399148	-8.26	95.9118	125.593	0.388977
AT2G29050	protein_coding	RBL1	RHOMBOID-like 1	1823	12277.2	6899.2	15278.3	6963.06	-0.818912	3.56511e-06	-1.11669	4.08139e-11	0.310728	0.465712	0.0129517	0.968533		13013.3	12654.2	11164.1	7139.58	7313.45	6244.57	16002.8	14484	15348.2	6235.21	6040.04	8613.92	363.282	5.3413	68.0138	266774_at	None	1956.95	781.262	0.399223	-61.91	159.714	129.571	-0.301748
AT1G06050	protein_coding	AT1G06050	ENHANCED DISEASE RESISTANCE-like protein (DUF1336)	1428	545.074	409.858	617.101	321.115	-0.403624	0.0723392	-0.923956	3.15502e-06	0.174091	0.818178	-0.346241	0.190899		581.483	590.942	462.798	420.459	475.066	334.05	595.22	561.385	694.698	311.724	285.508	366.112	19.928	3.2818	6.07228	260959_at	None	769.967	307.985	0.399997	-1.84	195.309	153.528	-0.347256
AT5G03600	protein_coding	AT5G03600	SGNH hydrolase-type esterase superfamily protein	1527	52.6821	128.495	52.0835	111.387	1.21576	0.000383287	1.04137	0.00244787	-0.0202261	0.995268	-0.194618	0.689374		51.7129	49.3386	56.9948	168.781	66.4932	150.21	60.0086	39.915	56.3269	108.074	133.12	92.9678	2.0322	0	1069.58	250903_at	None	192.985	77.222	0.400146	-4.29	77.6032	76.5497	-0.0197197
AT4G31720	protein_coding	TAFII15	TBP-associated factor II 15	1476	176.535	156.264	217.659	161.401	-0.170303	0.598651	-0.41512	0.0925574	0.287988	0.705266	0.0431706	0.917932		185.017	186.141	158.446	162.806	127.378	178.608	212.463	172.536	267.979	131.6	161.73	190.872	12.5045	38.454	0.325181	253484_at	None	502.453	201.242	0.400518	-7.55	476.726	626.507	0.39417
AT2G37980	protein_coding	AT2G37980	O-fucosyltransferase family protein	2632	6269.69	4278.93	6035.33	2958.5	-0.541766	0.00615127	-1.01118	2.68157e-08	-0.0539473	0.95932	-0.523358	0.0271287		6312.43	6474.57	6022.07	4324.82	4962.95	3549	6780.97	6274.38	5050.64	2795.96	2659.49	3420.06	87.4471	0.2348	372.432	266100_at	None	1932.83	774.15	0.400526	-1.39	30.8509	33.9977	0.140121
AT5G44790	protein_coding	RAN1	copper-exporting ATPase / responsive-to-antagonist 1 / copper-transporting ATPase (RAN1)	3633	26655.6	13568.5	22798.4	9396.38	-0.93668	0.00116851	-1.22909	6.79347e-06	-0.21688	0.84272	-0.509292	0.161613		28827.1	29302.6	21837	12784	16838	11083.4	29005.2	26117.3	13272.7	9537.72	7617.05	11034.4	264.008	22.8838	11.5369	249027_at	None	2470.73	991.467	0.401284	-80.03	462.535	315.893	-0.550125
AT3G12685	protein_coding	AT3G12685	Acid phosphatase/vanadium-dependent haloperoxidase-related protein	798	40.2237	46.3626	52.6274	33.5245	0.19837	0.642933	-0.625214	0.0532837	0.372745	0.720588	-0.450839	0.2617		42.5195	30.276	47.8757	57.505	35.2494	46.3336	55.143	56.6536	46.0856	33.0839	32.1124	35.3771	0.6757	8.5026	0.0794698	257706_at	None	66.4866	26.7979	0.403057	-2.87	224.067	207.791	-0.108799
AT5G47470	protein_coding	UMAMIT7	Nodulin MtN21 /EamA-like transporter family protein	1722	1811.93	2716.52	2116.26	2601.65	0.577291	0.000316696	0.294468	0.067536	0.220981	0.622665	-0.0618428	0.807229		1874.31	1763.86	1797.62	2902.14	2789.51	2457.92	2147.33	1994.46	2206.99	2292.35	2490.75	3021.86	94.8619	0.0857	1106.91	248804_at	None	1999.69	806.147	0.403135	-112.36	45.7156	47.1748	0.0453306
AT5G39400	protein_coding	PTEN1	Calcium/lipid-binding (CaLB) phosphatase	1807	52302.3	29150.6	57470	21118.3	-0.829125	9.50285e-06	-1.41992	1.1765e-15	0.133638	0.864456	-0.457158	0.0558038		54636.4	54450.8	47819.8	29849.6	33446.9	24155.5	57429.8	52902.8	62077.3	19937.8	18094.4	25322.6	718.872	0	378354	249447_at	None	4482.21	1807.59	0.403281	-194.23	27.1044	28.4911	0.0719827
AT1G80780	protein_coding	AT1G80780	Polynucleotidyl transferase, ribonuclease H-like superfamily protein	1607	2114.88	2539.27	2337.96	2014.67	0.256121	0.400625	-0.207933	0.425654	0.139792	0.895824	-0.324262	0.324389		2555.77	2074.46	1714.4	2591.46	2724.62	2301.73	2119.76	1717.63	3176.49	1764.47	1882.95	2396.59	65.654	42.3898	1.54882	261887_at	None	1553.21	627.281	0.403861	-3.08	1573.29	1752.24	0.155416
AT3G09820	protein_coding	ADK1	adenosine kinase 1	1988	489.573	936.045	452.942	925.661	0.897362	0.00257196	0.988554	0.000546337	-0.106686	0.947218	-0.0154935	0.976954		721.683	457.503	289.534	1006.71	740.237	1061.19	543.321	451.941	363.564	845.478	977.968	953.537	32.6151	146.751	0.222248	258658_at	None	1669.5	675.316	0.404502	-14.16	1823.08	1636.42	-0.155833
AT5G51490	protein_coding	AT5G51490	Plant invertase/pectin methylesterase inhibitor superfamily	2054	3.78418	313.598	5.95067	214.325	5.67693	4.25941e-50	4.69867	1.33928e-34	0.439809	0.82105	-0.538449	0.0572242		5.74588	5.60666	0	345.777	291.609	303.41	1.62185	2.57516	13.655	233.793	208.438	200.745	0.2023	0	106.474	248406_at	None	126.253	51.1722	0.405315	NA	48.973	60.7256	0.31032
AT1G56180	protein_coding	AT1G56180	ATP-dependent zinc metalloprotease	2956	565.157	658.141	530.114	539.203	0.216138	0.341104	0.0222143	0.918545	-0.0900948	0.919065	-0.284018	0.245978		653.881	567.394	474.197	675.124	674.545	624.756	588.733	535.634	465.977	512.433	484.021	621.157	18.9107	11.834	1.598	262065_at	None	626.225	253.866	0.40539	2.85	246.981	305.539	0.306958
AT2G40010	protein_coding	AT2G40010	Ribosomal protein L10 family protein	1477	14.3985	50.6213	10.4352	46.8792	1.68695	6.03609e-06	1.94154	1.2309e-06	-0.355963	0.840453	-0.101378	0.848517		17.2376	15.6986	10.2591	48.5432	58.4819	44.8389	14.5967	11.5882	5.12063	38.9655	53.1314	48.5407	4.7983	4.7399	1.01232	267349_at	None	263.028	106.681	0.405586	-3.49	195.461	154.693	-0.337471
AT5G17610	protein_coding	AT5G17610	hypothetical protein	1029	194.483	106.06	266.559	119.047	-0.850947	0.000326335	-1.13155	3.85803e-07	0.439845	0.402975	0.159245	0.644832		229.835	191.748	161.865	104.555	98.5381	115.087	253.009	229.189	317.479	98.5165	117.94	140.686	19.2697	22.2794	0.864911	246442_at	None	249.496	101.198	0.40561	-4.63	177.544	208.273	0.230298
AT5G41940	protein_coding	AT5G41940	Ypt/Rab-GAP domain of gyp1p superfamily protein	1989	964.932	712.699	893.854	538.744	-0.431401	0.0143799	-0.72337	9.66637e-06	-0.107976	0.882153	-0.399945	0.0589674		1035.41	950.889	908.497	705.743	730.624	701.729	934.188	955.385	791.99	514.639	474.679	626.916	13.5608	16.8734	0.803679	249281_at	None	209.071	84.8518	0.405851	2.83	182.072	215.2	0.241164
AT4G14815	protein_coding	AT4G14815	Bifunctional inhibitor/lipid-transfer protein/seed storage 2S albumin superfamily protein	742	16.6752	9.66146	11.8282	15.2949	-0.670339	0.273392	0.327965	0.56594	-0.430135	0.835269	0.568169	0.412866		18.3868	16.82	14.8187	8.215	8.81235	11.957	0	11.5882	23.8963	12.4984	16.932	16.4545	0.5687	0	299.316	245322_at	None	104.389	42.4437	0.406592	NA	60.1544	71.1196	0.241576
AT3G48560	protein_coding	CSR1	chlorsulfuron/imidazolinone resistant 1	2467	25040.1	11029.1	22313.2	6982.56	-1.1581	1.55899e-08	-1.64078	9.65675e-17	-0.162826	0.84196	-0.645504	0.0137476		26293.2	24183.8	24643.4	10731.8	12958.2	9397.49	23996.9	25952.5	16990.2	6688.83	6036.54	8222.3	411.442	250.876	1.64002	252325_at	None	3253.73	1323.09	0.406638	-154.64	5997.99	6054.13	0.0134421
AT4G01070	protein_coding	GT72B1	UDP-Glycosyltransferase superfamily protein	2044	284.602	577.012	213.992	425.775	0.994795	1.19815e-05	0.972641	1.95947e-05	-0.406521	0.480177	-0.428675	0.137474		313.725	289.304	250.777	605.67	532.746	592.621	248.144	142.921	250.911	361.717	428.554	487.053	14.4718	118.738	0.12188	255622_at	None	604.444	245.882	0.40679	-8.04	1136.96	469.087	-1.27725
AT4G13230	protein_coding	AT4G13230	Late embryogenesis abundant protein (LEA) family protein	730	165.047	615.484	143.585	689.474	1.77819	4.12615e-07	2.11929	6.08867e-10	-0.186662	0.90811	0.154443	0.77953		180.421	131.196	183.523	697.528	260.365	888.558	131.37	118.457	180.929	567.573	908.488	592.361	52.4147	0.1045	501.576	254762_at	None	594.436	242.215	0.407471	-96.41	41.7421	56.7771	0.443805
AT3G22960	protein_coding	PKP-ALPHA	Pyruvate kinase family protein	2256	22.3746	16.6912	17.2607	30.3175	-0.385177	0.486971	0.769515	0.0876892	-0.350884	0.845287	0.803808	0.130587		25.2819	20.184	21.658	12.6959	22.4314	14.9463	22.7059	10.3006	18.7756	29.4079	42.6219	18.9226	0.6576	172.297	0.00381667	256836_at	None	67.2474	27.441	0.408061	-3.23	1647.44	1713.87	0.0570291
AT3G01090	protein_coding	KIN10	SNF1 kinase homolog 10	2427	690.851	660.419	609.061	453.703	-0.0640502	0.757186	-0.42206	0.00432706	-0.17877	0.698975	-0.53678	0.00249669		696.401	670.556	705.596	711.718	620.87	648.67	591.976	641.215	593.993	423.474	457.163	480.471	13.781	38.0763	0.361931	259319_at	None	680.002	277.485	0.408065	1.07	447.894	441.931	-0.0193366
AT1G53710	protein_coding	AT1G53710	Calcineurin-like metallo-phosphoesterase superfamily protein	1973	61.8632	86.9281	70.1644	74.0873	0.47333	0.145954	0.0592426	0.858134	0.188905	0.886498	-0.225183	0.569775		70.0998	47.0959	68.3938	97.0864	67.2943	96.4037	64.8741	92.7058	52.9131	72.0494	71.2311	78.9815	1.4512	8.2031	0.176909	259960_at	None	78.3453	31.9801	0.408195	NA	71.7191	67.251	-0.0928022
AT1G35490	protein_coding	AT1G35490	bZIP family transcription factor	1406	102548	70381	125265	51856.3	-0.532414	0.0126932	-1.24745	8.49377e-11	0.283048	0.616708	-0.431992	0.0952975		104684	97550.3	105410	70282.3	76704.3	64156.3	108298	105611	161885	51124.2	44775.1	59669.7	1413.63	0.012	117802	262022_at	None	4048.66	1653.17	0.408326	-392.89	17.9293	18.7491	0.0645037
AT4G26400	protein_coding	AT4G26400	RING/U-box superfamily protein	1683	21791.1	12835.2	27822	11788.8	-0.753723	4.3136e-06	-1.22281	4.48997e-15	0.34792	0.312682	-0.12117	0.614754		21955	21854.8	21563.4	12433	14190.3	11882.3	27154.7	27062.4	29249	11118.4	10083.3	14164.8	603.127	16.3997	36.7767	253958_at	None	3929.46	1604.7	0.408377	-2.53	354.293	646.781	0.868336
AT5G25460	protein_coding	DGR2	transmembrane protein, putative (Protein of unknown function, DUF642)	1599	45.5154	68.0004	39.23	194.454	0.542496	0.170415	2.17721	5.54644e-11	-0.190018	0.90811	1.4447	0.000177949	≥ 2x up	45.967	37.004	53.5751	68.7073	56.0786	79.2154	22.7059	43.7778	51.2063	229.382	238.799	115.181	0.273	102.54	0.00266238	246919_at	None	91.9809	37.5643	0.408393	1.57	3208.06	2474.6	-0.374505
AT5G37600	protein_coding	GSR 1	hypothetical protein	1588	22.7422	14.057	22.3728	25.7272	-0.627592	0.210392	0.191592	0.683181	-0.0261207	0.994694	0.793063	0.137883		13.7901	16.82	37.6166	11.2023	16.0224	14.9463	24.3278	20.6013	22.1894	31.6135	23.3544	22.2135	0.4237	391.99	0.00108089	249581_at	None	147.779	60.3541	0.408406	1.23	698.241	452.609	-0.625459
AT2G29790	protein_coding	AT2G29790	maternally expressed family protein	928	136.237	244.561	127.786	275.365	0.810377	0.00729953	1.07124	0.000194024	-0.096188	0.953295	0.164679	0.699608		166.631	112.133	129.948	260.64	189.065	283.98	111.908	83.6928	187.756	231.587	302.44	292.067	33.3433	0	17549.1	266665_at	None	504.611	206.163	0.408558	-83.93	16.2189	16.1401	-0.00703113
AT1G26670	protein_coding	VTI1B	Vesicle transport v-SNARE family protein	1219	1082.41	605.142	1615.22	674.356	-0.822389	5.06175e-05	-1.2357	1.15671e-10	0.565532	0.112163	0.152222	0.606026		1199.74	1087.69	959.793	592.974	609.654	612.799	1505.08	1372.56	1968.03	580.071	623.564	819.433	46.9281	71.304	0.658141	261276_at	None	1512.15	618.19	0.408816	-22.95	587.238	754.835	0.362217
AT2G19770	protein_coding	PRF5	profilin 5	961	1214.02	3636.09	1206.45	3968.36	1.51994	5.02478e-08	1.6502	1.25028e-09	-0.00903169	0.99794	0.121226	0.786302		1692.74	1163.94	785.389	4155.3	3152.42	3600.57	1302.35	946.372	1370.62	2956.97	3822.54	5125.57	315.455	0	166029	266697_at	None	4004.99	1639.47	0.409357	-139.93	41.3016	44.397	0.104267
AT1G49750	protein_coding	AT1G49750	Leucine-rich repeat (LRR) family protein	2042	10.2467	11.7437	11.7814	22.2266	0.158152	0.840115	0.787244	0.141683	0.185101	0.950991	0.814193	0.206945		9.19341	6.72799	14.8187	9.70864	12.818	12.7044	3.24371	16.7386	15.3619	30.8783	25.106	10.6954	0	253.588	0	261598_at	None	79.7652	32.6855	0.409772	1.14	3372.65	2611.05	-0.369254
AT4G24520	protein_coding	ATR1	P450 reductase 1	2779	586.574	517.755	480.852	384.172	-0.176556	0.506172	-0.319551	0.136816	-0.279859	0.639929	-0.422854	0.108121		532.069	551.695	675.959	507.836	577.609	467.82	554.674	497.006	390.874	338.926	356.155	457.434	5.7046	45.7815	0.124605	254127_at	None	190.275	78.0138	0.410006	-1.72	540.692	645.267	0.255089
AT4G04930	protein_coding	DES-1-LIKE	fatty acid desaturase family protein	1409	59141	34638.7	61288.9	23781.1	-0.760992	8.17902e-06	-1.34669	7.43118e-17	0.0507344	0.95632	-0.534967	0.01264		60251.3	57246.2	59925.5	35133.3	39019.5	29763.3	59252.8	57216.2	67397.7	23713.1	20298.5	27331.7	897.06	0.2611	3435.7	255276_at	None	3754.3	1540.6	0.410356	-323.9	18.9452	20.4671	0.111477
AT2G42210	protein_coding	OEP16-3	Mitochondrial import inner membrane translocase subunit Tim17/Tim22/Tim23 family protein	1322	77.352	128.329	78.6888	165.458	0.708166	0.00785848	1.0376	3.94294e-05	0.0298594	0.988139	0.359289	0.252991		89.6357	72.8866	69.5337	144.136	103.345	137.506	64.8741	87.5555	83.6369	144.834	198.513	153.027	8.5342	60.3025	0.141523	267638_at	None	478.784	196.838	0.41112	-10.28	2154.14	1986.52	-0.116868
AT1G11990	protein_coding	AT1G11990	O-fucosyltransferase family protein	2131	8370.97	6669.34	8715.7	4954.58	-0.32376	0.0715216	-0.804819	2.83434e-07	0.0574876	0.948406	-0.423572	0.0387356		8638.36	8766.57	7707.98	6620.54	7322.26	6065.21	8891	8733.66	8522.43	4878.77	4220.15	5764.83	113.788	1.5477	73.5208	264387_at	None	1213.52	500.043	0.412059	-31.14	17.0084	17.8107	0.0664989
AT4G16950	protein_coding	RPP5	Disease resistance protein (TIR-NBS-LRR class) family	5801	715.629	515.607	732.694	439.316	-0.462751	0.0474351	-0.7232	0.000700327	0.0327197	0.980706	-0.22773	0.443754		791.782	771.476	583.627	490.66	581.615	474.545	783.355	692.719	722.008	416.857	347.397	553.693	4.4235	24.312	0.181947	245456_at	None	575.689	237.355	0.412297	4.38	1019.04	624.166	-0.707204
AT5G23270	protein_coding	STP11	sugar transporter 11	2017	110182	53543.6	102130	36269.5	-1.02055	3.44205e-07	-1.46398	2.55429e-14	-0.107332	0.904114	-0.550756	0.0308359		107132	104744	118671	52741	63406.4	44483.2	106731	112183	87475.7	34874.1	29833	44101.3	1359.74	0.5389	2523.18	249852_at	None	3085.33	1273.54	0.412772	-128.44	44.3884	50.6834	0.191331
AT1G54500	protein_coding	AT1G54500	Rubredoxin-like superfamily protein	926	4.17343	5.8181	3.6465	11.1034	0.348809	0.690119	1.24809	0.0520395	-0.12101	0.976601	0.77827	0.320334		2.29835	2.24266	7.97928	4.48091	4.00561	8.96779	3.24371	2.57516	5.12063	9.55757	16.3481	7.40451	0.1684	187.745	0.000896959	262954_at	None	78.4782	32.3947	0.412786	-1.01	2466.95	2036.22	-0.27683
AT1G72070	protein_coding	AT1G72070	Chaperone DnaJ-domain superfamily protein	1013	25.3958	60.4034	17.6069	41.2032	1.1793	0.0011379	1.12433	0.00390148	-0.48224	0.706334	-0.537211	0.209796		27.5802	24.6693	23.9378	61.2391	50.4707	69.5003	19.4622	12.8758	20.4825	33.0839	32.1124	58.4134	10.4189	3.4958	2.98041	256340_at	None	446.996	184.603	0.412987	-1.23	56.5098	37.5996	-0.587785
AT2G44160	protein_coding	MTHFR2	methylenetetrahydrofolate reductase 2	2058	170.959	139.626	190.351	164.94	-0.28353	0.290534	-0.199053	0.403483	0.150358	0.880271	0.234835	0.442743		198.807	170.442	143.627	154.591	107.35	156.936	173.538	189.274	208.239	161.008	177.494	156.318	7.3653	70.9369	0.103829	None	267187_s_at	180.4	74.6171	0.41362	NA	2109.63	1585.02	-0.412485
AT3G59970	protein_coding	MTHFR1	methylenetetrahydrofolate reductase 1	2173	361.781	327.254	336.23	287.196	-0.142084	0.566464	-0.222616	0.262562	-0.105303	0.899654	-0.185835	0.47489		407.958	395.83	281.554	323.372	311.637	346.754	353.564	315.457	339.668	274.964	285.508	301.117	8.8962	110.873	0.0802378	None	267187_s_at	180.4	74.6171	0.41362	NA	2109.63	1585.02	-0.412485
AT3G02830	protein_coding	ZFN1	zinc finger protein 1	1853	2428.92	5778.75	2779.17	3887.37	1.23325	3.43459e-14	0.477797	0.00512258	0.191139	0.730768	-0.564309	0.00753046		2521.29	2435.53	2329.95	6100.01	5368.32	5867.92	2436.02	2508.21	3393.27	4134.75	3556.88	3970.47	48.0883	61.8346	0.777692	258621_at	None	1104.05	457.27	0.414176	-20.46	829.691	661.588	-0.326643
AT5G03250	protein_coding	AT5G03250	Phototropic-responsive NPH3 family protein	2301	112.825	23.6105	151.609	52.9911	-2.08085	1.97478e-08	-1.41266	7.75728e-05	0.399508	0.735031	1.0677	0.0249408		176.973	90.8279	70.6736	20.9109	20.0281	29.8926	180.026	146.784	128.016	71.3142	57.2184	30.4408	3.4264	1.0708	3.19985	250957_at	None	88.638	36.7665	0.414794	-4.61	46.5536	50.3501	0.113101
AT5G60980	protein_coding	AT5G60980	Nuclear transport factor 2 (NTF2) family protein with RNA binding (RRM-RBD-RNP motifs) domain-containing protein	2560	47.0909	49.7809	25.9343	65.3714	0.0789557	0.871701	1.25721	0.000245747	-0.797853	0.284043	0.380397	0.355866		66.6522	37.004	37.6166	55.2645	43.2606	50.8175	32.4371	23.1765	22.1894	60.2862	78.2374	57.5907	1.5987	44.3521	0.0360456	247551_at	None	77.3523	32.1437	0.415549	-1.03	105.437	155.03	0.556158
AT3G15353	protein_coding	MT3	metallothionein 3	654	9.48985	8.64777	6.09044	14.6147	-0.105889	0.908229	1.03828	0.093239	-0.511456	0.826451	0.632708	0.418055		8.04423	5.60666	14.8187	5.22773	8.01122	12.7044	1.62185	1.28758	15.3619	14.704	19.2674	9.87269	0.0362	2553.26	1.4178e-05	257054_at	None	119.576	49.7545	0.416091	-2.69	10735.7	10090.2	-0.08946
AT3G18360	protein_coding	AT3G18360	VQ motif-containing protein	1193	41.4069	44.1046	37.2865	57.9378	0.0892379	0.855096	0.602757	0.073544	-0.137297	0.939691	0.376222	0.361401		47.1162	24.6693	52.4352	49.29	34.4483	48.5755	35.6808	38.6274	37.5513	61.0214	60.1377	52.6543	3.7158	0.1675	22.1839	257726_at	None	126.468	52.642	0.416248	-4.28	68.2366	81.3758	0.254053
AT2G36320	protein_coding	AT2G36320	A20/AN1-like zinc finger family protein	1774	18029.6	9944.03	22619.7	9657.62	-0.845712	1.27196e-06	-1.20966	4.66424e-13	0.322326	0.43126	-0.041625	0.892435		18504	18624.2	16960.5	9681.75	10811.1	9339.2	21836.6	20547.2	25475.1	8867.22	8376.07	11729.6	378.903	39.595	9.56947	263901_at	None	3993.52	1663.3	0.4165	-1.83	368.194	276.907	-0.411067
AT1G02000	protein_coding	GAE2	UDP-D-glucuronate 4-epimerase 2	2088	64719.7	35089.6	60383.2	23827.6	-0.868904	1.87238e-06	-1.3198	3.45366e-14	-0.0984534	0.902311	-0.549344	0.0172023		68563.3	61358.2	64237.7	35629.2	39303.9	30335.8	60039.4	60391.4	60718.7	20341.5	21386.8	29754.6	968.962	9.8919	97.9551	261624_at	None	3400.19	1416.97	0.416732	-67.31	169.619	155.15	-0.128635
AT3G18330	protein_coding	AT3G18330	F-box family protein	1263	30.6132	77.4018	27.384	58.335	1.24698	0.000997068	1.01012	0.00930203	-0.153278	0.944433	-0.390145	0.414448		28.7294	43.7319	19.3782	63.4795	86.5212	82.2047	14.5967	23.1765	44.3788	58.8158	43.7896	72.3997	0.9535	0.1223	7.7964	None	266435_s_at	51.5781	21.5107	0.417051	NA	16.5445	16.8418	0.0256984
AT4G26860	protein_coding	AT4G26860	Putative pyridoxal phosphate-dependent enzyme, YBL036C type	1186	16.2519	41.7728	13.5411	34.7558	1.26132	0.00158112	1.22695	0.00316509	-0.211753	0.919035	-0.246125	0.629862		11.4918	21.3053	15.9586	50.0368	30.4427	44.8389	16.2185	14.1634	10.2413	30.1431	42.038	32.0862	0.3992	39.3708	0.0101395	253951_at	None	148.514	61.9382	0.417054	-1.36	1188.48	1046.22	-0.183934
AT1G47270	protein_coding	TLP6	tubby like protein 6	1826	40984.5	16384.7	58538.2	15206	-1.29675	3.16419e-11	-1.90668	6.61083e-24	0.50431	0.186712	-0.105614	0.735335		39139.8	41551	42262.8	15602.5	19519.3	14032.3	52270.7	54375.8	68968	14202.6	12854.9	18560.6	638.928	8.6523	73.8448	260502_at	None	6550.6	2732.93	0.417203	-119.15	240.64	285.863	0.248451
AT1G64740	protein_coding	TUA1	alpha-1 tubulin	1652	87226.4	47070.9	78502.7	29104.1	-0.874446	4.03167e-06	-1.4065	6.50283e-15	-0.149383	0.840453	-0.681439	0.00409736		95565.5	84619.1	81494.6	48233.2	54663	38316.4	85265.7	82612.5	67629.8	27665.5	25897.7	33749	2089.66	21.9024	95.4079	262885_at	None	6815.29	2843.41	0.41721	-126	578.917	538.167	-0.105302
AT5G15050	protein_coding	AT5G15050	Core-2/I-branching beta-1,6-N-acetylglucosaminyltransferase family protein	1823	15.8997	17.2768	22.6543	14.812	0.106902	0.874894	-0.541255	0.243731	0.442653	0.787901	-0.205505	0.759276		19.536	20.184	7.97928	14.1895	15.2213	22.4195	16.2185	19.3137	32.4306	13.9688	14.0127	16.4545	0.5465	10.7055	0.0510485	246549_at	None	104.962	43.8937	0.418186	-1.39	458.023	513.754	0.165657
AT5G13550	protein_coding	SULTR4;1	sulfate transporter 4.1	2396	737.152	298.975	675.418	242.909	-1.27084	6.05023e-09	-1.44272	1.73618e-11	-0.122706	0.899654	-0.294586	0.331874		876.821	699.711	634.922	282.297	327.659	286.969	742.809	718.47	564.976	206.591	207.855	314.281	11.2848	16.0539	0.702932	245855_at	None	444.878	186.224	0.418597	-8.11	195.092	110.174	-0.824373
AT1G12790	protein_coding	AT1G12790	DNA ligase-like protein	1527	23.1315	15.8369	27.8825	13.1453	-0.495743	0.338226	-0.951431	0.0306876	0.221127	0.908864	-0.23456	0.720251		21.8343	19.0626	28.4974	9.70864	17.6247	20.1775	34.0589	15.451	34.1375	12.4984	14.5965	12.3409	0.6601	2.2422	0.294398	261205_at	None	111.197	46.5596	0.418713	1.08	83.9357	86.0396	0.0357161
AT1G01980	protein_coding	AT1G01980	FAD-binding Berberine family protein	1933	175295	86890.7	159867	57135.9	-0.995205	8.66478e-08	-1.45892	2.95673e-16	-0.13066	0.871006	-0.594375	0.0121411		180990	169072	175824	84150.7	103558	72963.4	157566	158737	163297	53129.8	48210.6	70067.3	2191.12	0.0071	308608	261623_at	None	7864.51	3294.25	0.418875	-213.6	21.7896	23.2367	0.0927637
AT3G55600	protein_coding	AT3G55600	Membrane fusion protein Use1	1209	565.553	361.742	664.342	263.775	-0.626398	0.0161682	-1.29301	4.68569e-08	0.223692	0.801061	-0.442923	0.164007		579.185	528.147	589.326	336.815	450.231	298.179	551.43	542.072	899.523	241.88	237.632	311.812	15.2677	5.923	2.5777	251809_at	None	467.647	195.909	0.418926	2.12	79.4911	77.1823	-0.0425227
AT3G25470	protein_coding	AT3G25470	bacterial hemolysin-like protein	1317	984.458	534.356	1077.3	477.072	-0.867465	2.01622e-06	-1.15719	4.6638e-11	0.127711	0.869652	-0.162014	0.538844		1037.71	925.099	990.57	523.52	596.035	483.513	1062.31	1063.54	1106.06	394.801	448.989	587.425	31.8988	43.9702	0.725464	257907_at	None	989.418	414.816	0.419252	-34.71	2538.96	2265.53	-0.164393
AT3G43700	protein_coding	BPM6	BTB-POZ and MATH domain 6	1921	99.2353	101.594	94.2534	94.1957	0.0330201	0.935487	-0.00370873	0.990452	-0.0730095	0.960193	-0.109738	0.774126		110.321	111.012	76.3731	104.555	99.3392	100.888	118.395	87.5555	76.8094	86.7534	86.4115	109.422	2.4496	3.7053	0.661107	252701_at	None	241.896	101.473	0.41949	-2.75	101.427	78.8927	-0.362477
AT2G32980	protein_coding	2017-08-02	HAUS augmin-like complex subunit	1369	154.991	190.546	147.08	135.854	0.288226	0.358075	-0.108425	0.709994	-0.0792828	0.95611	-0.475934	0.146066		179.271	162.593	123.109	188.198	223.513	159.926	142.723	115.882	182.636	121.308	116.772	169.481	4.3893	8.5928	0.510811	267601_at	None	424.947	178.335	0.419664	-2.31	286.801	266.237	-0.107337
AT5G19860	protein_coding	AT5G19860	transmembrane protein, putative (Protein of unknown function, DUF538)	1207	627.848	634.624	588.458	591.347	0.0150698	0.966907	0.00820216	0.974429	-0.0929596	0.937569	-0.0998273	0.774447		741.219	679.527	462.798	646.745	669.738	587.39	598.464	489.281	677.63	496.994	586.781	690.265	61.2309	66.275	0.923891	245913_at	None	997.543	418.711	0.419742	-10.77	861.174	1195.97	0.473807
AT2G07040	protein_coding	PRK2A	Leucine-rich repeat protein kinase family protein	2781	143357	94197.8	118510	57542	-0.596563	0.0011892	-1.02628	2.10434e-09	-0.2704	0.565771	-0.700117	0.00159166		135394	149019	145657	90117.1	106258	86218.5	130280	124243	101006	60704.6	47442.8	64478.5	1168.17	0.0059	197995	266494_at	None	4064.19	1706.15	0.4198	-170.98	22.5951	29.198	0.369857
AT3G53510	protein_coding	ABCG20	ABC-2 type transporter family protein	2836	10.9757	3.09654	8.24437	6.89251	-1.42772	0.0245495	-0.217102	0.739723	-0.327167	0.898755	0.883451	0.257037		11.4918	13.456	7.97928	1.49364	4.80673	2.98926	9.73112	11.5882	3.41375	9.55757	7.00633	4.11362	0.0618	5.876	0.0105174	251944_at	None	50.7496	21.3055	0.419817	NA	46.9709	63.4875	0.434705
AT4G25030	protein_coding	AT4G25030	Serine/Threonine-kinase	1831	402.372	220.49	467.911	157.314	-0.854785	2.29297e-06	-1.54973	7.01151e-19	0.21386	0.706334	-0.481084	0.0406727		429.792	418.257	359.067	214.337	248.348	198.786	509.262	455.804	438.667	153.656	143.046	175.24	10.8754	51.2606	0.212159	254103_at	None	513.2	215.475	0.419866	-9.14	990.359	777.375	-0.349341
AT4G27720	protein_coding	AT4G27720	Major facilitator superfamily protein	2052	15.5074	4.0566	13.9439	10.3383	-1.57417	0.00586461	-0.35077	0.538217	-0.135079	0.965539	1.08832	0.118637		8.04423	16.82	21.658	3.73409	3.20449	5.23121	9.73112	16.7386	15.3619	13.2336	12.8449	4.93634	0.4202	31.7604	0.0132303	253891_at	None	87.3847	36.7067	0.420059	-1.66	845.738	461.106	-0.875113
AT4G26180	protein_coding	AT4G26180	Mitochondrial substrate carrier family protein	1599	216.459	167.421	322.374	162.799	-0.361825	0.132894	-0.963273	2.51594e-06	0.558643	0.15528	-0.0428053	0.906784		248.222	211.932	189.223	178.49	147.407	176.366	311.396	271.68	384.047	168.36	144.798	175.24	7.3258	2.912	2.51573	254018_at	None	513.875	215.893	0.420128	-7.65	79.3511	87.8389	0.14661
AT3G11050	protein_coding	FER2	ferritin 2	1148	136.611	96.4159	167.601	94.9806	-0.487133	0.0731519	-0.798822	0.00109058	0.285783	0.716601	-0.0259059	0.953032		182.719	121.104	106.01	97.8332	90.5268	100.888	162.185	164.81	175.808	94.8405	82.3244	107.777	7.5555	0.5845	12.9264	256416_at	None	433.508	182.419	0.420797	-2.82	62.0784	57.1414	-0.119557
AT1G20890	protein_coding	AT1G20890	caveolin-1 protein	1172	56.4818	59.3	61.591	47.9092	0.0684459	0.873043	-0.342382	0.255468	0.115146	0.941543	-0.295682	0.433737		70.0998	58.3093	41.0363	67.2136	56.8797	53.8067	55.143	57.9411	71.6888	47.7879	49.0443	46.8953	2.421	7.728	0.313276	262853_at	None	149.207	62.8096	0.420956	2.04	110.77	133.878	0.273348
AT3G62190	protein_coding	AT3G62190	Chaperone DnaJ-domain superfamily protein	1080	325.138	599.217	420.088	623.876	0.853868	0.00113148	0.55572	0.031927	0.353913	0.631359	0.055765	0.898671		360.841	334.157	280.415	631.808	556.78	609.062	355.186	297.431	607.648	560.956	566.929	743.742	19.2795	18.0948	1.06547	251263_at	None	989.325	417.021	0.421521	-26.88	650.772	680.694	0.0648529
AT5G14800	protein_coding	P5CR	pyrroline-5- carboxylate (P5C) reductase	1443	139.144	728.762	138.665	740.302	2.29592	9.48292e-18	2.32009	5.81298e-18	-0.00228405	1	0.0218893	0.965644		188.465	146.894	82.0725	772.957	592.029	821.3	162.185	132.621	121.188	563.897	824.412	832.597	9.6399	51.3043	0.187897	246594_at	None	563.454	237.687	0.42184	-4.47	863.23	1081.31	0.324965
AT2G02180	protein_coding	TOM3	tobamovirus multiplication protein 3	1599	3116.11	2154.3	2994.5	1792.18	-0.523734	0.00741036	-0.728709	6.93507e-05	-0.0563518	0.955411	-0.261328	0.292295		3440.63	2983.86	2923.83	2106.03	2470.66	1886.22	3360.48	3059.29	2563.73	1643.9	1637.15	2095.48	100.969	28.7314	3.51425	266116_at	None	2030.34	857.49	0.422339	-12.07	556.312	607.458	0.126892
AT2G10940	protein_coding	AT2G10940	Bifunctional inhibitor/lipid-transfer protein/seed storage 2S albumin superfamily protein	1842	87.6451	50.301	47.8653	108.774	-0.728112	0.124313	1.07591	0.0120491	-0.786158	0.43126	1.01786	0.0531435		47.1162	45.9746	169.845	46.3027	55.2774	49.3228	34.0589	51.5032	58.0338	99.2517	144.798	82.2724	0.0139	1276.71	1.08873e-05	265400_at	None	161.671	68.3182	0.422575	1.03	6154.92	4043.77	-0.606038
AT2G15290	protein_coding	TIC21	translocon at inner membrane of chloroplasts 21	1147	9.83887	6.61889	10.3705	15.1728	-0.485243	0.463189	0.51427	0.335156	0.0449971	0.992149	1.04451	0.0961333		8.04423	11.2133	10.2591	5.97455	6.40898	7.47316	9.73112	7.72549	13.655	9.55757	18.6836	17.2772	0.3115	67.1088	0.00464172	263298_at	None	100.457	42.466	0.422729	-1.32	1346.72	1365.1	0.0195516
AT4G14385	protein_coding	AT4G14385	histone acetyltransferase subunit NuA4-domain protein	1872	496.337	458.306	538.304	425.624	-0.112949	0.669537	-0.330957	0.0921603	0.112173	0.89296	-0.105835	0.714334		530.919	515.813	442.28	493.647	447.827	433.443	541.699	446.791	626.423	374.216	413.958	488.698	21.2501	12.4588	1.70563	245261_at	None	650.264	274.966	0.422854	-2.36	206.587	468.861	1.18241
AT3G54690	protein_coding	SETH3	Sugar isomerase (SIS) family protein	1477	3613.27	5348.3	3432.82	4170.58	0.556897	0.0031542	0.276507	0.14064	-0.0729486	0.938808	-0.353339	0.130668		4177.26	3245.13	3417.41	5976.79	4944.53	5123.6	3475.63	3112.08	3710.75	3620.85	4000.62	4890.27	136.065	26.3292	5.16784	251855_at	None	3111.49	1317.66	0.423483	-28.21	739.52	541.443	-0.449781
AT4G33140	protein_coding	AT4G33140	Haloacid dehalogenase-like hydrolase (HAD) superfamily protein	1536	1087.12	2186.1	1061.14	1657.87	0.990356	1.4059e-07	0.632655	0.000906798	-0.0347005	0.977563	-0.392401	0.107006		1262.94	1160.58	837.824	2516.03	1981.18	2061.1	1067.18	986.287	1129.95	1589.5	1606.2	1777.91	34.6629	11.6662	2.97122	253374_at	None	1616.97	685.697	0.424063	3.37	147.561	146.778	-0.00767511
AT1G80280	protein_coding	AT1G80280	alpha/beta-Hydrolases superfamily protein	2823	12487.7	8279.61	14018.9	7163.22	-0.581394	0.00562879	-0.950016	1.03204e-06	0.163649	0.829852	-0.204974	0.464399		13316.7	14249.9	9896.58	8684.75	8791.52	7362.55	15498.4	14133.8	12424.3	6690.3	6199.44	8599.93	186.336	15.3698	12.1235	260297_at	None	2481.72	1053.33	0.424436	-29.13	229.953	180.176	-0.351929
AT2G01090	protein_coding	AT2G01090	Ubiquinol-cytochrome C reductase hinge protein	683	108.036	128.21	131.543	114.185	0.240055	0.441862	-0.189069	0.479669	0.265701	0.76198	-0.163423	0.648384		121.813	105.405	96.8912	134.427	120.168	130.033	126.505	99.1437	168.981	92.6349	119.108	130.813	15.0608	17.3	0.870566	262206_at	None	481.145	204.26	0.424528	-11.07	543.563	658.798	0.277388
AT1G28710	protein_coding	AT1G28710	Nucleotide-diphospho-sugar transferase family protein	2553	1938.09	678.299	1791.64	623.304	-1.44573	1.663e-06	-1.45387	8.11765e-07	-0.108661	0.94784	-0.116799	0.813308		2483.37	1851.32	1479.59	524.266	972.563	538.067	1944.6	1542.52	1887.8	471.262	502.704	895.946	26.5673	5.8638	4.53073	262750_at	None	810.15	343.932	0.424528	-2.5	89.3362	61.8016	-0.5316
AT4G36830	protein_coding	HOS3-1	GNS1/SUR4 membrane protein family	1792	87.9941	98.8709	94.2914	82.3666	0.161339	0.706486	-0.184544	0.583898	0.0938421	0.95611	-0.25204	0.558843		125.26	89.7066	49.0155	98.58	88.9246	109.108	76.2271	93.9934	112.654	69.8438	87.5792	89.6769	2.6471	7.8273	0.338188	246235_at	None	275.401	116.937	0.424607	-2.56	115.018	121.429	0.0782544
AT5G42940	protein_coding	AT5G42940	RING/U-box superfamily protein	2794	2774.66	1496.05	2608.15	1046.7	-0.871137	6.56061e-05	-1.28787	5.47996e-10	-0.0870198	0.938766	-0.503756	0.0690797		2897.07	2761.84	2665.08	1418.95	1846.59	1222.61	2989.08	2851.99	1983.39	1024.13	913.159	1202.82	37.35	14.6369	2.55177	249171_at	None	1236.49	525.175	0.42473	-3.45	329.451	218.153	-0.594724
AT3G25900	protein_coding	HMT-1	Homocysteine S-methyltransferase family protein	1481	6972.88	3420.65	9694.71	3397.89	-1.01044	3.07493e-08	-1.48756	2.22391e-17	0.467486	0.182655	-0.00962843	0.977921		6305.53	7250.53	7362.59	3346.49	3713.2	3202.25	8733.68	8624.22	11726.2	3078.27	3121.91	3993.5	138.318	4.0758	33.9364	258075_at	None	2489.12	1057.22	0.424736	-26.48	202.215	155.243	-0.381362
AT1G67623	protein_coding	AT1G67623	F-box family protein	901	901.07	429.289	806.996	313.337	-1.03156	0.000183055	-1.31541	6.7672e-07	-0.154624	0.895824	-0.438467	0.22242		1060.69	899.308	743.212	354.739	596.836	336.292	801.196	660.529	959.264	322.017	232.961	385.035	23.4951	0.0353	665.584	260197_at	None	599.638	255.166	0.425533	-47.82	18.2356	20.1901	0.146892
AT1G14685	protein_coding	BPC2	basic pentacysteine 2	2300	860.371	702.007	1179.67	713.657	-0.288618	0.177164	-0.713682	8.53232e-05	0.44727	0.22097	0.0222061	0.946674		908.998	833.15	838.964	749.805	698.579	657.638	1094.75	1111.18	1333.07	613.155	647.502	880.315	22.2477	18.884	1.17812	262848_at	None	574.628	244.704	0.425848	1.05	258.629	383.686	0.569043
AT3G29070	protein_coding	AT3G29070	emp24/gp25L/p24 family/GOLD family protein	790	103.032	261.472	106.602	257.719	1.28548	1.54408e-05	1.2206	3.39506e-05	0.044308	0.98211	-0.0205745	0.969412		125.26	118.861	64.9741	291.259	165.832	327.324	120.017	88.8431	110.947	230.852	269.16	273.144	7.2447	0	3813	257107_at	None	304.672	129.841	0.426167	-10.24	28.4672	28.0589	-0.0208444
AT4G25570	protein_coding	ACYB-2	Cytochrome b561/ferric reductase transmembrane protein family	1228	22.7329	18.8058	24.5656	29.9433	-0.251936	0.639586	0.290749	0.485503	0.0936804	0.970696	0.636365	0.188055		19.536	21.3053	27.3575	20.9109	16.8236	18.6829	21.0841	21.8889	30.7238	30.1431	39.1187	20.5681	0.7083	150.192	0.00471595	245238_at	None	92.5715	39.4573	0.426236	1.74	1698.65	1720.01	0.0180267
AT2G36560	protein_coding	AT2G36560	AT hook motif DNA-binding family protein	1780	15.5383	9.48443	20.6112	6.8784	-0.626045	0.275432	-1.38409	0.00513013	0.360017	0.85308	-0.39803	0.577148		19.536	16.82	10.2591	6.72136	12.0168	9.7151	19.4622	21.8889	20.4825	11.028	4.67089	4.93634	0.5283	0	278.053	263911_at	None	45.5183	19.4017	0.42624	NA	36.0123	61.6786	0.77628
AT1G51360	protein_coding	DABB1	dimeric A/B barrel domainS-protein 1	791	54.9557	92.3732	55.393	85.8204	0.718872	0.0217944	0.596781	0.0513239	0.0141454	0.996992	-0.107946	0.809855		54.0113	51.5813	59.2746	103.061	76.9078	97.151	35.6808	60.5163	69.9819	71.3142	75.902	110.245	2.9426	13.2805	0.221573	265142_at	None	270.262	115.376	0.426904	1.1	198.734	334.215	0.749935
AT4G17730	protein_coding	SYP23	syntaxin of plants 23	1404	478.201	371.99	557.363	370.072	-0.357579	0.0491418	-0.58387	0.000408538	0.218389	0.662272	-0.00790282	0.979936		534.367	498.993	401.244	356.232	374.124	385.615	587.111	562.673	522.304	363.188	361.994	385.035	18.5468	25.4004	0.730177	245278_at	None	578.886	247.156	0.42695	-6.04	354.355	501.041	0.499735
AT5G23000	protein_coding	MYB37	myb domain protein 37	1399	18.6338	24.6624	10.743	22.5873	0.368018	0.51467	0.925151	0.0554117	-0.676851	0.627791	-0.119718	0.866483		28.7294	11.2133	15.9586	22.4045	33.6471	17.9356	12.9748	9.01307	10.2413	19.1151	19.8513	28.7953	0.6112	0.1763	3.46682	249858_at	None	36.7456	15.7018	0.42731	NA	21.8957	24.3933	0.155841
AT4G04460	protein_coding	AT4G04460	Saposin-like aspartyl protease family protein	1841	8.33139	6.04844	4.15878	11.1106	-0.361968	0.657149	1.09778	0.0798672	-0.733524	0.714379	0.726225	0.342947		3.44753	6.72799	14.8187	8.215	3.20449	6.72584	6.48741	2.57516	3.41375	12.4984	13.4288	7.40451	0.0132	3.1955	0.00413081	255345_at	None	59.1688	25.2927	0.427467	-1.25	69.7499	69.6238	-0.00261093
AT5G17070	protein_coding	AT5G17070	serine/threonine-protein phosphatase 4 regulatory subunit-like protein	1384	81.8559	78.7139	96.6808	72.7071	-0.054707	0.887729	-0.40298	0.125363	0.231333	0.808469	-0.11694	0.761761		71.2489	74.0079	100.311	77.6691	78.51	79.9628	110.286	92.7058	87.0506	64.6974	65.3925	88.0315	2.9588	15.372	0.19248	246469_at	None	159.732	68.3176	0.427702	-1.06	233.131	230.546	-0.0160862
AT2G15570	protein_coding	ATHM3	Thioredoxin superfamily protein	1053	46.6027	55.2452	42.6701	47.0011	0.234686	0.567933	0.141577	0.692073	-0.122918	0.94718	-0.216026	0.622171		42.5195	44.8533	52.4352	55.2645	53.6752	56.796	29.1934	42.4902	56.3269	34.5543	59.5538	46.8953	2.0819	30.0612	0.0692554	265476_at	None	197.793	84.6239	0.427841	-2.91	396.695	492.277	0.31144
AT2G16750	protein_coding	AT2G16750	kinase with adenine nucleotide alpha hydrolases-like domain-containing protein	2546	162.251	167.265	123.477	278.794	0.0420369	0.930357	1.12583	0.000124976	-0.374941	0.686709	0.708856	0.0538791		157.437	144.652	184.663	171.768	162.628	167.399	126.505	121.033	122.895	397.742	287.26	151.381	7.6468	2.0831	3.67088	265405_at	None	138.912	59.4563	0.428015	-80.83	39.2719	42.1033	0.100434
AT4G25370	protein_coding	AT4G25370	Double Clp-N motif protein	1162	54.202	38.7882	65.2289	52.3233	-0.463066	0.170202	-0.301824	0.319858	0.259065	0.814467	0.420306	0.262837		63.2047	54.9453	44.456	38.0877	41.6584	36.6185	60.0086	70.817	64.8613	40.4359	63.057	53.477	2.9583	90.7307	0.0326053	254072_at	None	210.455	90.1346	0.428285	-3.84	1251.28	1566.88	0.324492
AT1G13930	protein_coding	AT1G13930	oleosin-B3-like protein	1032	30.6225	14.5733	20.7147	52.3182	-0.97484	0.0285719	1.25421	0.00230039	-0.524209	0.692513	1.70484	0.00033911	≥ 2x up	18.3868	37.004	36.4767	10.4555	16.8236	16.4409	12.9748	16.7386	32.4306	49.2583	66.5602	41.1362	0.1717	1333.07	0.000128801	262609_at	None	106.092	45.4397	0.428303	1.37	3689.29	2248.11	-0.71463
AT1G09795	protein_coding	ATP-PRT2	ATP phosphoribosyl transferase 2	1516	133.339	192.725	130.253	149.001	0.521728	0.0135042	0.200159	0.359668	-0.0405863	0.9757	-0.362156	0.142804		133.304	139.045	127.668	202.388	187.463	188.324	144.345	108.157	138.257	152.921	159.978	134.104	4.5153	79.2382	0.0569839	264673_at	None	101.09	43.3481	0.428809	1.12	309.997	396.772	0.356055
AT2G38450	protein_coding	AT2G38450	Sel1 repeat protein	980	26.1093	41.0816	36.8171	42.4277	0.615928	0.10027	0.207762	0.563381	0.455177	0.668462	0.0470111	0.931789		21.8343	30.276	26.2176	39.5814	32.846	50.8175	45.4119	30.9019	34.1375	41.9063	46.7089	38.668	2.8837	17.3052	0.166638	267033_at	None	217.991	93.5276	0.429044	-1.18	435.496	435.451	-0.000147694
AT2G41860	protein_coding	CPK14	calcium-dependent protein kinase 14	2333	31738.3	12441.6	29196.3	8254.21	-1.32014	4.74098e-10	-1.78072	4.7217e-18	-0.117696	0.902311	-0.578273	0.0354488		32054	31240.3	31920.5	11753.4	15464.1	10107.4	32420.8	30903.2	24264.9	8381.99	6434.73	9945.91	275.323	0	144907	267531_at	None	3451.5	1480.88	0.429054	-145.05	14.0075	16.1997	0.209765
AT2G19180	protein_coding	AT2G19180	hypothetical protein	1079	1995.67	1396.49	2303.54	1112.13	-0.504098	0.0259427	-1.028	4.59407e-07	0.201961	0.78997	-0.321942	0.247439		1965.09	2043.07	1978.86	1457.04	1450.03	1282.39	1895.95	1976.44	3038.24	1103.53	941.184	1291.68	67.1259	19.4965	3.44297	267444_at	None	1456.33	626.656	0.430298	-2.47	162.536	191.066	0.233307
AT2G32040	protein_coding	AT2G32040	Major facilitator superfamily protein	2214	378.747	474.742	425.809	403.785	0.320135	0.152424	-0.0754206	0.731072	0.165489	0.825613	-0.230066	0.380868		463.118	377.889	295.233	524.266	459.043	440.916	439.522	414.601	423.305	375.686	394.69	440.98	10.6865	18.48	0.578274	265669_at	None	524.326	225.652	0.430366	-17.63	569.106	571.149	0.00516909
AT3G21160	protein_coding	MNS2	alpha-mannosidase 2	2363	665.317	760.569	593.694	549.929	0.190236	0.378288	-0.111408	0.564405	-0.160127	0.805792	-0.461771	0.0356344		726.279	630.189	639.482	740.844	810.736	730.127	656.851	636.065	488.166	506.551	523.723	619.511	14.2253	11.4167	1.24601	256952_at	None	406.284	174.881	0.430439	-1.04	139.637	104.262	-0.421466
AT5G01700	protein_coding	AT5G01700	Protein phosphatase 2C family protein	2117	3746.38	4257.76	3262.75	3082.61	0.182255	0.364951	-0.0812674	0.654446	-0.196776	0.70406	-0.460299	0.0249394		3930.18	3790.1	3518.86	4635.5	4076.11	4061.66	3535.64	3238.27	3014.34	2901.09	2706.2	3640.55	118.431	0.9115	129.93	251103_at	None	1805.93	777.629	0.430598	-43.92	54.8322	80.7675	0.558753
AT5G24560	protein_coding	PP2-B12	phloem protein 2-B12	808	362.599	533.228	325.658	432.705	0.545906	0.0109939	0.403092	0.0553224	-0.154443	0.854483	-0.297257	0.262094		383.825	373.404	330.57	577.29	423.794	598.6	351.942	276.83	348.203	410.24	391.771	496.102	24.0937	0	12680.9	249745_at	None	587.342	252.958	0.430683	-4.82	62.2201	66.9807	0.106364
AT4G00590	protein_coding	AT4G00590	N-terminal nucleophile aminohydrolases (Ntn hydrolases) superfamily protein	1475	144.015	182.439	171.309	178.435	0.335014	0.137517	0.0494618	0.827538	0.25195	0.696517	-0.0336022	0.920311		156.288	143.53	132.228	194.92	173.042	179.356	157.32	199.575	157.033	169.831	170.487	194.986	5.8565	4.7579	1.2309	255684_at	None	245.175	105.628	0.430826	-1.49	158.986	202.179	0.346734
AT2G47550	protein_coding	AT2G47550	Plant invertase/pectin methylesterase inhibitor superfamily	1966	50.3899	147.453	34.3751	102.935	1.49004	1.72727e-07	1.4956	9.20806e-07	-0.50872	0.551946	-0.503167	0.147493		51.7129	51.5813	47.8757	157.579	100.941	183.84	38.9245	33.4771	30.7238	84.5478	107.43	116.827	1.4812	0.0875	16.928	245151_at	None	166.879	72.1282	0.432219	-3.57	19.8996	20.5826	0.0486871
AT4G30993	protein_coding	AT4G30993	Calcineurin-like metallo-phosphoesterase superfamily protein	2119	72.8357	44.8888	84.1971	49.75	-0.663449	0.0474805	-0.714006	0.0215	0.190237	0.887523	0.13968	0.770211		94.2325	67.2799	56.9948	44.8091	36.0505	53.8067	72.9834	66.9542	112.654	42.6415	53.1314	53.477	1.1804	16.8731	0.0699575	253548_at	None	134.41	58.1077	0.432317	1.46	821.433	719.131	-0.191888
AT2G43790	protein_coding	MPK6	MAP kinase 6	1714	4942.43	2344.89	4730.49	1570.94	-1.05355	2.59953e-07	-1.55779	2.16155e-15	-0.0619518	0.95611	-0.566191	0.0300288		5576.95	4952.92	4297.41	2331.57	2662.93	2040.17	5189.93	4718.98	4282.55	1378.5	1327.7	2006.62	81.6021	29.025	2.81144	260571_at	None	2107.96	911.9	0.432597	-1.39	551.355	510.432	-0.111261
AT2G39770	protein_coding	CYT1	Glucose-1-phosphate adenylyltransferase family protein	1896	20898.9	10666.5	26407.8	9965.29	-0.954557	1.44651e-07	-1.38318	2.00127e-15	0.332059	0.44453	-0.0965593	0.734919		22436.5	22094.7	18165.4	10213.5	12278.8	9507.35	27848.8	24506.5	26867.9	8890.75	9027.08	11978	621.754	140.197	4.43486	245060_at	None	4385.58	1899.11	0.433035	-78.64	1504.57	1420.65	-0.0828039
AT3G08990	protein_coding	AT3G08990	Yippee family putative zinc-binding protein	1203	1767.08	1286.46	2211.08	1162.19	-0.449686	0.0315506	-0.911258	1.20026e-06	0.3171	0.511334	-0.144472	0.609366		1969.69	1675.27	1656.27	1305.44	1285	1268.94	1899.19	2004.76	2729.29	1059.42	1047.45	1379.71	82.2379	4.0486	20.3127	257522_at	None	1525.99	661.498	0.433489	-3.01	65.2719	83.4357	0.354202
AT5G23050	protein_coding	AAE17	acyl-activating enzyme 17	2700	703.624	451.052	817.622	401.917	-0.626524	0.00716925	-1.00148	3.62369e-06	0.211237	0.791452	-0.163715	0.613924		810.169	752.414	548.29	447.344	523.934	381.878	819.036	800.875	832.955	349.219	349.733	506.798	11.6734	13.6224	0.856927	249869_at	None	764.761	331.571	0.433562	-10.09	177.013	137.824	-0.361026
AT1G06350	protein_coding	ADS4	Fatty acid desaturase family protein	1238	18.5317	9.71627	16.5559	34.837	-0.766457	0.231366	0.937582	0.0890465	-0.143278	0.965357	1.56076	0.0189731		9.19341	20.184	26.2176	3.73409	11.2157	14.199	6.48741	14.1634	29.0169	27.2023	58.3861	18.9226	0	2.0864	0	None	259391_s_at	50.0907	21.7237	0.433687	NA	611.113	264.579	-1.20774
AT3G19100	protein_coding	AT3G19100	Protein kinase superfamily protein	2500	38.9044	71.406	34.6665	54.7766	0.832058	0.0123673	0.616651	0.0682713	-0.150212	0.932041	-0.365618	0.361288		26.4311	54.9453	35.3368	60.4923	85.7201	68.0057	30.8152	37.3398	35.8444	47.0527	57.2184	60.0588	0.3739	11.8671	0.0315073	257024_at	None	68.8064	29.8482	0.433799	-2.17	277.715	295.726	0.0906547
AT5G15600	protein_coding	SP1L4	SPIRAL1-like4	1019	32709.1	16322.2	36322.6	11335.4	-0.970804	0.000185831	-1.6261	2.71287e-11	0.146369	0.894597	-0.508929	0.123486		33515.7	29051.5	35560.2	15455.4	19818.2	13693.1	28348.4	30672.8	49946.6	9864.15	9574.16	14568	949.736	2.7713	342.704	246540_at	None	6377.41	2770.05	0.434353	-197.99	297.308	230.374	-0.367981
AT5G49550	protein_coding	BLOS2	biogenesis of lysosome organelles complex 1 subunit-like protein	606	31.0117	45.884	39.077	56.126	0.524752	0.222084	0.507405	0.182511	0.285767	0.854097	0.26842	0.595027		26.4311	39.2466	27.3575	50.0368	36.0505	51.5648	29.1934	23.1765	64.8613	58.0806	46.125	64.1725	7.9144	20.7748	0.380962	248587_at	None	277.294	120.445	0.434359	-18.51	326.47	175.459	-0.895817
AT2G19940	protein_coding	AT2G19940	Putative N-acetyl-gamma-glutamyl-phosphate reductase	1912	21.9606	25.7279	21.1782	37.6211	0.210167	0.682829	0.775012	0.0424887	-0.042798	0.988741	0.522047	0.243369		21.8343	24.6693	19.3782	25.3918	25.6359	26.156	27.5715	20.6013	15.3619	27.9375	43.7896	41.1362	0.8159	21.3235	0.0382629	266704_at	None	107.72	46.8135	0.434586	-1.87	616.221	765.375	0.312719
AT5G09430	protein_coding	AT5G09430	alpha/beta-Hydrolases superfamily protein	1196	5579.49	2970.87	6769.87	2354.46	-0.889869	2.49416e-05	-1.49121	8.28784e-14	0.27292	0.662595	-0.328416	0.237284		5735.54	5056.09	5946.84	2833.43	3456.84	2622.33	5850.03	5957.64	8501.95	2120.31	2107.16	2835.93	173.916	0.0446	3899.45	245880_at	None	1327.51	577.399	0.434951	-2.56	16.7826	20.9379	0.31915
AT1G68140	protein_coding	AT1G68140	zinc finger/BTB domain protein, putative (DUF1644)	2537	178.506	565.213	140.391	422.481	1.60747	3.46632e-10	1.52953	3.31062e-09	-0.329162	0.704107	-0.407097	0.228663		236.73	198.476	100.311	597.455	506.309	591.874	162.185	142.921	116.068	416.857	414.541	436.044	11.1718	22.5799	0.494767	260436_at	None	572.427	249.156	0.435262	3.99	200.592	555.867	1.47048
AT1G50610	protein_coding	PRK5	Leucine-rich repeat protein kinase family protein	2509	9788.43	7498.88	8531.96	4964.7	-0.375372	0.134852	-0.762917	0.000494571	-0.193402	0.811347	-0.580946	0.037088		9740.42	10234.4	9390.47	7468.18	7910.28	7118.18	10023.1	9940.13	5632.69	5327.24	4230.66	5336.19	116.607	0	61371.9	261875_at	None	2118.79	923.41	0.435819	-24.85	21.5458	21.9486	0.0267204
AT3G07140	protein_coding	AT3G07140	GPI transamidase component Gpi16 subunit family protein	2541	34.4345	39.5157	24.6566	44.1238	0.187517	0.682988	0.776479	0.0298905	-0.440471	0.702342	0.148491	0.760759		29.8786	40.3679	33.057	46.3027	40.8572	31.3873	32.4371	24.464	17.0688	49.9935	37.951	44.4271	0.7057	10.7977	0.0653565	258838_at	None	134.862	58.7954	0.435969	-2.75	429.289	376.719	-0.188461
AT1G64660	protein_coding	MGL	methionine gamma-lyase	1716	3.02116	4.83912	3.0492	7.55599	0.469841	0.58786	0.970553	0.148424	0.0262451	0.997585	0.526958	0.541462		2.29835	4.48533	2.27979	6.72136	4.80673	2.98926	4.86556	2.57516	1.70688	9.55757	8.17406	4.93634	0	29.5841	0	261957_at	None	50.8368	22.1942	0.436577	1.06	149.343	105.291	-0.504246
AT1G16840	protein_coding	AT1G16840	hypothetical protein	1491	672.811	531.531	725.55	497.361	-0.331171	0.228406	-0.530231	0.0261296	0.104762	0.92704	-0.0942973	0.801655		802.125	686.255	530.052	521.279	614.461	458.852	744.431	618.039	814.18	418.328	436.144	637.611	17.5393	43.2823	0.40523	256117_at	None	841.564	367.824	0.437072	-7.62	283.636	579.685	1.03123
AT5G56750	protein_coding	NDL1	N-MYC downregulated-like 1	2009	65965	46639	79718.8	35451.6	-0.492927	0.00686233	-1.15215	3.11378e-12	0.269266	0.548992	-0.389958	0.0789787		63567.8	65096.7	69230.5	48113	49704	42100	72866.6	72838.5	93451.4	34552.1	30747.9	41054.7	1140.33	11.6322	98.0325	247979_at	None	3758.22	1643.29	0.437252	-255.92	177.207	448.403	1.33936
AT1G66370	protein_coding	MYB113	myb domain protein 113	943	12.8724	1.24486	23.6604	1.53665	-2.41361	8.77957e-05	-3.12188	5.15058e-08	0.774889	0.595005	0.0666186	0.954746		14.9393	15.6986	7.97928	2.98727	0	0.747316	24.3278	24.464	22.1894	0.735198	0.583861	3.2909	2.088	0.5019	4.16019	260134_at	None	270.822	118.613	0.437972	2.41	156.696	175.871	0.166545
AT2G28560	protein_coding	RAD51B	DNA repair (Rad51) family protein	1896	40.931	22.9889	43.3651	24.253	-0.786066	0.0310495	-0.782287	0.0237851	0.0635489	0.976108	0.0673278	0.909063		43.6687	40.3679	38.7565	20.1641	25.6359	23.1668	45.4119	33.4771	51.2063	18.3799	23.9383	30.4408	1.2286	0.399	3.0792	264077_at	None	99.1563	43.4355	0.438051	-1.15	68.3068	75.4996	0.144441
AT1G51980	protein_coding	AT1G51980	Insulinase (Peptidase family M16) protein	2296	941.683	752.305	1022.01	626.571	-0.319133	0.105586	-0.696722	5.51885e-05	0.11688	0.880271	-0.260709	0.261045		1081.37	917.25	826.425	740.844	764.271	751.799	1132.05	1053.24	880.748	581.542	591.451	706.72	25.7784	89.3158	0.288621	265056_at	None	1082.1	474.098	0.438129	-1.69	1659.74	1717.15	0.0490543
AT2G21420	protein_coding	AT2G21420	IBR domain containing protein	1407	8.72373	8.14906	6.79062	7.83119	-0.0772257	0.933991	0.113496	0.866101	-0.256187	0.933949	-0.0654651	0.947914		12.6409	8.97066	4.55959	7.46818	8.01122	8.96779	3.24371	10.3006	6.8275	11.7632	3.50317	8.22724	0.2832	0.1391	2.03595	263744_at	None	80.3816	35.2337	0.438331	1.78	36.4035	41.3574	0.184067
AT3G48790	protein_coding	AT3G48790	Pyridoxal phosphate (PLP)-dependent transferases superfamily protein	1280	103.443	103.156	107.152	90.758	-0.00275953	0.99361	-0.233737	0.323996	0.0490114	0.972414	-0.181966	0.552134		106.873	104.284	99.171	113.516	91.328	104.624	90.8238	109.444	121.188	88.2237	91.0823	92.9678	0.8015	0.4213	1.90244	None	252331_s_at	1192.54	523.081	0.438629	NA	185.192	178.571	-0.0525177
AT3G48780	protein_coding	SPT1	serine palmitoyltransferase 1	2772	20083.8	10673.9	19915.6	8072.26	-0.896636	1.3819e-06	-1.28099	6.03004e-13	-0.011931	0.993807	-0.39629	0.0994347		21758.5	19561.6	18931.4	10317.3	12540	9164.33	20797	20094	18855.9	7457.85	6911.75	9847.18	290.135	16.2596	17.8439	None	252331_s_at	1192.54	523.081	0.438629	NA	185.192	178.571	-0.0525177
AT1G16570	protein_coding	AT1G16570	UDP-Glycosyltransferase superfamily protein	1729	112.531	128.14	135.507	139.862	0.182595	0.529619	0.0351876	0.88979	0.269212	0.714224	0.121805	0.708758		125.26	118.861	93.4715	133.68	128.18	122.56	118.395	163.523	124.602	130.865	134.872	153.849	3.7828	8.8426	0.427793	246351_at	None	331.077	145.304	0.438882	-1.65	511.567	568.807	0.153016
AT2G19890	protein_coding	AT2G19890	hypothetical protein	2011	473.067	245.935	587.632	261.705	-0.91921	9.582e-05	-1.13752	4.59407e-07	0.303687	0.66129	0.0853724	0.822971		399.913	468.717	550.57	242.716	283.597	211.49	601.708	533.059	628.13	202.179	238.215	344.721	2.638	0.0268	98.4328	266691_at	None	66.3582	29.1235	0.438884	-2.25	23.4179	28.5758	0.287186
AT5G51290	protein_coding	ACD5	Diacylglycerol kinase family protein	2512	612.105	799.264	664.615	715.095	0.378864	0.0580676	0.102338	0.608973	0.117735	0.885317	-0.158792	0.53648		655.03	667.192	514.093	873.777	749.049	774.966	739.565	692.719	561.562	693.292	667.937	784.056	12.8913	11.2116	1.14982	248450_at	None	335.337	147.334	0.439361	NA	108.478	133.68	0.301371
AT3G24506	protein_coding	AT3G24506	hypothetical protein	1047	39.3586	75.9882	37.0438	60.7747	0.912365	0.00202835	0.694612	0.0235605	-0.0933424	0.957985	-0.311095	0.38742		37.9228	47.0959	33.057	84.3904	68.0954	75.4789	32.4371	30.9019	47.7925	54.4046	65.3925	62.527	2.2262	21.1908	0.105055	258135_at	None	94.4705	41.5114	0.439411	-1.14	186.655	223.622	0.260685
AT1G28960	protein_coding	NUDX15	nudix hydrolase homolog 15	1648	4614.63	3872.35	4850.75	2720.4	-0.249809	0.18576	-0.823755	1.71234e-07	0.0708204	0.931627	-0.503125	0.0137476		4995.47	4785.84	4062.59	4065.68	4057.69	3493.7	4794.2	4413.83	5344.23	2645.24	2482.58	3033.38	86.9569	13.0133	6.68216	262746_at	None	1601.32	703.758	0.439486	1.21	258.558	339.869	0.39449
AT2G17990	protein_coding	AT2G17990	polyamine-modulated factor 1-binding protein	1740	463.327	1052.06	336.677	828.242	1.15636	7.33959e-08	1.26654	2.62863e-09	-0.448143	0.360004	-0.337963	0.234018		572.29	458.625	359.067	1099.32	960.546	1096.31	402.22	324.47	283.341	717.553	800.474	966.701	27.0643	32.3403	0.83686	265807_at	None	458.943	202.302	0.4408	-37.58	148.325	154.022	0.0543745
AT4G30140	protein_coding	CDEF1	GDSL-like Lipase/Acylhydrolase superfamily protein	1518	32357.2	18206.3	37092.7	13960.4	-0.813258	6.74629e-05	-1.38194	6.98936e-13	0.193161	0.791249	-0.375519	0.15175		34499.4	29676	32896.3	18117.8	20051.3	16449.9	33640.5	34576.7	43061.1	12010.2	11914.3	17956.8	614.443	11.3602	54.0874	253660_at	None	5229.2	2305.6	0.440909	-508.43	236.612	276.7	0.225798
AT1G15230	protein_coding	AT1G15230	hypothetical protein	1190	820.592	494.178	838.443	386.895	-0.719829	0.000103331	-1.09783	5.50011e-10	0.0303614	0.979447	-0.347636	0.144565		796.379	756.899	908.497	454.812	503.105	524.616	788.221	844.653	882.455	307.313	401.697	451.675	29.0642	23.2836	1.24827	262574_at	None	500.028	220.54	0.441056	-3.56	159.723	223.841	0.486907
AT1G43630	protein_coding	AT1G43630	plant/protein (DUF793)	1506	699.367	1568.23	586.707	954.545	1.15303	4.89422e-16	0.695489	2.57811e-06	-0.251814	0.514472	-0.709359	3.11504e-05		728.578	726.623	642.902	1674.37	1412.38	1617.94	614.682	539.496	605.941	921.938	947.023	994.673	24.8135	0	13059.7	262723_at	None	1411.6	622.742	0.441162	-113.12	78.25	88.7926	0.182347
AT3G02700	protein_coding	AT3G02700	NC domain-containing protein-like protein	1081	779.759	542.747	981.753	596.09	-0.511893	0.0217633	-0.705007	0.000638507	0.324481	0.547424	0.131367	0.674161		873.374	826.422	639.482	535.469	570.399	522.374	942.297	878.13	1124.83	501.405	540.655	746.211	49.7476	37.7198	1.31887	258491_at	None	1159.12	511.669	0.441429	2.63	367.227	453.52	0.304495
AT5G22340	protein_coding	AT5G22340	NF-kappa-B inhibitor-like protein	1804	12.477	45.2815	16.7702	59.4441	1.70586	7.16648e-06	1.68795	4.23695e-06	0.40081	0.796235	0.382895	0.368523		11.4918	16.82	9.11917	44.0623	42.4595	49.3228	11.353	21.8889	17.0688	52.9342	73.5665	51.8316	0.4917	26.1991	0.0187678	249929_at	None	85.1985	37.6096	0.441434	-1.54	774.886	927.592	0.259505
AT5G24780	protein_coding	VSP1	vegetative storage protein 1	1338	98.1851	69.1689	105.45	269.977	-0.466168	0.324557	1.26311	0.0010493	0.0927894	0.968681	1.82207	5.50017e-05	≥ 2x up	79.2932	79.6146	135.648	47.7964	96.9358	62.7745	64.8741	97.8562	153.619	184.535	432.057	193.34	0.5143	10.6148	0.0484512	None	245928_s_at	66.354	29.3329	0.442067	NA	457.982	521.254	0.186694
AT5G24770	protein_coding	VSP2	vegetative storage protein 2	1516	45.1045	59.037	46.1703	151.888	0.358812	0.437153	1.60693	6.42963e-06	0.0407363	0.988741	1.28886	0.00276723	≥ 2x up	43.6687	41.4893	50.1554	49.29	56.0786	71.7423	25.9497	57.9411	54.62	112.485	237.048	106.131	0.2176	30.3522	0.00716917	None	245928_s_at	66.354	29.3329	0.442067	NA	457.982	521.254	0.186694
AT2G32830	protein_coding	PHT1;5	phosphate transporter 1;5	1883	71.9954	74.8721	75.4069	63.2305	0.0545968	0.901437	-0.248593	0.422244	0.0658275	0.971325	-0.237363	0.553429		87.3374	78.4932	50.1554	67.2136	73.7033	83.6993	56.7649	82.4052	87.0506	52.9342	61.8893	74.8679	1.9266	0.4602	4.18644	267646_at	None	109.065	48.216	0.442084	NA	28.0125	42.9907	0.617954
AT4G30200	protein_coding	VEL1	vernalization5/VIN3-like protein	2763	2848.83	2137.42	3296.89	2087.46	-0.406677	0.0629521	-0.647342	0.00104255	0.206873	0.76198	-0.0337924	0.923495		2855.7	3348.3	2342.49	2194.9	2162.23	2055.12	3790.27	3406.94	2693.45	2086.49	1792.45	2383.43	44.7803	23.0344	1.94406	253610_at	None	1467.47	648.902	0.44219	2.14	722.635	801.251	0.148987
AT3G12630	protein_coding	SAP5	A20/AN1-like zinc finger family protein	1477	4721.95	3701.15	6061.06	3669.84	-0.345835	0.0883461	-0.712333	6.41198e-05	0.354302	0.381183	-0.0121956	0.971468		5149.46	5037.02	3979.38	3753.51	3595.44	3754.51	6216.56	5352.47	6614.14	3087.1	3604.76	4317.65	350.989	102.934	3.40984	256231_at	None	3253.29	1439.42	0.44245	-11.52	927.817	897.111	-0.0485524
AT5G58220	protein_coding	TTL	transthyretin-like protein	1275	7.20387	6.31565	6.8638	10.1444	-0.150697	0.864401	0.510269	0.408766	-0.077157	0.985645	0.583809	0.446903		5.74588	5.60666	10.2591	7.46818	4.00561	7.47316	6.48741	3.86274	10.2413	8.08718	15.7643	6.58179	0.1638	37.201	0.00440311	247858_at	None	103.286	45.7017	0.442475	-2.13	355.813	399.903	0.168531
AT1G72320	protein_coding	PUM23	pumilio 23	3506	325.339	519.494	312.46	317.035	0.660502	0.00298993	0.0155993	0.950264	-0.0545379	0.966672	-0.69944	0.00837684		384.974	309.488	281.554	521.279	566.394	470.809	340.589	337.346	259.445	307.313	260.402	383.389	5.0112	8.0659	0.621282	260398_at	None	284.245	125.809	0.442609	-1.95	327.796	213.452	-0.618882
AT3G24715	protein_coding	AT3G24715	kinase superfamily with octicosapeptide/Phox/Bem1p domain-containing protein	4165	21380.2	14055.3	17459.2	7325.01	-0.589114	0.0185752	-1.21957	6.696e-08	-0.284499	0.697628	-0.914959	0.00163379		22284.8	22105.9	19749.8	14532.3	15400.8	12232.8	20357.5	20476.4	11543.6	8097.47	5876.56	8000.99	188.078	1.0554	178.206	257618_at	None	2792.12	1236.27	0.442769	-38.37	107.474	122.232	0.18563
AT5G05320	protein_coding	AT5G05320	FAD/NAD(P)-binding oxidoreductase family protein	1504	21.244	40.1176	24.9829	37.1225	0.846559	0.0494525	0.538172	0.196325	0.197416	0.921895	-0.110972	0.858394		28.7294	20.184	14.8187	46.3027	23.2326	50.8175	29.1934	16.7386	29.0169	41.1711	31.5285	38.668	1.8788	3.3566	0.559733	250776_at	None	161.132	71.3963	0.443092	-1.5	113.398	127.268	0.166471
AT1G26610	protein_coding	AT1G26610	C2H2-like zinc finger protein	1979	49.6702	22.6149	48.2788	19.0063	-1.06291	0.00380524	-1.24789	0.00053928	-0.0447282	0.985733	-0.229711	0.674807		62.0555	49.3386	37.6166	17.1768	20.0281	30.6399	58.3867	43.7778	42.6719	23.5263	18.6836	14.809	1.0495	0.1269	8.27029	260997_at	None	69.545	30.837	0.44341	-9.82	37.2647	40.8741	0.133374
AT1G47740	protein_coding	AT1G47740	PPPDE putative thiol peptidase family protein	2481	15.5786	15.3017	26.1709	25.4277	-0.0275667	0.970897	-0.0269754	0.955996	0.670824	0.582126	0.671416	0.221227		18.3868	8.97066	19.3782	14.9364	16.0224	14.9463	19.4622	28.3268	30.7238	13.9688	32.6962	29.6181	0.4177	22.5764	0.0185016	261740_at	None	105.254	46.8287	0.444909	1.14	503.597	366.212	-0.459592
AT3G14595	protein_coding	AT3G14595	Ribosomal protein L18ae family	1000	39740.6	26397.1	51104.2	22886.2	-0.577209	0.0105908	-1.13342	3.52455e-08	0.354857	0.501785	-0.201351	0.505543		45914.2	35064	38243.5	28193.9	27289.4	23707.8	44894.5	44603.1	63814.9	19640.8	20772	28245.8	2673.97	92.6371	28.865	258092_at	None	6367.53	2834.16	0.445095	-67.17	678.157	832.273	0.295438
AT3G56360	protein_coding	AT3G56360	hypothetical protein	1416	1654.77	1373.1	1175.8	991.806	-0.263749	0.28671	-0.242015	0.26687	-0.481807	0.252342	-0.460073	0.082785		1520.36	1632.66	1811.3	1314.4	1605.45	1199.44	1282.89	1326.21	918.299	927.085	869.369	1178.96	51.3714	157.488	0.326191	251704_at	None	1193.37	531.206	0.445131	1.07	1494.28	1229.56	-0.2813
AT5G23380	protein_coding	AT5G23380	hypothetical protein (DUF789)	1857	201.068	140.182	229.462	110.39	-0.507777	0.0349646	-1.02937	2.64965e-06	0.181426	0.834155	-0.340168	0.249778		209.15	227.63	166.425	156.085	132.185	132.275	207.597	200.863	279.928	112.485	96.921	121.763	4.4773	3.3317	1.34385	249824_at	None	144.078	64.1377	0.445159	-2.03	81.0777	112.745	0.475683
AT3G06980	protein_coding	AT3G06980	DEA(D/H)-box RNA helicase family protein	2954	2.2736	4.02089	2.10773	9.34391	0.500601	0.586855	1.46454	0.0356456	-0.0364551	0.995351	0.927482	0.286412		0	1.12133	5.69948	2.98727	1.60224	7.47316	1.62185	1.28758	3.41375	11.7632	10.5095	5.75907	0.0091	29.7328	0.000306059	258554_at	None	120.445	53.631	0.445274	-1.57	1028.27	829.036	-0.310709
AT4G04450	protein_coding	WRKY42	WRKY family transcription factor	2408	1.89364	1.51224	0	13.7321	-0.181432	0.870224	2.74748	9.11554e-05	-0.783953	0.744125	2.14496	0.0154878		0	1.12133	4.55959	1.49364	0.801122	2.24195	0	0	0	26.4671	12.2611	2.46817	0.5314	1.7914	0.296639	255337_at	None	93.3583	41.5883	0.445469	NA	30.6633	31.5327	0.0403385
AT5G50930	protein_coding	AT5G50930	Histone superfamily protein	893	385.493	931.892	448.811	809.955	1.24365	8.32498e-09	0.834527	0.000128122	0.21113	0.795056	-0.197992	0.519638		433.239	380.132	343.109	980.572	866.013	949.091	371.404	365.673	609.354	713.142	823.244	893.478	18.655	1.0655	17.5082	248481_at	None	1066.87	475.384	0.445587	-10.82	52.6129	52.1215	-0.0135368
AT1G03920	protein_coding	AT1G03920	Protein kinase family protein	2298	3533.13	3726.12	3746.83	3175.81	0.0755997	0.76419	-0.234994	0.195761	0.0831192	0.918598	-0.227475	0.332034		3526.82	3677.97	3394.61	3793.84	3754.06	3630.46	3671.88	3311.66	4256.95	2829.04	2834.06	3864.33	51.3514	0.5712	89.9009	265038_at	None	2253.38	1004.36	0.445711	-8.05	78.0465	78.4811	0.00801115
AT2G23380	protein_coding	CLF	SET domain-containing protein	3514	370.483	304.921	354.358	212.152	-0.27468	0.301971	-0.725672	0.00121363	-0.0605179	0.96354	-0.51151	0.0708841		412.554	404.801	294.093	287.525	348.488	278.749	407.085	391.425	264.566	213.207	196.177	227.072	4.7312	3.8835	1.21828	267129_at	None	212.726	94.8316	0.445793	-4.38	176.399	184.44	0.0643061
AT4G17370	protein_coding	AT4G17370	Oxidoreductase family protein	1717	10.985	22.7219	12.889	25.0494	0.944605	0.0386419	0.862481	0.0465813	0.222767	0.918598	0.140642	0.813647		10.3426	11.2133	11.399	20.1641	24.8348	23.1668	12.9748	15.451	10.2413	25.7319	28.0253	21.3908	0.7261	23.3888	0.0310448	245418_at	None	120.977	53.9407	0.445875	-1.82	457.193	412.295	-0.149124
AT2G37770	protein_coding	ChlAKR	NAD(P)-linked oxidoreductase superfamily protein	1485	12.5327	4.85788	16.1228	14.1619	-1.13848	0.0449636	-0.137846	0.801625	0.296706	0.891443	1.29734	0.0411004		16.0885	8.97066	12.5389	2.98727	5.60786	5.97852	22.7059	10.3006	15.3619	17.6447	11.6772	13.1636	0.8054	5.5117	0.146126	267168_at	None	95.6968	42.6956	0.446155	-1	58.3383	31.3622	-0.895417
AT1G05200	protein_coding	GLR3.4	glutamate receptor 3.4	3783	2.64738	3.34532	2.50858	8.57238	0.191876	0.852762	1.25878	0.0684616	-0.015446	0.998528	1.05146	0.216077		0	2.24266	5.69948	2.98727	4.80673	2.24195	3.24371	2.57516	1.70688	7.35198	13.4288	4.93634	0	15.6402	0	264587_at	None	38.2399	17.0671	0.446317	1.22	452.979	384.17	-0.237698
AT2G02400	protein_coding	AT2G02400	NAD(P)-binding Rossmann-fold superfamily protein	1418	174.703	116.755	220.189	113.533	-0.564938	0.0339398	-0.93137	0.000122696	0.323487	0.65835	-0.0429443	0.921257		208.001	185.02	131.088	123.225	131.384	95.6564	227.059	215.026	218.48	99.2517	99.8403	141.509	8.9119	11.6197	0.766965	266202_at	None	428.652	191.346	0.44639	-3.98	217.784	207.818	-0.067579
AT5G55600	protein_coding	AT5G55600	Agenet and bromo-adjacent homology (BAH) domain-containing protein	3270	9.83888	13.5581	3.50673	17.3554	0.406336	0.528658	1.7962	0.00122622	-1.05539	0.444049	0.334481	0.615385		5.74588	10.092	13.6788	14.1895	16.0224	10.4624	3.24371	3.86274	3.41375	17.6447	20.4351	13.9863	0.0218	14.7866	0.00147431	248067_at	None	40.6422	18.1454	0.446467	-1.52	172.677	140.419	-0.29833
AT3G60600	protein_coding	VAP27-1	vesicle associated protein	1871	3300.14	1926.44	3888.31	1701.59	-0.762161	0.000128053	-1.17009	4.95706e-10	0.231907	0.705525	-0.176027	0.530564		3580.83	3166.64	3152.95	1920.07	2093.33	1765.91	3610.25	3391.49	4663.18	1457.16	1551.32	2096.3	59.0482	40.2562	1.46681	251338_at	None	2060.25	919.977	0.446536	-5.67	1440.21	1653.76	0.199468
AT3G29030	protein_coding	EXPA5	expansin A5	1427	14.417	10.8015	11.1175	19.9137	-0.361325	0.596405	0.742325	0.16403	-0.310319	0.892767	0.793331	0.214797		12.6409	10.092	20.5181	7.46818	15.2213	9.7151	8.10927	11.5882	13.655	14.704	32.6962	12.3409	0	70.588	0	258003_at	None	178.013	79.5653	0.446963	1.17	1188.69	806.485	-0.559654
AT1G64450	protein_coding	AT1G64450	Glycine-rich protein family	1303	23.4867	39.8167	17.1592	26.2382	0.712809	0.0929206	0.53267	0.214993	-0.398802	0.795652	-0.578941	0.22275		26.4311	25.7906	18.2383	46.3027	32.0449	41.1024	21.0841	16.7386	13.655	19.8503	21.019	37.8453	0.8258	9.1772	0.0899839	262002_at	None	68.5935	30.6622	0.447013	NA	78.8104	62.2908	-0.339368
AT1G10890	protein_coding	AT1G10890	arginine/glutamate-rich 1 protein	2245	596.806	417.952	439.438	356.4	-0.503579	0.0212402	-0.298043	0.165527	-0.431496	0.318465	-0.22596	0.422904		589.527	515.813	685.078	389.839	424.595	439.422	494.665	458.379	365.271	290.403	356.739	422.057	6.6551	34.6487	0.192074	None	None	53.6552	24.0045	0.447384	NA	30.134	31.5975	0.068415
AT5G03370	protein_coding	AT5G03370	acylphosphatase family	1259	260.54	508.514	388.85	515.808	0.935242	0.000221952	0.397923	0.120153	0.556611	0.287182	0.019292	0.966335		293.04	301.638	186.943	572.81	421.39	531.341	369.783	310.307	486.459	437.443	504.456	605.525	37.864	23.8502	1.58758	250925_at	None	463.837	207.544	0.44745	-1.09	238.156	329.832	0.469826
AT4G12910	protein_coding	scpl20	serine carboxypeptidase-like 20	2177	2.63191	19.8045	4.13237	5.1187	2.21129	0.000523542	0.215722	0.764978	0.404651	0.889867	-1.59092	0.0301149		1.14918	5.60666	1.1399	19.4173	28.0393	11.957	0	3.86274	8.53438	5.88158	7.00633	2.46817	0	15.4062	0	254791_at	None	120.414	53.9245	0.447826	-1	175.804	175.241	-0.00462919
AT3G11450	protein_coding	AT3G11450	DnaJ and Myb-like DNA-binding domain-containing protein	2529	474.263	398.214	373.411	228.435	-0.246815	0.326091	-0.698181	0.000985717	-0.334949	0.534473	-0.786315	0.00232486		538.964	457.503	426.321	401.041	410.976	382.626	434.657	415.889	269.686	238.939	202.016	244.349	3.4701	20.0606	0.172981	259284_at	None	171.727	76.9211	0.447927	-3.85	450.58	438.906	-0.0378701
AT1G24620	protein_coding	AT1G24620	EF hand calcium-binding protein family	1085	2214.97	2947.59	2269.27	2612.16	0.405249	0.049148	0.199758	0.31346	0.0339392	0.977787	-0.171552	0.520053		2423.61	2257.24	1964.04	3163.52	2820.75	2858.48	2458.73	1991.89	2357.19	2122.52	2541.55	3172.42	282.094	0.0174	16212.3	257405_at	None	2563.78	1148.43	0.447945	-62.17	23.8422	26.4387	0.149136
AT4G27080	protein_coding	PDIL5-4	PDI-like 5-4	2134	51.9377	40.1556	78.9915	64.2576	-0.355519	0.295311	-0.274282	0.33496	0.573522	0.348677	0.654759	0.0562901		59.7572	50.4599	45.5959	45.5559	36.0505	38.8604	77.849	66.9542	92.1713	55.1398	71.8149	65.8179	1.904	17.2455	0.110406	253899_at	None	140.371	62.8787	0.447948	-2.77	431.123	350.685	-0.297923
AT5G58575	protein_coding	AT5G58575	SAGA-associated factor-like protein	1462	169.674	125.169	150.607	99.9991	-0.42673	0.0977415	-0.572415	0.0169466	-0.172776	0.856957	-0.318461	0.29969		203.404	130.075	175.544	123.972	117.765	133.769	145.967	130.046	175.808	94.1053	94.0017	111.89	9.1465	11.0931	0.824522	247833_at	None	244.651	109.602	0.44799	-1.76	96.2773	144.011	0.580906
AT4G08250	protein_coding	AT4G08250	GRAS family transcription factor	1452	69.7589	23.0607	98.9124	24.6415	-1.5271	2.62477e-07	-1.92428	6.86337e-12	0.479194	0.481592	0.0820137	0.880333		71.2489	62.7946	75.2332	20.1641	28.8404	20.1775	95.6894	84.9803	116.068	23.5263	21.6029	28.7953	0.8557	0.1748	4.89531	255125_at	None	40.0608	17.9559	0.448216	-1	35.7473	38.2199	0.0964886
AT5G18910	protein_coding	AT5G18910	Protein kinase superfamily protein	2113	51858.6	26017.2	57321.6	20165.1	-0.980344	1.35088e-08	-1.48485	3.55054e-19	0.14236	0.83401	-0.362148	0.109448		50921.1	53178	51476.6	25735.4	30059.7	22256.6	58510	57713.2	55741.4	20373.8	16559.5	23562	685.5	0.0091	75329.7	249950_at	None	5683.84	2550.62	0.44875	-213.8	28.9781	32.1152	0.148294
AT3G06480	protein_coding	AT3G06480	DEAD box RNA helicase family protein	3900	1604.75	902.492	1544.62	573.941	-0.797809	0.0073584	-1.37254	6.09843e-07	-0.0523735	0.976108	-0.6271	0.0847957		1580.12	1499.22	1734.92	914.852	1054.28	738.348	1907.3	1895.32	831.248	540.37	484.605	696.847	6.0216	13.6121	0.442371	258910_at	None	281.161	126.27	0.449103	2.05	246.475	263.689	0.0974013
AT2G44090	protein_coding	AT2G44090	Ankyrin repeat family protein	3072	4327.73	2263.34	4778.4	1963.31	-0.916187	7.87656e-06	-1.25749	1.42188e-10	0.140018	0.875815	-0.20129	0.488031		4920.77	4479.72	3582.69	2259.12	2557.98	1972.91	5334.28	4689.37	4311.57	1804.18	1662.84	2422.92	71.6494	21.5011	3.33236	267186_at	None	1005.48	452.071	0.449608	-37.56	363.046	279.121	-0.379262
AT4G00560	protein_coding	AT4G00560	NAD(P)-binding Rossmann-fold superfamily protein	1481	129.389	73.7141	173.723	76.5438	-0.785746	0.00226747	-1.14846	1.68931e-06	0.40952	0.501785	0.0468093	0.915459		156.288	108.769	123.109	67.9604	66.4932	86.6886	184.891	151.935	184.343	65.4326	71.2311	92.9678	4.5667	15.9428	0.286443	255682_at	None	151.705	68.2397	0.449818	NA	204.467	254.966	0.318438
AT4G38570	protein_coding	PIS2	Putative CDP-diacylglycerol-inositol 3-phosphatidyltransferase 2	1327	57.665	60.7767	71.4855	78.6217	0.0736496	0.857306	0.140254	0.63279	0.29663	0.756922	0.363235	0.28401		65.503	48.2173	59.2746	67.2136	56.0786	59.0379	68.1178	69.5294	76.8094	63.227	92.8339	79.8042	2.8209	8.1948	0.34423	252953_at	None	218.501	98.3144	0.449949	1.37	276.66	530.182	0.938376
AT5G01610	protein_coding	AT5G01610	hypothetical protein (Protein of unknown function, DUF538)	978	8855.73	5675.06	10832.5	4552.49	-0.627441	0.00564248	-1.22226	3.87438e-09	0.284004	0.657828	-0.310818	0.28044		8806.14	8587.16	9173.89	5639.22	6239.94	5146.01	9017.5	8988.6	14491.4	4278.85	3984.85	5393.78	313.962	3.5404	88.6799	251107_at	None	2439.46	1099.08	0.45054	-6.43	49.0697	44.759	-0.132657
AT5G51460	protein_coding	ATTPPA	Haloacid dehalogenase-like hydrolase (HAD) superfamily protein	2549	2819.85	1953.06	2992.75	1602.94	-0.523051	0.00213103	-0.888968	2.0916e-08	0.0842337	0.908864	-0.281684	0.190397		3018.89	2825.76	2614.92	2032.09	2059.69	1767.4	2959.88	2652.42	3365.96	1518.92	1472.5	1817.4	50.7669	8.3406	6.08672	248404_at	None	1876.42	845.498	0.450592	-28.41	476.276	279.52	-0.768847
AT2G33690	protein_coding	AT2G33690	Late embryogenesis abundant protein, group 6	490	13.274	12.383	21.5876	33.8703	-0.0904593	0.906647	0.620458	0.20611	0.584753	0.714224	1.29567	0.0257055		11.4918	10.092	18.2383	11.2023	8.01122	17.9356	27.5715	11.5882	25.6031	35.2895	49.0443	17.2772	14.8469	0	7814.16	267449_at	None	63.3765	28.5582	0.450612	-15.82	14.8895	14.6934	-0.0191225
AT2G35920	protein_coding	AT2G35920	RNA helicase family protein	3653	9.83578	7.3305	3.47839	13.1204	-0.328383	0.698458	1.38179	0.0314083	-1.0108	0.542512	0.699377	0.382491		9.19341	12.3347	7.97928	5.22773	4.80673	11.957	4.86556	3.86274	1.70688	9.55757	25.6899	4.11362	0.0209	8.0059	0.00261057	263936_at	None	120.253	54.1911	0.45064	1.83	237.863	248.027	0.0603658
AT5G15650	protein_coding	RGP2	reversibly glycosylated polypeptide 2	2355	508.92	779.464	518.503	802.179	0.606834	0.000426585	0.620625	0.000222282	0.0271983	0.979631	0.0409892	0.886721		466.566	476.566	583.627	827.474	709.794	801.122	575.758	518.895	460.856	755.048	841.928	809.56	29.0657	134.228	0.21654	None	259077_s_at	6681.11	3013.52	0.45105	NA	2402.92	1865.76	-0.365027
AT3G02230	protein_coding	RGP1	reversibly glycosylated polypeptide 1	1567	8586.92	15368.7	8559.39	13761.5	0.822108	9.71698e-05	0.670691	0.00128013	-0.00464734	0.998528	-0.156065	0.609366		9439.33	8239.55	8081.87	17306	14499.5	14300.6	8701.24	7237.49	9739.43	10669.2	13195.8	17419.5	390.545	56.8973	6.86404	None	259077_s_at	6681.11	3013.52	0.45105	NA	2402.92	1865.76	-0.365027
AT2G41800	protein_coding	AT2G41800	imidazolonepropionase (Protein of unknown function, DUF642)	1504	4.53173	5.58677	1.85654	13.0144	0.219052	0.812745	1.88287	0.00387139	-0.658743	0.784356	1.00508	0.192382		5.74588	7.84932	0	5.22773	4.80673	6.72584	0	3.86274	1.70688	16.9096	12.2611	9.87269	0	0.7986	0	260553_at	None	128.743	58.0785	0.451121	NA	73.1848	112.666	0.622441
AT1G11610	protein_coding	CYP71A18	cytochrome P450, family 71, subfamily A, polypeptide 18	1870	80.4165	61.5747	153.094	100.414	-0.3611	0.396579	-0.568487	0.0976028	0.869713	0.178947	0.662325	0.127005		101.128	74.0079	66.114	72.4414	47.2662	65.0165	107.042	108.157	244.083	77.1958	103.927	120.118	5.1537	0	2712.47	262815_at	None	168.964	76.2572	0.451323	NA	15.6892	16.065	0.0341477
AT5G59030	protein_coding	COPT1	copper transporter 1	1253	8947.37	4363.83	10461.4	3995.98	-1.00776	2.09449e-05	-1.35083	2.40571e-09	0.2194	0.796235	-0.123665	0.735571		10421.9	7986.13	8434.09	4532.44	4684.96	3874.08	8882.89	9047.83	13453.6	3110.62	3718.03	5159.3	426.75	83.8378	5.09018	247745_at	None	2621.05	1183.37	0.451487	-35.76	1294.04	1333.22	0.0430318
AT1G42560	protein_coding	MLO9	Seven transmembrane MLO family protein	1765	8.34686	28.1444	3.10588	36.3969	1.5072	0.00501655	2.74375	6.21435e-07	-0.896429	0.577958	0.340119	0.617746		11.4918	7.84932	5.69948	29.1259	11.2157	44.0916	1.62185	2.57516	5.12063	33.8191	49.0443	26.3272	0.4988	0.0305	16.3541	256544_at	None	73.6567	33.277	0.451786	-9.24	51.6515	46.9572	-0.137461
AT1G04670	protein_coding	AT1G04670	hypothetical protein	763	20.9136	96.8305	17.8033	132.229	1.98795	4.565e-06	2.59822	1.56216e-09	-0.193217	0.938499	0.41705	0.46165		26.4311	10.092	26.2176	115.01	42.4595	133.022	16.2185	11.5882	25.6031	113.22	183.916	99.5496	3.8006	0	2000.32	264603_at	None	83.2633	37.6691	0.452409	-116.69	17.7228	17.5802	-0.0116508
AT1G13970	protein_coding	AT1G13970	beta-hexosaminidase (DUF1336)	2226	77580.8	50785	91920.3	39599.1	-0.603418	0.000303804	-1.19924	1.28361e-14	0.241525	0.586936	-0.354302	0.0927499		76126	81703.6	74912.9	49941.2	56412.6	46001	90432.9	83642.5	101685	41454.9	33580.2	43762.3	729.291	0.9231	790.046	262664_at	None	6092.91	2757.33	0.452547	-290.53	27.5269	25.853	-0.0905094
AT1G62360	protein_coding	STM	KNOX/ELK homeobox transcription factor	1704	8.71754	10.7291	5.6428	17.4103	0.24913	0.742829	1.35176	0.0161361	-0.471482	0.834776	0.631149	0.345334		8.04423	7.84932	10.2591	10.4555	12.0168	9.7151	3.24371	5.15032	8.53438	22.0559	22.7706	7.40451	0	6.6847	0	260632_at	None	98.9599	44.8076	0.452785	1.3	81.7742	93.8152	0.198175
AT1G54860	protein_coding	AT1G54860	Glycoprotein membrane precursor GPI-anchored	1065	13.274	4.80308	10.7147	2.81937	-1.19705	0.0551443	-1.43758	0.0177073	-0.283821	0.912069	-0.524355	0.538699		16.0885	12.3347	11.399	7.46818	3.20449	3.73658	14.5967	9.01307	8.53438	0.735198	5.25475	2.46817	0.5464	0.0144	37.9444	264187_at	None	47.3084	21.4394	0.453184	-4.36	25.9894	28.0888	0.112074
AT1G14290	protein_coding	SBH2	sphingoid base hydroxylase 2	2129	18873.8	9416.2	20911.7	6740.03	-0.983986	6.21189e-07	-1.60218	1.74675e-17	0.14506	0.856957	-0.473139	0.0628573		18790.2	18014.2	19817.1	9707.89	10556.4	7984.32	18133.9	18830.9	25770.4	6466.8	5808.25	7945.04	340.861	10.852	31.41	261492_at	None	2748.29	1245.74	0.453278	-1.63	436.995	370.516	-0.238082
AT2G36880	protein_coding	MAT3	methionine adenosyltransferase 3	1839	2604.21	6548.48	2851.87	7382.84	1.28637	5.58545e-07	1.3275	1.17655e-07	0.126227	0.914235	0.167358	0.666017		2853.4	2850.43	2108.81	7163.48	6079.72	6402.25	2724.71	2033.09	3797.8	5671.32	6769.87	9707.32	307.688	245.326	1.2542	263838_at	None	4658.41	2112.25	0.453428	-2.06	4015.02	1660.07	-1.27416
AT1G22710	protein_coding	SUC2	sucrose-proton symporter 2	2049	8.35614	14.7314	8.74868	27.7726	0.700503	0.218783	1.48606	0.00240234	0.0569247	0.988741	0.842481	0.12948		10.3426	5.60666	9.11917	16.43	12.818	14.9463	4.86556	7.72549	13.655	36.0247	29.1931	18.0999	0.0479	113.909	0.000420511	264204_at	None	49.2269	22.3274	0.453561	-2.26	2279.39	2156.59	-0.0798969
AT4G23400	protein_coding	PIP1;5	plasma membrane intrinsic protein 1;5	1328	5.31642	10.7298	2.71493	26.1254	0.767299	0.28909	2.34521	0.000136802	-0.483139	0.854905	1.09477	0.131591		3.44753	2.24266	10.2591	7.46818	12.0168	12.7044	0	6.4379	1.70688	38.9655	30.3608	9.04996	0.0208	210.07	9.90148e-05	254239_at	None	89.0397	40.4074	0.453813	1.42	4363.04	3888.87	-0.165983
AT1G12910	protein_coding	ATAN11	Transducin/WD40 repeat-like superfamily protein	1395	237.029	206.224	326.938	206.94	-0.196827	0.435522	-0.647605	0.0011243	0.453717	0.277532	0.00293822	0.993875		243.625	269.12	198.342	230.767	189.866	198.039	283.824	323.183	373.806	201.444	195.594	223.781	8.1503	18.5923	0.43837	261202_at	None	548.722	249.103	0.45397	-22.38	922.498	1008.22	0.128194
AT3G05950	protein_coding	AT3G05950	RmlC-like cupins superfamily protein	925	64.9555	245.375	59.9152	219.179	1.82203	5.40965e-09	1.77643	1.64328e-08	-0.111548	0.952689	-0.157157	0.738704		101.128	52.7026	41.0363	274.829	181.054	280.243	76.2271	43.7778	59.7406	247.026	185.084	225.426	4.8299	0	2542.05	258746_at	None	297.796	135.228	0.454095	-2.44	38.4223	40.958	0.0922004
AT1G74930	protein_coding	ORA47	Integrase-type DNA-binding superfamily protein	1208	16.2457	11.8841	22.4394	11.6113	-0.398024	0.503547	-0.869991	0.0630674	0.419081	0.803393	-0.0528859	0.948277		9.19341	21.3053	18.2383	14.1895	8.01122	13.4517	21.0841	25.7516	20.4825	11.028	8.17406	15.6318	0.5363	23.588	0.0227361	262211_at	None	78.3499	35.6353	0.454822	1.06	83.9588	96.0557	0.19419
AT5G47030	protein_coding	AT5G47030	ATPase, F1 complex, delta/epsilon subunit	1228	177.82	338.306	158.071	346.674	0.900868	0.000312556	1.09909	6.37339e-06	-0.163522	0.885317	0.0346978	0.935379		229.835	181.656	121.969	342.79	349.289	322.84	184.891	149.359	139.964	276.434	381.845	381.744	17.5939	189.414	0.0928861	248825_at	None	790.312	359.46	0.454833	-4.44	1765.02	1952.27	0.145464
AT2G05620	protein_coding	PGR5	proton gradient regulation 5	1131	37.4773	266.837	42.6946	246.733	2.71784	3.18726e-24	2.42884	7.2753e-19	0.179164	0.89863	-0.109833	0.778599		44.8179	47.0959	20.5181	280.057	205.087	315.367	43.79	39.915	44.3788	247.762	256.315	236.122	3.5713	82.8726	0.0430939	265569_at	None	257.344	117.102	0.455042	-3.82	3014.28	2948.94	-0.0316205
AT4G08700	protein_coding	ATPUP13	Drug/metabolite transporter superfamily protein	1483	18.5688	45.4056	19.1635	50.6773	1.17663	0.0059854	1.25899	0.00260029	0.0659945	0.981306	0.148354	0.806567		25.2819	21.3053	9.11917	41.8218	36.8516	57.5433	29.1934	23.1765	5.12063	52.9342	51.3798	47.718	2.1053	8.3312	0.252701	None	255117_s_at	43.8495	19.9542	0.455061	NA	64.3125	68.3882	0.0886481
AT5G22740	protein_coding	CSLA02	cellulose synthase-like A02	2619	970.536	1455.73	831.091	1076.66	0.564457	0.0550788	0.358657	0.199438	-0.214572	0.83793	-0.420372	0.232982		974.501	1144.88	792.228	1477.21	1403.57	1486.41	1067.18	961.823	464.27	1052.07	948.774	1229.15	18.7292	27.4237	0.682957	249911_at	None	976.031	444.246	0.455156	-18.85	381.587	394.075	0.0464589
AT5G56110	protein_coding	MYB80	myb domain protein 103	963	4.1858	5.56883	4.2702	8.20536	0.304551	0.732595	0.750204	0.25532	0.00395577	1	0.449609	0.603048		6.89506	2.24266	3.41969	5.22773	4.00561	7.47316	8.10927	1.28758	3.41375	11.028	7.00633	6.58179	0.5112	0	269.053	248051_at	None	102.128	46.5071	0.455379	NA	73.4802	77.0251	0.0679733
AT1G08135	protein_coding	CHX6B	cation/H exchanger 6B	2785	1833.89	1314.26	1844.17	1077.11	-0.473632	0.0111163	-0.764869	9.21112e-06	0.00782034	0.997241	-0.283416	0.221915		1769.73	1932.05	1799.9	1355.47	1458.84	1128.45	2066.24	1783.3	1682.98	1038.1	943.52	1249.72	20.8836	0	10991.4	261816_at	None	1060.2	483.099	0.455668	-21.58	66.7257	67.9964	0.0272152
AT5G53360	protein_coding	AT5G53360	TRAF-like superfamily protein	1563	2034.23	1087.3	2981.04	1207.92	-0.884995	2.08903e-05	-1.27644	1.04483e-10	0.539498	0.163084	0.148057	0.627384		2045.53	2049.79	2007.36	1012.69	1209.69	1039.52	2813.92	2411.64	3717.57	1086.62	1052.12	1485.02	67.2698	5.1797	12.9872	248256_at	None	1843.36	840.658	0.456045	-6.36	168.947	169.837	0.00757725
AT1G54580	protein_coding	ACP2	acyl carrier protein 2	1013	29.5197	33.2016	37.9344	46.2618	0.152339	0.791282	0.28085	0.504045	0.323093	0.839019	0.451604	0.378354		22.9835	32.5186	33.057	32.1132	36.8516	30.6399	14.5967	36.0523	63.1544	43.3767	58.3861	37.0226	0.9313	77.8151	0.0119681	None	264189_s_at	194.52	88.7112	0.456053	NA	2130.33	2253.72	0.0812318
AT1G54630	protein_coding	ACP3	acyl carrier protein 3	1207	58.7863	42.8635	64.4344	52.8189	-0.431313	0.269851	-0.251186	0.476646	0.109484	0.952689	0.289611	0.528653		74.6965	56.0666	45.5959	38.0877	45.664	44.8389	53.5212	42.4902	97.2919	47.7879	61.3054	49.3634	2.6301	64.9166	0.0405151	None	264189_s_at	194.52	88.7112	0.456053	NA	2130.33	2253.72	0.0812318
AT3G07850	protein_coding	AT3G07850	Pectin lyase-like superfamily protein	1722	148000	154490	66902.3	114098	0.0555138	0.940383	0.686244	0.137636	-1.02221	0.261176	-0.391481	0.540851		239592	139596	64813.4	153093	165049	145328	101202	50310.9	49193.9	98691.5	107926	135676	5585.27	0.0635	87957	None	258645_s_at	13735.6	6266.1	0.456193	NA	32.692	38.415	0.232735
AT3G14040	protein_coding	AT3G14040	Pectin lyase-like superfamily protein	1802	113867	107217	52247.3	78088.8	-0.0813994	0.881051	0.542339	0.138398	-1.05219	0.0857278	-0.428456	0.374139		182435	108261	50905.5	106184	115895	99570.8	75867.1	38568.2	42306.6	64477.6	74835.8	94953	4718.2	0.0651	72476.2	None	258645_s_at	13735.6	6266.1	0.456193	NA	32.692	38.415	0.232735
AT4G39930	protein_coding	AT4G39930	hypothetical protein	795	24.9447	6.60046	24.4503	9.23948	-1.64852	0.00127393	-1.24857	0.0120978	-0.0386538	0.992808	0.3613	0.629862		21.8343	34.7613	18.2383	8.215	5.60786	5.97852	35.6808	20.6013	17.0688	8.82237	4.08703	14.809	1.1337	0.8281	1.36904	252869_at	None	32.2082	14.695	0.456249	NA	20.0692	18.1794	-0.142681
AT3G17790	protein_coding	PAP17	purple acid phosphatase 17	1658	3217.61	2394.37	4078.22	2248.54	-0.420821	0.0153687	-0.848056	6.86353e-08	0.337447	0.321683	-0.0897877	0.7193		3094.73	3426.79	3131.3	2708.71	2039.66	2434.75	4001.11	3921.97	4311.57	2021.06	2202.91	2521.65	60.0122	16.7188	3.5895	258158_at	None	1828.12	834.663	0.45657	2.09	195.177	192.035	-0.0234131
AT2G38905	protein_coding	AT2G38905	Low temperature and salt responsive protein family	381	1.13061	4.02023	1.85654	9.55264	0.979576	0.231006	1.57973	0.0230841	0.380393	0.904286	0.980543	0.253952		1.14918	2.24266	0	5.97455	1.60224	4.48389	0	3.86274	1.70688	10.2928	13.4288	4.93634	1.4884	0.0499	29.8277	266143_at	None	136.335	62.2616	0.456682	-19.62	28.0197	31.3774	0.163286
AT5G01620	protein_coding	TBL35	TRICHOME BIREFRINGENCE-LIKE 35	1786	49.4233	62.8071	56.4888	41.6365	0.323139	0.499931	-0.411597	0.299611	0.176811	0.922677	-0.557925	0.2479		79.2932	33.64	35.3368	68.7073	68.8965	50.8175	53.5212	52.7908	63.1544	25.7319	39.1187	60.0588	2.0626	5.9036	0.34938	251108_at	None	58.3935	26.6718	0.456761	-2.59	117.514	100.195	-0.230025
AT5G58040	protein_coding	FIP1[V]	FIP1[V]-like protein	4208	3792.69	2616.54	3026.83	1589.71	-0.526175	0.00915187	-0.913265	9.50161e-07	-0.31939	0.5006	-0.70648	0.00296093		4210.58	3523.22	3644.25	2588.47	2893.65	2367.5	3311.82	3303.93	2464.73	1466.72	1407.69	1894.73	35.3282	24.0718	1.46762	247841_at	None	609.996	278.633	0.456778	-3.46	301.719	227.993	-0.404215
AT5G40190	protein_coding	AT5G40190	RNA ligase/cyclic nucleotide phosphodiesterase family protein	1002	11.7665	17.1172	17.7282	16.975	0.477761	0.389341	-0.0554502	0.91323	0.518996	0.738621	-0.0142159	0.986103		18.3868	11.2133	5.69948	14.9364	19.2269	17.1883	21.0841	16.7386	15.3619	17.6447	15.1804	18.0999	1.0324	22.1611	0.0465861	249395_at	None	106.98	48.8964	0.457062	1.84	385.94	396.516	0.0390033
AT5G05110	protein_coding	AT5G05110	Cystatin/monellin family protein	1058	120.992	109.475	97.0231	103.756	-0.138158	0.712173	0.0920595	0.764978	-0.305944	0.736083	-0.0757257	0.866228		153.99	114.376	94.6114	104.555	95.3336	128.538	123.261	92.7058	75.1025	87.4885	108.598	115.181	9.2406	27.5637	0.335245	250811_at	None	347.654	159.058	0.457518	1.49	263.554	309.067	0.229821
AT5G11580	protein_coding	AT5G11580	Regulator of chromosome condensation (RCC1) family protein	2452	12.4491	12.4911	6.36142	38.9137	-0.000970008	0.999309	2.02803	0.000717379	-0.665079	0.750059	1.36392	0.0611559		1.14918	16.82	19.3782	8.96182	12.818	15.6936	3.24371	9.01307	6.8275	37.4951	67.7279	11.5181	0.0475	39.9238	0.00118977	250382_at	None	57.0042	26.0851	0.4576	-1.21	341.187	417.238	0.290306
AT4G18920	protein_coding	AT4G18920	histone acetyltransferase (DUF1264)	968	7.58383	9.59055	10.2572	21.8319	0.263714	0.742475	0.944252	0.0931888	0.339573	0.892074	1.02011	0.130929		10.3426	7.84932	4.55959	4.48091	5.60786	18.6829	16.2185	7.72549	6.8275	24.9967	25.6899	14.809	1.9036	0	1001.89	254607_at	None	38.5919	17.6762	0.45803	NA	34.8672	35.9881	0.0456474
AT2G39130	protein_coding	AT2G39130	Transmembrane amino acid transporter family protein	2392	899.908	1310.24	962.009	1114.74	0.532827	0.00719981	0.209135	0.293031	0.0938265	0.91329	-0.229866	0.366278		1003.23	944.161	752.332	1510.07	1158.42	1262.22	973.112	876.843	1036.07	1049.86	1010.08	1284.27	21.5032	8.9984	2.38967	267019_at	None	792.269	363.151	0.458368	-2.83	256.591	164.411	-0.642162
AT5G58750	protein_coding	AT5G58750	NAD(P)-binding Rossmann-fold superfamily protein	1555	141.983	69.1254	58.1728	28.3439	-0.943988	0.0426752	-0.939797	0.0381448	-1.16171	0.148678	-1.15752	0.0357296		229.835	134.56	61.5544	64.2264	72.9021	70.2477	81.0927	69.5294	23.8963	27.2023	17.5158	40.3135	1.914	0	1007.37	247778_at	None	31.8294	14.6048	0.458845	1.17	21.0889	21.8927	0.0539664
AT5G46840	protein_coding	AT5G46840	RNA-binding (RRM/RBD/RNP motifs) family protein	1771	9808.02	5727.42	10168.8	4239.41	-0.763187	4.60352e-05	-1.24145	2.44665e-12	0.0513167	0.96135	-0.426946	0.0724632		9717.43	9977.61	9729.02	5715.4	6275.99	5190.85	11095.1	10905.8	8505.36	4342.81	3400.41	4975.01	130.197	13.0321	9.99047	248869_at	None	1698.91	779.735	0.458963	-1.52	237.661	223.014	-0.0917703
AT3G06350	protein_coding	MEE32	dehydroquinate dehydratase, putative / shikimate dehydrogenase	2227	1177.13	640.65	1493.56	639.443	-0.862785	4.55586e-06	-1.20465	2.18174e-11	0.338054	0.448641	-0.00380694	0.991249		1244.56	1227.86	1058.96	629.568	716.203	576.18	1500.21	1597.89	1382.57	561.691	565.178	791.46	18.197	27.3234	0.665986	258908_at	None	867.097	398.27	0.459314	-19.28	1000.64	874.476	-0.194436
AT1G54740	protein_coding	AT1G54740	FANTASTIC four-like protein (DUF3049)	1218	1259.35	1124.09	1138.72	763.165	-0.161222	0.510118	-0.568812	0.00278154	-0.142273	0.852036	-0.549863	0.0198847		1452.56	1163.94	1161.55	1033.6	1306.63	1032.04	1136.92	1209.04	1070.21	703.584	678.447	907.464	34.2207	5.4567	6.27132	264238_at	None	445.778	204.772	0.459359	-15.79	80.0924	135.851	0.762292
AT2G46800	protein_coding	ZAT	zinc transporter	2598	1639.56	2846.33	1804.35	2563.37	0.78606	7.64231e-07	0.500602	0.00183406	0.135959	0.822551	-0.149499	0.507597		1739.85	1673.03	1505.8	3040.3	2502.71	2995.99	1769.44	1679.01	1964.61	2343.81	2474.99	2871.31	55.7212	34.0797	1.63503	266718_at	None	1223.23	561.935	0.459387	-1.79	563.433	762.561	0.436609
AT2G04940	protein_coding	AT2G04940	scramblase-like protein	2201	162.964	110.917	162.159	123.329	-0.543613	0.0143799	-0.386977	0.0734847	-0.00712472	0.997609	0.149512	0.621806		186.167	167.078	135.648	117.25	115.362	100.14	180.026	159.66	146.791	125.719	120.859	123.409	6.146	14.2611	0.430963	263344_at	None	397.788	182.794	0.459525	-4.86	354.014	357.514	0.014193
AT2G41490	protein_coding	GPT	UDP-glcnac-adolichol phosphate glcnac-1-p-transferase	1667	275.341	569.372	323.889	511.904	1.02815	2.07063e-07	0.647259	0.00129128	0.228754	0.735403	-0.152137	0.593379		335.559	256.785	233.679	632.555	525.536	550.024	350.32	303.869	317.479	485.231	454.828	595.652	9.8386	10.379	0.947933	267103_at	None	667.299	306.896	0.459907	-5.52	254.114	275.182	0.114907
AT4G32910	protein_coding	AT4G32910	nuclear pore complex Nup85-like protein	2578	121.95	59.946	76.8733	36.8483	-0.972549	0.00441297	-1.00091	0.00370911	-0.633149	0.406327	-0.661511	0.128077		155.139	148.016	62.6943	56.7582	74.5044	48.5755	85.9582	74.6797	69.9819	41.1711	31.5285	37.8453	1.436	13.3774	0.107345	253388_at	None	143.934	66.1981	0.459919	1.82	383.815	477.527	0.315171
AT5G04390	protein_coding	AT5G04390	C2H2-type zinc finger family protein	1698	335.32	284.416	261.628	205.319	-0.22926	0.488709	-0.334032	0.220687	-0.350607	0.642316	-0.455379	0.172695		436.687	316.216	253.057	306.195	233.928	313.125	262.74	194.425	327.72	177.183	212.525	226.249	14.3664	0.1197	120.02	245705_at	None	1004.14	461.926	0.460022	-15.47	27.8051	33.881	0.285127
AT4G19070	protein_coding	AT4G19070	Putative membrane lipoprotein	1085	35.5527	34.8915	44.2235	39.2411	-0.0275407	0.958745	-0.14701	0.676495	0.285191	0.818178	0.165722	0.722219		33.3261	45.9746	27.3575	32.1132	34.4483	38.1131	45.4119	36.0523	51.2063	37.4951	43.2057	37.0226	1.3085	9.2741	0.141092	254604_at	None	134.472	61.8888	0.460235	1.59	264.575	285.836	0.11151
AT5G20240	protein_coding	PI	K-box region and MADS-box transcription factor family protein	1305	5.69329	7.04486	2.36882	7.61338	0.234594	0.807059	1.03897	0.136968	-0.703225	0.765906	0.101147	0.928741		2.29835	2.24266	12.5389	8.215	3.20449	9.7151	3.24371	3.86274	0	5.88158	12.8449	4.11362	0.0214	0.3802	0.0562862	246072_at	None	55.1642	25.3975	0.460399	1.22	62.2726	76.3962	0.294904
AT5G09790	protein_coding	ATXR5	TRITHORAX-RELATED PROTEIN 5	1602	402.795	599.62	408.314	482.287	0.554986	0.0524997	0.232654	0.40371	0.0182387	0.99339	-0.304093	0.391287		514.831	451.897	241.658	620.606	608.052	570.202	522.237	352.797	349.909	462.439	473.511	510.912	12.865	2.5811	4.98431	250492_at	None	701.043	322.806	0.460465	NA	159.956	147.745	-0.114568
AT1G69850	protein_coding	NRT1:2	nitrate transporter 1:2	2440	3.76252	18.4675	3.32873	16.4308	1.78869	0.00381528	1.76479	0.00417629	-0.106941	0.979447	-0.130841	0.889014		2.29835	7.84932	1.1399	18.6705	12.818	23.9141	4.86556	0	5.12063	13.9688	26.2738	9.04996	0	14.7734	0	260414_at	None	49.96	23.0162	0.460692	1.79	417.182	859.714	1.04318
AT5G42420	protein_coding	AT5G42420	Nucleotide-sugar transporter family protein	1519	52.7007	28.9474	50.2665	29.4125	-0.82112	0.0122892	-0.740358	0.0210169	-0.0577939	0.976108	0.0229682	0.968302		56.3096	48.2173	53.5751	29.8727	24.8348	32.1346	60.0086	56.6536	34.1375	30.1431	30.9446	27.1499	0.9238	18.9615	0.0487198	249220_at	None	128.028	59.003	0.460861	-1.56	190.372	149.202	-0.351556
AT4G25740	protein_coding	AT4G25740	RNA binding Plectin/S10 domain-containing protein	962	6.43466	9.19946	7.15323	25.8472	0.404313	0.57132	1.62349	0.0020796	0.125374	0.971959	1.34455	0.0250682		6.89506	7.84932	4.55959	6.72136	10.4146	10.4624	6.48741	6.4379	8.53438	22.7911	39.1187	15.6318	0.1659	85.6704	0.00193649	254049_at	None	138.034	63.6519	0.461133	-2.9	1947.96	1860.51	-0.0662688
AT5G56340	protein_coding	ATCRT1	RING/U-box superfamily protein	1788	4680.41	3058.01	5567.12	2466.04	-0.608396	1.33939e-05	-1.16408	1.0456e-18	0.247894	0.457274	-0.307791	0.0858388		4326.65	4797.06	4917.51	2988.77	3289.41	2895.85	5462.4	5485.09	5753.88	2431.3	2254.29	2712.52	97.9854	13.8361	7.08187	248014_at	None	765.926	353.252	0.461209	-32.52	179.903	168.821	-0.0917271
AT5G61700	protein_coding	ABCA12	ABC2 homolog 16	3758	2974.37	2739.62	3012.56	2128.91	-0.117048	0.597109	-0.494821	0.00273829	0.018212	0.988052	-0.359561	0.0880332		3109.67	3030.96	2782.49	2958.89	2653.32	2606.64	3384.81	2983.33	2669.55	2037.23	1896.97	2452.54	23.214	0	12217.9	247538_at	None	547.095	252.336	0.461229	-7.7	27.1772	33.0526	0.282368
AT1G27650	protein_coding	ATU2AF35A	U2 snRNP auxiliary factor small subunit	1622	129.688	183.507	97.0231	145.88	0.487042	0.0756122	0.56788	0.030151	-0.402342	0.556987	-0.321504	0.319068		165.481	127.832	95.7513	197.907	176.247	176.366	123.261	92.7058	75.1025	130.13	155.307	152.204	7.5083	38.5503	0.194766	262295_at	None	232.174	107.133	0.461434	1.05	180.409	340.853	0.917878
AT5G56780	protein_coding	ET2	effector of transcription2	1760	1637.46	3171.49	1670.62	2121.35	0.934899	3.51054e-06	0.337557	0.105558	0.0282535	0.983173	-0.569088	0.0244148		1889.25	1782.92	1240.21	3312.89	3454.44	2747.13	1754.85	1603.04	1653.96	2380.57	1776.11	2207.37	30.9334	2.2212	13.9264	247974_at	None	1074.82	495.966	0.461439	-20.14	76.7218	64.335	-0.254033
AT1G62640	protein_coding	KAS III	3-ketoacyl-acyl carrier protein synthase III	1937	3.41969	7.65102	4.53323	9.93642	0.835916	0.265213	0.878101	0.179783	0.284047	0.933579	0.326233	0.717653		2.29835	1.12133	6.83938	6.72136	8.01122	8.22047	1.62185	5.15032	6.8275	4.41119	16.3481	9.04996	0.0505	16.5959	0.00304292	265120_at	None	123.141	56.8238	0.461455	-2.39	600.471	525.071	-0.193581
AT1G31814	protein_coding	FRL2	FRIGIDA like 2	2111	621.543	315.358	584.061	208.623	-0.957253	9.67898e-06	-1.4541	3.47245e-12	-0.0869563	0.938808	-0.583807	0.034749		644.688	604.398	615.544	339.055	370.119	236.899	645.498	627.052	479.632	215.413	175.158	235.299	7.0884	2.1589	3.28334	246264_at	None	381.981	176.417	0.461849	1.35	92.9628	78.2777	-0.248053
AT1G12450	protein_coding	AT1G12450	SNARE associated Golgi protein family	1689	10831.7	5946.37	14398.5	4992.19	-0.846253	8.00782e-05	-1.49478	1.37823e-13	0.401666	0.406327	-0.246859	0.397726		10693.1	11278.4	10523.5	6126.15	6713.41	4999.54	12596.9	12235.9	18362.6	4561.17	4376.62	6038.79	252.212	4.9631	50.8175	259530_at	None	2962.54	1368.45	0.461916	-2.29	112.839	107.017	-0.0764199
AT4G25230	protein_coding	RIN2	RPM1 interacting protein 2	3104	3977.05	1741.12	4758.98	1513.15	-1.16634	1.50966e-08	-1.61842	3.87487e-16	0.253488	0.700499	-0.198594	0.504944		4469.15	4046.89	3415.13	1797.59	1959.55	1466.23	5223.99	4681.64	4371.31	1375.56	1239.54	1924.35	57.29	19.4047	2.95238	254108_at	None	1293.52	597.799	0.46215	-18.12	367.442	289.726	-0.34283
AT1G56280	protein_coding	DI19	drought-induced 19	1434	3696.75	3043.41	4198.39	2121.23	-0.275471	0.227112	-0.967036	2.78367e-07	0.180102	0.796813	-0.511463	0.0373527		4655.31	3429.03	3005.91	2939.48	3270.98	2919.76	4132.48	3920.68	4542	1970.33	1950.68	2442.67	137.075	537.452	0.255045	256226_at	None	1760.5	814.083	0.462414	-14.95	2839.53	3392.99	0.256907
AT3G55590	protein_coding	AT3G55590	Glucose-1-phosphate adenylyltransferase family protein	1162	12.1805	5.33733	15.7154	8.57954	-0.973996	0.113544	-0.73517	0.181452	0.325506	0.889867	0.564333	0.452381		17.2376	4.48533	14.8187	6.72136	4.80673	4.48389	14.5967	20.6013	11.9481	10.2928	10.5095	4.93634	0.6658	0	350.421	251794_at	None	92.7291	42.8885	0.462514	-1.28	45.5644	53.9194	0.242898
AT3G10270	protein_coding	GYRB1	DNA gyrase subunit B	2759	2.27051	4.37794	1.42735	12.3632	0.564952	0.530551	1.9606	0.00462389	-0.222869	0.953889	1.17278	0.16641		1.14918	2.24266	3.41969	1.49364	6.40898	5.23121	0	2.57516	1.70688	11.028	22.7706	3.2909	0.0091	20.6753	0.000440139	None	259138_s_at	171.309	79.2417	0.462566	NA	593.347	511.64	-0.213748
AT5G04130	protein_coding	GYRB2	DNA GYRASE B2	2805	138.792	203.168	209.641	172.35	0.532124	0.0590315	-0.270851	0.312808	0.570624	0.291013	-0.23235	0.512067		150.542	123.347	142.487	217.324	197.877	194.302	158.942	176.399	293.583	147.04	159.394	210.617	1.5007	11.0367	0.135974	None	259138_s_at	171.309	79.2417	0.462566	NA	593.347	511.64	-0.213748
AT5G56020	protein_coding	AT5G56020	Got1/Sft2-like vescicle transport protein family	1153	32.6182	17.8831	38.5958	25.2404	-0.798099	0.0654923	-0.589261	0.138725	0.239392	0.889515	0.448229	0.397726		42.5195	31.3973	23.9378	11.9491	20.0281	21.6722	27.5715	54.0784	34.1375	24.2615	21.019	30.4408	1.2659	11.408	0.110966	248044_at	None	102.487	47.4782	0.463261	-2.29	179.353	132.289	-0.439111
AT5G49440	protein_coding	AT5G49440	hypothetical protein	1538	401.563	245.947	336.272	266.88	-0.680231	0.0236153	-0.322105	0.274185	-0.244917	0.81472	0.113209	0.800435		536.665	410.407	257.617	256.159	273.183	208.501	397.354	365.673	245.79	214.678	279.086	306.876	23.0975	120.672	0.191408	248609_at	None	118.72	55.0546	0.463733	NA	92.7669	80.7712	-0.19977
AT5G51880	protein_coding	AT5G51880	2-oxoglutarate (2OG) and Fe(II)-dependent oxygenase superfamily protein	1063	1036.09	742.87	1334.18	701.133	-0.470176	0.0350522	-0.909254	5.63667e-06	0.3565	0.473513	-0.0825771	0.802429		1048.05	1075.36	984.871	743.831	743.442	741.337	1156.38	1176.85	1669.32	585.218	646.918	871.265	56.68	21.5688	2.62787	248376_at	None	1826.52	847.748	0.464133	-1.72	1417.22	1317.22	-0.105564
AT2G45240	protein_coding	MAP1A	methionine aminopeptidase 1A	1791	2.65976	7.18901	2.13607	13.445	0.967139	0.208904	1.85535	0.00555676	-0.133402	0.975277	0.754806	0.365466		2.29835	1.12133	4.55959	5.22773	9.61347	6.72584	0	1.28758	5.12063	10.2928	25.106	4.93634	0.0473	23.701	0.0019957	245144_at	None	179.043	83.1491	0.464408	-2.74	459.724	435.471	-0.0781932
AT2G25600	protein_coding	SPIK	Shaker pollen inward K channel	3320	30649.6	12154.6	25538.9	7224.73	-1.30098	5.28791e-09	-1.77573	1.63611e-16	-0.256626	0.728233	-0.731375	0.0104703		32270	30806.4	28872.4	11054.4	15632.3	9777.13	29592.3	27543.9	19480.6	6932.18	6235.05	8506.96	292.33	0.0051	57319.6	265903_at	None	2975.73	1382.1	0.464458	-51.14	24.94	30.0965	0.271133
AT2G04410	protein_coding	AT2G04410	RPM1-interacting protein 4 (RIN4) family protein	615	3872.08	2269.24	5938.73	2665.52	-0.752551	0.000937817	-1.12845	1.24011e-07	0.602298	0.132131	0.226397	0.463977		3794.58	3874.2	3947.46	2210.58	2364.91	2232.23	5076.4	4828.43	7911.37	2358.51	2306.84	3331.21	288.972	104.622	2.76207	263856_at	None	1683.67	782.379	0.464687	-11.61	671.112	618.751	-0.117193
AT3G51770	protein_coding	ETO1	tetratricopeptide repeat (TPR)-containing protein	3833	9422.58	7353.73	9552.86	4725.15	-0.35309	0.0480095	-1.00281	1.30842e-10	0.0196177	0.98616	-0.630105	0.00181509		9542.76	9782.5	8942.49	7766.91	7616.27	6678.01	10456.1	9905.36	8297.12	4733.2	4106.88	5335.36	75.4452	11.2595	6.70058	246298_at	None	1622.83	754.258	0.464778	-7.37	199.447	135.461	-0.558128
AT1G15490	protein_coding	AT1G15490	alpha/beta-Hydrolases superfamily protein	2932	1014.73	677.082	1006.89	563.571	-0.57397	0.00309867	-0.825047	6.42963e-06	-0.0104303	0.995268	-0.261507	0.294029		1087.12	1040.6	916.477	733.375	697.778	600.094	1102.86	1060.97	856.851	523.461	499.201	668.052	15.3644	4.5205	3.39883	262587_at	None	914.681	425.762	0.465476	-3.43	137.244	111.149	-0.304247
AT5G58380	protein_coding	SIP1	SOS3-interacting protein 1	2074	13080.1	7422.49	10369.2	4758.7	-0.80151	7.84666e-05	-1.10184	1.23444e-08	-0.328506	0.513728	-0.628839	0.012991		13551.1	13324.8	12364.5	7220.98	8656.93	6389.55	11560.6	11212.3	8334.67	4812.61	3892.02	5571.49	149.624	10.4659	14.2963	247820_at	None	2190.42	1019.73	0.46554	-142.78	286.927	148.455	-0.950663
AT4G02380	protein_coding	SAG21	senescence-associated gene 21	968	80411.6	63057.6	121487	61740.5	-0.343861	0.133079	-0.957449	9.37741e-07	0.583723	0.0972343	-0.0298648	0.93415		79163.3	76989.5	85081.9	62540	60161.9	66470.7	101348	106283	156829	55469.2	56408	73344.2	4404.39	41.315	106.605	255479_at	None	7807.58	3635.27	0.465608	-321.29	447.083	479.08	0.0997247
AT5G14320	protein_coding	EMB3137	Ribosomal protein S13/S18 family	1567	8.30664	12.5453	9.45547	32.7015	0.467588	0.514404	1.54767	0.0048202	0.135266	0.969257	1.21535	0.063403		5.74588	12.3347	6.83938	7.46818	15.2213	14.9463	12.9748	5.15032	10.2413	25.7319	58.3861	13.9863	0.044	203.565	0.000216147	250190_at	None	86.0131	40.0711	0.465872	1.11	3842.78	3741.78	-0.0384266
AT5G16110	protein_coding	AT5G16110	hypothetical protein	1556	42936.7	24728.7	40181.4	17184	-0.783309	1.86297e-05	-1.20587	3.84845e-12	-0.094154	0.90811	-0.516717	0.0239016		45116.7	37112.7	46580.7	24810.8	26738.3	22636.9	38512.5	42044.7	39987	15721.5	14658.4	21172	611.191	42.8833	14.2524	246506_at	None	4639.28	2162.6	0.46615	1.78	466.713	1213.5	1.37856
AT3G59830	protein_coding	AT3G59830	Integrin-linked protein kinase family	1911	6259.14	4015.74	7407.85	3315.98	-0.633968	1.11127e-05	-1.14829	3.92139e-17	0.240557	0.499069	-0.27377	0.142145		6276.8	6303.01	6197.62	4039.54	4264.37	3743.3	7533.51	7000.58	7689.47	3228.99	2946.75	3772.19	87.1968	0.0679	1284.19	251433_at	None	1252.42	584.056	0.466343	-71.86	16.3011	16.1147	-0.0165922
AT4G14420	protein_coding	AT4G14420	HR-like lesion-inducing protein-like protein	1055	32.2321	14.4315	33.4441	31.386	-1.04285	0.0265873	-0.0525731	0.914652	0.0318164	0.992808	1.02209	0.0611559		40.2212	31.3973	25.0777	11.9491	21.6303	9.7151	25.9497	23.1765	51.2063	24.9967	46.125	23.0363	1.3335	34.2201	0.0389683	245340_at	None	100.824	47.0199	0.466355	-1.56	867.734	695.66	-0.31887
AT1G63690	protein_coding	SPPL2	SIGNAL PEPTIDE PEPTIDASE-LIKE 2	2419	54.9124	39.2175	42.2464	53.6825	-0.452923	0.315638	0.306447	0.451152	-0.33267	0.817317	0.4267	0.39739		60.9063	62.7946	41.0363	34.3536	49.6696	33.6292	55.143	57.9411	13.655	53.6694	61.3054	46.0725	1.0983	33.0877	0.0331936	260271_at	None	102.766	47.9299	0.466396	-2.1	621.969	681.992	0.132912
AT5G24170	protein_coding	AT5G24170	Got1/Sft2-like vescicle transport protein family	1166	52.6945	31.0123	94.4425	54.0078	-0.723092	0.0378053	-0.761978	0.0127014	0.793364	0.179298	0.754478	0.0572242		63.2047	52.7026	42.1762	28.3791	28.0393	36.6185	97.3112	68.2418	117.774	41.9063	54.2991	65.8179	4.2731	7.505	0.569367	249776_at	None	237.878	110.989	0.466582	-1.67	267.069	271.66	0.0245877
AT5G66460	protein_coding	MAN7	Glycosyl hydrolase superfamily protein	2667	16.7154	26.8107	11.4353	35.1318	0.606547	0.271886	1.40579	0.00397262	-0.433983	0.818458	0.365256	0.56298		19.536	10.092	20.5181	31.3664	18.4258	30.6399	6.48741	14.1634	13.655	33.8191	54.2991	17.2772	0.3963	5.7066	0.0694459	247097_at	None	71.9767	33.5925	0.466714	-3.06	163.915	154.434	-0.0859605
AT2G20410	protein_coding	AT2G20410	RNA-binding ASCH domain protein	1718	165.578	49.9082	297.697	69.4241	-1.63047	8.01115e-07	-1.98836	1.89669e-10	0.800738	0.196696	0.442853	0.327594		182.719	173.806	140.207	47.0495	48.8685	53.8067	186.513	209.876	496.701	62.4918	65.9763	79.8042	2.3018	5.2098	0.441821	265285_at	None	193.571	90.3631	0.466821	-1.52	236.348	230.363	-0.0370094
AT3G59845	protein_coding	AT3G59845	Zinc-binding dehydrogenase family protein	1373	15.9369	7.66929	6.0819	10.9877	-0.885414	0.15334	0.620648	0.303617	-1.06527	0.427484	0.440794	0.571272		24.1327	15.6986	7.97928	5.22773	8.81235	8.96779	3.24371	11.5882	3.41375	14.704	11.6772	6.58179	0.5206	0.0116	44.8793	251448_at	None	113.934	53.2139	0.46706	NA	165.46	181.562	0.133983
AT5G50950	protein_coding	FUM2	FUMARASE 2	2552	5.29786	2.52659	4.18712	15.1091	-0.697241	0.40404	1.417	0.0349738	-0.227226	0.951629	1.88701	0.0204874		3.44753	5.60666	6.83938	1.49364	1.60224	4.48389	4.86556	2.57516	5.12063	12.4984	30.3608	2.46817	0.0503	65.519	0.000767716	None	248461_s_at	805.053	376.194	0.46729	NA	1392.82	1200.69	-0.214155
AT2G47510	protein_coding	FUM1	fumarase 1	2317	672.69	895.162	764.158	894.596	0.404809	0.057923	0.222985	0.273416	0.180552	0.798669	-0.00127211	0.996329		764.202	689.619	564.249	979.079	838.775	867.633	916.347	732.634	643.492	812.394	877.543	993.85	28.7519	44.8613	0.640907	None	248461_s_at	805.053	376.194	0.46729	NA	1392.82	1200.69	-0.214155
AT3G57550	protein_coding	AGK2	guanylate kinase	2110	8578.78	4792.85	7081.35	3278.6	-0.823506	4.97754e-05	-1.08939	2.0119e-08	-0.271283	0.639782	-0.537171	0.0348472		8579.75	8330.37	8826.22	4303.91	5753.66	4320.98	7768.68	7549.09	5926.27	3176.05	2685.18	3974.58	147.423	14.5224	10.1514	251643_at	None	2564.77	1198.66	0.467356	-18.58	548.462	448.596	-0.289974
AT1G78290	protein_coding	SNRK2-8	Protein kinase superfamily protein	1868	13.2276	63.342	22.8936	57.5622	2.06896	7.12048e-08	1.27025	0.000793726	0.666235	0.548992	-0.132481	0.804774		10.3426	17.9413	11.399	56.0114	59.2831	74.7316	25.9497	10.3006	32.4306	72.0494	49.6282	51.0089	0.8808	24.9716	0.0352721	260774_at	None	89.9573	42.0512	0.467457	-2.56	459.87	326.596	-0.493718
AT2G41900	protein_coding	OXS2	CCCH-type zinc finger protein with ARM repeat domain-containing protein	3021	7.94214	6.72684	4.90574	14.7863	-0.200879	0.814471	1.2508	0.0390296	-0.480111	0.842374	0.971572	0.178622		4.5967	8.97066	10.2591	4.48091	11.2157	4.48389	4.86556	6.4379	3.41375	16.1744	21.6029	6.58179	0.0081	52.3648	0.000154684	267534_at	None	73.0525	34.1686	0.467727	-1.26	362.281	195.035	-0.89338
AT3G09770	protein_coding	LOG2	RING/U-box superfamily protein	1896	6602.29	3631.39	5349	2051.55	-0.841176	0.000256597	-1.34838	4.93047e-10	-0.29609	0.660339	-0.803291	0.00447159		6466.41	5630.21	7710.26	3586.22	4394.16	2913.78	5277.51	6135.32	4634.17	1776.97	1795.96	2581.71	73.0075	31.7285	2.30101	258714_at	None	1660.76	777.028	0.467876	-27.44	221.422	288.532	0.381928
AT2G32090	protein_coding	AT2G32090	Lactoylglutathione lyase / glyoxalase I family protein	1125	103.854	75.49	171.546	93.939	-0.440499	0.189863	-0.830112	0.00356268	0.687884	0.224953	0.298272	0.453408		125.26	107.648	78.6529	84.3904	68.0954	73.9842	183.269	114.595	216.773	79.4014	86.4115	116.004	9.7566	23.4693	0.415718	265673_at	None	596.986	279.566	0.468295	-4.69	1074.99	1422.36	0.403962
AT1G11820	protein_coding	AT1G11820	O-Glycosyl hydrolases family 17 protein	2092	5.69329	4.32331	1.9963	10.4684	-0.29916	0.736518	1.64597	0.0119815	-0.902889	0.639581	1.04224	0.176931		4.5967	3.364	9.11917	5.22773	4.00561	3.73658	0	2.57516	3.41375	13.9688	11.6772	5.75907	0	25.2137	0	264397_at	None	87.9056	41.1884	0.468553	-1.22	869.537	469.424	-0.889355
AT5G04200	protein_coding	MC9	metacaspase 9	1301	2.66285	16.5152	1.42735	23.2884	1.95703	0.00199802	2.67996	1.60149e-05	-0.287641	0.935219	0.435297	0.579705		3.44753	1.12133	3.41969	6.72136	25.6359	17.1883	0	2.57516	1.70688	38.2303	15.1804	16.4545	0.0562	3.4041	0.0165095	245697_at	None	86.2153	40.4685	0.469388	NA	71.3885	75.315	0.0772452
AT2G22570	protein_coding	NIC1	nicotinamidase 1	1088	23.1129	18.6661	46.5395	28.0564	-0.289578	0.566754	-0.672726	0.0638694	0.933885	0.194688	0.550736	0.248605		19.536	21.3053	28.4974	12.6959	21.6303	21.6722	35.6808	42.4902	61.4475	30.8783	28.6092	24.6817	1.9515	7.2632	0.268683	265343_at	None	171.986	80.8215	0.469931	-1.23	164.232	135.265	-0.279942
AT4G27500	protein_coding	PPI1	proton pump interactor 1	2499	11182.6	11013.6	8202.62	6647.35	-0.0213223	0.958503	-0.294545	0.251122	-0.433846	0.458646	-0.707068	0.0217627		11804.3	11776.2	9967.25	11465.2	11292.6	10283.1	10133.3	9507.5	4967.01	7110.83	5562.45	7268.77	178.773	86.1363	2.07547	253868_at	None	2165.83	1018.29	0.47016	-54.57	1483.21	1101.85	-0.4288
AT2G38840	protein_coding	AT2G38840	Guanylate-binding family protein	2658	1713.41	996.654	1865.18	805.722	-0.770642	8.32584e-06	-1.19482	4.6733e-13	0.12108	0.869371	-0.303099	0.180345		1688.14	1761.61	1690.47	961.902	1110.36	917.703	2009.48	1981.59	1604.46	744.02	728.659	944.487	19.2715	7.512	2.56543	263263_at|266190_at	None	474.605	223.191	0.470268	NA	49.2351	55.1969	0.1649
AT2G28840	protein_coding	XBAT31	hypothetical protein	2064	2939.82	2905.24	2655.56	2210.71	-0.016556	0.966296	-0.257519	0.306114	-0.14237	0.89122	-0.383333	0.223172		3616.46	2998.44	2204.56	3038.8	2674.95	3001.97	3271.28	2846.84	1848.55	2162.95	2002.64	2466.53	75.8322	146.47	0.517733	266229_at	None	1751.38	823.731	0.470331	-8.43	685.37	379.452	-0.852968
AT5G38380	protein_coding	AT5G38380	zinc transporter	1697	37.1221	30.2293	48.431	32.3293	-0.276956	0.551906	-0.538508	0.138205	0.34352	0.791249	0.0819684	0.892084		42.5195	41.4893	27.3575	27.6323	26.437	36.6185	40.5463	34.7647	69.9819	30.8783	27.4415	38.668	0.8993	8.3145	0.10816	249508_at	None	57.0855	26.8539	0.470416	-2.31	168.344	161.518	-0.0597178
AT4G39610	protein_coding	AT4G39610	MIZU-KUSSEI-like protein (Protein of unknown function, DUF617)	1270	60549.2	31862.8	59460.2	20725.8	-0.91138	4.71567e-07	-1.49605	4.49396e-18	-0.0257663	0.98275	-0.61044	0.00757601		59802	55169.5	66676	31614.3	36733.1	27241.1	55473.9	60781.5	62125.1	20198.1	17506.5	24472.7	1065.42	0.0668	15949.4	252881_at	None	3590.59	1690.08	0.470698	-261.49	21.9197	23.4694	0.0985488
AT1G67580	protein_coding	AT1G67580	Protein kinase superfamily protein	3200	918.807	959.372	802.28	629.994	0.0611329	0.836698	-0.344174	0.0945244	-0.190796	0.79149	-0.596102	0.0168557		896.357	978.923	881.14	979.079	1003.01	896.031	930.944	866.542	609.354	712.407	520.22	657.356	11.0291	15.4565	0.713557	260191_at	None	581.804	273.902	0.470781	-2.79	441.725	506.462	0.197305
AT5G15470	protein_coding	GAUT14	galacturonosyltransferase 14	2673	7590.76	4879.84	7372.76	3452.78	-0.628675	0.000261564	-1.0797	2.4011e-11	-0.0413356	0.967073	-0.492362	0.0205339		7068.58	7956.97	7746.74	4874.48	5049.47	4715.56	8209.82	7917.34	5991.13	3495.13	3046.59	3816.62	71.5376	15.818	4.52254	246555_at	None	1702.89	801.689	0.470781	-90.92	159.903	80.7705	-0.985299
AT1G68530	protein_coding	KCS6	3-ketoacyl-CoA synthase 6	2611	41.2368	32.12	20.3237	78.829	-0.322813	0.598908	1.73147	0.000190313	-0.881094	0.431054	1.17319	0.0367332		18.3868	41.4893	63.8342	20.9109	44.0617	31.3873	11.353	20.6013	29.0169	79.4014	116.772	40.3135	0.0211	231.691	9.10696e-05	260267_at	None	40.3177	18.9993	0.471241	-2	1259.16	1469.61	0.222966
AT4G22920	protein_coding	NYE1	non-yellowing 1	1765	6.83937	4.32364	2.28573	8.20441	-0.495928	0.549446	1.20077	0.0731103	-0.956409	0.605931	0.740287	0.372673		6.89506	3.364	10.2591	3.73409	4.00561	5.23121	0	5.15032	1.70688	8.82237	11.6772	4.11362	0.0297	20.7472	0.00143152	254299_at	None	99.4022	46.8603	0.471421	1.06	260.723	263.051	0.0128249
AT1G04985	protein_coding	AT1G04985	triacylglycerol lipase-like protein	2122	3942.46	3781.53	3965.79	2723.45	-0.059403	0.79818	-0.535691	0.000716676	0.00822118	0.995326	-0.468067	0.0189731		4050.85	3639.84	4136.68	3739.32	3980.78	3624.48	3689.72	3797.08	4410.57	2489.38	2517.61	3163.37	118.393	27.0805	4.37189	261179_at	None	2237.49	1055.85	0.471888	-3.06	467.383	739.656	0.662249
AT3G55430	protein_coding	AT3G55430	O-Glycosyl hydrolases family 17 protein	1944	50860.9	34164.1	49249.4	25292.2	-0.563007	0.00743904	-0.942829	1.19828e-06	-0.0455642	0.971023	-0.425386	0.0981405		59249.2	46625	46708.4	33813.7	39404	29274.6	49888.2	47389.4	50470.6	21310.4	22944	31622.2	1074.91	33.834	31.7701	251804_at	None	5170.25	2440.77	0.47208	-30.8	1006.55	506.844	-0.989813
AT3G44600	protein_coding	CYP71	cyclophilin71	2432	10.2219	10.1766	11.4821	12.7897	-0.00755223	0.993334	0.159908	0.801943	0.118362	0.974258	0.285822	0.734277		4.5967	8.97066	17.0984	12.6959	9.61347	8.22047	3.24371	9.01307	22.1894	15.4392	16.3481	6.58179	0.0785	15.3551	0.00511231	252644_at	None	132.21	62.4672	0.472485	-3.19	280.632	276.829	-0.0196847
AT5G57330	protein_coding	AT5G57330	Galactose mutarotase-like superfamily protein	1591	976.102	477.821	1060.13	446.395	-1.01068	3.22062e-07	-1.22479	1.60687e-10	0.116055	0.893023	-0.0980484	0.754629		918.192	935.191	1074.92	458.546	484.679	490.239	986.087	982.424	1211.88	374.216	392.355	572.616	18.1708	35.9928	0.504845	247929_at	None	1015.33	479.989	0.472743	-2.76	759.891	729.687	-0.0585153
AT1G02100	protein_coding	SBI1	Leucine carboxyl methyltransferase	1435	507.412	440.393	422.289	332.09	-0.200781	0.376836	-0.344755	0.0731287	-0.25878	0.630673	-0.402753	0.0878579		480.356	481.051	560.829	445.104	414.981	461.094	473.581	446.791	346.496	324.957	293.682	377.63	10.3861	23.7458	0.437387	264171_at	None	424.984	200.953	0.472849	-1.4	357.226	474.332	0.409059
AT3G55380	protein_coding	UBC14	ubiquitin-conjugating enzyme 14	1451	796.116	1001.53	885.646	993.504	0.32432	0.176337	0.163587	0.461999	0.1489	0.865306	-0.011833	0.976093		884.866	828.664	674.819	1064.96	928.501	1011.12	896.885	712.032	1048.02	830.774	963.371	1186.37	44.2986	17.7183	2.50016	251802_at	None	1421.59	672.993	0.47341	-1.08	491.076	473.912	-0.0513266
AT5G58010	protein_coding	LRL3	LJRHL1-like 3	1323	40.1711	344.513	47.0314	186.368	3.00093	2.94051e-35	1.91203	5.26892e-14	0.220763	0.854097	-0.868144	0.00164862		34.4753	35.8826	50.1554	384.611	281.995	366.932	48.6556	46.3529	46.0856	219.824	168.152	171.127	2.4846	0	1307.68	247895_at	None	234.487	111.027	0.47349	NA	54.3063	75.7687	0.480483
AT5G60360	protein_coding	ALP	aleurain-like protease	1795	30.3199	50.2817	15.4826	79.4627	0.689968	0.0646364	2.17368	1.92217e-09	-0.84575	0.31448	0.637962	0.107798		31.0278	29.1546	30.7772	43.3155	43.2606	64.2691	11.353	18.0261	17.0688	85.283	96.3371	56.7679	0.1755	517.629	0.000339046	247627_at	None	127.802	60.5883	0.474081	-1.03	4440.45	4636.9	0.0624553
AT4G01760	protein_coding	AT4G01760	Cysteine/Histidine-rich C1 domain family protein	2170	30.6225	18.5745	38.4858	17.0183	-0.669419	0.115537	-1.07531	0.00481269	0.288385	0.846113	-0.117505	0.853806		25.2819	40.3679	26.2176	21.6577	17.6247	16.4409	47.0337	25.7516	42.6719	15.4392	17.5158	18.0999	0.9358	0	492.526	255565_at	None	80.0894	37.9877	0.474316	-1.36	31.6185	32.1351	0.0233828
AT3G51870	protein_coding	AT3G51870	Mitochondrial substrate carrier family protein	1547	117.878	102.713	148.316	111.165	-0.188553	0.667651	-0.392395	0.233503	0.309312	0.785518	0.10547	0.838448		147.095	124.468	82.0725	109.035	93.7313	105.371	160.563	106.869	177.515	160.273	75.3181	97.9041	2.8619	7.1404	0.400804	246303_at	None	266.933	126.725	0.474743	-6.07	510.565	418.897	-0.285499
AT5G25550	protein_coding	AT5G25550	Leucine-rich repeat (LRR) family protein	1926	30.7246	23.2546	16.5619	33.5743	-0.365106	0.504232	0.909588	0.0451337	-0.781126	0.480794	0.493568	0.377326		28.7294	23.548	39.8964	26.1386	26.437	17.1883	22.7059	16.7386	10.2413	46.3175	37.951	16.4545	2.3587	0.0221	106.729	246896_at	None	70.0735	33.2784	0.474908	-2.84	22.3535	23.0145	0.0420448
AT4G33440	protein_coding	AT4G33440	Pectin lyase-like superfamily protein	2146	1867.8	1941.9	1686.1	1427.25	0.0545322	0.881608	-0.234267	0.354221	-0.143468	0.890498	-0.432268	0.162828		2234	1797.5	1571.92	1893.93	2372.12	1559.65	1949.47	1659.69	1449.14	1220.43	1216.77	1844.55	45.9657	3.9469	11.646	253326_at	None	1300.16	618.153	0.475444	-24.81	167.065	208.888	0.322321
AT1G25420	protein_coding	AT1G25420	Regulator of Vps4 activity in the MVB pathway protein	1732	23.0851	26.3523	18.3637	30.9126	0.17376	0.757186	0.683058	0.10344	-0.281185	0.880271	0.228113	0.683007		22.9835	28.0333	18.2383	22.4045	31.2438	25.4087	17.8404	21.8889	15.3619	21.3207	42.6219	28.7953	0.6293	13.5493	0.0464452	255737_at	None	116.755	55.5474	0.475761	-2.69	391.421	387.283	-0.0153343
AT3G54250	protein_coding	AT3G54250	GHMP kinase family protein	1780	58.7028	63.6054	72.6741	60.2836	0.109789	0.813929	-0.246981	0.470019	0.285874	0.812969	-0.0708953	0.894562		68.9506	68.4012	38.7565	72.4414	60.0842	58.2906	48.6556	66.9542	102.413	50.7287	70.0633	60.0588	1.8939	5.9634	0.317587	251881_at	None	233.634	111.166	0.475813	-1.41	147.123	75.9779	-0.953372
AT3G44070	protein_coding	AT3G44070	Glycosyl hydrolase family 35 protein	1602	4799.85	2139.59	3665.82	1242.89	-1.12877	9.94831e-06	-1.51048	7.02657e-10	-0.376751	0.586618	-0.75847	0.0181613		4712.77	5030.29	4656.48	2251.66	2549.17	1617.94	3375.08	3607.8	4014.57	852.83	1111.09	1764.74	81.3013	0	42790.2	252663_at	None	1590.28	756.73	0.475848	-56.6	85.4477	93.1439	0.12442
AT5G01010	protein_coding	AT5G01010	retinal-binding protein	2177	605.359	742.17	664.536	612.259	0.289496	0.159738	-0.117383	0.549171	0.132372	0.856957	-0.274507	0.24229		709.042	607.762	499.275	770.716	745.845	709.95	699.019	652.804	641.785	585.953	552.333	698.493	16.5364	52.6022	0.314367	245862_at	None	602.78	287.038	0.47619	-1.16	663.303	714.658	0.107586
AT5G48580	protein_coding	FKBP15-2	FK506- and rapamycin-binding protein 15 kD-2	1341	65.255	51.4769	50.2751	58.6459	-0.326944	0.397504	0.216917	0.53356	-0.358225	0.741386	0.185636	0.688586		80.4423	57.1879	58.1347	45.5559	63.2887	45.5862	58.3867	46.3529	46.0856	75.7254	60.7216	39.4907	4.3942	38.1526	0.115174	248664_at	None	256.45	122.23	0.476623	-7.41	873.302	1077.16	0.302674
AT5G28050	protein_coding	AT5G28050	Cytidine/deoxycytidylate deaminase family protein	1277	46.2629	37.9341	49.2874	35.7882	-0.268515	0.557285	-0.417399	0.257006	0.0726328	0.974258	-0.0762511	0.897849		64.3539	48.2173	26.2176	34.3536	36.8516	42.597	48.6556	36.0523	63.1544	30.8783	40.2864	36.1998	3.0834	48.5496	0.0635103	246702_at	None	175.732	83.8041	0.476886	-3.55	955.047	939.1	-0.024294
AT3G51470	protein_coding	AT3G51470	Protein phosphatase 2C family protein	2057	342.453	535.725	297.476	469.509	0.633562	0.00242417	0.647145	0.00157964	-0.201483	0.787901	-0.1879	0.502603		409.107	318.458	299.793	578.037	457.441	571.696	317.883	253.653	320.893	431.561	445.486	531.48	22.6013	5.0526	4.4732	252105_at	None	748.334	356.953	0.476998	-18.3	91.4936	106.931	0.224939
AT2G30520	protein_coding	RPT2	Phototropic-responsive NPH3 family protein	2465	17.3794	11.495	8.20807	34.0868	-0.504731	0.449604	1.72951	0.00145629	-0.863242	0.551946	1.371	0.0321414		9.19341	22.4266	20.5181	7.46818	12.818	14.199	3.24371	7.72549	13.655	24.2615	60.7216	17.2772	0	70.6137	0	267516_at|267517_at	None	38.0522	18.1544	0.477092	NA	1420	1602.81	0.174714
AT4G34590	protein_coding	GBF6	G-box binding factor 6	1370	6.43157	8.96895	5.39161	17.5579	0.365902	0.652862	1.33898	0.0266716	-0.148026	0.968681	0.825051	0.260043		1.14918	5.60666	12.5389	3.73409	11.2157	11.957	1.62185	7.72549	6.8275	15.4392	21.6029	15.6318	0.0171	20.6365	0.000828629	None	253245_at	82.384	39.3057	0.477103	NA	494.355	226.209	-1.12789
AT1G78240	protein_coding	TSD2	S-adenosyl-L-methionine-dependent methyltransferases superfamily protein	2950	13.2462	19.7125	10.4938	27.3821	0.489751	0.451051	1.17227	0.0283602	-0.255385	0.921895	0.427131	0.539674		5.74588	12.3347	21.658	20.9109	12.818	25.4087	3.24371	12.8758	15.3619	26.4671	40.8703	14.809	0.0764	27.4808	0.00278012	260800_at	None	216.294	103.212	0.477182	1.02	769.105	569.062	-0.434593
AT3G54800	protein_coding	AT3G54800	Pleckstrin homology (PH) and lipid-binding START domains-containing protein	2898	187143	68557.6	188681	49812.7	-1.41673	7.33637e-12	-1.87877	1.0254e-20	0.0115523	0.995268	-0.450479	0.101193		186194	184297	190939	66668.5	85150.5	53853.8	200547	200690	164807	47627.6	40177.8	61632.7	1651.58	0.0475	34770.2	251854_at	None	5226.34	2495.47	0.47748	-3.66	16.0834	17.8549	0.150752
AT5G19855	protein_coding	RbcX2	Chaperonin-like RbcX protein	1666	90.178	96.8596	106.66	82.7576	0.101061	0.766224	-0.356053	0.151351	0.234859	0.791249	-0.222255	0.492289		82.7407	86.3426	101.451	100.82	88.1235	101.635	118.395	104.294	97.2919	66.903	87.5792	93.7905	1.787	62.5073	0.0285887	246158_at	None	184.117	87.9329	0.477592	-2.71	1092.49	1088.58	-0.00516925
AT1G01770	protein_coding	AT1G01770	propionyl-CoA carboxylase	2377	81.6121	70.1947	55.5025	65.0814	-0.208475	0.604198	0.22148	0.511296	-0.527215	0.501667	-0.0972604	0.843207		110.321	68.4012	66.114	67.9604	87.3223	55.3014	45.4119	57.9411	63.1544	64.6974	77.0697	53.477	13.1107	8.1881	1.60119	261558_at	None	72.3299	34.5565	0.477762	-1.99	149.514	199.098	0.413196
AT3G10820	protein_coding	AT3G10820	Transcription elongation factor (TFIIS) family protein	2703	24.9942	27.4027	31.9252	28.2501	0.119762	0.822699	-0.150657	0.707248	0.324723	0.818178	0.0543033	0.928741		24.1327	26.912	23.9378	21.6577	33.6471	26.9034	24.3278	32.1895	39.2581	28.6727	33.8639	22.2135	0.6256	2.913	0.214761	258770_at	None	30.8405	14.7357	0.477802	NA	29.3065	32.8933	0.166571
AT2G23350	protein_coding	PAB4	poly(A) binding protein 4	2589	73.1538	109.441	64.691	131.84	0.56134	0.053847	0.999358	0.000219417	-0.17164	0.890498	0.266378	0.445303		82.7407	72.8866	63.8342	107.542	104.947	115.834	81.0927	56.6536	56.3269	127.924	166.4	101.195	3.2403	72.9513	0.0444173	245085_at	None	340.361	162.773	0.478235	-2.52	1250.11	1268.9	0.0215242
AT2G30160	protein_coding	AT2G30160	Mitochondrial substrate carrier family protein	1497	280.815	250.856	242.608	164.086	-0.160714	0.426965	-0.55544	0.0010232	-0.210456	0.68492	-0.605182	0.00249669		290.742	275.848	275.855	253.918	258.763	239.888	248.144	230.477	249.204	164.684	160.562	167.013	6.9225	8.4359	0.8206	267274_at	None	426.234	203.935	0.478458	-1.97	293.984	366.636	0.318608
AT1G50350	protein_coding	AT1G50350	E3 ubiquitin-protein ligase RING1-like protein	513	11.0128	13.5407	6.83546	7.63635	0.266462	0.711494	0.14741	0.816758	-0.575675	0.767409	-0.694727	0.301283		16.0885	8.97066	7.97928	11.9491	15.2213	13.4517	8.10927	3.86274	8.53438	4.41119	11.0934	7.40451	1.0497	0	552.474	262462_at	None	58.7799	28.1297	0.47856	-1.18	29.7453	25.4142	-0.227027
AT5G58250	protein_coding	EMB3143	YCF54	1126	5.29476	3.07828	8.72034	17.7949	-0.588995	0.443798	0.935103	0.103035	0.546557	0.802695	2.07065	0.00303311	≥ 2x up	4.5967	6.72799	4.55959	2.98727	4.00561	2.24195	6.48741	7.72549	11.9481	11.028	29.1931	13.1636	0	140.264	0	247862_at	None	86.678	41.5118	0.47892	-1.48	1550.23	1652.19	0.0918992
AT3G45040	protein_coding	AT3G45040	phosphatidate cytidylyltransferase family protein	2186	1507.41	862.53	1638.45	705.249	-0.794198	3.27459e-06	-1.2003	2.12553e-13	0.118498	0.871336	-0.287605	0.201454		1606.55	1525.01	1390.67	887.22	926.899	773.472	1709.43	1623.64	1582.27	678.588	599.625	837.533	27.2057	10.319	2.63647	252602_at	None	725.781	347.656	0.47901	-2.82	281.828	269.892	-0.0624308
AT3G12600	protein_coding	NUDT16	nudix hydrolase homolog 16	1218	3154.76	3694.62	3087.73	3056.73	0.224709	0.268364	-0.0145939	0.940965	-0.0305917	0.977905	-0.269895	0.229859		3216.54	2963.68	3284.04	3768.44	3871.02	3444.38	3045.84	3042.55	3174.79	2595.98	2807.79	3766.43	165.851	18.401	9.01314	256240_at	None	2173.49	1041.53	0.479197	-27.75	341.679	275.769	-0.309183
AT5G65810	protein_coding	CGR3	transmembrane protein	1243	126.278	242.13	94.1624	202.897	0.907455	0.00101058	1.06745	9.67517e-05	-0.405823	0.608635	-0.245826	0.505573		171.227	128.953	78.6529	241.969	202.684	281.738	107.042	84.9803	90.4644	188.946	228.874	190.872	12.1592	23.7842	0.51123	247161_at	None	793.695	380.402	0.479281	-3.61	776.509	577.483	-0.427224
AT1G30710	protein_coding	AT1G30710	FAD-binding Berberine family protein	1876	40591.4	26275.7	34736.9	17970.7	-0.607731	0.0264213	-0.920693	0.000247912	-0.217688	0.818178	-0.53065	0.104366		50253.5	40745.8	30774.9	25774.9	32836.4	20215.6	42231.4	29847.4	32131.9	15667.8	15714	22530.3	734.596	0	386630	263215_at	None	5914.72	2835.19	0.479344	-200.29	16.3216	17.2421	0.0791542
AT5G65890	protein_coding	ACR1	ACT domain repeat 1	2171	1366.06	2149.87	924.299	1327.16	0.634489	0.0177163	0.504009	0.0498872	-0.544386	0.303535	-0.674866	0.0323133		1337.64	1326.54	1433.99	2434.63	1563.79	2451.2	1059.07	1131.78	582.044	1253.51	1363.9	1364.08	56.1941	8.6627	6.4869	247118_at	None	714.482	342.592	0.479497	-26.2	209.403	249.149	0.250721
AT2G46735	protein_coding	AT2G46735	death domain associated protein	952	59.5926	44.034	63.2351	36.1012	-0.409429	0.328014	-0.751438	0.0359013	0.0727895	0.974258	-0.269219	0.593929		78.144	49.3386	51.2953	53.0241	42.4595	36.6185	42.1682	55.366	92.1713	24.9967	39.7026	43.6044	2.1472	15.5709	0.137898	266717_at	None	112.684	54.0571	0.479725	1.1	222.162	476.746	1.10161
AT5G55640	protein_coding	AT5G55640	Na-translocating NADH-quinone reductase subunit A	841	358.862	296.341	488.545	273.516	-0.26901	0.342984	-0.813059	0.000432218	0.430723	0.428535	-0.113325	0.754621		372.333	356.584	347.668	269.601	310.034	309.389	389.245	405.588	670.802	231.587	269.744	319.217	13.9562	5.9102	2.36138	248031_at	None	494.757	237.495	0.480024	-24.42	257.885	222.311	-0.21415
AT4G24800	protein_coding	ECIP1	MA3 domain-containing protein	3146	148.099	164.378	162.649	122.283	0.144636	0.684513	-0.400563	0.13416	0.131705	0.910842	-0.413494	0.211658		159.735	162.593	121.969	150.11	211.496	131.528	201.11	162.235	124.602	133.806	112.101	120.94	1.6588	21.8745	0.0758326	254089_at	None	100.38	48.1885	0.480062	-1.44	264.997	558.894	1.0766
AT5G38850	protein_coding	AT5G38850	Disease resistance protein (TIR-NBS-LRR class)	3444	23.4774	13.5585	26.9424	9.61985	-0.728591	0.110217	-1.35962	0.00119549	0.18663	0.922825	-0.444397	0.446038		22.9835	25.7906	21.658	12.6959	16.0224	11.957	32.4371	29.6144	18.7756	8.82237	9.34178	10.6954	0.1068	3.0378	0.035157	249504_at	None	63.3815	30.4302	0.480112	1.23	83.9134	62.7637	-0.418971
AT5G17400	protein_coding	ER-ANT1	endoplasmic reticulum-adenine nucleotide transporter 1	1350	12951.2	8538.37	14724.4	6739.12	-0.591954	0.00120943	-1.11054	5.71874e-11	0.182266	0.764452	-0.336322	0.142941		13562.6	12319	12972	8395.73	9409.18	7810.19	13790.6	13658.7	16724	6283	5800.08	8134.27	348.111	7.3565	47.3201	246427_at	None	2980.66	1431.49	0.480261	-230.7	228.892	401.178	0.809573
AT5G61980	protein_coding	AGD1	ARF-GAP domain 1	3701	4201.03	2930.58	4146.67	2176.3	-0.513538	0.00144704	-0.919569	8.84121e-10	-0.0185685	0.986727	-0.424599	0.0313087		4161.17	4347.4	4094.51	2955.91	3205.29	2630.55	4508.75	4116.4	3814.87	2112.96	1947.76	2468.17	36.0281	0.8625	41.7717	247503_at	None	1163.61	558.862	0.480281	-19.04	35.5149	31.57	-0.169874
AT1G21170	protein_coding	SEC5B	Exocyst complex component SEC5	3777	227.811	236.758	218.642	195.351	0.0548136	0.869731	-0.161083	0.49898	-0.0580943	0.965357	-0.273991	0.3456		270.056	230.994	182.383	250.931	218.706	240.636	257.875	208.588	189.463	181.594	175.742	228.717	3.5916	7.7704	0.462216	261446_at	None	104.928	50.4211	0.480533	NA	63.357	67.9545	0.101066
AT5G19330	protein_coding	ARIA	ARM repeat protein interacting with ABF2	2795	226.363	175.912	224.14	144.42	-0.356269	0.127891	-0.6211	0.0032594	-0.0129297	0.994344	-0.27776	0.313192		273.504	219.781	185.803	189.692	181.855	156.189	246.522	227.902	197.998	142.628	148.301	142.331	4.2914	26.2524	0.163467	246062_at	None	294.087	141.421	0.480883	-3.21	566.548	710.875	0.327398
AT5G59610	protein_coding	AT5G59610	Chaperone DnaJ-domain superfamily protein	3280	427.533	598.683	444.673	402.375	0.478601	0.00934354	-0.141246	0.456211	0.0532712	0.95632	-0.566576	0.00881741		379.228	447.411	455.959	602.682	621.671	571.696	416.816	401.725	515.476	394.066	365.497	447.562	8.6833	6.8778	1.26251	247733_at	None	501.62	241.222	0.480886	-3.25	178.319	210.372	0.23848
AT4G11960	protein_coding	PGRL1B	PGR5-like B	1533	1.89983	7.68755	1.56711	12.7533	1.34795	0.0626477	2.04411	0.00205623	-0.0657499	0.990688	0.630414	0.446107		2.29835	1.12133	2.27979	3.73409	9.61347	9.7151	0	1.28758	3.41375	13.2336	19.2674	5.75907	0	28.4392	0	254848_at	None	60.5706	29.1533	0.481312	1.9	548.193	743.757	0.440148
AT5G45890	protein_coding	SAG12	senescence-associated gene 12	1306	19.3504	6.46013	9.17788	7.84434	-1.31378	0.0288109	-0.169098	0.796672	-0.903746	0.537849	0.240933	0.78717		12.6409	11.2133	34.1969	2.98727	10.4146	5.97852	4.86556	9.01307	13.655	8.08718	10.5095	4.93634	0.2245	3.3353	0.0673103	248918_at	None	59.3719	28.6022	0.481747	1.2	20.5818	22.079	0.101307
AT1G70170	protein_coding	MMP	matrix metalloproteinase	1483	1013.26	995.416	1151.4	793.391	-0.0250101	0.939048	-0.526893	0.00832898	0.179852	0.802363	-0.322031	0.213686		1100.91	901.551	1037.31	1023.89	933.308	1029.05	1063.94	999.163	1391.1	696.968	718.149	965.055	38.0012	0.1554	244.538	264716_at	None	1212.86	584.386	0.481825	-32.33	40.3416	46.3149	0.199211
AT3G47670	protein_coding	AT3G47670	Plant invertase/pectin methylesterase inhibitor superfamily protein	1096	81.5192	72.5581	86.3893	57.3751	-0.163093	0.64785	-0.575422	0.0339445	0.0774986	0.958521	-0.33483	0.332404		89.6357	75.1292	79.7928	77.6691	81.7145	58.2906	79.4708	82.4052	97.2919	55.1398	47.8766	69.1088	2.9303	23.9038	0.122587	252406_at	None	162.551	78.3689	0.482118	2.26	187.403	153.937	-0.2838
AT1G63970	protein_coding	ISPF	isoprenoid F	1032	2.25813	4.55481	2.53692	9.07662	0.635686	0.458668	1.31777	0.0541408	0.117479	0.979447	0.799567	0.350211		1.14918	4.48533	1.1399	3.73409	3.20449	6.72584	1.62185	2.57516	3.41375	7.35198	15.7643	4.11362	0	80.9908	0	260324_at	None	73.2016	35.2976	0.482197	-1.24	1506.23	1770.29	0.233045
AT3G60070	protein_coding	AT3G60070	Major facilitator superfamily protein	2412	50.4085	21.4727	72.0465	25.4907	-1.15112	0.00110604	-1.40816	1.71129e-05	0.483469	0.591072	0.226426	0.663034		60.9063	52.7026	37.6166	27.6323	13.6191	23.1668	60.0086	65.6666	90.4644	23.5263	27.4415	25.5044	0.9525	3.7874	0.251492	251453_at	None	87.8485	42.3764	0.48238	1.41	204.578	199.954	-0.0329835
AT5G16250	protein_coding	AT5G16250	transmembrane protein	900	6.79606	6.60046	4.28204	8.60776	-0.0311836	0.976053	0.711022	0.293337	-0.421193	0.884955	0.321012	0.734919		2.29835	8.97066	9.11917	8.215	5.60786	5.97852	0	7.72549	5.12063	7.35198	15.1804	3.2909	0.1915	46.2354	0.00414185	246505_at	None	48.323	23.3224	0.482637	1.07	574.031	424.101	-0.436719
AT1G66970	protein_coding	SVL2	SHV3-like 2	3199	10.1941	5.44594	4.79431	11.6289	-0.718405	0.319046	0.959229	0.129446	-0.775606	0.686161	0.902028	0.240453		5.74588	14.5773	10.2591	2.24045	9.61347	4.48389	3.24371	7.72549	3.41375	11.028	18.0997	5.75907	0	168.355	0	255852_at	None	43.8764	21.1847	0.482827	-1.44	1775.36	1665.46	-0.0921956
AT4G27440	protein_coding	PORB	protochlorophyllide oxidoreductase B	1641	31.3546	16.1935	17.6101	51.3812	-0.784861	0.224753	1.26816	0.0243567	-0.655112	0.715176	1.39791	0.0424037		5.74588	35.8826	52.4352	10.4555	22.4314	15.6936	12.9748	29.6144	10.2413	44.1119	86.9953	23.0363	0.0151	286.883	5.26348e-05	253871_at	None	105.706	51.0843	0.483269	-1.06	982.013	1239.52	0.335964
AT4G17910	protein_coding	AT4G17910	transferases, transferring acyl groups	2001	8.30973	12.3314	9.7548	35.8017	0.452856	0.508244	1.61659	0.00176669	0.213714	0.943023	1.37744	0.0226957		6.89506	12.3347	5.69948	10.4555	16.8236	9.7151	12.9748	12.8758	3.41375	41.9063	49.0443	16.4545	0.1433	5.8382	0.0245452	None	None	85.5622	41.42	0.484092	NA	91.1923	89.889	-0.0207677
AT3G01630	protein_coding	AT3G01630	Major facilitator superfamily protein	1995	9510.1	8193.68	9176.88	5656.68	-0.211703	0.324024	-0.687751	8.08517e-05	-0.0505338	0.959676	-0.526582	0.0179807		9856.48	9224.08	9449.74	8789.3	8326.07	7465.68	9701.93	10282.6	7546.1	5178.73	5146.15	6645.14	152.695	0.131	1165.61	259177_at	None	2609.46	1264.4	0.484547	-17.66	40.7918	48.5511	0.251226
AT4G29340	protein_coding	PRF4	profilin 4	1016	786.077	2056.81	680.914	1749.91	1.33024	4.26737e-06	1.30585	4.08302e-06	-0.199475	0.875815	-0.223863	0.595986		853.838	773.719	730.674	2419.69	1612.66	2138.07	533.59	491.856	1017.3	1234.4	1794.79	2220.53	170.232	0.0222	7668.1	253725_at	None	2607.56	1263.79	0.484663	-133.45	55.1457	117.561	1.09209
AT5G05990	protein_coding	AT5G05990	Mitochondrial glycoprotein family protein	954	510.34	230.821	491.421	197.254	-1.12369	1.0624e-08	-1.29049	2.4011e-11	-0.0559821	0.960158	-0.222784	0.428176		524.024	522.541	484.456	196.413	286.802	209.248	471.959	433.915	568.389	198.503	180.997	212.263	26.4786	6.3424	4.17485	250762_at	None	932.871	452.377	0.48493	-14.7	356.807	222.744	-0.679756
AT5G19510	protein_coding	AT5G19510	Translation elongation factor EF1B/ribosomal protein S6 family protein	982	62.8824	87.5035	64.3139	138.999	0.456002	0.16154	1.07307	0.00013995	0.0354588	0.986727	0.652531	0.0548368		64.3539	66.1586	58.1347	90.365	92.9302	79.2154	63.2523	68.2418	61.4475	119.837	192.674	104.486	6.3023	264.783	0.0238018	245949_at	None	465.82	225.908	0.48497	-10.21	4792.88	4078.46	-0.232868
AT5G13710	protein_coding	SMT1	sterol methyltransferase 1	1944	29.1305	32.7906	26.6667	50.9566	0.158457	0.755328	0.86953	0.0170962	-0.100325	0.964169	0.610748	0.152222		26.4311	35.8826	25.0777	34.3536	29.6415	34.3765	16.2185	34.7647	29.0169	44.1119	65.9763	42.7816	1.5756	78.3728	0.0201039	250254_at	None	80.2432	38.9225	0.485057	-5.26	1711.73	1325.29	-0.369146
AT3G03090	protein_coding	VGT1	vacuolar glucose transporter 1	2077	10771.5	3500.21	12605	2923.61	-1.58809	1.12692e-15	-2.06464	2.13234e-26	0.222133	0.750253	-0.254419	0.366959		11045.9	10431.8	10837	3391.3	4341.28	2768.06	13077	12899	11838.9	2731.26	2411.35	3628.21	127.565	10.2037	12.5018	258869_at	None	2333.09	1133.19	0.485702	-160.25	175.561	185.255	0.0775392
AT3G01530	protein_coding	MYB57	myb domain protein 57	1507	3.42588	4.83962	0	11.222	0.353561	0.708414	2.54518	0.000204129	-1.236	0.473135	0.955615	0.25812		2.29835	0	7.97928	4.48091	4.80673	5.23121	0	0	0	11.028	7.00633	15.6318	0.0156	0.0986	0.158215	259187_at	None	79.661	38.7007	0.485818	NA	31.1988	31.6129	0.0190226
AT4G25270	protein_coding	OTP70	Tetratricopeptide repeat (TPR)-like superfamily protein	1980	23.8976	12.3317	15.0132	9.87453	-0.844242	0.117625	-0.525274	0.32443	-0.607318	0.694613	-0.288349	0.697516		31.0278	22.4266	18.2383	8.96182	16.8236	11.2097	21.0841	10.3006	13.655	4.41119	8.75792	16.4545	0.1332	4.916	0.0270952	254051_at	None	115.79	56.2548	0.485834	NA	169.61	154.347	-0.136039
AT3G45310	protein_coding	AT3G45310	Cysteine proteinases superfamily protein	1668	4.19508	4.53671	2.82635	10.3187	0.0812667	0.938949	1.32662	0.0433789	-0.292484	0.931749	0.952871	0.229787		8.04423	1.12133	3.41969	4.48091	2.40337	6.72584	1.62185	5.15032	1.70688	8.82237	12.2611	9.87269	0	24.0145	0	252622_at	None	61.979	30.1132	0.485861	1.8	353.432	406.167	0.20064
AT1G17710	protein_coding	PEPC1	Pyridoxal phosphate phosphatase-related protein	1374	196.602	1066.15	199.75	1092.6	2.37389	3.94289e-27	2.38965	4.7358e-27	0.0186098	0.992808	0.0343786	0.932493		218.343	215.296	156.166	1212.83	1001.4	984.215	249.765	148.072	201.411	894.736	1121.01	1262.06	9.6289	0.2119	45.4408	259399_at	None	489.364	237.846	0.48603	1.38	30.7438	45.3863	0.56196
AT5G03880	protein_coding	AT5G03880	Thioredoxin family protein	1340	24.5709	43.5192	31.283	53.7922	0.770799	0.0390166	0.73062	0.03539	0.334102	0.805136	0.293924	0.503374		24.1327	34.7613	14.8187	47.0495	41.6584	41.8497	21.0841	38.6274	34.1375	55.1398	56.0507	50.1862	0.9663	139.989	0.0069027	250867_at	None	153.956	74.8365	0.48609	-2.3	2722.98	2952.03	0.116523
AT5G13770	protein_coding	AT5G13770	Pentatricopeptide repeat (PPR-like) superfamily protein	2054	206.373	208.73	138.746	130.083	0.0162396	0.962938	-0.101807	0.684038	-0.551268	0.213205	-0.669314	0.0125696		239.029	176.049	204.041	199.4	234.729	192.06	144.345	160.948	110.947	129.395	118.524	142.331	2.8419	40.6783	0.0698628	250257_at	None	128.958	62.6903	0.486128	-2.74	2353.96	2172.23	-0.115913
AT5G64920	protein_coding	CIP8	COP1-interacting protein 8	1555	3755.36	2389.15	2896.24	1507.21	-0.640303	0.00166096	-0.925176	1.4692e-06	-0.367476	0.418639	-0.652349	0.00839275		4104.86	3556.86	3604.35	2289	2681.36	2197.11	3326.42	3136.55	2225.77	1427.75	1342.3	1751.58	104.534	23.4118	4.46502	247219_at	None	1457.88	708.785	0.486177	-1.3	362.338	486.272	0.424429
AT5G16150	protein_coding	PGLCT	plastidic GLC translocator	2206	23.0758	85.6984	26.8408	88.1396	1.76711	6.1078e-07	1.58219	7.66722e-06	0.225278	0.895722	0.0403568	0.944819		21.8343	29.1546	18.2383	97.8332	56.8797	102.382	30.8152	36.0523	13.655	95.5757	98.0887	70.7543	1.008	85.5779	0.0117787	246508_at	None	135.291	65.7848	0.486248	-5.04	1779.71	1954.82	0.135394
AT5G24150	protein_coding	SQP1	FAD/NAD(P)-binding oxidoreductase family protein	1975	31.9635	47.7834	5.83071	127.395	0.42586	0.629151	2.98131	3.19476e-06	-1.46186	0.286613	1.09358	0.192417		63.2047	22.4266	10.2591	22.4045	76.1066	44.8389	1.62185	14.1634	1.70688	138.952	117.356	125.877	0.0126	63.3177	0.000198996	249774_at	None	79.1842	38.5053	0.486275	1.29	2692.48	1721.81	-0.645011
AT1G21060	protein_coding	AT1G21060	Serine/Threonine-kinase, putative (Protein of unknown function, DUF547)	1689	8.69589	11.6357	2.50858	8.32827	0.36447	0.635827	1.13804	0.0755954	-1.1808	0.421519	-0.407227	0.609835		2.29835	8.97066	14.8187	11.2023	8.01122	15.6936	3.24371	2.57516	1.70688	8.82237	8.75792	7.40451	0.0858	6.0595	0.0141596	261451_at	None	78.828	38.3778	0.486854	1.99	191.778	121.193	-0.662133
AT5G67480	protein_coding	BT4	BTB and TAZ domain protein 4	2491	16781.2	8247.01	21614.4	6894.7	-1.00442	6.25863e-07	-1.61555	4.54207e-17	0.357866	0.46332	-0.253263	0.358626		16873.4	16630.5	16839.7	8153.01	9455.65	7132.38	19515.8	19237.7	26089.6	6221.98	5883.57	8578.54	232.75	26.6745	8.72555	247013_at	None	3010.26	1465.76	0.486921	-38.21	118.018	167.745	0.507263
AT3G55970	protein_coding	JRG21	jasmonate-regulated gene 21	2172	3.77181	3.8613	3.24565	10.5408	0.00241309	0.998126	1.32166	0.0452323	-0.155961	0.970696	1.16328	0.141609		1.14918	5.60666	4.55959	3.73409	5.60786	2.24195	1.62185	1.28758	6.8275	11.028	14.0127	6.58179	0.1014	1.2075	0.0839752	251770_at	None	47.3074	23.0362	0.486948	NA	50.117	34.0861	-0.556116
AT5G53370	protein_coding	PMEPCRF	pectin methylesterase PCR fragment F	2098	7.62405	11.1568	4.21546	9.51652	0.434125	0.602927	0.831962	0.215255	-0.578653	0.810609	-0.180816	0.859955		16.0885	3.364	3.41969	5.22773	8.81235	19.4302	3.24371	2.57516	6.8275	15.4392	8.17406	4.93634	0.0237	103.707	0.000228529	248263_at	None	107.12	52.1749	0.487069	-1.23	771.714	668.691	-0.206727
AT5G07290	protein_coding	ML4	MEI2-like 4	3934	3426.94	2484.34	3370.85	1712.48	-0.455947	0.0264852	-0.960429	2.0174e-07	-0.0231711	0.985904	-0.527654	0.0275714		3274	3726.19	3280.62	2640.75	2474.67	2337.6	3941.1	3592.35	2579.09	1718.89	1495.85	1922.71	24.4957	8.855	2.76631	250617_at	None	1264.63	616.271	0.487311	2.65	278.497	147.799	-0.914025
AT2G36840	protein_coding	ACR10	ACT-like superfamily protein	1816	23.499	100.647	24.7416	75.8914	1.99152	2.37173e-10	1.5203	3.68291e-06	0.0784814	0.972913	-0.392729	0.293745		31.0278	25.7906	13.6788	105.301	79.3111	117.329	27.5715	24.464	22.1894	84.5478	76.4858	66.6406	0.6221	4.7403	0.131236	263868_at	None	71.8985	35.0446	0.487418	1.25	37.6364	37.0512	-0.0226084
AT2G33270	protein_coding	ACHT3	atypical CYS HIS rich thioredoxin 3	1308	15901.6	11831.1	17627.7	9729.49	-0.422355	0.00514703	-0.84895	7.91134e-10	0.147165	0.766777	-0.279429	0.133693		16039.1	15459.8	16205.9	11675.8	12894.1	10923.5	17371.7	17092.6	18418.9	9638.44	8620.13	10929.9	495.077	0	260567	255847_at	None	3431.41	1672.59	0.487436	-266.26	39.1966	43.8233	0.160973
AT2G17380	protein_coding	AP19	associated protein 19	892	365.682	167.469	456.304	185.908	-1.09885	1.01112e-06	-1.26036	6.0374e-09	0.308731	0.630673	0.147222	0.665915		429.792	387.981	279.275	150.11	182.656	169.641	439.522	369.536	559.855	172.772	193.258	191.695	30.4385	35.5937	0.855165	264847_at	None	815.587	397.889	0.487856	-19.44	551.637	744.55	0.43265
AT4G11350	protein_coding	AT4G11350	transferring glycosyl group transferase (DUF604)	2891	5.30404	6.54616	5.97707	9.93568	0.231741	0.791676	0.642995	0.309541	0.091732	0.981814	0.502986	0.53514		5.74588	5.60666	4.55959	10.4555	3.20449	5.97852	8.10927	1.28758	8.53438	9.55757	12.8449	7.40451	0.1617	0.4555	0.354995	254917_at	None	165.24	80.6743	0.488224	-3.93	73.1301	72.7336	-0.00784223
AT1G72480	protein_coding	AT1G72480	Lung seven transmembrane receptor family protein	2018	4.17343	4.02073	0.969811	9.09885	-0.0310849	0.977279	1.85423	0.00704603	-0.962938	0.631359	0.922374	0.272923		2.29835	2.24266	7.97928	3.73409	1.60224	6.72584	1.62185	1.28758	0	11.028	10.5095	5.75907	0.026	20.3924	0.00127498	260457_at	None	87.3324	42.6432	0.488286	1.02	316.52	275.97	-0.197786
AT3G08560	protein_coding	VHA-E2	vacuolar H -ATPase subunit E isoform 2	747	47.0755	61.3261	38.4205	75.5738	0.360975	0.396137	0.919696	0.00999766	-0.26808	0.856957	0.290641	0.535819		60.9063	37.004	43.3161	70.2009	47.2662	66.5111	51.8993	36.0523	27.31	86.7534	92.2501	47.718	7.4831	0	3938.47	258671_at	None	152.028	74.2397	0.488328	-11.99	44.2796	43.3466	-0.0307234
AT5G20500	protein_coding	AT5G20500	Glutaredoxin family protein	826	24.6204	25.4069	18.9327	42.0765	0.0417568	0.948112	1.06323	0.00837998	-0.326957	0.842374	0.694515	0.13814		24.1327	25.7906	23.9378	26.1386	22.4314	27.6507	17.8404	21.8889	17.0688	41.1711	59.5538	25.5044	2.3261	69.7227	0.0333622	246092_at	None	228.593	111.631	0.488341	-3.34	1613.2	1333.03	-0.275212
AT4G37450	protein_coding	AGP18	arabinogalactan protein 18	1334	6.82391	4.0928	7.20991	10.8071	-0.559612	0.477049	0.506909	0.428463	0.048983	0.992808	1.1155	0.143158		3.44753	4.48533	12.5389	2.24045	4.80673	5.23121	3.24371	6.4379	11.9481	13.2336	13.4288	5.75907	0	65.2985	0	253050_at	None	164.746	80.4646	0.488416	1.03	411.498	283.941	-0.535296
AT5G40810	protein_coding	AT5G40810	Cytochrome C1 family	2022	54.6655	58.2172	49.6027	68.5439	0.0877817	0.852641	0.44268	0.181193	-0.125812	0.943961	0.229087	0.600133		73.5473	44.8533	45.5959	52.2773	52.8741	69.5003	64.8741	51.5032	32.4306	66.1678	79.4051	60.0588	2.908	72.1773	0.0402897	249324_at	None	256.832	125.485	0.488586	-7.01	1847.65	1657.98	-0.156267
AT5G15950	protein_coding	AT5G15950	Adenosylmethionine decarboxylase family protein	2053	6898.67	7030.21	7601.71	6210.62	0.0267348	0.934064	-0.286081	0.161608	0.137236	0.869652	-0.17558	0.533147		7370.82	7928.94	5396.27	7546.6	6927.31	6616.73	8346.06	6535.76	7923.32	5751.45	5586.97	7293.45	115.617	53.9169	2.14436	None	246490_at	2370.11	1159.37	0.489164	NA	1925.62	582.618	-1.7247
AT1G01490	protein_coding	AT1G01490	Heavy metal transport/detoxification superfamily protein	2239	49.6888	17.3844	51.9371	25.3411	-1.42828	2.2774e-05	-0.979953	0.00284636	0.0592137	0.976364	0.50754	0.260774		57.4588	43.7319	47.8757	14.1895	20.0281	17.9356	53.5212	52.7908	49.4994	18.3799	28.0253	29.6181	1.0165	74.8833	0.0135745	259434_at	None	135.687	66.4009	0.489369	-3.25	1830.3	1701.18	-0.105548
AT4G31930	protein_coding	AT4G31930	Mitochondrial glycoprotein family protein	1023	33.0137	26.9369	37.388	22.3883	-0.274244	0.536547	-0.674636	0.0574139	0.15934	0.923965	-0.241052	0.6243		39.072	26.912	33.057	28.3791	24.0337	28.398	37.3026	32.1895	42.6719	22.7911	26.2738	18.0999	1.1449	4.3163	0.26525	253452_at	None	173.815	85.064	0.489395	-2.66	195.186	175.035	-0.157203
AT4G05520	protein_coding	EHD2	EPS15 homology domain 2	1942	29.5135	227.977	21.8889	218.403	2.83593	6.47656e-27	3.15313	4.10981e-27	-0.377482	0.744757	-0.0602881	0.8813		22.9835	33.64	31.9171	251.678	171.44	260.813	19.4622	20.6013	25.6031	211.737	231.209	212.263	0.6883	4.2619	0.161501	255236_at	None	118.469	58.026	0.489798	1.21	169.501	140.052	-0.275327
AT3G20865	protein_coding	AGP40	arabinogalactan protein 40	459	24995.6	30734.2	36067.8	41926	0.28537	0.441639	0.207976	0.510486	0.506357	0.476234	0.428963	0.271161		29205.2	28927	16854.5	35524.6	28408.6	28269.5	36438.2	22487.6	49277.5	33444.9	39507.6	52825.5	4914.09	0.4431	11090.3	257986_at	None	13358.4	6544.91	0.489948	-358.24	131.427	133.03	0.0174888
AT1G20840	protein_coding	TMT1	tonoplast monosaccharide transporter1	2850	4634.01	2842.32	4128.05	1982.5	-0.694239	0.000143245	-1.042	1.74327e-09	-0.16419	0.801138	-0.511953	0.0236813		4821.94	4839.67	4240.41	2932.01	3045.87	2549.09	4638.5	4120.26	3625.4	1835.05	1732.32	2380.14	82.9166	61.5567	1.347	262797_at	None	1440.89	706.339	0.49021	-8.4	137.896	106.805	-0.368596
AT1G78930	protein_coding	AT1G78930	Mitochondrial transcription termination factor family protein	2266	9.85434	20.5123	14.2781	21.2364	0.941708	0.0527498	0.532025	0.245993	0.458087	0.79149	0.0484044	0.945743		9.19341	8.97066	11.399	26.8855	15.2213	19.4302	14.5967	12.8758	15.3619	18.3799	23.9383	21.3908	0.0679	1.2294	0.0552302	264142_at	None	50.4686	24.7404	0.490214	-1.82	66.1314	70.6607	0.0955717
AT5G62575	protein_coding	SDH7	succinate dehydrogenase subunit	758	44.4095	39.2693	91.804	66.1426	-0.170229	0.699109	-0.442062	0.146005	0.99141	0.048901	0.719577	0.0572242		58.608	37.004	37.6166	34.3536	40.8572	42.597	94.0675	72.1045	109.24	49.9935	73.5665	74.8679	7.5505	10.3374	0.730406	247434_at	None	278.646	136.667	0.490468	-1.06	301.616	455.128	0.593558
AT4G17070	protein_coding	AT4G17070	peptidyl-prolyl cis-trans isomerase	1434	161.599	294.298	116.719	213.666	0.830342	0.00619315	0.830997	0.00542397	-0.445548	0.585854	-0.444893	0.236892		227.537	159.229	98.0311	316.651	286.001	280.243	145.967	112.02	92.1713	168.36	210.19	262.449	11.3979	15.7158	0.725251	245266_at	None	589.492	289.128	0.490469	-4.43	177.221	184.536	0.0583546
AT5G10740	protein_coding	AT5G10740	Protein phosphatase 2C family protein	1716	2764.53	2480.62	2631.95	2042.91	-0.154759	0.377795	-0.36237	0.0120466	-0.0701792	0.91349	-0.277791	0.130115		2872.94	2589.16	2831.5	2554.86	2385.74	2501.27	2749.04	2618.94	2527.88	1875.49	1933.16	2320.08	92.8397	10.7419	8.64276	250400_at	None	2191.29	1074.78	0.490481	-142.3	181.43	120.591	-0.589294
AT1G73180	protein_coding	AT1G73180	Eukaryotic translation initiation factor eIF2A family protein	2245	12.8662	22.0631	11.0325	24.2219	0.684005	0.209505	0.987993	0.0455406	-0.170255	0.951801	0.133734	0.855073		10.3426	14.5773	13.6788	25.3918	28.8404	11.957	12.9748	11.5882	8.53438	14.704	33.2801	24.6817	0.5395	13.5796	0.0397287	260099_at	None	161.103	79.0201	0.490493	-1.3	371.489	414.83	0.159199
AT3G19630	protein_coding	AT3G19630	Radical SAM superfamily protein	1496	231.027	167.853	274.167	124.549	-0.452663	0.0299579	-1.11426	3.48101e-09	0.238582	0.694613	-0.423015	0.0902655		219.493	243.329	230.259	170.275	166.633	166.651	235.169	251.078	336.254	123.513	122.611	127.522	4.9202	9.7461	0.504838	257018_at	None	356.25	174.883	0.490901	3.54	347.383	294.758	-0.236995
AT5G57655	protein_coding	AT5G57655	xylose isomerase family protein	2126	64.4641	51.9776	72.8317	102.498	-0.294816	0.494376	0.474606	0.165974	0.165567	0.914235	0.934989	0.0213115		82.7407	63.9159	46.7358	34.3536	63.2887	58.2906	56.7649	74.6797	87.0506	105.133	130.785	71.577	2.5765	31.7888	0.0810506	247924_at	None	95.8491	47.0559	0.490938	-35.01	394.707	412.629	0.0640613
AT1G64800	protein_coding	AT1G64800	DNA binding / transcription factor	909	20.1041	41.1319	11.8909	44.939	0.942394	0.0409083	1.67765	0.000193536	-0.614407	0.667506	0.120845	0.856666		14.9393	13.456	31.9171	46.3027	24.0337	53.0594	12.9748	14.1634	8.53438	32.3487	57.2184	45.2498	2.4925	0	1311.84	262917_at	None	48.5521	23.8425	0.491069	-13.82	19.2345	21.2937	0.146729
AT3G15450	protein_coding	AT3G15450	aluminum induced protein with YGL and LRDR motifs	1051	12.1218	5.85397	18.4936	9.98516	-0.875802	0.145589	-0.723812	0.165192	0.51604	0.773065	0.66803	0.335961		11.4918	12.3347	12.5389	4.48091	5.60786	7.47316	17.8404	15.451	22.1894	8.08718	16.932	4.93634	0.5576	14.8115	0.0376464	258402_at	None	109.332	53.7048	0.491208	-2.42	494.044	2404.85	2.28323
AT4G34830	protein_coding	MRL1	Pentatricopeptide repeat (PPR) superfamily protein	3790	3.02735	8.62901	2.21915	16.4655	1.06118	0.149637	2.06485	0.00157726	-0.220205	0.953503	0.783474	0.328155		0	2.24266	6.83938	8.96182	7.2101	9.7151	3.24371	0	3.41375	19.1151	24.5222	5.75907	0.0128	27.4776	0.000465834	253208_at|253209_at	None	72.1683	35.4631	0.491395	NA	1208.6	1141.97	-0.081804
AT1G27450	protein_coding	APT1	adenine phosphoribosyl transferase 1	1573	29.5104	34.8744	23.4395	72.2716	0.218355	0.697397	1.49183	0.000215999	-0.285492	0.879887	0.987981	0.0387391		24.1327	34.7613	29.6373	28.3791	33.6471	42.597	12.9748	28.3268	29.0169	60.2862	112.101	44.4271	0.7439	125.95	0.0059063	264439_at	None	208.359	102.391	0.491415	-1.24	1360.37	1426.42	0.068402
AT3G52800	protein_coding	AT3G52800	A20/AN1-like zinc finger family protein	1373	11449.5	5584.94	12974.6	4513.94	-1.01412	8.30475e-07	-1.49158	3.85117e-14	0.176605	0.818458	-0.300849	0.275647		11972.1	11694.4	10682	5847.59	5988.39	4918.83	11688.7	11661.6	15573.5	3854.64	3890.27	5796.91	322.942	120.798	2.67341	252009_at	None	2415.6	1187.48	0.49159	-27.77	419.412	224.337	-0.902696
AT3G59060	protein_coding	PIL6	phytochrome interacting factor 3-like 6	2561	4.54721	2.5623	3.72958	10.57	-0.586612	0.481015	1.21615	0.061491	-0.215399	0.953295	1.58737	0.0418886		2.29835	3.364	7.97928	2.24045	3.20449	2.24195	6.48741	1.28758	3.41375	10.2928	14.0127	7.40451	0	57.7194	0	251497_at	None	52.8574	25.991	0.49172	-1.22	1237.82	1574.36	0.346962
AT4G30580	protein_coding	ATS2	Phospholipid/glycerol acyltransferase family protein	1520	157.231	113.39	146.937	102.649	-0.457644	0.0904728	-0.50766	0.0433657	-0.0949962	0.942804	-0.145012	0.692633		180.421	170.442	120.829	109.035	103.345	127.791	170.295	144.209	126.309	97.7813	87.5792	122.586	3.5772	25.0146	0.143004	253624_at	None	238.578	117.324	0.491763	1.13	769.269	959.037	0.318097
AT4G29890	protein_coding	AT4G29890	choline monooxygenase, putative (CMO-like)	1397	5.29476	10.1955	5.19517	10.8514	0.754024	0.269851	0.798511	0.190676	0.0384252	0.99413	0.0829123	0.930773		6.89506	7.84932	1.1399	8.215	10.4146	11.957	4.86556	9.01307	1.70688	13.2336	11.0934	8.22724	0.1678	12.3217	0.0136183	253701_at	None	66.9108	32.9071	0.491806	-1.4	264.292	284.541	0.106503
AT4G15620	protein_coding	AT4G15620	Uncharacterized protein family (UPF0497)	987	8.35305	5.10633	4.71123	9.11561	-0.564092	0.447786	0.680507	0.282296	-0.574953	0.796235	0.669646	0.389737		9.19341	5.60666	10.2591	5.97455	5.60786	3.73658	0	9.01307	5.12063	8.82237	7.00633	11.5181	0.1462	65.3954	0.00223563	245501_at	None	54.792	26.9587	0.492019	1.68	244.738	234.953	-0.0588685
AT5G13070	protein_coding	AT5G13070	MSF1-like family protein	1057	454.06	372.59	599.4	370.06	-0.277716	0.313141	-0.677299	0.00305549	0.388929	0.488559	-0.0106539	0.980001		457.372	429.47	475.337	411.497	312.438	393.835	489.8	531.771	776.628	299.961	368.416	441.803	23.7896	26.2763	0.905363	245975_at	None	789.441	388.45	0.492057	-6.55	423.484	425.572	0.00709747
AT3G44310	protein_coding	NIT1	nitrilase 1	2471	23.1129	54.0725	25.2658	146.109	1.15747	0.00019076	2.41399	7.03717e-17	0.144608	0.938499	1.40112	5.58839e-07	≥ 2x up	21.8343	22.4266	25.0777	50.7836	56.8797	54.554	22.7059	30.9019	22.1894	140.423	168.736	129.168	0.1574	840.36	0.000187301	None	252678_s_at	106.393	52.3628	0.492164	NA	6807.22	5061.83	-0.427408
AT3G44300	protein_coding	NIT2	nitrilase 2	1535	6.42847	7.84665	10.532	8.25485	0.215112	0.80963	-0.279426	0.674354	0.564422	0.801138	0.0698839	0.947368		6.89506	8.97066	3.41969	5.22773	5.60786	12.7044	1.62185	18.0261	11.9481	9.55757	11.0934	4.11362	0.2636	4.6807	0.0563164	None	252678_s_at	106.393	52.3628	0.492164	NA	6807.22	5061.83	-0.427408
AT5G10960	protein_coding	AT5G10960	Polynucleotidyl transferase, ribonuclease H-like superfamily protein	2103	237.246	434.882	251.285	358.607	0.84145	0.00362694	0.491683	0.0864368	0.0813507	0.958681	-0.268416	0.488114		301.084	257.906	152.746	465.268	369.317	470.061	332.48	257.516	163.86	370.54	347.397	357.885	22.7337	117.109	0.194125	250404_at	None	746.231	367.295	0.4922	-1.17	1011.46	1289.18	0.350016
AT3G11660	protein_coding	NHL1	NDR1/HIN1-like 1	1349	8.31592	11.0682	3.0492	12.0634	0.348368	0.640604	1.4525	0.0164529	-0.987658	0.530885	0.116472	0.896168		9.19341	12.3347	3.41969	8.96182	16.0224	8.22047	4.86556	2.57516	1.70688	13.2336	12.2611	10.6954	0	124.068	0	259102_at	None	78.1336	38.4598	0.492231	1.05	509.22	745.008	0.548968
AT4G25150	protein_coding	AT4G25150	HAD superfamily, subfamily IIIB acid phosphatase	1254	12143.6	13216.5	9371.36	7692.23	0.11934	0.697138	-0.278303	0.221323	-0.365278	0.496595	-0.762922	0.00502762		15040.4	11892.8	9497.62	13188.8	15106.8	11354	10571.2	8586.88	8955.97	7041.73	6690.47	9344.5	223.907	2.0958	106.836	254096_at	None	2861.44	1410.89	0.49307	-203.99	31.7936	39.7039	0.320543
AT3G17940	protein_coding	AT3G17940	Galactose mutarotase-like superfamily protein	1449	140.75	78.1447	131.552	82.9915	-0.823884	0.000947427	-0.638756	0.0101058	-0.0941462	0.942804	0.090982	0.817836		170.078	122.225	129.948	74.6818	75.3055	84.4467	145.967	132.621	116.068	83.0774	99.2564	66.6406	5.9369	39.788	0.149213	258163_at	None	221.778	109.359	0.493103	-2.97	353.403	355.199	0.00731649
AT2G46900	protein_coding	AT2G46900	transcription factor-like protein	2280	2979.11	1821.33	3199.99	1501.38	-0.697815	0.000282885	-1.07368	3.23495e-09	0.101518	0.902311	-0.274348	0.274606		3106.22	3134.12	2696.99	1789.38	2114.96	1559.65	3446.44	3301.36	2852.19	1485.83	1253.55	1764.74	39.1486	12.0481	3.24936	266734_at	None	1084.55	534.888	0.493188	1.52	331.25	432.611	0.385149
AT5G16880	protein_coding	AT5G16880	Target of Myb protein 1	2203	6142.49	2797.84	5816.75	2272.46	-1.11969	2.23907e-12	-1.33872	1.10055e-17	-0.0774657	0.921263	-0.296494	0.167487		5935.5	5792.8	6699.17	2819.24	2904.87	2669.41	6005.72	6206.14	5238.4	2127.66	1994.47	2695.24	85.8662	50.7758	1.69109	246421_at	None	1243.96	614.052	0.493627	-3.4	547.972	608.748	0.151742
AT1G53500	protein_coding	MUM4	NAD-dependent epimerase/dehydratase family protein	2526	1139.12	1614.02	1529.93	1659.57	0.48828	0.0698016	0.114835	0.669296	0.412204	0.491043	0.0387593	0.928244		1110.1	1232.34	1074.92	1802.07	1244.94	1795.05	1339.65	1152.38	2097.75	1481.42	1586.93	1910.36	60.0169	37.0814	1.61852	260985_at	None	1964.94	970.131	0.49372	-11.31	831.624	371.327	-1.16324
AT3G26670	protein_coding	AT3G26670	magnesium transporter, putative (DUF803)	2225	1610.81	1457.87	1831.94	1254.61	-0.14267	0.381359	-0.541591	3.00719e-05	0.18346	0.62899	-0.21546	0.212616		1588.16	1576.59	1667.67	1522.76	1421.99	1428.87	1848.91	1731.8	1915.11	1213.81	1187.57	1362.43	21.9182	13.8973	1.57716	257828_at	None	690.709	341.156	0.493922	-4.18	182.675	156.814	-0.220224
AT3G12650	protein_coding	AT3G12650	transmembrane protein	802	53.4173	10.4081	64.3733	13.7971	-2.13408	2.14772e-07	-2.03466	2.19741e-07	0.24405	0.886048	0.343469	0.587536		37.9228	47.0959	75.2332	11.2023	8.81235	11.2097	82.7145	54.0784	56.3269	5.88158	15.7643	19.7454	1.6369	13.1044	0.124912	257707_at	None	232.594	115.049	0.494633	-1.47	541.245	537.035	-0.0112673
AT3G16370	protein_coding	AT3G16370	GDSL-like Lipase/Acylhydrolase superfamily protein	1911	12.0815	19.6617	20.2486	41.6148	0.606987	0.249498	0.956365	0.0262137	0.661966	0.610875	1.01134	0.0461254		8.04423	17.9413	10.2591	16.43	21.6303	20.9248	16.2185	25.7516	18.7756	44.1119	56.0507	24.6817	5.7911	231.063	0.0250628	259375_at	None	94.2882	46.6596	0.494862	-1.09	6286.92	3920.75	-0.681224
AT1G73805	protein_coding	SARD1	Calmodulin binding protein-like protein	2397	0.379965	7.15248	1.10958	2.07723	2.04994	0.00648536	0.367545	0.644374	0.414389	0.894211	-1.268	0.16659		0	0	1.1399	8.215	8.01122	5.23121	1.62185	0	1.70688	2.94079	0	3.2909	0.0139	11.597	0.00119859	260046_at|260068_at	None	119.571	59.1736	0.494883	NA	70.4108	60.4549	-0.219938
AT4G32830	protein_coding	AUR1	ataurora1	1510	4394.14	2952.02	6203.21	2650.77	-0.563652	0.00509151	-1.20476	5.14878e-11	0.488411	0.179298	-0.152698	0.585569		4555.33	4247.61	4379.48	3124.69	3118.77	2612.62	5514.3	5434.88	7660.46	2350.43	2465.65	3136.22	119.335	4.6622	25.5962	253403_at	None	2211.19	1094.89	0.495159	-4.46	238.972	181.889	-0.393784
AT2G21480	protein_coding	AT2G21480	Malectin/receptor-like protein kinase family protein	2978	18404.9	9919.65	19123.8	6971.11	-0.875252	7.76259e-06	-1.42902	1.5162e-14	0.0542967	0.961156	-0.499474	0.0447822		19128	19985.5	16101	10380.8	10441	8937.15	22310.2	20236.9	14824.2	7296.1	5965.89	7651.33	215.598	0	113472	263748_at	None	3566.6	1767.74	0.495637	-89.7	21.2997	24.8587	0.222919
AT2G43150	protein_coding	AT2G43150	Proline-rich extensin-like family protein	1411	24.2683	42.8267	17.0412	35.3918	0.752003	0.103112	0.90195	0.0415652	-0.401083	0.807953	-0.251136	0.668378		16.0885	16.82	39.8964	42.5686	44.0617	41.8497	12.9748	29.6144	8.53438	27.9375	42.038	36.1998	0.0448	464.755	9.63949e-05	266444_at	None	57.7347	28.6166	0.495657	NA	91.6319	95.5582	0.0605297
AT1G05960	protein_coding	AT1G05960	ARM repeat superfamily protein	3910	28283.1	14036.1	25044.7	9358.58	-0.982022	5.72915e-05	-1.37949	2.84879e-09	-0.170447	0.868302	-0.56791	0.0666284		28411.1	28872.1	27566.1	13996.1	16374.9	11737.3	29936.2	28697.6	16500.4	9774.46	7419.12	10882.2	184.245	17.4645	10.5497	260961_at	None	2723.11	1350.86	0.49607	-16.78	198.331	197.149	-0.00862461
AT1G69530	protein_coding	EXPA1	expansin A1	1548	12.9064	23.2953	5.70938	50.4562	0.74403	0.169925	2.60346	1.37863e-07	-0.832536	0.554229	1.0269	0.0609216		16.0885	10.092	12.5389	13.4427	39.255	17.1883	0	10.3006	6.8275	52.9342	44.9573	53.477	0.0504	56.0342	0.000899451	256299_at	None	35.6724	17.6963	0.496079	1.2	3635.87	1576.38	-1.20569
AT3G02810	protein_coding	AT3G02810	Protein kinase superfamily protein	2323	112024	56832.1	111299	39372.3	-0.964382	2.72157e-08	-1.47672	7.61192e-19	-0.00921511	0.995291	-0.521557	0.0187027		108431	113083	114557	54289.9	67052.3	49153.9	112894	114774	106231	40890.2	32365.2	44861.5	1066.41	0.022	48473	258600_at	None	2527.32	1253.75	0.496079	-232.42	14.7867	15.6736	0.0840384
AT1G74530	protein_coding	AT1G74530	transmembrane protein	1786	40.5758	88.7688	31.316	84.7236	1.07862	0.00057343	1.36558	1.94434e-05	-0.351532	0.768371	-0.0645766	0.894947		57.4588	42.6106	21.658	82.15	93.7313	90.4252	34.0589	25.7516	34.1375	78.6662	85.8276	89.6769	2.3016	12.703	0.181186	260215_at	None	281.76	139.815	0.496221	-1.01	387.581	417.286	0.106539
AT1G02660	protein_coding	AT1G02660	alpha/beta-Hydrolases superfamily protein	2842	3389.98	3671.87	2389.84	2557.16	0.112164	0.739226	0.0946043	0.719778	-0.490474	0.321683	-0.508034	0.0939043		3979.6	3399.88	2790.47	4030.58	3581.02	3404.02	3133.42	2329.23	1706.88	2421.74	2230.35	3019.4	71.253	2.6158	27.2395	260915_at	None	2076.53	1030.5	0.496262	-1.85	104.108	190.719	0.873361
AT3G55190	protein_coding	AT3G55190	alpha/beta-Hydrolases superfamily protein	1295	1305.94	1013.82	1590.94	982.433	-0.35848	0.105448	-0.681934	0.000473973	0.278324	0.61209	-0.0451299	0.894562		1357.18	1350.08	1210.57	1072.43	999	970.016	1604.01	1255.39	1913.41	869.004	906.736	1171.56	43.2222	0	22748.5	251836_at	None	812.979	403.466	0.496281	-17.53	20.3997	20.6668	0.0187672
AT1G17720	protein_coding	ATB BETA	Protein phosphatase 2A, regulatory subunit PR55	2648	886.43	1479.86	803.407	1182.6	0.722684	0.00121154	0.5436	0.0137219	-0.137611	0.886498	-0.316694	0.268821		1029.66	920.613	709.016	1598.94	1392.35	1448.3	969.868	844.653	595.699	1155.73	1056.79	1335.28	15.3907	27.8699	0.552234	259404_at	None	706.126	350.605	0.496518	-4.05	390.341	298.814	-0.385486
AT2G33740	protein_coding	CUTA	Nitrogen regulatory PII-like, alpha/beta	997	0.753743	11.9029	4.04735	25.1414	2.38894	0.000137273	2.22446	6.79616e-05	1.15383	0.476441	0.989352	0.10799		0	1.12133	1.1399	10.4555	8.81235	16.4409	4.86556	3.86274	3.41375	27.2023	30.9446	17.2772	0.4247	34.9002	0.012169	267405_at	None	98.4729	48.9439	0.497029	-3.03	293.515	638.139	1.12044
AT3G55180	protein_coding	AT3G55180	alpha/beta-Hydrolases superfamily protein	1257	1305.41	2222.89	1206.42	1763.62	0.756195	2.74116e-05	0.539558	0.00284071	-0.112647	0.886914	-0.329284	0.153941		1470.95	1296.26	1149.02	2485.41	1977.17	2206.08	1325.05	1063.54	1230.66	1736.54	1564.16	1990.17	51.3289	0	27015.2	251835_at	None	1474.13	733.062	0.497284	-47.9	27.2176	30.1683	0.148497
AT5G67570	protein_coding	DG1	Tetratricopeptide repeat (TPR)-like superfamily protein	2471	331.34	218.28	319.643	165.89	-0.58491	0.0213712	-0.923869	9.39726e-05	-0.0475962	0.974395	-0.386555	0.21773		304.532	353.22	336.269	241.222	161.026	252.593	356.808	373.398	228.721	169.831	155.891	171.949	1.4008	8.0096	0.17489	247004_at	None	32.8988	16.3615	0.497327	NA	44.9046	51.1913	0.189033
AT1G78940	protein_coding	AT1G78940	kinase with adenine nucleotide alpha hydrolases-like domain-containing protein	2725	5379.55	4050.29	4784.43	2946.94	-0.404812	0.013595	-0.691395	4.50226e-06	-0.16726	0.746554	-0.453844	0.0192975		5501.11	5644.78	4992.75	4194.88	4251.56	3704.44	5236.96	4644.3	4472.01	2959.91	2590.01	3290.9	63.0664	1.2201	51.6895	264139_at	None	1647.22	819.356	0.497417	-57.1	21.5998	21.8749	0.0182603
AT4G38950	protein_coding	AT4G38950	ATP binding microtubule motor family protein	3863	15.9307	76.6959	16.8816	74.7128	2.04097	2.15821e-06	1.90936	9.87614e-06	0.0954764	0.974258	-0.0361314	0.960478		12.6409	11.2133	23.9378	74.6818	32.846	122.56	12.9748	20.6013	17.0688	72.7846	76.4858	74.8679	0.3407	12.5783	0.0270863	252916_at	None	33.5315	16.6794	0.497424	1.01	188.493	147.829	-0.350582
AT1G48420	protein_coding	D-CDES	D-cysteine desulfhydrase	2138	7.23171	11.2454	5.72589	21.8992	0.488075	0.534786	1.52586	0.0131689	-0.22689	0.94784	0.810891	0.286354		11.4918	3.364	6.83938	9.70864	12.818	11.2097	6.48741	3.86274	6.8275	30.8783	31.5285	3.2909	0.2894	68.3357	0.00423498	262247_at	None	35.5631	17.7021	0.497767	-2.77	867.537	1067.51	0.299255
AT1G75190	protein_coding	AT1G75190	hypothetical protein	1148	19.3318	163.017	14.017	97.9641	2.90646	2.30371e-19	2.59075	6.12118e-13	-0.393991	0.79299	-0.709707	0.0533198		19.536	17.9413	20.5181	185.958	106.549	196.544	12.9748	10.3006	18.7756	113.956	91.0823	88.8542	1.0253	7.3224	0.140022	256455_at	None	52.3803	26.0801	0.497899	-6.9	44.87	48.8515	0.122652
AT1G48230	protein_coding	AT1G48230	nodulin MtN21 /EamA-like transporter family protein	1997	52.2062	44.0901	58.098	51.031	-0.233533	0.566889	-0.172348	0.610274	0.145024	0.923383	0.206209	0.640068		43.6687	62.7946	50.1554	42.5686	44.8629	44.8389	35.6808	61.8039	76.8094	45.5823	58.97	48.5407	0.9057	18.1367	0.0499374	262239_at	None	65.0109	32.3815	0.498093	1.16	308.342	241.568	-0.352106
AT4G02050	protein_coding	STP7	sugar transporter protein 7	2180	9.08823	12.2058	9.49371	12.0191	0.36757	0.57982	0.29646	0.594117	0.0644308	0.98616	-0.00667863	0.993927		6.89506	8.97066	11.399	10.4555	11.2157	14.9463	11.353	10.3006	6.8275	13.2336	14.5965	8.22724	0.232	10.7271	0.0216275	255561_at	None	75.4085	37.5696	0.498215	-6.05	157.976	109.778	-0.525114
AT2G38050	protein_coding	DET2	3-oxo-5-alpha-steroid 4-dehydrogenase family protein	1101	4.56886	18.7877	1.85654	12.1942	1.71586	0.00277562	1.79639	0.00327874	-0.634076	0.783167	-0.55355	0.413032		5.74588	1.12133	6.83938	21.6577	16.0224	18.6829	0	3.86274	1.70688	8.82237	14.5965	13.1636	0.2359	16.2674	0.0145014	266095_at	None	49.2882	24.5658	0.498412	-1.47	190.196	176.595	-0.107043
AT1G02500	protein_coding	SAM1	S-adenosylmethionine synthetase 1	1751	914.881	750.029	849.574	679.564	-0.282184	0.175623	-0.317487	0.0882578	-0.104681	0.894211	-0.139983	0.594429		1044.6	936.312	763.731	737.856	773.884	738.348	911.482	874.267	762.973	575.66	723.404	739.629	30.1688	255.482	0.118086	260913_at	None	975.905	486.481	0.498492	-1.2	3803.14	3114.34	-0.288267
AT4G17650	protein_coding	AT4G17650	Polyketide cyclase / dehydrase and lipid transport protein	1378	1036.35	556.956	1345.29	608.605	-0.883033	2.45547e-07	-1.12887	6.83939e-12	0.370423	0.304974	0.124587	0.624729		1049.2	1097.78	962.073	569.822	571.2	529.847	1462.91	1229.64	1343.31	549.193	543.575	733.047	35.4614	13.9706	2.53829	245390_at	None	975.436	486.255	0.4985	-8.63	220.423	155.382	-0.504453
AT5G41210	protein_coding	GSTT1	glutathione S-transferase THETA 1	1188	43.6372	28.5397	64.9282	46.7341	-0.577795	0.124589	-0.430296	0.193404	0.530752	0.524561	0.67825	0.0994347		49.4146	34.7613	46.7358	26.1386	28.8404	30.6399	58.3867	47.6405	88.7575	37.4951	56.6345	46.0725	1.283	44.3088	0.0289559	249291_at	None	94.9629	47.3589	0.49871	-4.8	692.906	679.772	-0.0276091
AT4G40060	protein_coding	HB16	homeobox protein 16	1638	3.4135	8.4166	2.93778	13.0833	0.894734	0.25045	1.49229	0.0270681	-0.0726021	0.988802	0.524955	0.560805		2.29835	2.24266	5.69948	5.22773	8.81235	11.2097	3.24371	3.86274	1.70688	12.4984	25.106	1.64545	0.0154	27.9623	0.000550742	252829_at	None	87.9321	43.8686	0.498892	1.08	614.9	782.167	0.347125
AT3G26710	protein_coding	CCB1	cofactor assembly of complex C	1277	2.64738	6.36979	6.78072	16.8777	0.84008	0.25651	1.14127	0.0576654	0.89559	0.626566	1.19678	0.0963177		0	2.24266	5.69948	5.97455	6.40898	6.72584	3.24371	5.15032	11.9481	17.6447	23.9383	9.04996	0.0208	43.1312	0.00048225	257831_at	None	34.9586	17.4517	0.499211	1.09	2841.53	2900.7	0.0297317
AT4G18990	protein_coding	XTH29	xyloglucan endotransglucosylase/hydrolase 29	1383	97.3385	196.189	128.138	204.928	0.978683	0.000152965	0.667401	0.00952616	0.371813	0.622665	0.0605315	0.886266		106.873	108.769	76.3731	209.109	164.23	215.227	124.883	88.8431	170.688	207.326	202.6	204.858	6.4918	0.7229	8.98022	254598_at	None	441.243	220.365	0.499419	-4.31	24.6881	26.4866	0.101449
AT1G10680	protein_coding	PGP10	P-glycoprotein 10	4008	1378.25	554.459	1422.93	352.034	-1.26345	5.67241e-06	-1.93775	3.43067e-13	0.0445994	0.979447	-0.629696	0.0792046		1791.57	1335.51	1007.67	616.872	493.491	553.014	1777.55	1564.41	926.833	444.795	285.508	325.799	18.0655	0	9508.16	261829_at	None	1061.95	530.699	0.499741	-1.02	25.8905	26.9969	0.0603724
AT1G19680	protein_coding	AT1G19680	RING/U-box superfamily protein	1832	1343.42	858.091	1419.58	735.656	-0.635445	0.00122298	-0.932783	4.9372e-07	0.0779839	0.938499	-0.219355	0.403683		1441.07	1416.24	1172.95	908.131	906.871	759.273	1493.73	1384.15	1380.86	663.148	626.483	917.337	32.1312	14.0624	2.2849	261140_at	None	977.639	488.595	0.49977	-1.79	345.512	412.992	0.257378
AT4G18240	protein_coding	SS4	starch synthase 4	3395	10.6236	9.27153	6.2665	17.5837	-0.166945	0.839082	1.23468	0.0329214	-0.593946	0.772276	0.807677	0.245004		8.04423	6.72799	17.0984	5.22773	13.6191	8.96779	8.10927	3.86274	6.8275	20.5855	23.9383	8.22724	0.0138	34.1059	0.000404622	254659_at	None	52.8053	26.3952	0.499858	1.51	303.673	250.871	-0.275577
AT3G02300	protein_coding	AT3G02300	Regulator of chromosome condensation (RCC1) family protein	2156	631.2	871.386	643.069	754.356	0.457899	0.0199274	0.22639	0.241928	0.0260283	0.983109	-0.205481	0.412013		737.771	621.218	534.611	961.155	789.106	863.897	661.716	615.464	652.026	666.089	729.826	867.151	18.7207	25.697	0.728517	259125_at	None	806.571	403.296	0.500014	-12.45	501.783	532.04	0.0844688
AT2G32940	protein_coding	AGO6	Argonaute family protein	3123	6.78368	9.39409	6.79062	7.43929	0.367093	0.661465	0.0866443	0.902396	0.0227966	0.997585	-0.257652	0.78117		2.29835	11.2133	6.83938	9.70864	8.01122	10.4624	3.24371	10.3006	6.8275	12.4984	8.17406	1.64545	0.086	0.6993	0.12298	None	None	69.1431	34.6049	0.500483	NA	31.7009	39.2817	0.309333
AT1G15060	protein_coding	AT1G15060	alpha/beta hydrolase family protein	2855	249.775	442.603	197.84	309.469	0.807982	0.000219633	0.628684	0.00477955	-0.327288	0.597852	-0.506587	0.0602535		286.145	252.3	210.881	526.507	336.471	464.83	217.328	191.85	184.343	322.752	287.26	318.394	4.1873	21.3804	0.195848	262604_at	None	393.689	197.044	0.500508	-1.96	405.351	354.062	-0.195172
AT5G37050	protein_coding	AT5G37050	sorting nexin	749	82.1647	31.9393	168.663	32.2645	-1.30784	4.48517e-06	-2.29787	1.71179e-18	1.00227	0.0118769	0.012238	0.982889		63.2047	82.9786	100.311	26.8855	36.0505	32.8819	165.429	154.51	186.049	24.2615	33.8639	38.668	0.8944	0.3147	2.84207	249648_at	None	82.9923	41.5942	0.501181	NA	51.899	52.4581	0.0154595
AT1G64850	protein_coding	AT1G64850	Calcium-binding EF hand family protein	906	10.1755	12.1517	17.8132	24.8679	0.207622	0.768681	0.458895	0.349944	0.68356	0.634027	0.934833	0.106457		5.74588	17.9413	6.83938	11.9491	8.81235	15.6936	16.2185	16.7386	20.4825	22.0559	34.4478	18.0999	3.0081	59.1022	0.0508966	262877_at	None	294.751	147.733	0.501212	-5.32	1624.21	1319.5	-0.299748
AT2G36835	protein_coding	AT2G36835	hypothetical protein	859	10.9973	32.5067	13.8027	44.025	1.33825	0.011031	1.50097	0.00270141	0.233817	0.93018	0.396545	0.547379		12.6409	10.092	10.2591	29.1259	28.0393	40.355	8.10927	2.57516	30.7238	25.7319	57.8023	48.5407	0.6744	78.1637	0.00862805	263842_at	None	82.1842	41.1973	0.50128	-2.93	1661.22	1647.73	-0.0117674
AT2G36900	protein_coding	MEMB11	membrin 11	1881	934.388	951.626	1324	1019.3	0.0259257	0.925082	-0.371836	0.0319687	0.494756	0.101515	0.0969938	0.709065		943.474	1001.35	858.342	959.661	946.126	949.091	1316.94	1187.15	1467.91	901.353	948.774	1207.76	45.1606	17.8893	2.52445	263839_at	None	1322	662.718	0.501301	-1.25	306.368	449.843	0.554158
AT1G34780	protein_coding	APRL4	APR-like 4	1579	1971.07	1386.69	2602.12	1323.36	-0.502024	0.00095207	-0.965419	6.91514e-12	0.39601	0.143116	-0.0673849	0.771394		1914.53	2001.58	1997.1	1451.81	1368.32	1339.94	2471.7	2409.06	2925.58	1316.74	1200.42	1452.93	46.2893	15.3406	3.01744	262413_at	None	1187.31	595.376	0.501451	-7.75	315.206	246.845	-0.352691
AT5G02420	protein_coding	AT5G02420	cyclin-dependent kinase inhibitor SMR3-like protein	820	39.8221	40.5088	40.5605	50.9124	0.0259626	0.960542	0.312169	0.362804	0.0238179	0.993295	0.310024	0.4654		48.2654	37.004	34.1969	52.2773	29.6415	39.6077	35.6808	39.915	46.0856	44.1119	50.2121	58.4134	3.5777	3.3495	1.06813	251019_at	None	106.272	53.3235	0.501765	1.1	47.7419	45.3814	-0.0731539
AT4G38740	protein_coding	ROC1	rotamase CYP 1	1236	57.5969	137.353	64.5453	154.772	1.20125	3.82515e-05	1.2188	2.23611e-05	0.151649	0.913993	0.169198	0.679003		72.3981	63.9159	36.4767	142.642	116.964	152.452	64.8741	55.366	73.3956	124.984	196.177	143.154	6.2915	331.83	0.01896	252973_s_at	None	441.95	221.841	0.501959	-6.03	3502.1	4078.65	0.219871
AT4G27640	protein_coding	AT4G27640	ARM repeat superfamily protein	3650	85.5039	38.8568	74.1966	45.0621	-1.08904	0.000237793	-0.68575	0.0222842	-0.198417	0.877288	0.204873	0.637631		86.1882	108.769	61.5544	43.3155	33.6471	39.6077	84.3364	73.3921	64.8613	37.4951	50.7959	46.8953	1.5284	23.2765	0.0656628	253881_at	None	125.095	62.8075	0.502077	NA	368.939	447.299	0.277857
AT2G21600	protein_coding	RER1B	endoplasmatic reticulum retrieval protein 1B	1119	422.671	400.135	424.278	322.574	-0.0775598	0.787626	-0.387377	0.0581255	0.00309356	0.999707	-0.306724	0.238487		480.356	413.771	373.886	411.497	418.987	369.921	424.926	373.398	474.511	277.17	298.937	391.617	16.3481	38.0693	0.42943	263516_at	None	803.141	403.288	0.502139	-2.44	836.686	864.078	0.0464752
AT1G71880	protein_coding	SUC1	sucrose-proton symporter 1	2210	113.655	119.616	136.922	276.999	0.0692611	0.889294	0.969728	0.00254017	0.253613	0.843804	1.15408	0.00319736	≥ 2x up	112.619	115.497	112.85	117.25	103.345	138.253	155.698	128.758	126.309	377.892	322.291	130.813	11.2795	50.9795	0.221256	260143_at	None	273.127	137.159	0.50218	-47.97	401.559	99.0922	-2.01877
AT5G40950	protein_coding	RPL27	ribosomal protein large subunit 27	950	11.0066	16.3019	11.966	45.5352	0.453575	0.518437	1.66335	0.00192965	0.093009	0.979447	1.30279	0.0434098		11.4918	7.84932	13.6788	6.72136	27.2382	14.9463	8.10927	9.01307	18.7756	33.8191	80.5728	22.2135	0.0782	189.224	0.000413267	249331_at	None	62.8073	31.548	0.502298	-1.77	5119.75	4677.06	-0.130472
AT2G06850	protein_coding	XTH4	xyloglucan endotransglucosylase/hydrolase 4	1615	32.9673	23.4531	19.1839	69.5469	-0.428	0.494301	1.62176	0.000970889	-0.658648	0.66158	1.39112	0.0192494		17.2376	24.6693	56.9948	11.9491	24.0337	34.3765	19.4622	19.3137	18.7756	94.8405	85.8276	27.9726	0	134.817	0	266215_at	None	81.2537	40.8271	0.502465	-1.71	5432.2	2905.22	-0.90289
AT4G33220	protein_coding	PME44	pectin methylesterase 44	3570	9.08513	6.13862	9.1212	16.8368	-0.478788	0.479748	0.798027	0.132001	0.00427262	1	1.28109	0.039982		8.04423	10.092	9.11917	5.97455	7.2101	5.23121	8.10927	9.01307	10.2413	11.7632	23.9383	14.809	0.1125	52.5594	0.00214044	253372_at	None	35.7609	17.9749	0.502643	1.43	1328.32	550.375	-1.27112
AT4G19860	protein_coding	AT4G19860	alpha/beta-Hydrolases superfamily protein	1961	806.4	666.757	983.289	616.438	-0.26953	0.238234	-0.662161	0.000601298	0.280515	0.601358	-0.112116	0.704278		887.164	825.3	706.736	710.971	737.033	552.266	1023.39	934.784	991.695	550.663	554.084	744.565	17.8221	60.8038	0.293108	254547_at	None	1041.8	523.672	0.50266	-12.45	501.334	1787.57	1.83416
AT2G39700	protein_coding	EXPA4	expansin A4	1500	95519.1	41196.5	95258.5	26519.1	-1.191	3.73917e-10	-1.81083	5.6914e-23	-0.0038725	0.999357	-0.623707	0.0109437		102777	92895.6	90885.1	40413.3	47199.7	35976.5	89961	95484.4	100330	32232.5	20166.6	27158.1	1971.66	35.6442	55.315	267590_at	None	8821.14	4434.9	0.502758	-74.5	326.14	212.712	-0.616593
AT1G26230	protein_coding	Cpn60beta4	TCP-1/cpn60 chaperonin family protein	2315	0.373777	5.97985	2.53692	9.5084	1.72006	0.022705	1.34328	0.05648	0.922213	0.669601	0.545436	0.566534		0	1.12133	0	2.98727	11.2157	3.73658	1.62185	2.57516	3.41375	10.2928	15.7643	2.46817	0.01	9.3221	0.00107272	245876_at	None	46.5236	23.3919	0.502797	-1.17	370.173	294.605	-0.329417
AT5G66030	protein_coding	ATGRIP	Golgi-localized GRIP domain-containing protein	3084	642.599	434.767	507.158	281.832	-0.551345	0.0154426	-0.832006	0.000100172	-0.33108	0.555516	-0.611741	0.0233427		744.666	624.582	558.549	418.965	463.85	421.486	551.43	611.601	358.444	280.846	266.825	297.826	7.5056	28.732	0.261228	247082_at	None	219.778	110.543	0.502975	-9.65	298.789	279.4	-0.0967925
AT5G57660	protein_coding	COL5	CONSTANS-like 5	1564	14.0711	7.22488	6.0621	17.5765	-0.77298	0.261342	1.25214	0.0398497	-0.959973	0.539587	1.06515	0.146364		18.3868	6.72799	17.0984	5.22773	11.2157	5.23121	3.24371	1.28758	13.655	17.6447	26.8576	8.22724	0	60.7237	0	247921_at	None	56.1458	28.2569	0.503277	1.33	1672.63	2669.76	0.674592
AT1G78370	protein_coding	GSTU20	glutathione S-transferase TAU 20	1147	6.01757	2.27749	3.07754	19.9048	-0.91717	0.244334	1.98514	0.00274765	-0.60066	0.810687	2.30164	0.00427149	≥ 2x up	0	11.2133	6.83938	1.49364	1.60224	3.73658	3.24371	2.57516	3.41375	14.704	36.7833	8.22724	0	452.774	0	260745_at	None	64.441	32.4435	0.50346	-1.05	2266.54	2157.13	-0.0713784
AT4G31490	protein_coding	AT4G31490	Coatomer, beta subunit	4052	95.4697	88.91	87.7456	72.8502	-0.0982644	0.817596	-0.255506	0.418548	-0.113479	0.944601	-0.27072	0.503626		116.067	107.648	62.6943	83.6436	88.9246	94.1618	108.664	91.4182	63.1544	61.7566	89.3308	67.4634	1.4465	26.4489	0.0546904	None	253528_s_at	280.91	141.471	0.503618	NA	984.457	763.14	-0.367379
AT4G31480	protein_coding	AT4G31480	Coatomer, beta subunit	4400	474.846	482.95	411.909	394.958	0.0236352	0.958328	-0.0607396	0.844532	-0.195487	0.86412	-0.279862	0.457378		567.693	503.478	353.368	516.798	480.673	451.379	525.481	476.405	233.842	372.745	399.945	412.185	7.8432	40.4797	0.193756	None	253528_s_at	280.91	141.471	0.503618	NA	984.457	763.14	-0.367379
AT1G21460	protein_coding	SWEET1	Nodulin MtN3 family protein	1308	8.72682	13.4688	3.96427	23.648	0.539868	0.387988	2.07037	0.000135302	-0.781475	0.644465	0.749024	0.213459		11.4918	7.84932	6.83938	12.6959	12.0168	15.6936	1.62185	5.15032	5.12063	24.2615	32.6962	13.9863	0.1167	18.43	0.00633207	260876_at	None	123.953	62.4291	0.503653	1.58	914.315	1538.17	0.750452
AT3G11160	protein_coding	AT3G11160	transmembrane protein	746	109.463	165.41	105.105	141.265	0.582048	0.0154443	0.410084	0.086435	-0.053763	0.971325	-0.225727	0.4544		108.023	115.497	104.87	171.021	135.39	189.818	110.286	109.444	95.585	122.043	137.207	164.545	5.0234	0.022	228.336	None	None	100.805	50.7865	0.50381	NA	17.8753	19.1452	0.0990101
AT2G42780	protein_coding	AT2G42780	transcription elongation factor B polypeptide	1401	2835.69	1503.81	3494.83	1180.9	-0.895685	2.09449e-05	-1.53217	1.50647e-14	0.294813	0.616706	-0.341675	0.216889		2907.42	2794.36	2805.29	1501.1	1737.63	1272.68	3109.09	3029.68	4345.7	1097.65	1007.74	1437.3	43.1906	13.0654	3.30572	263983_at	None	1519.03	765.67	0.504052	1.22	334.87	381.113	0.186619
AT3G10540	protein_coding	AT3G10540	3-phosphoinositide-dependent protein kinase	2180	3348.79	2258.65	3912.23	2093.89	-0.558172	0.00532164	-0.88608	1.88677e-06	0.220306	0.718128	-0.107601	0.713361		3799.18	3546.77	2700.41	2377.12	2338.48	2060.35	4331.97	3678.62	3726.11	1837.99	1948.34	2495.32	86.8153	8.2726	10.4943	258964_at	None	1254.56	632.396	0.504077	-7.86	144.725	94.9358	-0.608286
AT2G36990	protein_coding	SIGF	RNApolymerase sigma-subunit F	2044	429.828	131.176	436.028	101.47	-1.67064	2.28532e-14	-2.05148	4.80749e-21	0.0206677	0.990688	-0.36017	0.247367		339.007	424.985	525.492	113.516	163.429	116.581	407.085	477.693	423.305	93.3701	97.5048	113.536	3.6837	45.1686	0.0815544	263846_at	None	178.343	89.9236	0.504218	-6.61	831.51	635.442	-0.387974
AT3G59020	protein_coding	AT3G59020	ARM repeat superfamily protein	4109	19.2545	15.0534	16.3773	30.6281	-0.318403	0.60727	0.790262	0.0944817	-0.175092	0.947642	0.933574	0.0966199		11.4918	28.0333	18.2383	11.2023	16.0224	17.9356	17.8404	24.464	6.8275	31.6135	39.7026	20.5681	0.0773	28.3328	0.00272829	251495_at	None	88.9783	44.8931	0.50454	1.71	681.079	702.528	0.0447341
AT1G18410	protein_coding	AT1G18410	P-loop containing nucleoside triphosphate hydrolases superfamily protein	3998	2267.02	2447.78	1941.38	1558.69	0.108674	0.696271	-0.311379	0.129251	-0.219061	0.737698	-0.639114	0.010215		2440.85	2404.14	1956.06	2741.57	2155.82	2445.96	2264.11	2056.27	1503.76	1685.07	1386.67	1604.31	19.4156	0.0931	208.546	261716_at	None	769.652	388.396	0.504638	-3.89	21.4235	21.139	-0.0192885
AT4G26630	protein_coding	AT4G26630	DEK domain-containing chromatin associated protein	2983	82.5663	77.8765	50.4465	72.9331	-0.0808106	0.835294	0.497266	0.0850992	-0.666319	0.248883	-0.0882426	0.833886		68.9506	81.8572	96.8912	79.9095	74.5044	79.2154	50.2775	61.8039	39.2581	83.0774	76.4858	59.2361	0.6581	83.3866	0.00789216	253977_at	None	79.9214	40.3847	0.505305	-1.22	109.949	153.239	0.478947
AT1G32120	protein_coding	AT1G32120	serine/threonine-protein phosphatase 7 long form-like protein	3886	62213.8	23635.6	53318.5	13517.4	-1.36434	1.11649e-10	-1.9342	3.73974e-21	-0.217545	0.774218	-0.787401	0.00369505		62056.7	63144.4	61440.4	22763.8	29634.3	18508.8	56662.7	58470.3	44822.5	13684.2	10723.8	16144.3	315.639	3.0511	103.451	245788_at	None	79.9214	40.3847	0.505305	-1.33	109.949	153.239	0.478947
AT1G33170	protein_coding	AT1G33170	S-adenosyl-L-methionine-dependent methyltransferases superfamily protein	2388	165.287	325.489	153.785	281.16	0.927485	0.0060885	0.823566	0.0123745	-0.0963013	0.957742	-0.20022	0.67608		129.857	200.718	165.285	404.029	189.065	383.373	210.841	153.222	97.2919	295.55	325.795	222.135	4.4164	12.129	0.364119	261593_at	None	118.325	59.7968	0.50536	-14.48	253.032	170.354	-0.570783
AT4G30850	protein_coding	HHP2	heptahelical transmembrane protein2	1605	11927.4	8147.26	12723.8	5980	-0.539214	0.011238	-1.0681	3.39009e-08	0.0913626	0.92366	-0.437526	0.0898163		13470.6	11538.5	10773.2	8477.13	9153.62	6811.03	12201.2	11415.7	14554.5	5302.98	5295.04	7341.99	278.86	5.8668	47.5318	None	None	2033.74	1027.88	0.505414	NA	100.873	73.602	-0.454716
AT2G29340	protein_coding	AT2G29340	NAD-dependent epimerase/dehydratase family protein	1993	2.2767	4.0928	0	11.162	0.55479	0.532803	2.66579	8.92171e-05	-0.940069	0.658781	1.17093	0.151669		1.14918	1.12133	4.55959	2.24045	4.80673	5.23121	0	0	0	15.4392	8.17406	9.87269	0	23.1405	0	266265_at	None	56.7021	28.6583	0.505418	-1.03	859.911	770.079	-0.15918
AT2G39890	protein_coding	PROT1	proline transporter 1	2129	12884.5	7688.86	14895.7	6426.08	-0.72704	0.00149049	-1.18398	2.99686e-08	0.204248	0.798669	-0.252687	0.408188		15332.3	12867.3	10454	7793.05	8844.39	6429.16	16675.9	12958.2	15052.9	5631.62	5546.1	8100.54	347.264	17.6925	19.6278	267358_at	None	4225.2	2136.74	0.505713	-231.18	298.257	420.604	0.49591
AT4G15475	protein_coding	AT4G15475	F-box/RNI-like superfamily protein	2116	79.4833	52.665	90.173	62.068	-0.573353	0.0469509	-0.525196	0.0506198	0.179051	0.879408	0.227209	0.540851		78.144	94.1919	66.114	53.0241	49.6696	55.3014	100.555	96.5686	73.3956	51.4639	64.8086	69.9315	1.9983	11.1478	0.179255	245344_at	None	168.508	85.3001	0.506207	1.87	409.232	348.876	-0.230202
AT1G50660	protein_coding	AT1G50660	actin cytoskeleton-regulatory complex pan-like protein	3001	7.59311	31.2106	4.50489	27.4867	1.82843	5.37494e-05	2.15756	1.18521e-05	-0.495415	0.806505	-0.166291	0.778329		9.19341	5.60666	7.97928	23.8982	36.8516	32.8819	3.24371	5.15032	5.12063	29.4079	29.1931	23.859	0.0961	27.3276	0.00351659	261853_at	None	44.9642	22.7767	0.506552	-1.33	373.226	249.097	-0.583343
AT3G21700	protein_coding	SGP2	Ras-related small GTP-binding family protein	1752	66028.9	42683.6	76466.1	33979.3	-0.620458	0.000417121	-1.15352	1.93504e-12	0.208707	0.69861	-0.32435	0.145178		66529.3	67293.4	64263.9	42962.2	46311.3	38777.5	71820.5	70276.2	87301.6	34106.6	28338.9	39492.4	1093.19	9.7701	111.891	257951_at	None	5144.23	2606.03	0.506593	-192.47	154.667	122.099	-0.341108
AT2G45060	protein_coding	AT2G45060	alanine-tRNA ligase	1387	399.076	415.294	429.362	345.319	0.0565758	0.831815	-0.308432	0.0948528	0.102255	0.897851	-0.262753	0.260333		452.775	407.043	337.409	423.446	428.6	393.835	437.9	397.863	452.322	306.578	346.814	382.567	11.9025	11.3363	1.04995	266136_at	None	571.669	289.727	0.506809	-12.93	246.052	245.206	-0.00496461
AT5G62880	protein_coding	RAC10	RAC-like 10	1333	3.40731	4.55481	4.70133	13.5761	0.26896	0.769977	1.25325	0.0484312	0.30138	0.923794	1.28567	0.0915493		2.29835	3.364	4.55959	3.73409	3.20449	6.72584	0	3.86274	10.2413	13.2336	19.2674	8.22724	0	15.0621	0	247405_at	None	65.5915	33.2467	0.506875	-1.14	357.739	314.828	-0.184345
AT2G43420	protein_coding	AT2G43420	3-beta hydroxysteroid dehydrogenase/isomerase family protein	2157	67.1301	102.087	78.2445	88.9056	0.587121	0.0329158	0.19249	0.488492	0.203641	0.851468	-0.19099	0.585357		75.8456	59.4306	66.114	116.504	88.1235	101.635	79.4708	63.0915	92.1713	94.1053	96.921	75.6906	1.2779	10.1437	0.12598	260550_at	None	130.288	66.0529	0.506977	-3.67	321.458	256.617	-0.325011
AT3G10570	protein_coding	CYP77A6	cytochrome P450, family 77, subfamily A, polypeptide 6	2096	4.17033	10.1763	5.18527	9.02883	1.01618	0.124781	0.649311	0.296991	0.221962	0.948959	-0.144907	0.875352		5.74588	4.48533	2.27979	14.1895	9.61347	6.72584	4.86556	3.86274	6.8275	5.88158	10.5095	10.6954	0.1214	8.7381	0.0138932	258962_at	None	69.7302	35.3854	0.507462	-1.09	91.4836	63.6805	-0.522663
AT1G79820	protein_coding	SGB1	Major facilitator superfamily protein	2764	60.6428	50.9038	65.9542	60.5441	-0.243121	0.484472	-0.107412	0.722942	0.113832	0.938766	0.249541	0.497746		63.2047	58.3093	60.4145	50.7836	48.8685	53.0594	66.496	63.0915	68.275	66.903	69.4795	45.2498	0.8888	9.8321	0.0903978	261397_at	None	230.744	117.115	0.507554	-2.23	270.48	485.304	0.843369
AT2G42080	protein_coding	AT2G42080	Chaperone DnaJ-domain superfamily protein	1195	592.669	599.603	750.6	594.267	0.0164232	0.963108	-0.327883	0.14926	0.330624	0.576165	-0.0136827	0.973426		655.03	608.883	514.093	668.402	574.405	556.003	770.38	566.536	914.885	553.604	516.717	712.479	23.9398	6.8916	3.47377	267587_at	None	800.162	406.13	0.507559	-23.84	139.851	148.639	0.087919
AT2G37250	protein_coding	ADK	adenosine kinase	1765	68.6437	77.4776	92.1033	98.909	0.167224	0.709139	0.105991	0.76537	0.397902	0.694613	0.336669	0.430762		89.6357	67.2799	49.0155	90.365	45.664	96.4037	94.0675	79.83	102.413	89.6941	117.356	89.6769	4.3622	26.4812	0.164728	265958_at	None	266.212	135.221	0.507944	-2.7	476.292	415.432	-0.197235
AT4G22580	protein_coding	AT4G22580	Exostosin family protein	1711	44.74	74.8008	31.2739	73.2769	0.705629	0.0413345	1.16778	0.000538539	-0.493863	0.624459	-0.0317118	0.953459		44.8179	39.2466	50.1554	73.935	81.7145	68.753	51.8993	18.0261	23.8963	66.1678	64.8086	88.8542	1.6272	16.7463	0.0971677	254320_at	None	84.7516	43.0498	0.507952	2.57	84.3777	46.8018	-0.850297
AT1G60060	protein_coding	AT1G60060	Serine/threonine-protein kinase WNK (With No Lysine)-like protein	1567	12.8817	4.87549	12.9859	15.5213	-1.01672	0.162318	0.21087	0.763596	0.0192533	0.998253	1.24685	0.121156		6.89506	10.092	21.658	4.48091	6.40898	3.73658	0	21.8889	17.0688	11.028	29.7769	5.75907	0	4.7534	0	263738_at	None	122.614	62.2856	0.507982	NA	78.6341	62.6011	-0.328967
AT1G31750	protein_coding	AT1G31750	proline-rich family protein	921	817.992	2081.94	737.05	1625.85	1.29533	4.08765e-06	1.09684	8.09242e-05	-0.144842	0.909098	-0.343328	0.36845		1034.26	724.38	695.337	2613.86	1324.26	2307.71	655.229	610.313	945.609	1302.04	1614.96	1960.55	133.077	3.3273	39.9956	246582_at	None	2125.71	1079.88	0.508007	-31.48	33.7058	50.3049	0.5777
AT5G20350	protein_coding	TIP1	Ankyrin repeat family protein with DHHC zinc finger domain-containing protein	2598	1975.74	1505.29	2252.61	1202.93	-0.386979	0.0348309	-0.893499	4.45057e-08	0.187002	0.735689	-0.319518	0.143456		2146.66	2093.53	1687.05	1600.43	1504.51	1410.93	2384.12	2414.21	1959.49	1168.96	1107	1332.81	40.0873	38.6547	1.03706	246119_at	None	1481.92	753.838	0.508691	-1.01	932.668	878.637	-0.0860957
AT1G66270	protein_coding	BGLU21	Glycosyl hydrolase superfamily protein	1988	40.8661	39.8387	54.0817	22.8828	-0.0359783	0.946276	-1.17356	0.000379477	0.37108	0.730019	-0.766499	0.0628573		40.2212	50.4599	31.9171	36.5941	44.0617	38.8604	51.8993	43.7778	66.5681	20.5855	19.2674	28.7953	1.1445	0	602.368	None	260130_s_at	40.6231	20.6648	0.508697	NA	15.4287	16.303	0.079516
AT3G43800	protein_coding	GSTU27	glutathione S-transferase tau 27	1046	4.18271	1.24519	2.28573	6.15901	-1.03011	0.206194	0.917347	0.202732	-0.481584	0.875815	1.46587	0.0949783		5.74588	2.24266	4.55959	1.49364	0	2.24195	0	5.15032	1.70688	4.41119	5.83861	8.22724	0.0524	46.9497	0.00111609	252712_at	None	179.354	91.2384	0.508707	1.4	590.761	379.594	-0.638116
AT1G54870	protein_coding	AT1G54870	NAD(P)-binding Rossmann-fold superfamily protein	1297	78.7419	106.665	75.5593	87.663	0.425586	0.12156	0.214692	0.424724	-0.0593047	0.97124	-0.270199	0.397207		73.5473	88.5852	74.0933	108.289	103.345	108.361	79.4708	72.1045	75.1025	70.579	106.847	85.5633	3.225	0	1697.37	256354_at	None	86.2718	43.8876	0.508712	-10.79	22.6098	25.1376	0.1529
AT3G22290	protein_coding	AT3G22290	Endoplasmic reticulum vesicle transporter protein	1788	8729.73	5021.55	10333.3	3895.53	-0.78336	6.20483e-05	-1.38194	6.53865e-14	0.238807	0.690154	-0.359771	0.152244		8778.56	8478.39	8932.23	5127.65	5573.41	4363.58	8920.19	9414.79	12665	3791.42	3327.42	4567.76	119.194	16.4875	7.22937	258448_at	None	277.911	141.388	0.508754	2.16	46.6231	45.1157	-0.0474167
AT1G35180	protein_coding	AT1G35180	TRAM, LAG1 and CLN8 (TLC) lipid-sensing domain containing protein	1010	1.14299	2.86537	2.50858	6.86504	0.657752	0.462951	1.03978	0.143569	0.56787	0.839517	0.949897	0.28169		1.14918	0	2.27979	1.49364	5.60786	1.49463	3.24371	2.57516	1.70688	7.35198	5.83861	7.40451	0	2.5082	0	None	245783_s_at	56.946	28.9799	0.508901	NA	319.814	393.496	0.299113
AT3G45900	protein_coding	AT3G45900	Ribonuclease P protein subunit P38-like protein	1966	41.759	109.413	31.2046	77.9101	1.32345	4.47576e-05	1.24357	0.000262978	-0.388188	0.749822	-0.46806	0.241815		57.4588	34.7613	33.057	126.212	70.4988	131.528	32.4371	27.0392	34.1375	81.607	84.6599	67.4634	2.6174	13.7678	0.19011	252552_at	None	194.801	99.1537	0.509	-3.04	435.114	401.285	-0.116765
AT5G24420	protein_coding	PGL5	6-phosphogluconolactonase 5	1321	25.8438	8.23974	43.0005	8.0832	-1.46383	0.00187059	-2.14872	7.37076e-07	0.669383	0.541462	-0.0155039	0.986525		36.7736	16.82	23.9378	2.98727	12.0168	9.7151	50.2775	36.0523	42.6719	8.08718	8.75792	7.40451	1.0594	7.2143	0.146847	249732_at	None	104.806	53.353	0.509065	-3.48	377.519	516.596	0.452488
AT3G05930	protein_coding	GLP8	germin-like protein 8	926	15614.7	13091.7	7592.21	6213.4	-0.242941	0.539723	-0.275713	0.389201	-0.993668	0.0389138	-1.02644	0.00647482	≥ 2x down	17543.3	13790.1	15510.6	13478.6	13850.6	11945.8	7162.1	3999.23	11615.3	5086.1	5770.3	7783.79	3779.56	4.5436	831.843	258748_at	None	11453	5832.33	0.50924	-272.62	61.0891	91.3743	0.580874
AT2G31890	protein_coding	RAP	RAP	2781	3.40731	2.81107	0.998152	6.81909	-0.165564	0.879781	1.41806	0.0523496	-0.726402	0.772532	0.857221	0.370593		0	2.24266	7.97928	3.73409	3.20449	1.49463	0	1.28758	1.70688	10.2928	9.34178	0.822724	0	27.0701	0	263471_at	None	102.492	52.2105	0.50941	1.13	605.116	748.575	0.306936
AT2G37290	protein_coding	AT2G37290	Ypt/Rab-GAP domain of gyp1p superfamily protein	3659	131.607	579.084	71.067	356.373	2.02042	6.51866e-10	2.17871	5.04338e-11	-0.823044	0.247469	-0.664757	0.116852		197.658	140.166	56.9948	617.619	491.889	627.745	98.9331	57.9411	56.3269	413.916	312.95	342.253	3.9941	0.1732	23.0606	None	None	35.9236	18.3061	0.509585	NA	13.3288	14.2076	0.0921207
AT4G32320	protein_coding	APX6	ascorbate peroxidase 6	1212	119.682	72.9827	117.193	60.3669	-0.694957	0.00344322	-0.930601	6.0731e-05	-0.0352261	0.980946	-0.270871	0.39375		118.365	127.832	112.85	76.9223	67.2943	74.7316	110.286	108.157	133.136	52.199	58.97	69.9315	3.5589	17.3334	0.20532	253477_at	None	170.619	86.9489	0.50961	1.4	354.066	425.118	0.263845
AT2G07360	protein_coding	AT2G07360	SH3 domain-containing protein	4083	671.544	663.872	553.65	462.041	-0.0158487	0.972632	-0.25364	0.390319	-0.26588	0.791249	-0.503671	0.16002		748.114	682.891	583.627	731.135	652.915	607.568	690.91	684.993	285.048	449.206	422.716	514.202	7.6469	26.4742	0.288843	265778_at|265779_at	None	747.442	381.098	0.509869	NA	608.378	689.679	0.180957
AT3G23400	protein_coding	FIB4	Plastid-lipid associated protein PAP / fibrillin family protein	1764	6.43775	6.8499	5.90389	18.3513	0.0609659	0.949624	1.34308	0.0215	-0.0626412	0.988802	1.21948	0.0767057		3.44753	5.60666	10.2591	6.72136	5.60786	8.22047	4.86556	7.72549	5.12063	8.82237	29.7769	16.4545	0	136.691	0	258295_at	None	81.827	41.7726	0.510499	-1.09	2386.97	2364.17	-0.0138508
AT5G15100	protein_coding	PIN8	Auxin efflux carrier family protein	1423	273.311	528.076	256.747	432.166	0.935693	1.84143e-07	0.741486	4.8667e-05	-0.0914372	0.918024	-0.285645	0.217353		310.278	267.998	241.658	589.986	483.077	511.164	253.009	230.477	286.755	405.094	427.386	464.016	11.339	0.0236	480.466	246544_at	None	832.481	424.993	0.510514	-17.25	35.5586	40.0375	0.171153
AT2G15560	protein_coding	AT2G15560	Putative endonuclease or glycosyl hydrolase	2208	263.871	250.361	261.045	199.643	-0.0744633	0.809514	-0.379808	0.0829069	-0.0165687	0.992808	-0.321914	0.24265		311.427	257.906	222.28	257.652	281.194	212.238	269.228	245.928	267.979	183.799	179.829	235.299	4.7535	12.542	0.379007	None	None	180.334	92.105	0.510746	NA	92.3554	102.301	0.147549
AT5G55830	protein_coding	AT5G55830	Concanavalin A-like lectin protein kinase family protein	2227	88.0281	8.45181	71.6247	9.1572	-3.08661	2.21965e-15	-2.69963	2.78975e-12	-0.282634	0.842142	0.104345	0.892851		128.708	85.2212	50.1554	8.215	10.4146	6.72584	77.849	82.4052	54.62	9.55757	10.5095	7.40451	0.6211	0.7341	0.84607	248055_at	None	70.6749	36.1016	0.510812	-1.32	46.697	58.3406	0.321172
AT1G28330	protein_coding	DYL1	dormancy-associated protein-like 1	1564	4.95811	4.30504	2.71493	11.6069	-0.140254	0.891938	1.38467	0.0440126	-0.447426	0.881706	1.0775	0.204791		6.89506	0	7.97928	6.72136	3.20449	2.98926	0	6.4379	1.70688	14.704	15.1804	4.93634	0.0226	130.901	0.000172649	245668_at	None	93.0983	47.5721	0.510988	1.93	143.468	267.415	0.898354
AT4G34270	protein_coding	AT4G34270	TIP41-like family protein	1317	2.26741	5.03508	1.9963	13.4257	0.755703	0.342053	1.96998	0.0025458	-0.0372719	0.995268	1.17701	0.123825		2.29835	3.364	1.1399	3.73409	2.40337	8.96779	0	2.57516	3.41375	13.2336	16.3481	10.6954	0.1309	15.829	0.00826963	253287_at	None	127.358	65.0799	0.511001	-2.44	436.282	473.13	0.116976
AT4G12880	protein_coding	ENODL19	early nodulin-like protein 19	923	13.2493	10.3729	7.80721	17.9722	-0.289979	0.70806	0.998876	0.0863521	-0.610452	0.759748	0.678403	0.346311		11.4918	14.5773	13.6788	8.215	7.2101	15.6936	1.62185	6.4379	15.3619	25.7319	21.6029	6.58179	0.0326	76.7633	0.000424682	254789_at	None	49.7335	25.4175	0.511075	-1.19	781.55	996.778	0.350933
AT1G14400	protein_coding	UBC1	ubiquitin carrier protein 1	1642	522.11	543.171	656.125	514.596	0.0555195	0.873233	-0.339748	0.148563	0.318834	0.622665	-0.0764333	0.838249		573.439	548.331	444.56	546.671	567.195	515.648	609.817	498.294	860.265	430.091	511.462	602.234	39.6756	145.821	0.272084	261484_at	None	1097.01	560.669	0.511086	-10.55	1462.57	2053.78	0.489776
AT3G22680	protein_coding	RDM1	RNA-DIRECTED DNA METHYLATION 1	2778	3.78418	5.05285	9.51215	12.1721	0.282123	0.740776	0.361653	0.542856	0.984435	0.515289	1.06396	0.125021		3.44753	4.48533	3.41969	4.48091	3.20449	7.47316	9.73112	5.15032	13.655	12.4984	11.6772	12.3409	0.6002	9.7308	0.0616804	258318_at	None	44.7284	22.8658	0.511215	-1.63	277.104	300.328	0.116112
AT3G61910	protein_coding	NAC066	NAC domain protein 66	1241	50.773	45.4785	67.0478	39.7834	-0.15321	0.718556	-0.707247	0.021121	0.371575	0.70105	-0.182462	0.682783		55.1605	52.7026	44.456	45.5559	51.2718	39.6077	51.8993	55.366	93.8781	36.7599	41.4541	41.1362	2.0825	0.0128	162.695	251303_at	None	61.7479	31.5693	0.511261	NA	61.0197	70.6033	0.210461
AT2G34720	protein_coding	NF-YA4	nuclear factor Y, subunit A4	1486	20.4191	33.1114	17.4954	30.1406	0.652451	0.106868	0.741569	0.0586972	-0.211631	0.90811	-0.122513	0.81912		16.0885	25.7906	19.3782	34.3536	32.846	32.1346	17.8404	14.1634	20.4825	29.4079	33.8639	27.1499	0.4649	60.9445	0.00762825	None	None	108.886	55.7074	0.511611	NA	370.139	348.891	-0.0852893
AT5G56360	protein_coding	PSL4	calmodulin-binding protein	2453	80.3948	105.65	64.277	104.11	0.382408	0.213339	0.661023	0.0174505	-0.295231	0.76198	-0.0166161	0.971787		88.4866	71.7652	80.9326	100.82	91.328	124.802	66.496	78.5424	47.7925	109.544	119.692	83.0951	1.4047	24.9116	0.0563874	247990_at	None	106.361	54.4508	0.511945	-4.28	622.135	675.318	0.11834
AT1G67480	protein_coding	AT1G67480	Galactose oxidase/kelch repeat superfamily protein	2093	27329	19313.6	26685.5	15556.7	-0.491219	0.0216623	-0.763643	0.000100172	-0.0336801	0.979447	-0.306105	0.245964		26857.4	27764.2	27365.5	19152.2	20984.6	17804	30114.6	29696.8	20245.2	14651	13303.9	18715.3	512.553	42.4979	12.0607	264229_at	None	5040.3	2580.92	0.512056	-302.74	918.48	544.874	-0.753327
AT5G04540	protein_coding	MTM2	Myotubularin-like phosphatases II superfamily	3150	1868.81	1378.66	1683.67	928.749	-0.428253	0.086477	-0.838376	0.000152125	-0.14622	0.88036	-0.556344	0.0509361		1901.89	1935.42	1769.12	1434.64	1409.98	1291.36	2028.94	1931.37	1090.69	921.938	828.499	1035.81	20.256	9.3512	2.16614	250833_at	None	847.026	433.971	0.512347	-2.04	249.672	208.911	-0.257145
AT2G37550	protein_coding	AGD7	ARF-GAP domain 7	1901	1155.69	1051.69	1102.12	833.368	-0.134362	0.538241	-0.397576	0.0193268	-0.0684988	0.938499	-0.331713	0.121333		1183.65	1226.74	1056.68	1073.92	1132.79	948.343	1188.82	992.725	1124.83	746.226	802.809	951.069	45.7764	40.989	1.1168	267179_at	None	733.256	376.049	0.512848	-8.69	233.742	183.899	-0.346001
AT5G42320	protein_coding	AT5G42320	Zn-dependent exopeptidases superfamily protein	1703	8.71754	9.90991	8.15138	13.2363	0.152762	0.852122	0.614102	0.285655	-0.0760433	0.98458	0.385297	0.606026		8.04423	7.84932	10.2591	11.2023	8.81235	9.7151	6.48741	7.72549	10.2413	11.7632	22.1867	5.75907	0.2427	13.7731	0.0176213	249248_at	None	105.122	53.9186	0.512914	-2.5	446.522	289.108	-0.627124
AT2G32580	protein_coding	AT2G32580	transmembrane protein, putative (DUF1068)	1162	8.71754	7.11744	3.28389	15.6241	-0.236707	0.771518	1.66586	0.00575005	-0.92829	0.577293	0.974279	0.162969		5.74588	6.72799	13.6788	4.48091	6.40898	10.4624	0	6.4379	3.41375	16.9096	19.2674	10.6954	0.0212	49.1255	0.000431548	267060_at	None	46.1013	23.665	0.513327	-1.28	630.14	577.891	-0.124876
AT1G48430	protein_coding	AT1G48430	Dihydroxyacetone kinase	2316	3.03354	4.60812	2.27583	8.58574	0.348878	0.729345	1.18524	0.104973	-0.210737	0.957742	0.62562	0.528674		0	1.12133	7.97928	5.97455	5.60786	2.24195	0	0	6.8275	11.028	12.2611	2.46817	0.011	35.1312	0.000313112	261294_at	None	36.2529	18.6139	0.513445	4.54	154.999	177.951	0.199222
AT3G02690	protein_coding	AT3G02690	nodulin MtN21 /EamA-like transporter family protein	1458	3.78418	5.33716	3.61816	12.6013	0.337722	0.708638	1.3796	0.0341587	-0.0292713	0.997241	1.0126	0.198212		1.14918	3.364	6.83938	7.46818	4.80673	3.73658	4.86556	2.57516	3.41375	16.1744	17.5158	4.11362	3.8589	49.4705	0.0780041	258495_at	None	50.2704	25.8147	0.513517	-1.68	1066.91	1164.11	0.125783
AT4G02290	protein_coding	GH9B13	glycosyl hydrolase 9B13	2326	19.718	70.3877	23.336	122.95	1.69534	4.63581e-06	2.21741	4.82906e-10	0.250902	0.889611	0.772978	0.0637335		19.536	16.82	22.7979	69.4541	73.7033	68.0057	19.4622	33.4771	17.0688	115.426	176.91	76.5133	0.0121	16.6716	0.000725785	255517_at	None	77.639	39.8803	0.513663	-1.3	233.134	180.051	-0.372754
AT2G28440	protein_coding	AT2G28440	proline-rich family protein	1056	1148.27	1615.44	986.313	1177.59	0.4818	0.0372799	0.250596	0.263132	-0.215331	0.773065	-0.446535	0.101335		1314.66	1051.81	1078.34	1731.12	1630.28	1484.92	930.944	853.666	1174.33	907.969	1163.64	1461.16	66.3188	2.1945	30.2205	265275_at	None	1215.56	624.773	0.513978	-15.23	38.1602	53.482	0.486986
AT3G44100	protein_coding	AT3G44100	MD-2-related lipid recognition domain-containing protein	949	7.97618	5.90761	3.27399	13.8221	-0.349177	0.665779	1.61456	0.00889925	-0.92522	0.591828	1.03852	0.146839		8.04423	4.48533	11.399	5.22773	8.01122	4.48389	0	1.28758	8.53438	16.1744	14.5965	10.6954	0.0757	78.4621	0.000964797	252669_at	None	107.258	55.1413	0.514099	1.04	871.71	792.33	-0.137747
AT1G74780	protein_coding	AT1G74780	Nodulin-like / Major Facilitator Superfamily protein	2102	3626.27	1978.81	4416.56	1843.21	-0.860006	1.89273e-06	-1.24117	6.80272e-13	0.279903	0.551337	-0.101263	0.715889		3829.06	3885.42	3164.35	2138.14	2031.65	1766.65	4839.61	4270.91	4139.17	1726.98	1588.69	2213.95	79.6168	5.2774	15.0864	262216_at	None	2011.42	1034.63	0.514378	1.07	371.98	387.667	0.0595919
AT5G54310	protein_coding	AGD5	ARF-GAP domain 5	1932	10336.6	6210.83	11329.1	4352.57	-0.72159	0.000257321	-1.35505	2.09748e-13	0.129792	0.879408	-0.50367	0.0407054		9803.62	9596.36	11609.8	6162.74	6776.69	5693.05	9732.74	10536.3	13718.2	4095.05	3791.01	5171.64	116.585	47.5084	2.45398	248180_at	None	2101.1	1081.32	0.514646	-79.73	574.902	479.885	-0.260627
AT4G17470	protein_coding	AT4G17470	alpha/beta-Hydrolases superfamily protein	1670	12.8941	2.56213	0.568958	0.663482	-1.59728	0.0390166	-0.116174	0.888428	-2.32901	0.0441038	-0.847902	0.391287		22.9835	15.6986	0	2.98727	3.20449	1.49463	0	0	1.70688	0	1.16772	0.822724	0	6.1172	0	245422_at	None	77.9707	40.1365	0.514764	NA	56.2379	63.0368	0.164653
AT5G01410	protein_coding	RSR4	Aldolase-type TIM barrel family protein	1775	3038.63	3998.14	3886.39	4765.23	0.386185	0.130107	0.286967	0.220091	0.34614	0.551946	0.246922	0.426072		3439.48	3321.39	2355.03	4352.46	3748.45	3893.51	4054.63	3547.29	4057.24	3686.28	4346.85	6262.57	243.3	246.593	0.986644	251091_at	None	3182.88	1638.94	0.514924	-107.45	4072.95	2456.89	-0.729241
[truncated: 13,172 more rows]
