# Supplementary material for: A comparison of heat-stress transcriptome changes between wild-type Arabidopsis pollen and a heat-sensitive mutant harboring a knockout of cyclic nucleotide-gated cation channel 16 (cngc16)
Source: BMC Genomics. 2018 Jul 24;19:549. doi: 10.1186/s12864-018-4930-4 (PMC6057101; doi:10.1186/s12864-018-4930-4)
Supplement: Supplementary file 7 — RNA-Seq validation using real-time Q-PCR. a. Comparison of expression values obtained from Q-PCR and RNA-Seq normalized to WT control (normal). The analysis was performed on two different reference genes separately (CYCP2 (AT3G21870) and UBQ7 (AT2G35635)). b. Primer sequences used for real-time Q-PCR. (XLSX 16 kb) [file 12864_2018_4930_MOESM7_ESM.xlsx]

## Sheet: 7a
Additional file 7. RNA-Seq validation using real-time Q-PCR. a. Comparison of expression values obtained from Q-PCR and RNA-Seq normalized to WT control (normal). The analysis was performed on two different reference genes separately (CYCP2 (AT3G21870) and UBQ7 (AT2G35635)).
Test Gene Name	Test Gene ID	Test Gene / Reference Gene	Condition Comparison	Lable for Condition Comparison normalized to WT control (normal)	RNA-Seq ratio	Q-PCR ratio	RNA-Seq and Q-PCR changes in same direction	RNA-Seq comparison significant at ≥2-fold change with p-value ≤0.01
LTP6	AT3G08770	LTP6/CYCP2	WT-Heat/WT-control (normal)	WT-Heat	2.60171	3.15265	Yes	Yes
LTP6	AT3G08770	LTP6/CYCP2	cngc16-Heat/WT-control (normal)	cngc16-Heat	0.892315	0.474162	Yes	Yes
LTP6	AT3G08770	LTP6/CYCP2	cngc16-control (normal)/WT-control (normal)	cngc16-control (normal)	4.88864	1.8707	Yes	No
LTP6	AT3G08770	LTP6/UBQ7	WT-Heat/WT-control (normal)	WT-Heat	2.28648	2.63568	Yes	Yes
LTP6	AT3G08770	LTP6/UBQ7	cngc16-Heat/WT-control (normal)	cngc16-Heat	0.630179	0.419663	Yes	Yes
LTP6	AT3G08770	LTP6/UBQ7	cngc16-control (normal)/WT-control (normal)	cngc16-control (normal)	3.05538	2.35565	Yes	No
DELTA-VPE	AT3G20210	DELTA-VPE/CYCP2	WT-Heat/WT-control (normal)	WT-Heat	5.35744	21.8876	Yes	Yes
DELTA-VPE	AT3G20210	DELTA-VPE/CYCP2	cngc16-Heat/WT-control (normal)	cngc16-Heat	0.752006	0.766683	Yes	No
DELTA-VPE	AT3G20210	DELTA-VPE/CYCP2	cngc16-control (normal)/WT-control (normal)	cngc16-control (normal)	1.32757	3.12864	Yes	No
DELTA-VPE	AT3G20210	DELTA-VPE/UBQ7	WT-Heat/WT-control (normal)	WT-Heat	4.70831	18.2985	Yes	Yes
DELTA-VPE	AT3G20210	DELTA-VPE/UBQ7	cngc16-Heat/WT-control (normal)	cngc16-Heat	0.531089	0.678562	Yes	No
DELTA-VPE	AT3G20210	DELTA-VPE/UBQ7	cngc16-control (normal)/WT-control (normal)	cngc16-control (normal)	0.829729	3.93969	No	No
NAC105	AT5G66300	NAC105/CYCP2	WT-Heat/WT-control (normal)	WT-Heat	0.0259917	0.010596	Yes	No
NAC105	AT5G66300	NAC105/CYCP2	cngc16-Heat/WT-control (normal)	cngc16-Heat	2.25288	0.708697	No	No
NAC105	AT5G66300	NAC105/CYCP2	cngc16-control (normal)/WT-control (normal)	cngc16-control (normal)	7.04293	1.27713	Yes	No
NAC105	AT5G66300	NAC105/UBQ7	WT-Heat/WT-control (normal)	WT-Heat	0.0228425	0.00885845	Yes	No
NAC105	AT5G66300	NAC105/UBQ7	cngc16-Heat/WT-control (normal)	cngc16-Heat	1.59105	0.627242	No	No
NAC105	AT5G66300	NAC105/UBQ7	cngc16-control (normal)/WT-control (normal)	cngc16-control (normal)	4.40181	1.6082	Yes	No
MYB29	AT5G07690	MYB29/CYCP2	WT-Heat/WT-control (normal)	WT-Heat	0.64	0.54	Yes	No
MYB29	AT5G07690	MYB29/CYCP2	cngc16-Heat/WT-control (normal)	cngc16-Heat	10.12	7.15	Yes	Yes
MYB29	AT5G07690	MYB29/CYCP2	cngc16-control (normal)/WT-control (normal)	cngc16-control (normal)	0	1.03	not clear	No
MYB29	AT5G07690	MYB29/UBQ7	WT-Heat/WT-control (normal)	WT-Heat	0.565713	0.449546	Yes	No
MYB29	AT5G07690	MYB29/UBQ7	cngc16-Heat/WT-control (normal)	cngc16-Heat	7.1463	6.32717	Yes	Yes
MYB29	AT5G07690	MYB29/UBQ7	cngc16-control (normal)/WT-control (normal)	cngc16-control (normal)	0	1.29259	not clear	No

## Sheet: 7b
Additional file 7b. Primer sequences used for real-time Q-PCR.
Gene ID	Symbol	Primer number	Forward primer	Reverse primer
AT3G08770	LTP6	2502 a+br	CCTTACAAGTTCAGCCCTTCC	CAACTAGCAAACCAATGCCCTC
AT3G20210	DELTAVPE	2504 c+dr	AGATTCAAAAAGCTCCAATGG	TTCGTCAAGCAATTTCTTCTG
AT5G66300	NAC105	2505 c+dr	GAAGAAGGATGGGTAGTGTGT	CGTAGAATAAGCAGTTCGGAT
AT5G07690	MYB29	2507 a+br	TCGCAATCGGGTTCCATCTC	GTGTCTCGTCACTGCTGGTT
AT3G21870	CYCP2;1	2508 a+br	ACAACATGGCCCATTAACGAAA	GTGAAACGCCTCCAAGCTCT
AT2G35635	UBQ7	2509 a+br	ACTATTCCCCATCGCACAGAC	TTTTGCCGGTGAGGGTTTTG
