# Supplementary material for: A comparison of heat-stress transcriptome changes between wild-type Arabidopsis pollen and a heat-sensitive mutant harboring a knockout of cyclic nucleotide-gated cation channel 16 (cngc16)
Source: BMC Genomics. 2018 Jul 24;19:549. doi: 10.1186/s12864-018-4930-4 (PMC6057101; doi:10.1186/s12864-018-4930-4)
Supplement: Supplementary file 8 — Predicted targets for HS-modulated microRNAs. Target predictions for microRNAs were conducted with psRNATarget (http://plantgrn.noble.org/psRNATarget/, Dia and Zhao 2011 (PMCID: PMC3125753 [28])) using Arabidopsis thaliana unigene library (2017 update). MIR156A and C have the same targets. ND stands for not detected in current pollen transcriptome study. NA stands for not applicable because no target was predicted using psTarget. (XLSX 57 kb) [file 12864_2018_4930_MOESM8_ESM.xlsx]

## Sheet: Additional file 8
Additional file 8. Predicted targets for HS-modulated microRNAs. Target predictions for microRNAs were conducted with psRNATarget (http://plantgrn.noble.org/psRNATarget/, Dia and Zhao 2011 (PMCID: PMC3125753 [28])) using Arabidopsis thaliana unigene library (2017 update). MIR156A and C have the same targets. ND stands for not detected in current pollen transcriptome study. NA stands for not appli…
miRNA	miRNA sequence	Target Gene ID	Target Accession	Target symbol	WT_control (normal) Expression Average	WT_heat Expression Average	log2-fold Change WT_heat vs WT_control (normal)	Adjusted p-value WT_heat vs WT_control (normal)	cngc16_control (normal) Expression Average	cngc16_heat Expression Average	log2-fold Change cngc16_heat vs cngc16_control (normal)	Adjusted p-value cngc16_heat vs cngc16_control (normal)	Expectation	un-pair energy (UPE)	miRNA_start	miRNA_end	Target_start	Target_end	miRNA_aligned_fragment	Target_aligned_fragment	Inhibition	Target Description	Multiplicity
AT2G25095; MIR156A	TGACAGAAGAGAGTGAGCAC	At2g33810	TC379720	SPL3	ND	ND	ND	ND	ND	ND	ND	ND	1	-1	1	20	787	806	UGACAGAAGAGAGUGAGCAC	UUGCUUACUCUCUUCUGUCA	Cleavage	UniRef100_P93015 Cluster: Squamosa promoter-binding-like protein 3; n=1; Arabidopsis thaliana|Rep: Squamosa promoter-binding-like protein 3 - Arabidopsis thaliana (Mouse-ear cress), complete	1
		At5g43270	TC380021	SPL2	9.48675	10.7653	0.14683	0.861667	4.89584	22.5076	1.80224	0.00188609	1	-1	1	20	548	567	UGACAGAAGAGAGUGAGCAC	GUGCUCUCUCUCUUCUGUCA	Cleavage	UniRef100_Q9S840 Cluster: Squamosa promoter-binding-like protein 2; n=1; Arabidopsis thaliana|Rep: Squamosa promoter-binding-like protein 2 - Arabidopsis thaliana (Mouse-ear cress), partial (63%)	1
		At2g42200	TC384235	SPL9	9.07585	4.39538	-0.756123	0.33313	7.12489	12.6895	0.650679	0.335068	1	-1	1	20	690	709	UGACAGAAGAGAGUGAGCAC	GUGCUCUCUCUCUUCUGUCA	Cleavage	similar to UniRef100_Q700W2 Cluster: Squamosa promoter-binding-like protein 9; n=1; Arabidopsis thaliana|Rep: Squamosa promoter-binding-like protein 9 - Arabidopsis thaliana (Mouse-ear cress), partial (45%)	1
		At1g69170	NP173992	SPL6	ND	ND	ND	ND	ND	ND	ND	ND	1	-1	1	20	827	846	UGACAGAAGAGAGUGAGCAC	GUGCUCUCUCUCUUCUGUCA	Cleavage	GB|AC008262.4|AAF27058.1 F4N2.13	1
		At2g42200	TC378454	SPL9	9.07585	4.39538	-0.756123	0.33313	7.12489	12.6895	1.99374	9.63506e-08	1	-1	1	20	798	817	UGACAGAAGAGAGUGAGCAC	GUGCUCUCUCUCUUCUGUCA	Cleavage	UniRef100_Q700W2 Cluster: Squamosa promoter-binding-like protein 9; n=1; Arabidopsis thaliana|Rep: Squamosa promoter-binding-like protein 9 - Arabidopsis thaliana (Mouse-ear cress), complete	1
		At3g57920	TC370046	SPL15	ND	ND	ND	ND	ND	ND	ND	ND	1	-1	1	20	846	865	UGACAGAAGAGAGUGAGCAC	GUGCUCUCUCUCUUCUGUCA	Cleavage	squamosa promoter-binding protein homolog	1
		At2g42200	NP160232	SPL9	9.07585	4.39538	-0.756123	0.33313	7.12489	12.6895	1.99374	9.63506e-08	1	-1	1	20	781	800	UGACAGAAGAGAGUGAGCAC	GUGCUCUCUCUCUUCUGUCA	Cleavage	GB|AJ011639.1|CAB56591.1 squamosa promoter binding protein-like 9	1
		At5g50570	TC384271	SPL13	ND	ND	ND	ND	ND	ND	ND	ND	1	-1	1	20	1073	1092	UGACAGAAGAGAGUGAGCAC	GUGCUCUCUCUCUUCUGUCA	Cleavage	UniRef100_Q8LFW6 Cluster: Squamosa promoter-binding-like protein 13; n=1; Arabidopsis thaliana|Rep: Squamosa promoter-binding-like protein 13 - Arabidopsis thaliana (Mouse-ear cress), complete	1
		At1g27360	NP1659796	SPL11	2.66285	5.40924	0.665063	0.416479	4.10403	11.3334	1.15253	0.0794783	1	-1	1	20	1213	1232	UGACAGAAGAGAGUGAGCAC	GUGCUCUCUCUCUUCUGUCA	Cleavage	GB|NM_202191.1|NP_973920.1 squamosa promoter-binding protein-like 11 (SPL11);Identical to Squamosa promoter-binding-like protein 11 (SPL11) [Arabidopsis Thaliana] (GB:Q9FZK0;GB:Q9ZW54); similar to squamosa promoter-binding protein-like 10 (SPL10) [Arabidopsis thaliana] (TAIR:AT1G27	1
		At1g27360	TC388074	SPL11	2.66285	5.40924	0.665063	0.416479	4.10403	11.3334	1.15253	0.0794783	1	-1	1	20	1240	1259	UGACAGAAGAGAGUGAGCAC	GUGCUCUCUCUCUUCUGUCA	Cleavage	UniRef100_Q9FZK0 Cluster: Squamosa promoter-binding-like protein 11; n=1; Arabidopsis thaliana|Rep: Squamosa promoter-binding-like protein 11 - Arabidopsis thaliana (Mouse-ear cress), complete	1
		At1g27360	TC367576	SPL11	2.66285	5.40924	0.665063	0.416479	4.10403	11.3334	1.15253	0.0794783	1	-1	1	20	1259	1278	UGACAGAAGAGAGUGAGCAC	GUGCUCUCUCUCUUCUGUCA	Cleavage	UniRef100_Q9FZK0 Cluster: Squamosa promoter-binding-like protein 11; n=1; Arabidopsis thaliana|Rep: Squamosa promoter-binding-like protein 11 - Arabidopsis thaliana (Mouse-ear cress), complete	1
		At1g27360	TC370663	SPL11	2.66285	5.40924	0.665063	0.416479	4.10403	11.3334	1.15253	0.0794783	1	-1	1	20	1300	1319	UGACAGAAGAGAGUGAGCAC	GUGCUCUCUCUCUUCUGUCA	Cleavage	UniRef100_Q9FZK0 Cluster: Squamosa promoter-binding-like protein 11; n=1; Arabidopsis thaliana|Rep: Squamosa promoter-binding-like protein 11 - Arabidopsis thaliana (Mouse-ear cress), complete	1
		At5g43270	TC368029	SPL2	9.48675	10.7653	0.14683	0.861667	4.89584	22.5076	1.80224	0.00188609	1	-1	1	20	1102	1121	UGACAGAAGAGAGUGAGCAC	GUGCUCUCUCUCUUCUGUCA	Cleavage	UniRef100_Q9S840 Cluster: Squamosa promoter-binding-like protein 2; n=1; Arabidopsis thaliana|Rep: Squamosa promoter-binding-like protein 2 - Arabidopsis thaliana (Mouse-ear cress), complete	1
		At1g27370	TC382474	SPL10	4.16724	4.129	-0.0228908	0.983811	2.10773	12.2561	1.76483	0.00900568	1	-1	1	20	1230	1249	UGACAGAAGAGAGUGAGCAC	GUGCUCUCUCUCUUCUGUCA	Cleavage	UniRef100_Q8S9L0 Cluster: Squamosa promoter-binding-like protein 10; n=1; Arabidopsis thaliana|Rep: Squamosa promoter-binding-like protein 10 - Arabidopsis thaliana (Mouse-ear cress), complete	1
		At5g43270	TC368286	SPL2	9.48675	10.7653	0.14683	0.861667	4.89584	22.5076	1.80224	0.00188609	1	-1	1	20	1149	1168	UGACAGAAGAGAGUGAGCAC	GUGCUCUCUCUCUUCUGUCA	Cleavage	UniRef100_Q9S840 Cluster: Squamosa promoter-binding-like protein 2; n=1; Arabidopsis thaliana|Rep: Squamosa promoter-binding-like protein 2 - Arabidopsis thaliana (Mouse-ear cress), complete	1
		At2g42200	TC391425	SPL9	9.07585	4.39538	-0.756123	0.33313	7.12489	12.6895	1.99374	9.63506e-08	1	-1	1	20	1121	1140	UGACAGAAGAGAGUGAGCAC	GUGCUCUCUCUCUUCUGUCA	Cleavage	UniRef100_Q700W2 Cluster: Squamosa promoter-binding-like protein 9; n=1; Arabidopsis thaliana|Rep: Squamosa promoter-binding-like protein 9 - Arabidopsis thaliana (Mouse-ear cress), complete	1
		At5g43270	TC385243	SPL2	9.48675	10.7653	0.14683	0.861667	4.89584	22.5076	1.80224	0.00188609	1	-1	1	20	1212	1231	UGACAGAAGAGAGUGAGCAC	GUGCUCUCUCUCUUCUGUCA	Cleavage	UniRef100_Q9S840 Cluster: Squamosa promoter-binding-like protein 2; n=1; Arabidopsis thaliana|Rep: Squamosa promoter-binding-like protein 2 - Arabidopsis thaliana (Mouse-ear cress), complete	1
		At5g43270	TC383824	SPL2	9.48675	10.7653	0.14683	0.861667	4.89584	22.5076	1.80224	0.00188609	1	-1	1	20	1206	1225	UGACAGAAGAGAGUGAGCAC	GUGCUCUCUCUCUUCUGUCA	Cleavage	homologue to UniRef100_Q9S840 Cluster: Squamosa promoter-binding-like protein 2; n=1; Arabidopsis thaliana|Rep: Squamosa promoter-binding-like protein 2 - Arabidopsis thaliana (Mouse-ear cress), partial (96%)	1
		At1g27370	TC370310	SPL10	4.16724	4.129	-0.0228908	0.983811	2.10773	12.2561	1.76483	0.00900568	1	-1	1	20	1315	1334	UGACAGAAGAGAGUGAGCAC	GUGCUCUCUCUCUUCUGUCA	Cleavage	UniRef100_Q8S9L0 Cluster: Squamosa promoter-binding-like protein 10; n=1; Arabidopsis thaliana|Rep: Squamosa promoter-binding-like protein 10 - Arabidopsis thaliana (Mouse-ear cress), complete	1
		At5g50570	TC367630	SPL13	ND	ND	ND	ND	ND	ND	ND	ND	1	-1	1	20	1102	1121	UGACAGAAGAGAGUGAGCAC	GUGCUCUCUCUCUUCUGUCA	Cleavage	UniRef100_Q8LFW6 Cluster: Squamosa promoter-binding-like protein 13; n=1; Arabidopsis thaliana|Rep: Squamosa promoter-binding-like protein 13 - Arabidopsis thaliana (Mouse-ear cress), complete	1
		At1g27370	TC383307	SPL10	4.16724	4.129	-0.0228908	0.983811	2.10773	12.2561	1.76483	0.00900568	1	-1	1	20	1446	1465	UGACAGAAGAGAGUGAGCAC	GUGCUCUCUCUCUUCUGUCA	Cleavage	UniRef100_Q8S9L0 Cluster: Squamosa promoter-binding-like protein 10; n=1; Arabidopsis thaliana|Rep: Squamosa promoter-binding-like protein 10 - Arabidopsis thaliana (Mouse-ear cress), complete	1
		At1g69170	TC365809	SPL6	ND	ND	ND	ND	ND	ND	ND	ND	1	-1	1	20	1297	1316	UGACAGAAGAGAGUGAGCAC	GUGCUCUCUCUCUUCUGUCA	Cleavage	UniRef100_Q94JW8 Cluster: Squamosa promoter-binding-like protein 6; n=1; Arabidopsis thaliana|Rep: Squamosa promoter-binding-like protein 6 - Arabidopsis thaliana (Mouse-ear cress), complete	1
		At5g50570	TC382621	SPL13	ND	ND	ND	ND	ND	ND	ND	ND	1	-1	1	20	1307	1326	UGACAGAAGAGAGUGAGCAC	GUGCUCUCUCUCUUCUGUCA	Cleavage	UniRef100_Q8LFW6 Cluster: Squamosa promoter-binding-like protein 13; n=1; Arabidopsis thaliana|Rep: Squamosa promoter-binding-like protein 13 - Arabidopsis thaliana (Mouse-ear cress), complete	1
		At1g27370	TC359888	SPL10	4.16724	4.129	-0.0228908	0.983811	2.10773	12.2561	1.76483	0.00900568	1	-1	1	20	2368	2387	UGACAGAAGAGAGUGAGCAC	GUGCUCUCUCUCUUCUGUCA	Cleavage	UniRef100_Q8S9L0 Cluster: Squamosa promoter-binding-like protein 10; n=1; Arabidopsis thaliana|Rep: Squamosa promoter-binding-like protein 10 - Arabidopsis thaliana (Mouse-ear cress), complete	1
		At1g53160	TC378886	SPL4	ND	ND	ND	ND	ND	ND	ND	ND	1	-1	1	20	593	612	UGACAGAAGAGAGUGAGCAC	CUGCUCUCUCUCUUCUGUCA	Cleavage	UniRef100_Q9S7A9 Cluster: Squamosa promoter-binding-like protein 4; n=1; Arabidopsis thaliana|Rep: Squamosa promoter-binding-like protein 4 - Arabidopsis thaliana (Mouse-ear cress), complete	1
		AT3G15270	TC377149	SPL5	12.8817	10.6929	-0.233128	0.735439	11.1623	8.74669	-0.263125	0.638808	2	-1	1	20	680	699	UGACAGAAGAGAGUGAGCAC	CCGCUCUCUCUCUUCUGUCA	Cleavage	UniRef100_Q9S758 Cluster: Squamosa promoter-binding-like protein 5; n=1; Arabidopsis thaliana|Rep: Squamosa promoter-binding-like protein 5 - Arabidopsis thaliana (Mouse-ear cress), complete	1
AT4G31877; MIR156C	Same as MIR156A	Same as MIR156A	Same as MIR156A	Same as MIR156A	Same as MIR156A	Same as MIR156A	Same as MIR156A	Same as MIR156A	Same as MIR156A	Same as MIR156A	Same as MIR156A	Same as MIR156A	Same as MIR156A	Same as MIR156A	Same as MIR156A	Same as MIR156A	Same as MIR156A	Same as MIR156A	Same as MIR156A	Same as MIR156A	Same as MIR156A	Same as MIR156A	Same as MIR156A
AT2G39175; MIR160A	TGCCTGGCTCCCTGTATGCCA	AT1G77850	NP305750	ARF17	4.56577	8.1675	0.653009	0.352177	5.36327	13.0656	1.04041	0.0752047	1	-1	1	21	1317	1337	UGCCUGGCUCCCUGUAUGCCA	UGGCAUGCAGGGAGCCAGGCA	Cleavage	GB|AC012193.6|AAG51629.1 putative auxin response factor; 79762-82020	1
		AT1G77850	NP169020	ARF17	4.56577	8.1675	0.653009	0.352177	5.36327	13.0656	1.04041	0.0752047	1	-1	1	21	1329	1349	UGCCUGGCUCCCUGUAUGCCA	UGGCAUGCAGGGAGCCAGGCA	Cleavage	GB|AC009243.3|AAF17677.1 F28K19.6	1
		AT1G77850	TC362356	ARF17	4.56577	8.1675	0.653009	0.352177	5.36327	13.0656	1.04041	0.0752047	1	-1	1	21	1410	1430	UGCCUGGCUCCCUGUAUGCCA	UGGCAUGCAGGGAGCCAGGCA	Cleavage	UniRef100_Q84WU6 Cluster: Auxin response factor 17; n=1; Arabidopsis thaliana|Rep: Auxin response factor 17 - Arabidopsis thaliana (Mouse-ear cress), complete	1
		AT2G28350	TC362295	ARF10	48.4654	28.9856	-0.698811	0.0731966	41.1374	30.8225	-0.397052	0.294503	1	-1	1	21	1448	1468	UGCCUGGCUCCCUGUAUGCCA	AGGAAUACAGGGAGCCAGGCA	Cleavage	UniRef100_Q9SKN5 Cluster: Auxin response factor 10; n=1; Arabidopsis thaliana|Rep: Auxin response factor 10 - Arabidopsis thaliana (Mouse-ear cress), complete	1
		AT4G30080	TC361205	ARF16	ND	ND	ND	ND	ND	ND	ND	ND	2	-1	1	21	1508	1528	UGCCUGGCUCCCUGUAUGCCA	GGGUUUACAGGGAGCCAGGCA	Cleavage	UniRef100_Q93YR9 Cluster: Auxin response factor 16; n=1; Arabidopsis thaliana|Rep: Auxin response factor 16 - Arabidopsis thaliana (Mouse-ear cress), complete	1
AT2G25011; MIR836A	TCCTGTGTTTCCTTTGATGCGTGG	NA	NA	NA	NA	NA	NA	NA	NA	NA	NA	NA	NA	NA	NA	NA	NA	NA	NA	NA	NA	NA	NA
AT2G24103; MIR831A	TGATCTCTTCGTACTCTTCTTG	AT3G04770	TC381582	NA	17.432	20.7976	0.233023	0.674773	19.5201	28.5033	0.518478	0.214286	0	-1	1	22	2778	2799	UGAUCUCUUCGUACUCUUCUUG	CAAGAAGAGUACGAAGAGAUCA	Cleavage	homologue to UniRef100_P42733 Cluster: 40S ribosomal protein S11-3; n=1; Arabidopsis thaliana|Rep: 40S ribosomal protein S11-3 - Arabidopsis thaliana (Mouse-ear cress), partial (76%)	1
AT4G14811; MIR780A	TTTCTTCGTGAATATCTGGCA	AT4G14810	NP2706559	NA	1456.26	501.697	-1.47433	2.27126e-07	1806.28	485.23	-1.81954	3.63464e-11	0	-1	1	21	2	22	UUUCUUCGUGAAUAUCUGGCA	UGCCAGAUAUUCACGAAGAAA	Cleavage	GB|NM_117566.1|NP_567444.1 unknown protein	1
