# Supplementary material for: A comparison of heat-stress transcriptome changes between wild-type Arabidopsis pollen and a heat-sensitive mutant harboring a knockout of cyclic nucleotide-gated cation channel 16 (cngc16)
Source: BMC Genomics. 2018 Jul 24;19:549. doi: 10.1186/s12864-018-4930-4 (PMC6057101; doi:10.1186/s12864-018-4930-4)
Supplement: Supplementary file 9 — Sorted lists of differentially expressed transcripts in WT and cngc16 mutant. HS-dependent changes were sorted and extracted from the entire transcriptome analysis in Additional file 3. For genes listed in a given category, corresponding transcripts showed ≥2-fold change with an adjusted p-value ≤0.01. a. Tally of 21 pre-existing transcriptome differences identified in a direct comparison between WT and cngc16 mutant pollen from unstressed (control/normal) plants. b. Tally of 471 HS-dependent transcriptome changes that were only classified as significant changes in WT. Genes shown include only WT-specific changes and do not include changes that were also observed to be in common with cngc16 (see Additional file 9d). c. Tally of 2305 HS-dependent transcriptome changes that were only classified as significant changes in cngc16. Genes shown include only cngc16-specific changes and do not include changes that were also observed to be in common with WT (see Additional file 9d). d. Tally of 1631 HS-dependent transcriptome changes observed in both WT and cngc16. Genes shown include only common changes and do not include changes that were categorized as specific to WT or cngc16 (see Additional file 9b and c, respectively). e. 192 transcriptome differences from a direct comparison between heat-stressed WT and cngc16 mutant pollen. (XLSX 1638 kb) [file 12864_2018_4930_MOESM9_ESM.xlsx]

## Sheet: 9a
Additional file 9. Sorted lists of differentially expressed transcripts in WT and cngc16 mutant. HS-depenent changes were sorted and extracted from the entire transcriptome analysis in Additional file 3. For genes listed in a given category, corresponding transcripts showed ≥ 2-fold change with an adjusted p-value ≤ 0.01. a. Tally of 21 pre-existing transcriptome differences identified in a direc…
				RNA-Seq (this study)												Comparisons to RNA-seq study from Loraine et al. 2013, PMCID:PMC3668042)			Comparisons to Selected Microarray Studies
Locus	Gene_type	Symbol	Description	WT_control (normal) Expression Average	WT_heat Expression Average	cngc16_control (normal) Expression Average	cngc16_heat Expression Average	log2-fold Change WT_heat vs WT_control (normal)	Adjusted p-value WT_heat vs WT_control (normal)	log2-fold Change cngc16_heat vs cngc16_control (normal)	Adjusted p-value cngc16_heat vs cngc16_control (normal)	log2-fold Change WT_control (normal) vs cngc16_control (normal)	Adjusted p-value WT_control (normal) vs cngc16_control (normal)	log2-fold Change cngc16_heat vs WT_heat	Adjusted p-value cngc16_heat vs WT_heat	Pollen RPKM	Average Seedling RPKM	Ratio Of Pollen Over Seedling, Based On (Loraine et al. 2013, PMCID:PMC3668042)	Average Signal_Dry Pollen (Qin et al. 2009 , PMCID: PMC2726614)	Average Signal_Semi-in Vivo Pollen Tube (Qin et al. 2009 , PMCID: PMC2726614)	Ratio of Semi-in Vivo Pollen Tubes over Dry Pollen (Qin et al. 2009 , PMCID: PMC2726614)	Fold-change between sperm cell and pollen grain (Borges et al. 2008, PMCID: PMC2556834)	Control_1Hr_Shoot (Schmid et al. 2005, PMID:15806101)	Heat_1Hr_Shoot (Schmid et al. 2005, PMID:15806101)	Heat stressed seedling log2-fold change, based on (Schmid et al. 2005, PMID:15806101)
AT3G28770	protein_coding	AT3G28770	transmembrane protein, putative (DUF1216)	868.853	6664.77	298.048	3275.35	2.78005	1.62281e-18	3.25325	6.16382e-25	-1.4447	0.00184797	-0.9715	0.0197113	59.5821	0.1501	396.949	606.206	22.454	0.0370401	-27.38	17.767	20.1283	0.18002
AT1G10610	protein_coding	AT1G10610	basic helix-loop-helix (bHLH) DNA-binding superfamily protein	245.49	190.243	521.005	296.13	-0.354925	0.253524	-0.786731	0.00231836	1.04703	0.00466393	0.615228	0.0633108	6.8548	4.9633	1.3811	94.8646	28.8626	0.30425	-1.79	79.3632	69.0346	-0.201149
AT1G12340	protein_coding	AT1G12340	Cornichon family protein	36.7731	28.9329	6.41811	6.76414	-0.318413	0.530943	-0.0380995	0.949023	-2.16062	0.00115505	-1.88031	0.000284429	0	0.1445	0	560.106	310.216	0.553852	NA	230.515	173.424	-0.410553
AT2G39060	protein_coding	SWEET9	Nodulin MtN3 family protein	33.8138	4.83962	0.969811	6.43871	-2.45063	2.30441e-06	1.35397	0.0367649	-3.48424	8.65495e-07	0.320351	0.702135	0.0246	0	12.9474	63.1911	39.566	0.626133	1.51	31.3803	33.0194	0.0734532
AT4G15750	protein_coding	AT4G15750	Plant invertase/pectin methylesterase inhibitor superfamily protein	10.5771	51.6688	61.794	5.20172	2.0427	6.21316e-06	-3.14931	1.47156e-12	2.26188	8.38213e-05	-2.93013	3.09067e-09	0.0325	0	17.1053	56.3284	48.3254	0.857923	-1.38	50.1475	58.2145	0.215201
AT3G04700	protein_coding	AT3G04700	carboxylate clamp-TPR protein (DUF1685)	11428.3	7961.75	27957.5	12389.2	-0.50097	0.114127	-1.12916	4.05398e-05	1.24105	0.00115505	0.612856	0.0888817	2069.02	0.4917	4207.88	7878.33	6953.35	0.882592	NA	34.8269	28.5283	-0.287805
AT1G65980	protein_coding	TPX1	thioredoxin-dependent peroxidase 1	69.3201	123.726	26.8532	150.963	0.805776	0.00596392	2.35728	8.40152e-15	-1.26876	0.0100669	0.28274	0.441121	7.2698	156.587	0.0464266	619.488	672.78	1.08602	-1.64	1703.57	5542.47	1.70197
AT1G56100	protein_coding	AT1G56100	Plant invertase/pectin methylesterase inhibitor superfamily protein	6.43156	21.7436	37.1855	3.16703	1.49442	0.00532164	-2.99389	2.22203e-09	2.17438	0.00223306	-2.31394	0.000190317	0	0	0	26.8654	30.3059	1.12806	NA	27.3884	27.7377	0.0182833
AT3G19890	protein_coding	AT3G19890	F-box family protein	38.2187	63.1306	10.7898	29.2323	0.691818	0.0607971	1.29277	0.00219059	-1.66026	0.00718554	-1.05931	0.0103009	0.5514	0	290.211	16.5495	24.0323	1.45215	8.85	14.6733	18.4459	0.330103
AT3G48010	protein_coding	CNGC16	cyclic nucleotide-gated channel 16	538.773	732.675	98.0173	93.857	0.427328	0.200502	-0.0796779	0.820365	-2.33211	1.00963e-13	-2.83912	2.88721e-23	11.9094	0.042	283.557	314.1	705.225	2.24523	-5.73	15.4657	18.146	0.230584
AT3G08770	protein_coding	LTP6	lipid transfer protein 6	40.5387	107.822	152.877	31.2221	1.31077	0.000565445	-2.11347	2.34633e-09	1.77852	0.000202901	-1.64572	0.000176791	0.5046	110.599	0.00456244	71.9857	189.272	2.6293	-1.05	1930.22	1339	-0.527612
AT2G31200	protein_coding	ADF6	actin depolymerizing factor 6	104.082	67.6794	238.522	117.454	-0.596254	0.0537058	-0.988126	0.000199284	1.1494	0.00259221	0.757532	0.0283982	2.7579	15.8392	0.174119	371.515	1001.96	2.69695	16.02	976.794	944.589	-0.0483676
AT4G05025	long_noncoding_rna	NA	NA	0	2.50832	24.2742	32.9265	1.01422	0.186416	0.462065	0.314916	3.7129	1.59698e-07	3.16074	1.32109e-08	NA	NA	NA	NA	NA	NA	NA	NA	NA	NA
AT3G57765	small_nuclear_rna	U2.3	NA	64.5817	12.3465	243.42	34.6062	-2.0927	2.37186e-06	-2.58132	1.00523e-10	1.75909	0.00223306	1.27047	0.0234508	0.4037	3.3953	0.1189	NA	NA	NA	NA	NA	NA	NA
AT5G09065	long_noncoding_rna	NA	NA	32.2011	11.938	113.511	26.6655	-1.26349	0.00638057	-1.92878	1.06035e-06	1.66743	0.00434123	1.00214	0.0716849	NA	NA	NA	NA	NA	NA	NA	NA	NA	NA
AT1G09595	ara11_novel	NA	novel transcribed region	28.8217	107.458	79.7126	135.675	1.77908	8.38104e-08	0.742886	0.0206818	1.35546	0.00726442	0.319266	0.449891	NA	NA	NA	NA	NA	NA	NA	NA	NA	NA
AT5G15040	protein_coding	AT5G15040	Paired amphipathic helix (PAH2) superfamily protein	232.309	245.258	497.779	361.788	0.0754003	0.850159	-0.444484	0.0946829	1.06053	0.00434123	0.540644	0.10461	36.0518	0	18974.6	NA	NA	NA	NA	NA	NA	NA
AT2G16016	protein_coding	AT2G16016	transmembrane protein	213.178	285.662	453.415	561.666	0.408211	0.157828	0.302433	0.240843	1.05179	0.00262738	0.946016	0.00183705	296.03	0	155805	NA	NA	NA	NA	NA	NA	NA
AT1G61565	protein_coding	AT1G61565	hypothetical protein	10983.5	10268.2	3811.28	1678.97	-0.0939674	0.806299	-1.14196	7.47381e-06	-1.47677	8.06754e-07	-2.52477	2.88721e-23	NA	NA	NA	NA	NA	NA	NA	NA	NA	NA
AT5G24275	protein_coding	AT5G24275	En/Spm-like transposon	56.074	68.2346	6.50119	3.78723	0.278601	0.526235	-0.763106	0.163699	-2.72806	1.65037e-07	-3.76977	1.58586e-18	NA	NA	NA	NA	NA	NA	NA	NA	NA	NA
AT3G01345	protein_coding	AT3G01345	Expressed protein	82.0106	53.3258	2.24749	1.10317	-0.579926	0.187005	-0.698367	0.29367	-4.20698	1.00963e-13	-4.32542	9.4411e-17	0	0.5556	0	NA	NA	NA	NA	NA	NA	NA

## Sheet: 9b
Additional file 9b. Tally of 471 HS-dependent transcriptome changes that were only classified as significant changes in WT. Genes shown include only WT-specific changes and do not include changes that were also observed to be in common with cngc16 (see Additional file 9d).
				RNA-Seq (this study)												Comparisons to RNA-seq study from Loraine et al. 2013, PMCID:PMC3668042)			Comparisons to Selected Microarray Studies
Locus	Gene_type	Symbol	Description	WT_control (normal) Expression Average	WT_heat Expression Average	cngc16_control (normal) Expression Average	cngc16_heat Expression Average	log2-fold Change WT_heat vs WT_control (normal)	Adjusted p-value WT_heat vs WT_control (normal)	log2-fold Change cngc16_heat vs cngc16_control (normal)	Adjusted p-value cngc16_heat vs cngc16_control (normal)	log2-fold Change WT_control (normal) vs cngc16_control (normal)	Adjusted p-value WT_control (normal) vs cngc16_control (normal)	log2-fold Change cngc16_heat vs WT_heat	Adjusted p-value cngc16_heat vs WT_heat	Pollen RPKM	Average Seedling RPKM	Ratio Of Pollen Over Seedling, Based On (Loraine et al. 2013, PMCID:PMC3668042)	Average Signal_Dry Pollen (Qin et al. 2009 , PMCID: PMC2726614)	Average Signal_Semi-in Vivo Pollen Tube (Qin et al. 2009 , PMCID: PMC2726614)	Ratio of Semi-in Vivo Pollen Tubes over Dry Pollen (Qin et al. 2009 , PMCID: PMC2726614)	Fold-change between sperm cell and pollen grain (Borges et al. 2008, PMCID: PMC2556834)	Control_1Hr_Shoot (Schmid et al. 2005, PMID:15806101)	Heat_1Hr_Shoot (Schmid et al. 2005, PMID:15806101)	Heat stressed seedling log2-fold change, based on (Schmid et al. 2005, PMID:15806101)
AT3G05860	protein_coding	AT3G05860	MADS-box transcription factor family protein	1.88126	46.771	4.96242	15.7589	3.50754	1.03228e-09	1.28219	0.0294887	0.832609	0.66573	-1.39274	0.0269548	0.0269	0	14.1579	12.7673	10.2817	0.805313	NA	14.79	14.2859	-0.0500279
ATMG01170	protein_coding	ATP6-2	ATPase, F0 complex, subunit A protein	0	18.1996	0.858387	7.75061	2.94117	4.22599e-05	1.48331	0.0416428	0.540264	0.853197	-0.917596	0.321163	0	0.4757	0	29.5205	42.7269	1.44736	NA	629.966	602.066	-0.0653531
ATMG00370	protein_coding	ORF199	Ycf1 protein	0	12.5247	0	4.88249	2.89099	5.38634e-05	1.66964	0.0210396	0	1	-1.06933	0.231895	0	0	0	52.3257	41.3158	0.789589	NA	274.139	237.27	-0.208376
AT1G26240	protein_coding	AT1G26240	Proline-rich extensin-like family protein	0.766117	14.3563	0	0.439686	2.83354	7.09957e-05	0.0351029	0.965901	-0.368634	0.908255	-3.16707	0.000166129	0.0163	0.0328	0.496951	58.1847	30.5362	0.524815	NA	32.6078	34.757	0.0920849
AT2G46960	protein_coding	CYP709B1	cytochrome P450, family 709, subfamily B, polypeptide 1	1.52296	17.8457	7.09849	2.31513	2.57353	5.37494e-05	-1.16773	0.0733806	1.39895	0.31673	-2.34231	0.00151718	0.0126	0	6.63158	78.4993	50.156	0.638936	NA	58.1662	70.9707	0.287044
AT1G49000	protein_coding	AT1G49000	transmembrane protein	0	7.80978	1.53877	4.42774	2.49027	0.000510394	0.938121	0.197424	0.896767	0.687364	-0.655387	0.469328	0.1326	1.8435	0.0719284	92.7267	75.137	0.810306	NA	37.6476	56.463	0.584749
AT1G01180	protein_coding	AT1G01180	S-adenosyl-L-methionine-dependent methyltransferases superfamily protein	0.756836	11.7614	1.39901	8.38492	2.46485	0.000217201	1.63738	0.0140388	0.421416	0.891354	-0.406052	0.624381	0.0399	12.1425	0.00328598	49.7061	33.7894	0.679783	NA	47.0978	59.6435	0.340706
AT3G00650	ara11_novel	NA	novel transcribed region	0	7.77424	0.540618	6.27401	2.40168	0.000983672	1.72881	0.0159946	0.429606	0.891273	-0.243264	0.822971	NA	NA	NA	NA	NA	NA	NA	NA	NA	NA
AT5G26865	protein_coding	AT5G26865	AGAMOUS-like MADS-box protein	0	7.29347	0.429194	4.62236	2.40002	0.00100962	1.46913	0.0427139	0.419895	0.893023	-0.510993	0.603119	NA	NA	NA	NA	NA	NA	NA	NA	NA	NA
AT2G26480	protein_coding	UGT76D1	UDP-glucosyl transferase 76D1	0.373777	10.0869	0.429194	5.46561	2.38216	0.00104441	1.51241	0.0364027	0.167543	0.97024	-0.7022	0.452233	0.0478	0.3169	0.150836	43.1626	39.3863	0.91251	-1.31	70.3105	90.6531	0.366615
ATMG00090	protein_coding	RPS3	structural constituent of ribosome;protein binding protein	1.51058	16.5273	2.07939	6.28738	2.37402	0.000438389	0.984194	0.159382	0.251105	0.948221	-1.13872	0.150973	0.0561	11.8387	0.0047387	19.6407	76.6627	3.90326	NA	441.211	739.044	0.744192
AT1G06997	long_noncoding_rna	NA	NA	0	7.2938	0.540618	5.08502	2.35663	0.00129824	1.51132	0.037018	0.429761	0.89122	-0.415544	0.685144	NA	NA	NA	NA	NA	NA	NA	NA	NA	NA
AT2G33250	protein_coding	AT2G33250	transmembrane protein	1.88436	17.5068	3.8245	13.056	2.35663	0.000113213	1.35045	0.0256052	0.64548	0.783167	-0.360695	0.63466	0.0736	25.3333	0.00290527	31.1286	28.7932	0.924977	1.47	768.626	852.86	0.150027
AT1G77000	protein_coding	SKP2B	RNI-like superfamily protein	3.42587	25.0861	9.3157	21.6071	2.31092	1.84369e-05	1.08723	0.035505	1.04124	0.451962	-0.182448	0.798339	0.2053	10.057	0.0204136	90.3338	236.156	2.61426	1.28	82.3382	375.074	2.18754
AT3G26870	protein_coding	AT3G26870	Plant self-incompatibility protein S1 family	1.50439	15.5664	3.89769	12.8294	2.27105	0.000546618	1.33172	0.0387326	0.697073	0.766881	-0.242257	0.790058	1.4316	0	753.474	20.7644	1905.04	91.7455	NA	13.7234	14.6187	0.091176
AT2G01045	protein_coding	AT2G01045	hypothetical protein	3.42278	23.0605	6.01531	14.1564	2.26742	2.27455e-05	1.01681	0.0605237	0.602202	0.772507	-0.648407	0.268667	NA	NA	NA	NA	NA	NA	NA	NA	NA	NA
AT1G62530	protein_coding	AT1G62530	hypothetical protein (DUF863)	3.01188	23.0916	6.29484	18.7859	2.26347	0.000116499	1.29927	0.0249113	0.69464	0.735031	-0.269561	0.732072	0.0809	0.0271	2.98524	18.8915	19.1532	1.01385	NA	21.4421	23.3778	0.124693
AT2G07777	protein_coding	AT2G07777	ATP synthase 9 mitochondrial	1.12752	12.5421	0.998152	5.81231	2.25724	0.0012372	1.31775	0.0629078	0.029403	0.997413	-0.910087	0.277768	0	0	0	22.1226	15.0095	0.678471	NA	135.001	204.917	0.602065
AT4G35160	protein_coding	AT4G35160	O-methyltransferase family protein	0.763024	9.92817	1.08124	7.00205	2.24871	0.00120621	1.61415	0.01953	0.227031	0.953889	-0.407528	0.650824	0.1019	0.9051	0.112584	35.8117	19.0368	0.53158	NA	27.5346	39.6334	0.525472
AT4G04475	small_nucleolar_rna	NA	NA	0	6.27961	0	3.32457	2.24153	0.00260099	1.42818	0.0499173	0	1	-0.679841	0.494739	NA	NA	NA	NA	NA	NA	NA	NA	NA	NA
AT3G49370	protein_coding	AT3G49370	Calcium-dependent protein kinase (CDPK) family protein	0.753743	12.2375	0.568958	4.96662	2.23277	0.00250312	1.29869	0.0769178	-0.0149022	0.999086	-0.948984	0.304391	0	1.5804	0	38.585	26.5518	0.688138	1.6	55.4965	66.9469	0.270621
AT5G44290	protein_coding	AT5G44290	Protein kinase superfamily protein	3.78418	24.2838	7.04181	18.5028	2.23115	1.65014e-05	1.19813	0.0193746	0.671699	0.716554	-0.36132	0.549071	0.0348	24.9399	0.00139535	48.6483	64.4042	1.32387	-2.67	222.18	165.422	-0.425575
AT4G12910	protein_coding	scpl20	serine carboxypeptidase-like 20	2.63191	19.8045	4.13237	5.1187	2.21129	0.000523542	0.215722	0.764978	0.404651	0.889867	-1.59092	0.0301149	0	15.4062	0	120.414	53.9245	0.447826	-1	175.804	175.241	-0.00462919
AT4G11930	protein_coding	AT4G11930	hypothetical protein	0.766117	9.23516	0	3.11488	2.20362	0.00247286	1.33626	0.0662802	-0.325635	0.924938	-1.19299	0.16889	0.1717	0	90.3684	26.2913	42.6522	1.62229	NA	22.9239	27.6205	0.268887
AT5G17320	protein_coding	HDG9	homeodomain GLABROUS 9	6.42847	36.9916	6.84536	11.6333	2.18603	1.92764e-05	0.564805	0.320709	0.111785	0.974862	-1.50944	0.00988658	0.2282	0	120.105	79.0753	49.7979	0.629754	NA	31.8899	37.6079	0.237938
AT4G30530	protein_coding	GGP1	Class I glutamine amidotransferase-like superfamily protein	2.26741	16.8332	6.61261	16.1805	2.18246	0.000170668	1.11559	0.0425918	1.02594	0.506073	-0.0409377	0.962134	0.0454	274.084	0.000165642	22.2012	63.4218	2.85669	1.76	1549.69	949.735	-0.706387
AT2G39175	mirna	MIR160A	NA	1.89364	15.1033	7.75053	12.6702	2.16524	0.000366295	0.62181	0.286657	1.31414	0.320521	-0.229291	0.771781	1.187	0.3638	3.26278	NA	NA	NA	NA	NA	NA	NA
AT2G15830	protein_coding	AT2G15830	hypothetical protein	1.90601	14.8721	4.18712	9.85081	2.16467	0.000578481	0.961311	0.125446	0.673756	0.770103	-0.529601	0.48336	0.5942	28.2656	0.021022	16.832	14.2609	0.847254	NA	24.3403	22.081	-0.140542
AT5G47350	protein_coding	AT5G47350	alpha/beta-Hydrolases superfamily protein	7.93286	43.7552	27.5765	5.9785	2.16249	7.02971e-06	-1.87733	0.000102292	1.52305	0.0735117	-2.51677	1.75634e-06	0	0.0523	0	28.9268	34.325	1.18662	NA	17.3601	18.2739	0.0740076
ATMG00670	protein_coding	ORF275	transmembrane protein	0.763024	11.2438	0	6.49877	2.16121	0.00355444	1.82261	0.0116617	-0.271095	0.946072	-0.609696	0.53538	0	1.0739	0	93.9409	51.9622	0.553137	NA	166.558	322.876	0.954955
AT2G38900	protein_coding	AT2G38900	Serine protease inhibitor, potato inhibitor I-type family protein	1.14299	11.1006	9.23262	2.00551	2.15655	0.00144165	-1.62043	0.0131986	1.87145	0.121498	-1.90553	0.0150052	0.0457	0	24.0526	30.169	28.204	0.934869	NA	25.006	29.524	0.239613
AT5G00585	ara11_novel	NA	novel transcribed region	0.383059	7.77441	0.540618	4.17477	2.15506	0.00358059	1.29462	0.0765107	0.178121	0.966929	-0.68232	0.473941	NA	NA	NA	NA	NA	NA	NA	NA	NA	NA
ATMG00640	protein_coding	ORF25	hydrogen ion transporting ATP synthases, rotational mechanism;zinc ion binding protein	1.12752	12.7927	1.08124	8.60967	2.1408	0.00284011	1.64053	0.0205253	0.0458543	0.993807	-0.454415	0.637173	0.1215	1.2952	0.0938079	45.1753	56.204	1.24413	2.11	86.6559	163.703	0.917712
AT4G12000	protein_coding	AT4G12000	SNARE associated Golgi protein family	3.77181	22.8617	11.881	28.0767	2.12225	3.02633e-05	1.15479	0.012383	1.25162	0.259724	0.284158	0.627708	0.6249	7.592	0.0823103	107.731	217.724	2.021	1.54	409.661	310.816	-0.398372
AT1G04533	antisense_long_noncoding_rna	NA	Natural antisense transcript overlaps with AT1G06923	0.373777	7.29347	0	4.52073	2.10775	0.00463407	1.67726	0.020309	-0.102619	0.982396	-0.533113	0.593062	NA	NA	NA	NA	NA	NA	NA	NA	NA	NA
AT1G71370	protein_coding	AT1G71370	DEA(D/H)-box RNA helicase family protein	6.06088	32.9825	7.23632	16.6575	2.10759	3.34828e-05	0.999408	0.0620009	0.20157	0.948626	-0.906616	0.115192	0.0718	0	37.7895	28.8197	71.1219	2.46782	NA	44.791	48.4643	0.113714
AT1G09245	protein_coding	AT1G09245	Plant self-incompatibility protein S1 family	0.379965	6.8318	1.10958	4.12432	2.09278	0.00422162	1.08629	0.135562	0.440087	0.889867	-0.566404	0.545348	0.1546	0	81.3684	NA	NA	NA	NA	NA	NA	NA
AT2G07706	protein_coding	AT2G07706	hypothetical protein	0.383059	7.77441	0	3.8085	2.08417	0.00567571	1.42472	0.051328	-0.10986	0.980495	-0.769309	0.431497	0	0	0	13.9569	12.7023	0.910107	NA	22.9389	23.5322	0.0368418
AT3G20210	protein_coding	DELTA-VPE	delta vacuolar processing enzyme	5.65616	30.9782	5.79247	3.67127	2.07559	0.000275881	-0.544597	0.40188	0.0641324	0.988802	-2.55606	0.000108334	510.356	0.193	2644.33	6494.79	1848.17	0.284561	NA	20.3787	21.3268	0.065609
ATMG00580	protein_coding	NAD4	NADH dehydrogenase subunit 4	0.763024	9.49988	0	3.97395	2.05973	0.00598336	1.42104	0.0519648	-0.30266	0.935821	-0.941357	0.312219	0	0.5834	0	67.4909	138.68	2.05479	1.38	1198.58	1611.31	0.426913
AT2G25011	mirna	MIR836A	NA	4.15486	23.6456	7.03191	18.0712	2.05785	0.000159741	1.17774	0.0304802	0.519608	0.812153	-0.360501	0.593929	0.6261	0	329.526	NA	NA	NA	NA	NA	NA	NA
AT2G07722	protein_coding	AT2G07722	transmembrane protein	0	7.7206	0	2.3285	2.05754	0.0059497	0.92031	0.209633	0	1	-1.04354	0.280028	0	0.031	0	59.231	54.3853	0.918191	NA	119.131	211.259	0.826466
ATMG00660	protein_coding	ORF149	hypothetical protein	1.89364	14.9965	0.568958	8.08246	2.05362	0.00351069	1.78846	0.0109658	-0.452369	0.886104	-0.71753	0.414542	0.1563	4.4464	0.035152	27.3389	30.0728	1.1	-2.11	351.671	641.2	0.866549
AT1G73805	protein_coding	SARD1	Calmodulin binding protein-like protein	0.379965	7.15248	1.10958	2.07723	2.04994	0.00648536	0.367545	0.644374	0.414389	0.894211	-1.268	0.16659	0.0139	11.597	0.00119859	119.571	59.1736	0.494883	NA	70.4108	60.4549	-0.219938
AT4G15750	protein_coding	AT4G15750	Plant invertase/pectin methylesterase inhibitor superfamily protein	10.5771	51.6688	61.794	5.20172	2.0427	6.21316e-06	-3.14931	1.47156e-12	2.26188	8.38213e-05	-2.93013	3.09067e-09	0.0325	0	17.1053	56.3284	48.3254	0.857923	-1.38	50.1475	58.2145	0.215201
AT3G08700	protein_coding	UBC12	ubiquitin-conjugating enzyme 12	0.383059	7.77441	1.13792	4.93124	2.04224	0.00632801	1.14234	0.121004	0.411431	0.897051	-0.488466	0.62969	0	0.2325	0	54.313	145.48	2.67855	-1.16	23.9914	25.1505	0.0680704
AT1G24140	protein_coding	AT1G24140	Matrixin family protein	1.52914	13.2521	2.50858	13.0065	2.04069	0.00296653	1.63168	0.0146629	0.386441	0.899558	-0.02256	0.984831	0.3491	8.4983	0.0410788	60.2019	309.056	5.13366	-1.78	61.6477	73.0642	0.245117
AT2G33130	protein_coding	RALFL18	ralf-like 18	1.14299	10.2314	1.85654	7.33936	2.01606	0.00389082	1.23452	0.0731693	0.388382	0.900333	-0.393159	0.667442	0	0.0504	0	53.6861	73.4167	1.36752	1.59	43.4249	50.3675	0.213971
AT4G12960	protein_coding	GILT	Gamma interferon responsive lysosomal thiol (GILT) reductase family protein	26.0691	147.603	147.191	38.6106	2.008	0.000591245	-1.57311	0.00577003	2.00063	0.0250829	-1.58048	0.0256072	0	0.0454	0	29.8291	141.758	4.75234	-1.75	21.7813	25.503	0.227577
AT3G54450	protein_coding	AT3G54450	Major facilitator superfamily protein	1.89054	12.721	4.21546	13.0611	1.99295	0.00133194	1.33527	0.0252502	0.686033	0.76198	0.0283591	0.976515	0.108	0.0709	1.52327	NA	NA	NA	NA	NA	NA	NA
AT1G68410	protein_coding	AT1G68410	Protein phosphatase 2C family protein	10.2096	47.9478	13.1685	32.3677	1.99036	9.29027e-06	1.14494	0.0132086	0.31496	0.886104	-0.530462	0.321448	0.2919	9.4107	0.0310179	106.724	511.549	4.79321	-1.07	513.933	274.942	-0.902454
AT5G18820	protein_coding	Cpn60alpha2	TCP-1/cpn60 chaperonin family protein	2.65048	16.1741	4.47654	15.156	1.98896	0.000943152	1.40919	0.0163666	0.515514	0.835269	-0.0642601	0.944162	0.0358	4.9504	0.00723174	28.3986	25.7561	0.906951	-1.43	61.9656	55.7518	-0.152449
AT3G52820	protein_coding	PAP22	purple acid phosphatase 22	2.28288	15.3362	1.28758	10.1736	1.98671	0.00311588	1.72121	0.010717	-0.213957	0.955109	-0.479451	0.579572	0	0.4349	0	33.0582	24.9753	0.755494	NA	48.6076	46.7931	-0.0548878
AT5G02565	small_nucleolar_rna	NA	NA	16.7123	72.3586	32.4559	55.5101	1.98625	2.20205e-09	0.752067	0.0226244	0.865691	0.251965	-0.368491	0.334722	NA	NA	NA	NA	NA	NA	NA	NA	NA	NA
AT2G07675	protein_coding	AT2G07675	Ribosomal protein S12/S23 family protein	1.49511	11.8675	1.67853	6.52624	1.98354	0.00486477	1.19164	0.0909386	0.0900156	0.985733	-0.701887	0.419945	0	0	0	44.4094	46.2391	1.0412	NA	121.498	240.076	0.982555
AT3G61770	protein_coding	AT3G61770	Acid phosphatase/vanadium-dependent haloperoxidase-related protein	1.14299	9.82023	2.28573	9.26599	1.98345	0.00384241	1.36546	0.0399814	0.548571	0.841728	-0.0694194	0.947632	0.0848	17.7392	0.00478037	55.7273	170.719	3.06346	-1.33	878.399	721.026	-0.284824
AT1G74750	protein_coding	AT1G74750	Pentatricopeptide repeat (PPR) superfamily protein	1.1399	9.18053	1.39901	6.79952	1.93956	0.00565939	1.37367	0.0464603	0.221016	0.954689	-0.344869	0.710037	0.0183	3.3834	0.00540876	41.6811	29.7026	0.712614	-4.66	68.6148	54.2488	-0.338929
AT3G53790	protein_coding	TRFL4	TRF-like 4	3.03044	17.4002	6.8737	21.839	1.93424	0.000978228	1.39425	0.0116897	0.835499	0.634027	0.295516	0.689513	0.1981	0	104.263	122.174	444.883	3.64138	1	55.1427	63.0197	0.192633
AT4G24140	protein_coding	AT4G24140	alpha/beta-Hydrolases superfamily protein	1.5013	10.6926	1.13792	7.88688	1.91248	0.00603812	1.67406	0.0150449	-0.110025	0.980457	-0.348448	0.707754	0.0128	1.3177	0.0097139	28.9391	25.6467	0.886228	-1.19	51.3537	59.3925	0.209813
AT4G37370	protein_coding	CYP81D8	cytochrome P450, family 81, subfamily D, polypeptide 8	1.13061	9.09151	2.67669	6.66251	1.90516	0.00650312	0.940241	0.173365	0.589504	0.824	-0.375413	0.682606	0.0987	7.5512	0.0130708	33.9624	414.947	12.2178	1.18	152.709	76.0745	-1.0053
AT3G23510	protein_coding	AT3G23510	Cyclopropane-fatty-acyl-phospholipid synthase	3.76871	19.1268	7.72025	10.931	1.90017	0.000760098	0.430554	0.458857	0.752258	0.677495	-0.717358	0.261741	0.0842	0.3071	0.274178	76.9118	45.5143	0.591772	NA	787.484	660.854	-0.25292
AT5G20330	protein_coding	BETAG4	beta-1,3-glucanase 4	18.989	84.9884	26.6997	61.6777	1.8954	7.94403e-05	1.06262	0.0284405	0.415566	0.824217	-0.417214	0.517023	1.5407	0	810.895	29.4591	1038.99	35.2689	-5.77	18.1217	21.0579	0.216646
AT2G20100	protein_coding	AT2G20100	basic helix-loop-helix (bHLH) DNA-binding superfamily protein	1.13371	8.86051	2.05105	6.43155	1.89296	0.0070719	1.10093	0.11104	0.418333	0.891443	-0.373698	0.684741	0.0308	3.3429	0.00921356	10.8949	11.3171	1.03875	NA	37.8044	28.9733	-0.383829
AT1G74720	protein_coding	QKY	C2 calcium/lipid-binding plant phosphoribosyltransferase family protein	3.40731	17.2578	7.293	16.5982	1.88825	0.000590086	1.05725	0.0442513	0.784707	0.648776	-0.0462972	0.953553	0.0936	14.1971	0.0065929	40.3393	65.8841	1.63325	-1.01	394.519	227.829	-0.792144
AT5G17570	protein_coding	AT5G17570	TatD related DNase	7.59621	33.0573	14.501	27.9122	1.88548	1.89273e-05	0.883698	0.0404049	0.773098	0.532385	-0.228686	0.676603	0.4062	3.0077	0.135053	64.4109	133.085	2.06619	1.89	92.2401	94.7239	0.038334
AT1G67220	protein_coding	HAC2	histone acetyltransferase of the CBP family 2	7.9669	36.0457	6.13664	18.097	1.88281	0.000293173	1.19635	0.0302363	-0.207573	0.947642	-0.894035	0.141135	0.0779	0.0099	7.86869	88.7901	143.459	1.61571	NA	44.4047	69.0194	0.636291
AT3G60680	protein_coding	AT3G60680	DUF641 family protein (DUF641)	2.2736	12.5089	1.96796	9.21555	1.88019	0.00270748	1.52616	0.0163811	-0.0270705	0.997462	-0.381103	0.618282	0.0338	2.4123	0.0140115	33.2084	173.315	5.21902	-1.22	131.404	110.81	-0.245922
AT1G51240	protein_coding	AT1G51240	Plant self-incompatibility protein S1 family	4.16415	21.2988	11.8829	27.2467	1.87933	0.000624124	1.0689	0.0360529	1.13119	0.364014	0.320755	0.635213	1.221	0	642.632	4105.23	4285.33	1.04387	NA	24.3346	22.8326	-0.0919119
AT2G45780	other_rna	AT2G45780	NA	3.03663	15.9411	6.29484	11.2124	1.87797	0.00148996	0.702144	0.23307	0.71646	0.718519	-0.459369	0.516499	0.5209	0.1575	3.3073	NA	NA	NA	11.86	NA	NA	NA
AT1G22120	protein_coding	AT1G22120	hypothetical protein	7.21315	32.0092	13.5312	28.6561	1.87186	7.11109e-05	0.9954	0.0307787	0.733242	0.60428	-0.143216	0.826632	0	0.0098	0	NA	NA	NA	NA	NA	NA	NA
AT3G05635	long_noncoding_rna	NA	NA	1.13989	8.41577	2.4255	6.56952	1.85435	0.00761044	0.980612	0.14972	0.575517	0.829852	-0.29822	0.745225	NA	NA	NA	NA	NA	NA	NA	NA	NA	NA
AT1G26510	protein_coding	AT1G26510	F-box associated ubiquitination effector family protein	1.50749	9.83816	0.429194	5.46465	1.84602	0.00978976	1.55155	0.0285067	-0.381051	0.904627	-0.675526	0.442018	0.0393	0.1094	0.359232	NA	NA	NA	NA	NA	NA	NA
AT3G60940	protein_coding	AT3G60940	Putative endonuclease or glycosyl hydrolase	3.03353	14.9443	3.10588	9.4465	1.83502	0.00228821	1.19096	0.0537561	0.0517841	0.992808	-0.592279	0.396599	0.0439	0.0737	0.595658	36.2768	24.0903	0.66407	NA	33.3301	49.3239	0.565459
AT5G64430	protein_coding	AT5G64430	Octicosapeptide/Phox/Bem1p family protein	2.24885	13.4514	4.00251	11.7616	1.82491	0.00584165	1.09157	0.089919	0.569116	0.818878	-0.164229	0.867676	0.0622	45.2642	0.00137415	NA	NA	NA	NA	NA	NA	NA
AT1G72820	protein_coding	AT1G72820	Mitochondrial substrate carrier family protein	1.89983	10.9244	2.53692	11.0309	1.82459	0.00474112	1.57867	0.0121248	0.27406	0.938766	0.0281332	0.977369	0.0783	12.8316	0.00610212	30.7387	107.603	3.50056	-1.88	395.668	908.867	1.19978
AT2G18938	protein_coding	AT2G18938	transmembrane protein	1.12752	8.3799	5.32503	7.59307	1.82249	0.00723757	0.47027	0.474339	1.23828	0.434696	-0.113944	0.907716	0.0987	0.242	0.407851	NA	NA	NA	NA	NA	NA	NA
AT5G24950	protein_coding	CYP71A15	cytochrome P450, family 71, subfamily A, polypeptide 15	2.64119	13.6996	5.12859	8.80429	1.8114	0.00350984	0.61526	0.324499	0.633707	0.782486	-0.562432	0.444062	0.0786	0.0087	9.03448	113.897	98.4596	0.864459	NA	49.6591	56.6729	0.1906
AT3G28930	protein_coding	AIG2	AIG2-like (avirulence induced gene) family protein	1.88126	10.6571	2.56526	10.816	1.78862	0.00621966	1.53006	0.0160126	0.275989	0.938766	0.0174354	0.986654	0.1177	34.5732	0.00340437	30.003	27.5779	0.919172	1.03	123.375	92.2512	-0.419407
AT1G10010	protein_coding	AAP8	amino acid permease 8	1.89983	10.4443	2.78811	6.86504	1.78314	0.00721347	0.972259	0.143157	0.290159	0.9354	-0.52072	0.515321	0.0657	0	34.5789	55.2048	51.6408	0.935441	NA	45.2661	47.1794	0.0597263
AT1G09595	ara11_novel	NA	novel transcribed region	28.8217	107.458	79.7126	135.675	1.77908	8.38104e-08	0.742886	0.0206818	1.35546	0.00726442	0.319266	0.449891	NA	NA	NA	NA	NA	NA	NA	NA	NA	NA
AT1G76760	protein_coding	TY1	thioredoxin Y1	74.0004	265.977	128.599	257.552	1.77757	1.42852e-11	0.96828	0.000253241	0.764225	0.139224	-0.0450683	0.920311	5.7404	1.333	4.30638	321.321	320.382	0.997078	-5.95	137.229	166.572	0.279569
AT5G27350	protein_coding	SFP1	Major facilitator superfamily protein	2.24885	11.9919	2.56526	9.59858	1.76729	0.0070433	1.3536	0.0366254	0.139539	0.974258	-0.274153	0.753088	0.0119	19.7859	0.000601438	30.3486	162.911	5.36797	1.93	484.555	597.21	0.301576
AT3G20430	protein_coding	AT3G20430	phosphorylated adapter RNA export-like protein	4.18271	18.3082	6.15508	12.8206	1.76674	0.00137298	0.893601	0.108106	0.416547	0.869371	-0.456588	0.483962	0.0225	11.53	0.00195143	86.22	53.8703	0.6248	-2.43	187.439	172.63	-0.11874
AT2G40020	protein_coding	AT2G40020	Nucleolar histone methyltransferase-related protein	4.54411	19.6792	3.79616	13.4133	1.76441	0.00158321	1.35583	0.0192549	-0.0908541	0.981306	-0.499443	0.45164	0.1654	17.6125	0.00939106	44.7334	89.8914	2.00949	-1.32	118.874	171.669	0.530194
AT2G45130	protein_coding	SPX3	SPX domain protein 3	4.16724	19.3553	7.99978	23.9133	1.75311	0.00251453	1.36453	0.0134321	0.657703	0.741212	0.269126	0.721784	0.563	0.1083	5.19852	34.7638	32.1679	0.925329	1.39	29.9433	37.5503	0.326589
AT3G10670	protein_coding	NAP7	non-intrinsic ABC protein 7	3.79037	17.8255	5.36327	13.2026	1.75103	0.00419254	1.0059	0.0969512	0.379341	0.890498	-0.365782	0.641886	0.0341	55.4081	0.000615433	40.1273	33.2045	0.827479	-2.06	1157.82	1346.19	0.217476
AT1G76065	protein_coding	AT1G76065	LYR family of Fe/S cluster biogenesis protein	3.79656	16.8126	5.4747	13.009	1.74882	0.00207203	1.0117	0.0735381	0.406626	0.879887	-0.330491	0.636476	0.4023	1.2818	0.313856	NA	NA	NA	NA	NA	NA	NA
AT3G58350	protein_coding	RTM3	RESTRICTED TEV MOVEMENT 3	4.17033	18.5027	9.3256	14.7589	1.74636	0.00174821	0.568165	0.299048	0.900435	0.548992	-0.277763	0.697516	0.3949	0.7038	0.561097	28.448	23.8597	0.838713	-1.07	22.502	27.4234	0.285359
AT1G10310	protein_coding	AT1G10310	NAD(P)-binding Rossmann-fold superfamily protein	3.81203	16.9717	3.50673	12.5604	1.74248	0.00332507	1.39586	0.0204489	-0.0241522	0.997585	-0.370764	0.616717	0.2081	24.2561	0.00857929	97.8321	89.8078	0.917979	-1.61	495.96	466.187	-0.0893142
AT5G22250	protein_coding	CAF1b	Polynucleotidyl transferase, ribonuclease H-like superfamily protein	6.81153	28.7662	10.9876	18.596	1.74109	0.00139341	0.599662	0.278503	0.573753	0.768582	-0.567675	0.392596	0.1504	20.6153	0.00729555	29.637	66.5435	2.24529	3.18	69.2811	51.5647	-0.426077
AT1G04640	protein_coding	LIP2	lipoyltransferase 2	2.64119	12.8625	3.8245	8.52289	1.73418	0.0063383	0.834514	0.190321	0.391245	0.891273	-0.50842	0.507597	0.1854	22.2205	0.00834365	41.233	26.5969	0.645039	-1.25	632.541	702.808	0.151972
AT4G00234	protein_coding	AT4G00234	mechanosensitive ion channel-like protein	1.89983	10.2138	4.04735	11.0264	1.73137	0.00723487	1.15278	0.0590938	0.676462	0.766881	0.0978667	0.916222	0.2368	0	124.632	36.4745	33.512	0.918777	NA	119.79	75.3851	-0.668159
AT5G59540	protein_coding	AT5G59540	2-oxoglutarate (2OG) and Fe(II)-dependent oxygenase superfamily protein	8.31282	32.9128	8.59708	24.0411	1.73063	0.00051171	1.28929	0.0118195	0.0189271	0.997609	-0.422423	0.493763	0.945	54.566	0.0173185	93.1533	168.645	1.81041	-1.34	1123.92	575.116	-0.966614
AT2G46192	other_rna	AT2G46192	NA	26.1557	91.0254	17.0195	33.5907	1.72791	1.16465e-08	0.876777	0.0165327	-0.542056	0.60801	-1.39319	2.5346e-05	4.0252	1.5682	2.56676	NA	NA	NA	NA	NA	NA	NA
AT4G25350	protein_coding	SHB1	EXS (ERD1/XPR1/SYG1) family protein	6.42537	25.9933	8.77509	22.9582	1.71747	0.000929101	1.19924	0.0199318	0.349795	0.886498	-0.168431	0.815675	0.1885	1.2728	0.148099	28.3929	185.89	6.54706	-1.65	36.3469	34.0092	-0.0959076
AT3G05450	protein_coding	AT3G05450	cystatin-like protein	5.2762	21.4911	7.58243	11.8616	1.7164	0.0013473	0.541966	0.331862	0.409212	0.865419	-0.765224	0.206319	0.4961	0	261.105	NA	NA	NA	NA	NA	NA	NA
AT2G24681	protein_coding	AT2G24681	AP2/B3-like transcriptional factor family protein	2.64738	12.7753	4.29854	11.8032	1.71184	0.00633335	1.19436	0.0497784	0.43071	0.880271	-0.086774	0.926121	0.1361	0.0516	2.6376	NA	NA	NA	NA	NA	NA	NA
AT2G27450	protein_coding	NLP1	nitrilase-like protein 1	3.79656	16.6907	7.4611	17.1766	1.70519	0.00286551	1.06818	0.0505489	0.684552	0.720588	0.0475432	0.955323	0.1318	29.8259	0.00441898	43.5126	32.3976	0.744556	-1.4	774.67	747.572	-0.0513704
AT1G24068	other_rna	AT1G24068	NA	3.7749	16.1532	2.10773	9.06421	1.70127	0.00546161	1.42943	0.0253882	-0.44593	0.878882	-0.717775	0.312166	0.5534	0	291.263	NA	NA	NA	NA	NA	NA	NA
AT3G13860	protein_coding	HSP60-3A	heat shock protein 60-3A	5.30714	21.9213	14.4746	22.6235	1.6898	0.00145445	0.61069	0.225694	1.13945	0.317105	0.0603371	0.940469	0.0685	12.6763	0.00540379	133.579	631.54	4.72785	1.18	459.328	926.662	1.01252
AT1G03530	protein_coding	NAF1	nuclear assembly factor 1	2.66594	12.2055	2.64835	10.838	1.68456	0.00767075	1.51624	0.0154467	0.0237404	0.997585	-0.144581	0.873276	0.0361	9.2404	0.00390676	56.5373	51.3247	0.907802	1.25	146.249	94.9367	-0.623394
AT3G23605	protein_coding	AT3G23605	Ubiquitin-like superfamily protein	6.1011	23.9315	6.29484	18.3886	1.68439	0.00149091	1.3049	0.0158427	0.0398575	0.99339	-0.339636	0.609701	0.3137	3.3641	0.0932493	78.1653	168.98	2.16182	-1.02	139.911	76.2755	-0.875218
AT3G21390	protein_coding	AT3G21390	Mitochondrial substrate carrier family protein	10.2405	37.3289	18.8661	39.5391	1.68417	4.80842e-05	1.00021	0.0120978	0.764447	0.489597	0.0804919	0.893029	0.6046	11.9375	0.0506471	81.8258	90.2998	1.10356	-4	715.026	376.599	-0.924968
AT1G14940	protein_coding	AT1G14940	Polyketide cyclase/dehydrase and lipid transport superfamily protein	3.04281	13.5226	2.39716	9.10601	1.68167	0.00785598	1.30312	0.0417673	-0.112704	0.979447	-0.491257	0.522742	0.2168	0	114.105	26.2566	21.9941	0.83766	NA	18.3776	19.2561	0.0673633
AT4G16460	protein_coding	AT4G16460	zinc finger CCCH domain protein	2.27051	10.8889	3.6465	7.47017	1.67775	0.0101393	0.789941	0.223819	0.421606	0.886498	-0.466199	0.557981	0.0755	0.2144	0.352146	39.5227	66.257	1.67643	1.49	24.8773	30.9599	0.315572
AT5G51690	protein_coding	ACS12	1-amino-cyclopropane-1-carboxylate synthase 12	4.92717	20.2269	5.80897	8.9396	1.67629	0.00446118	0.50863	0.415176	0.163847	0.964095	-1.00381	0.138275	0.0959	8.5133	0.0112647	46.4556	36.0301	0.77558	1.12	64.7581	77.0382	0.250515
AT5G08080	protein_coding	SYP132	syntaxin of plants 132	63.6392	215.126	79.1642	150.764	1.6691	1.11007e-07	0.875497	0.00686828	0.304441	0.801787	-0.489165	0.22275	1.2769	23.6344	0.0540272	133.041	396.953	2.98368	1.27	569.319	572.86	0.00894374
AT4G21323	protein_coding	AT4G21323	Subtilase family protein	64.8565	223.253	64.37	128.687	1.65866	8.85145e-06	0.912205	0.0177626	0.000940553	1	-0.745511	0.11081	0.5346	0.1657	3.22631	37.8429	3670.23	96.9859	-3.13	37.6219	241.374	2.68163
AT5G17520	protein_coding	RCP1	root cap 1 (RCP1)	26.9033	89.8028	35.7945	69.1889	1.65406	5.77223e-08	0.905974	0.00393213	0.378723	0.738905	-0.369364	0.311047	0.5656	16.2992	0.0347011	239.679	171.104	0.713886	-2.35	449.065	536.183	0.255801
AT5G07710	protein_coding	AT5G07710	Polynucleotidyl transferase, ribonuclease H-like superfamily protein	5.28857	20.2131	7.74859	17.0317	1.63561	0.00179619	0.991071	0.0561417	0.421272	0.85308	-0.22327	0.741084	0.2515	6.5189	0.0385801	92.3804	506.706	5.485	1.08	213.622	191.676	-0.15639
AT1G28180	protein_coding	AT1G28180	DEAD-box ATP-dependent RNA helicase-like protein	9.47438	32.8985	10.8927	26.1774	1.62252	0.000173348	1.10102	0.0132446	0.200183	0.938499	-0.321321	0.537585	0.7966	0	419.263	NA	NA	NA	NA	NA	NA	NA
AT3G63530	protein_coding	BB	RING/U-box superfamily protein	3.02735	12.866	4.04735	9.99403	1.61889	0.00910392	1.01706	0.0967709	0.29898	0.922677	-0.302847	0.702145	0.0938	7.2944	0.0128592	NA	NA	NA	NA	NA	NA	NA
AT5G64150	protein_coding	AT5G64150	RNA methyltransferase family protein	49.5248	157.865	66.5311	134.284	1.61472	2.06359e-10	0.97457	0.000164732	0.408894	0.605253	-0.231258	0.486226	2.0989	8.8912	0.236065	209.839	228.671	1.08975	-1.39	129.826	161.561	0.315501
AT1G14520	protein_coding	MIOX1	myo-inositol oxygenase 1	4.9148	19.5343	12.8079	11.5094	1.61345	0.00503341	-0.134344	0.824803	1.08426	0.409785	-0.663535	0.324549	0.0164	8.5683	0.00191403	50.8076	47.0242	0.925536	NA	31.1098	34.5419	0.150978
AT5G58790	protein_coding	AT5G58790	hypothetical protein	6.45322	23.0748	7.66551	13.9954	1.60955	0.00127515	0.747689	0.152413	0.205767	0.946072	-0.656091	0.243396	0.4465	4.0751	0.109568	15.3434	23.0043	1.4993	1.27	27.6636	30.1734	0.125284
AT1G73240	protein_coding	AT1G73240	nucleoporin protein Ndc1-Nup protein	5.29476	20.1197	5.58612	17.4209	1.60458	0.00414931	1.33673	0.0169105	0.0802111	0.984465	-0.18764	0.807941	0.058	8.0585	0.00719737	54.2873	67.7549	1.24808	-2.3	129.222	145.735	0.173496
AT3G06175	ara11_novel	NA	novel transcribed region; detected in root, leaf, dark-grown seedling, light-grown seedling, flower, pollen	7.5993	27.2752	8.83177	22.4166	1.60181	0.00144277	1.15422	0.0230128	0.17235	0.953889	-0.275243	0.67222	NA	NA	NA	NA	NA	NA	NA	NA	NA	NA
AT1G49780	protein_coding	PUB26	plant U-box 26	15.5538	52.3756	25.8776	41.7263	1.60134	7.85533e-05	0.630824	0.122765	0.653905	0.566728	-0.316611	0.539842	0.8621	13.6197	0.063298	71.0597	62.2505	0.87603	-1.18	213.733	282.712	0.403521
AT2G46850	protein_coding	AT2G46850	Protein kinase superfamily protein	4.17652	17.131	7.84545	12.9736	1.59646	0.00931131	0.570511	0.347658	0.675348	0.741212	-0.350599	0.659029	0.1544	0	81.2632	25.4359	21.7524	0.855183	NA	45.2751	49.7791	0.136821
AT1G68670	protein_coding	AT1G68670	myb-like transcription factor family protein	3.79346	14.9448	4.04735	14.1342	1.59607	0.00674046	1.43151	0.0140163	0.0998409	0.979447	-0.064712	0.94194	0.1185	10.5677	0.0112134	36.3316	66.5407	1.83148	1.09	296.734	934.476	1.65499
AT2G41470	protein_coding	AT2G41470	agamous-like MADS-box protein	3.79037	14.6593	5.0455	9.69157	1.59065	0.00668219	0.739365	0.214076	0.312793	0.91069	-0.538494	0.431788	0.1318	0.0105	12.5524	43.5107	34.8365	0.800643	NA	62.241	74.7437	0.264086
AT2G06415	long_noncoding_rna	NA	NA	4.95192	18.3976	4.78442	14.2855	1.58166	0.00506331	1.29275	0.0238468	-0.0322691	0.995291	-0.321176	0.651921	NA	NA	NA	NA	NA	NA	NA	NA	NA	NA
AT4G09670	protein_coding	AT4G09670	Oxidoreductase family protein	5.69948	20.4961	5.30659	15.7851	1.58031	0.00308648	1.24788	0.0222518	-0.0101892	0.999538	-0.342611	0.603409	0.2018	44.9815	0.00448629	73.824	449.089	6.08324	-3.59	717.22	795.88	0.150135
AT4G33030	protein_coding	SQD1	sulfoquinovosyldiacylglycerol 1	37.8016	120.789	41.7207	80.1992	1.57945	3.11685e-06	0.894728	0.0111102	0.124365	0.950991	-0.560357	0.17811	0.4204	35.0163	0.0120058	90.3395	80.1163	0.886835	-1.83	1385.72	1441.91	0.0573533
AT2G17785	protein_coding	AT2G17785	zinc-binding protein-like protein	5.31642	19.7479	13.5331	24.4717	1.57881	0.00240227	0.802917	0.0939992	1.06534	0.36198	0.289453	0.645829	1.1337	0	596.684	NA	NA	NA	NA	NA	NA	NA
AT2G46160	protein_coding	AT2G46160	RING/U-box superfamily protein	4.54411	17.2575	4.67105	10.0976	1.57786	0.00793485	0.840346	0.169342	0.0390604	0.994098	-0.698451	0.311018	0.2044	11.0202	0.0185478	NA	NA	NA	NA	NA	NA	NA
AT5G45260	protein_coding	RRS1	Disease resistance protein (TIR-NBS-LRR class)	42.8494	132.842	36.5026	76.0162	1.5737	8.5811e-09	0.984807	0.000995301	-0.19374	0.889867	-0.782636	0.014825	0.3922	6.9956	0.0560638	46.7494	37.1239	0.794104	NA	144.069	106.854	-0.431118
AT1G05010	protein_coding	EFE	ethylene-forming enzyme	9.09751	30.9774	7.88175	22.6051	1.56593	0.00114463	1.22843	0.0139187	-0.0808492	0.980943	-0.41835	0.477275	0.1031	262.63	0.000392567	35.5188	40.8283	1.14949	1.42	4194.12	2466.57	-0.765858
AT3G28900	protein_coding	AT3G28900	Ribosomal protein L34e superfamily protein	10.2467	34.7299	16.4425	37.3284	1.56523	0.000544038	1.09288	0.0127107	0.576369	0.702929	0.10402	0.876155	0.4139	58.7657	0.00704322	43.7037	38.1269	0.872394	-6.49	1240.7	1238.62	-0.00242429
AT3G59600	protein_coding	NRPB8B	RNA polymerase Rpb8	3.02735	12.5267	11.3238	13.3107	1.56403	0.00798276	0.211689	0.708125	1.4406	0.202653	0.0882574	0.916275	0.4069	34.0114	0.0119636	55.0267	105.544	1.91805	NA	514.373	568.664	0.144763
AT3G02345	long_noncoding_rna	NA	NA	4.17343	15.443	4.15878	13.8238	1.5618	0.00605985	1.39853	0.0143363	0.0157022	0.998485	-0.147568	0.850774	NA	NA	NA	NA	NA	NA	NA	NA	NA	NA
AT5G50480	protein_coding	NF-YC6	nuclear factor Y, subunit C6	4.16724	15.6054	3.45005	8.83421	1.5615	0.00917096	0.970122	0.117584	-0.125354	0.974395	-0.716736	0.297078	0.513	0	270	168.442	94.1254	0.558801	NA	54.6867	62.0081	0.181266
AT4G20210	protein_coding	AT4G20210	Terpenoid cyclases/Protein prenyltransferases superfamily protein	20.8981	66.1718	29.0889	45.0747	1.55892	1.00899e-05	0.609875	0.0960062	0.422695	0.742236	-0.526352	0.205222	0.5591	0	294.263	34.603	27.4593	0.793553	NA	20.1523	21.4764	0.0918095
AT2G29530	protein_coding	TIM10	Tim10/DDP family zinc finger protein	6.08872	22.3662	11.7431	29.6777	1.55691	0.00390223	1.19053	0.0186685	0.745269	0.639506	0.378888	0.564452	1.0639	19.0873	0.0557386	33.0133	43.2975	1.31152	-12.65	469.073	486.947	0.0539529
AT1G37130	protein_coding	NIA2	nitrate reductase 2	97.3973	293.865	104.834	202.777	1.54141	1.23919e-09	0.917031	0.000496267	0.105053	0.944416	-0.51933	0.103548	0.8613	150.125	0.0057372	110.793	144.688	1.30594	1.89	6566.25	5120.22	-0.358866
AT4G32208	protein_coding	AT4G32208	heat shock protein 70 (Hsp 70) family protein	8.7361	28.9663	11.4353	18.0315	1.52333	0.00185499	0.561072	0.267251	0.340936	0.88036	-0.621317	0.274266	0.2726	0.0378	7.21164	NA	NA	NA	NA	NA	NA	NA
AT5G06210	protein_coding	AT5G06210	RNA binding (RRM/RBD/RNP motifs) family protein	6.04232	21.2621	11.4636	27.0205	1.52005	0.00382868	1.08462	0.0277627	0.745792	0.631019	0.310359	0.62969	1.0163	23.3843	0.0434608	86.4239	97.4488	1.12757	2.69	546.039	648.8	0.248769
AT1G63206	protein_coding	AT1G63206	Cystatin/monellin superfamily protein	5.67163	19.2866	5.72589	16.3902	1.5173	0.00367683	1.2905	0.0150249	0.0149799	0.998485	-0.211821	0.753469	0.5066	0	266.632	NA	NA	NA	NA	NA	NA	NA
AT4G34120	protein_coding	LEJ1	Cystathionine beta-synthase (CBS) family protein	14.4046	44.4611	21.0951	38.7928	1.51336	3.25721e-05	0.820748	0.0244439	0.505222	0.68492	-0.187386	0.686927	0.5408	106.167	0.00509388	71.7771	81.073	1.12951	1.81	1949.22	1509	-0.369306
AT1G71210	protein_coding	AT1G71210	Pentatricopeptide repeat (PPR) superfamily protein	4.55339	15.9939	6.04366	14.421	1.50813	0.00659226	1.04921	0.0541595	0.32488	0.899654	-0.13404	0.863186	0.0586	4.3823	0.013372	16.2153	34.3995	2.12143	-1.12	89.2416	55.0954	-0.695785
AT3G18170	protein_coding	AT3G18170	Glycosyltransferase family 61 protein	37.1005	110.675	55.1663	88.2802	1.50535	4.59149e-07	0.646433	0.0341547	0.544031	0.496595	-0.314885	0.404337	0.9938	9.2962	0.106904	51.2759	96.7838	1.88751	5.63	54.8084	51.2373	-0.0972015
AT3G02950	protein_coding	THO7	Tho complex subunit 7/Mft1p	11.3587	35.7258	19.1654	29.7169	1.50376	0.000271736	0.560527	0.173393	0.686373	0.550865	-0.256861	0.617129	0.7642	15.3416	0.0498123	59.8134	69.8112	1.16715	1.87	171.551	121.946	-0.492396
AT4G06035	ara11_novel	NA	novel transcribed region; detected in flower, pollen	23.9038	74.8516	60.1524	107.331	1.5016	0.000174147	0.795001	0.0382409	1.19265	0.0910815	0.486051	0.319622	NA	NA	NA	NA	NA	NA	NA	NA	NA	NA
AT1G56100	protein_coding	AT1G56100	Plant invertase/pectin methylesterase inhibitor superfamily protein	6.43156	21.7436	37.1855	3.16703	1.49442	0.00532164	-2.99389	2.22203e-09	2.17438	0.00223306	-2.31394	0.000190317	0	0	0	26.8654	30.3059	1.12806	NA	27.3884	27.7377	0.0182833
AT1G37113	protein_coding	AT1G37113	hypothetical protein	112.846	331.671	99.2775	175.65	1.48969	3.7787e-07	0.790382	0.0101799	-0.183836	0.891354	-0.883144	0.0151192	1.9583	0	1030.68	NA	NA	NA	NA	NA	NA	NA
AT3G56740	protein_coding	AT3G56740	Ubiquitin-associated (UBA) protein	14.4139	44.5482	22.4031	39.6633	1.48546	0.000308701	0.769862	0.0593112	0.561695	0.668444	-0.153904	0.787041	0.4967	8.4008	0.0591253	79.7958	172.971	2.16767	2.31	143.749	315.528	1.13422
AT1G06907	long_noncoding_rna	NA	NA	9.84815	31.7008	19.4252	28.6437	1.47758	0.00213799	0.525579	0.266116	0.812869	0.50853	-0.139135	0.841524	NA	NA	NA	NA	NA	NA	NA	NA	NA	NA
AT5G46640	protein_coding	AT5G46640	AT hook motif DNA-binding family protein	10.2591	31.4559	11.2856	26.6594	1.46626	0.000763552	1.11948	0.0118805	0.120128	0.966672	-0.226657	0.684111	0.2721	2.7976	0.0972619	59.8196	88.61	1.48129	-1.4	51.6896	57.2198	0.146641
AT1G06323	long_noncoding_rna	NA	NA	5.67472	19.3219	5.72589	18.9918	1.46608	0.0100186	1.41331	0.0117655	0.0182818	0.998253	-0.0344957	0.969477	NA	NA	NA	NA	NA	NA	NA	NA	NA	NA
AT4G25220	protein_coding	G3Pp2	root hair specific 15	13.2462	41.3812	17.1513	28.1812	1.46332	0.00189305	0.641399	0.182562	0.307429	0.886498	-0.514494	0.370215	0.4019	0	211.526	83.5522	223.201	2.67139	1.05	92.3002	122.383	0.406993
AT3G11520	protein_coding	CYCB1;3	CYCLIN B1;3	14.7351	47.1666	21.7709	43.2637	1.46025	0.00344618	0.848338	0.083395	0.494281	0.783167	-0.117634	0.880793	0.1839	2.266	0.0811562	122.994	378.098	3.07411	10.61	126.736	88.4828	-0.518356
AT4G18230	protein_coding	AT4G18230	UDP-N-acetylglucosamine transferase subunit ALG14-like protein	14.7506	44.0177	23.4843	43.821	1.46021	7.58225e-05	0.858927	0.0175942	0.59888	0.583814	-0.00240372	0.996137	1.0203	10.8602	0.0939485	60.9636	43.1616	0.70799	-1.73	240.122	349.345	0.540884
AT3G25160	protein_coding	AT3G25160	ER lumen protein retaining receptor family protein	9.11917	28.856	9.63347	23.5411	1.45927	0.00335012	1.11339	0.0263503	0.0798464	0.980946	-0.266034	0.683772	0.4997	0	263	70.5928	261.861	3.70946	-2.91	55.4724	63.3719	0.192075
AT5G63620	protein_coding	AT5G63620	GroES-like zinc-binding alcohol dehydrogenase family protein	6.07944	19.6793	10.2308	24.807	1.4561	0.00318309	1.15713	0.0125105	0.608763	0.716554	0.30979	0.588174	0.3923	14.8161	0.026478	100.123	304.278	3.03904	-1.19	624.657	759.472	0.281932
AT1G04620	protein_coding	HCAR	coenzyme F420 hydrogenase family / dehydrogenase, beta subunit family	4.93026	16.7962	9.04801	19.3016	1.45575	0.00814377	0.927929	0.0719032	0.724208	0.667879	0.196384	0.782138	0.0874	33.8144	0.0025847	61.5966	56.7636	0.921538	-1.33	182.168	215.311	0.241149
AT4G21720	protein_coding	AT4G21720	defensin-like protein	81.3032	231.642	101.759	197.685	1.45244	1.81048e-07	0.925867	0.00105382	0.3049	0.76441	-0.221669	0.5685	5.9609	5.7213	1.04188	332.594	255.64	0.768627	NA	156.568	102.41	-0.612429
AT3G61200	protein_coding	AT3G61200	Thioesterase superfamily protein	373.273	1053.87	509.83	1028.13	1.44993	5.74918e-09	0.982846	8.3762e-05	0.432436	0.495776	-0.0346514	0.939035	51.9419	65.6037	0.791753	822.924	800.386	0.972612	-1.62	246.814	268.146	0.119595
AT5G28740	protein_coding	AT5G28740	Tetratricopeptide repeat (TPR)-like superfamily protein	62.2431	176.533	53.3355	110.879	1.44633	3.31735e-07	0.985011	0.00100346	-0.188631	0.890136	-0.649951	0.0607066	1.1709	19.2095	0.0609542	181.35	395.593	2.18138	-2.58	470.535	436.65	-0.107824
AT4G39970	protein_coding	AT4G39970	Haloacid dehalogenase-like hydrolase (HAD) superfamily protein	48.1411	135.853	83.29	159.491	1.43113	7.57713e-07	0.91143	0.00133651	0.744	0.217812	0.224298	0.562032	1.6859	71.348	0.0236293	159.717	238.16	1.49114	11.44	874.873	856.071	-0.0313433
AT5G36220	protein_coding	CYP81D1	cytochrome p450 81d1	4.9148	16.1025	8.63532	14.4653	1.423	0.00944351	0.644001	0.225414	0.634397	0.731706	-0.144599	0.846933	0.2818	20.7266	0.0135961	23.842	22.9773	0.963736	2.28	75.3741	46.6716	-0.691524
AT2G39980	protein_coding	AT2G39980	HXXXD-type acyl-transferase family protein	6.81462	21.1552	7.51584	9.61365	1.42085	0.00752051	0.304767	0.603814	0.0814156	0.982041	-1.03467	0.0841179	0.0205	5.605	0.00365745	53.03	77.4565	1.46062	1.86	142.58	98.6512	-0.531361
AT1G79500	protein_coding	AtkdsA1	Aldolase-type TIM barrel family protein	7.99164	25.1038	15.6125	23.057	1.41651	0.0059974	0.532994	0.288202	0.786182	0.57199	-0.0973339	0.899297	0.7479	28.1061	0.0266099	67.5315	48.2671	0.714735	-1.87	150.717	194.377	0.367016
AT4G40042	protein_coding	AT4G40042	Microsomal signal peptidase 12 kDa subunit (SPC12)	6.07944	19.8522	12.6563	32.7557	1.41264	0.00910392	1.22698	0.0129537	0.843054	0.550865	0.657397	0.268928	1.0083	9.3131	0.108267	NA	NA	NA	NA	NA	NA	NA
AT4G15210	protein_coding	BAM5	beta-amylase 5	10.2312	30.961	14.0737	25.3605	1.4118	0.00302219	0.785291	0.0973145	0.374533	0.852708	-0.251977	0.686927	0	3.7304	0	20.8867	18.7579	0.898079	NA	36.3662	39.1965	0.108124
AT5G22090	protein_coding	AT5G22090	FAF-like protein (DUF3049)	51.4958	141.237	59.7424	114.057	1.40032	4.40704e-07	0.896487	0.00168479	0.204533	0.878882	-0.299298	0.40042	1.3469	66.3346	0.0203046	NA	NA	NA	NA	NA	NA	NA
AT3G22310	protein_coding	PMH1	putative mitochondrial RNA helicase 1	6.82391	21.0657	9.40072	16.9528	1.39951	0.00732963	0.762803	0.141291	0.357502	0.88036	-0.279203	0.674161	0.1532	15.195	0.0100823	49.7564	50.3518	1.01197	NA	598.604	557.192	-0.103426
AT4G05650	long_noncoding_rna	NA	NA	7.58383	22.9516	11.4999	21.5548	1.3947	0.0042456	0.766854	0.105865	0.543199	0.754753	-0.0846509	0.904895	NA	NA	NA	NA	NA	NA	NA	NA	NA	NA
AT4G03270	protein_coding	CYCD6;1	Cyclin D6;1	6.43466	19.7846	12.9556	13.002	1.38113	0.00914834	-0.0395528	0.944436	0.860235	0.525476	-0.560444	0.360291	0.8768	2.6953	0.325307	14.7544	12.2057	0.827257	NA	29.6839	20.109	-0.561842
AT4G06790	ara11_novel	NA	novel transcribed region; detected in root, carpel, root apical meristem, receptacle, light-grown seedling, flower, pollen	30.292	83.8261	56.5356	103.977	1.37591	6.75703e-05	0.843675	0.0117655	0.828196	0.252342	0.295962	0.50361	NA	NA	NA	NA	NA	NA	NA	NA	NA	NA
AT3G20690	protein_coding	AT3G20690	F-box and associated interaction domains-containing protein	12.5017	35.9974	18.2523	25.5164	1.3725	0.00201743	0.409679	0.368984	0.493616	0.754753	-0.469207	0.376157	0.2527	0	133	27.7257	18.3159	0.660611	NA	22.1398	26.3723	0.252385
AT1G04310	protein_coding	ERS2	ethylene response sensor 2	12.8786	37.7356	15.3792	27.4773	1.37233	0.00472412	0.703136	0.151217	0.250803	0.911562	-0.418391	0.493319	0.0475	2.5382	0.018714	39.3971	35.9439	0.912348	4.11	82.5449	100.297	0.281029
AT4G12870	protein_coding	AT4G12870	Gamma interferon responsive lysosomal thiol (GILT) reductase family protein	6.80225	20.2856	20.6679	5.77598	1.36624	0.00771051	-1.59159	0.00105856	1.37475	0.135265	-1.58308	0.00655702	0.0295	1.8655	0.0158135	NA	NA	NA	NA	NA	NA	NA
AT2G16400	protein_coding	BLH7	BEL1-like homeodomain 7	7.57146	22.3117	7.9266	14.1972	1.36255	0.00825424	0.688057	0.19697	0.0821686	0.980946	-0.592325	0.319189	0.1305	17.3497	0.00752174	101.984	119.627	1.173	-6.98	324.458	207.554	-0.644548
AT1G67360	protein_coding	AT1G67360	Rubber elongation factor protein (REF)	63.3706	170.257	86.9748	163.128	1.36203	5.85293e-06	0.869946	0.00397842	0.42972	0.634027	-0.0623673	0.900371	2.1789	135.214	0.0161145	218.388	2021.85	9.25805	3.97	431.74	10488.2	4.60246
AT1G04780	protein_coding	AT1G04780	Ankyrin repeat family protein	11.0004	31.2265	9.54845	17.4501	1.35837	0.0036633	0.733713	0.140884	-0.148805	0.957839	-0.77346	0.146725	0.0413	19.9661	0.00206851	53.704	106.818	1.98902	1.31	254.378	266.392	0.0665762
AT5G24230	protein_coding	AT5G24230	Lipase class 3-related protein	38.6234	102.781	55.215	89.63	1.3476	7.87656e-06	0.667728	0.0289878	0.485402	0.576165	-0.194474	0.632958	1.5861	0.4104	3.86477	110.526	110.069	0.995858	NA	84.2696	90.6482	0.105267
AT3G04550	protein_coding	AT3G04550	rubisco accumulation factor-like protein	10.2683	29.3956	10.9593	25.4297	1.34018	0.00602272	1.02909	0.0341021	0.131591	0.965478	-0.179496	0.787905	0.4178	117.826	0.00354589	73.5246	68.3456	0.929561	-1.43	625.437	666.9	0.0926061
AT2G06983	protein_coding	SCRL16	SCR-like 16	7.93905	23.0388	19.5847	33.8489	1.33607	0.00421502	0.738015	0.0778103	1.1196	0.234303	0.521539	0.297129	4.0847	0	2149.84	NA	NA	NA	NA	NA	NA	NA
AT1G03770	protein_coding	RING1B	RING 1B	9.06347	25.6376	12.1256	23.0164	1.33315	0.00411516	0.802303	0.0797722	0.390415	0.839517	-0.140432	0.825225	0.212	2.9746	0.0712701	19.28	35.6361	1.84834	NA	23.4039	22.5788	-0.0517846
AT2G45135	protein_coding	AT2G45135	RING/U-box superfamily protein	48.5087	126.321	52.5548	94.689	1.32917	1.87828e-06	0.816118	0.00503503	0.106452	0.950515	-0.406596	0.235536	2.3764	0.098	24.249	NA	NA	NA	NA	NA	NA	NA
AT2G05160	protein_coding	AT2G05160	CCCH-type zinc fingerfamily protein with RNA-binding domain-containing protein	50.8813	131.544	51.1335	79.4991	1.32778	2.82592e-07	0.610313	0.0293626	0.00980623	0.997609	-0.707663	0.019738	0.9431	2.1749	0.433629	80.8825	1753.82	21.6835	-1.9	36.9006	68.2761	0.887735
AT1G76960	protein_coding	AT1G76960	transmembrane protein	12.5605	34.8355	15.5176	23.1615	1.32713	0.0037917	0.547073	0.246548	0.235117	0.913993	-0.544942	0.312825	1.5105	351.244	0.00430043	16.5273	11.9848	0.725153	NA	44.9707	26.1617	-0.781529
AT1G71110	protein_coding	AT1G71110	transmembrane protein	13.274	36.5301	19.3764	33.5847	1.32122	0.00221052	0.73956	0.0818885	0.478092	0.756043	-0.103568	0.871996	0.3775	4.4556	0.0847248	NA	NA	NA	NA	NA	NA	NA
AT1G29730	protein_coding	AT1G29730	Leucine-rich repeat transmembrane protein kinase	26.8445	70.5237	24.6869	44.7517	1.32092	7.70402e-05	0.794834	0.0267482	-0.10365	0.961389	-0.629737	0.106922	0.3299	1.0925	0.301968	34.3367	32.7782	0.95461	NA	32.0331	29.2509	-0.131083
AT1G29965	protein_coding	AT1G29965	Ribosomal protein L18ae/LX family protein	9.48675	26.2225	6.72404	11.8766	1.3148	0.00878823	0.665924	0.225312	-0.390312	0.865419	-1.03919	0.0680041	2.8773	21.3751	0.13461	NA	NA	NA	NA	NA	NA	NA
AT3G08770	protein_coding	LTP6	lipid transfer protein 6	40.5387	107.822	152.877	31.2221	1.31077	0.000565445	-2.11347	2.34633e-09	1.77852	0.000202901	-1.64572	0.000176791	0.5046	110.599	0.00456244	71.9857	189.272	2.6293	-1.05	1930.22	1339	-0.527612
AT1G62930	protein_coding	RPF3	Tetratricopeptide repeat (TPR)-like superfamily protein	9.87909	27.1506	11.7695	25.6792	1.30989	0.00409329	1.01636	0.0248499	0.216961	0.929197	-0.0765695	0.908533	0.5343	1.5362	0.347806	144.304	228.54	1.58374	-3.35	139.742	113.706	-0.297462
AT3G27050	protein_coding	AT3G27050	plant/protein	41.6631	105.398	79.1411	120.833	1.29394	1.84585e-07	0.602729	0.0121554	0.882769	0.0396102	0.191561	0.537604	3.474	23.7397	0.146337	121.037	82.4271	0.681008	2.71	1204.59	1170.53	-0.0413821
AT1G70810	protein_coding	AT1G70810	Calcium-dependent lipid-binding (CaLB domain) family protein	45.4504	117.238	71.6542	142.437	1.28603	0.000176068	0.947347	0.00470068	0.603777	0.480794	0.265097	0.564358	6.1211	37.3892	0.163713	399.273	449.982	1.127	-31.74	180.247	176.696	-0.0287014
AT5G25010	protein_coding	AT5G25010	enhanced disease resistance-like protein (DUF1336)	8.69279	23.8774	12.6543	14.9782	1.28429	0.00940905	0.216444	0.680835	0.45688	0.806517	-0.610965	0.280476	0.599	1.652	0.362591	NA	NA	NA	NA	NA	NA	NA
AT2G31470	protein_coding	DOR	F-box and associated interaction domains-containing protein	14.0371	37.9995	15.7074	38.7486	1.28294	0.00638178	1.16325	0.0116164	0.145846	0.95611	0.0261591	0.972953	1.1882	0	625.368	32.5985	130.049	3.98941	-3.9	21.1812	23.2442	0.134084
AT5G64940	protein_coding	ATH13	ABC2 homolog 13	87.4316	220.583	84.4307	157.41	1.27918	1.17868e-05	0.851127	0.00457323	-0.0397644	0.985283	-0.46782	0.204585	0.2232	65.6649	0.00339908	109.508	112.014	1.02288	3.42	2356.79	2178.69	-0.11336
AT2G42140	protein_coding	AT2G42140	VQ motif-containing protein	33.3255	84.2255	52.9755	81.9584	1.2775	1.31815e-05	0.59953	0.0398154	0.639454	0.345148	-0.0385215	0.934362	3.4985	0.0828	42.2524	22.0107	22.281	1.01228	NA	19.4927	23.5883	0.275141
AT4G29670	protein_coding	ACHT2	atypical CYS HIS rich thioredoxin 2	99.6555	247.494	125.188	204.165	1.27589	7.92534e-08	0.694355	0.00446731	0.30963	0.697628	-0.271901	0.382895	3.3762	70.4863	0.0478987	250.238	662.031	2.6456	1.25	884.642	745.802	-0.246302
AT5G26100	protein_coding	AT5G26100	hypothetical protein	86.9099	215.714	112.984	170.536	1.27414	1.171e-07	0.581773	0.019464	0.359917	0.624754	-0.332451	0.276108	5.5498	0	2920.95	171.323	2516.26	14.6872	NA	23.4177	24.3576	0.0567698
AT2G45023	other_rna	AT2G45023	NA	13.2864	34.8726	18.131	36.0065	1.2725	0.00201628	0.914439	0.0232034	0.404879	0.798669	0.0468206	0.941088	0.4676	1.5091	0.309854	NA	NA	NA	NA	NA	NA	NA
AT4G26440	protein_coding	WRKY34	WRKY DNA-binding protein 34	59.123	146.722	61.3662	114.313	1.27018	7.74111e-07	0.863257	0.00127109	0.0517743	0.976865	-0.355145	0.265175	1.4274	0.0092	155.152	55.7158	641.576	11.5152	-3.03	20.2043	19.5845	-0.0449514
AT4G38390	protein_coding	RHS17	root hair specific 17	22.7917	58.0223	24.9196	40.5648	1.2675	0.000432785	0.632375	0.092498	0.133548	0.950515	-0.501576	0.238707	0.6586	0	346.632	51.7113	1630.87	31.538	-1.97	41.3899	42.6465	0.043147
AT1G08700	protein_coding	PS1	Presenilin-1	65.9716	163.367	61.7645	127.457	1.26614	1.00152e-06	0.989814	0.000230614	-0.0741848	0.965357	-0.350507	0.280311	3.8145	28.9351	0.13183	159.9	128.703	0.804899	-2.56	368.743	449.819	0.286732
AT1G51730	protein_coding	AT1G51730	Ubiquitin-conjugating enzyme family protein	49.9605	123.404	56.2943	95.2779	1.26258	8.40684e-07	0.733423	0.00624316	0.163573	0.89552	-0.365584	0.240461	2.041	25.2592	0.0808022	128.14	120.936	0.943785	4.64	406.872	545.791	0.423775
AT1G10865	protein_coding	AT1G10865	cytochrome C oxidase assembly factor	75.8816	187.578	71.4275	132.229	1.26041	3.40631e-06	0.858988	0.0023831	-0.0918679	0.953889	-0.493292	0.14144	10.0587	20.5143	0.490326	NA	NA	NA	NA	NA	NA	NA
AT1G01990	protein_coding	AT1G01990	hypothetical protein	50.7854	125.13	54.9415	72.67	1.25863	2.06269e-06	0.382778	0.186251	0.117795	0.939131	-0.75806	0.0153498	1.1761	25.0158	0.0470143	110.98	110.028	0.991417	1.23	338.57	355.131	0.0688976
AT5G39250	protein_coding	AT5G39250	F-box family protein	23.0974	58.6015	41.4255	69.4358	1.25757	0.000324799	0.722283	0.0316866	0.765898	0.317105	0.230611	0.605675	2.7967	7.1878	0.38909	139.852	137.806	0.985369	4.73	164.983	154.688	-0.0929531
AT2G30920	protein_coding	COQ3	coenzyme Q 3	34.1009	84.2271	34.7232	70.8757	1.25068	1.92764e-05	0.973772	0.00136852	0.0319233	0.989993	-0.244982	0.509742	1.0049	8.4513	0.118905	60.7768	35.9943	0.592238	-1.19	114.794	139.2	0.278121
AT4G18780	protein_coding	IRX1	cellulose synthase family protein	14.0247	36.0452	18.8595	23.2456	1.24884	0.0029471	0.248373	0.579376	0.412682	0.796235	-0.587783	0.224269	0.0433	2.1934	0.019741	49.3755	36.7689	0.74468	1.1	191.473	157.818	-0.278881
AT1G04900	protein_coding	AT1G04900	NADH dehydrogenase ubiquinone complex I, assembly factor-like protein (DUF185)	25.3679	63.202	20.184	40.0789	1.24845	0.000232988	0.910964	0.0135756	-0.291604	0.85053	-0.629085	0.109758	0.5408	3.9817	0.135821	45.4381	64.0544	1.40971	-1.7	110.393	122.102	0.145443
AT3G51990	protein_coding	AT3G51990	Protein kinase superfamily protein	177.61	431.381	178.029	334.696	1.24816	3.93895e-08	0.88552	0.000134445	0.00451717	0.999538	-0.358127	0.224643	5.066	5.9865	0.846237	336.389	932.688	2.77265	1.95	220.005	198.659	-0.147243
AT5G50930	protein_coding	AT5G50930	Histone superfamily protein	385.493	931.892	448.811	809.955	1.24365	8.32498e-09	0.834527	0.000128122	0.21113	0.795056	-0.197992	0.519638	18.655	1.0655	17.5082	1066.87	475.384	0.445587	-10.82	52.6129	52.1215	-0.0135368
AT1G72550	protein_coding	AT1G72550	tRNA synthetase beta subunit family protein	43.946	107.533	46.4123	88.2492	1.24179	9.98301e-06	0.898361	0.00204068	0.0648358	0.974042	-0.278598	0.436154	0.9334	20.3928	0.0457711	240.11	161.836	0.674009	2.24	1177.63	878.518	-0.422741
AT4G25130	protein_coding	PMSR4	peptide met sulfoxide reductase 4	59.7684	148.481	74.2313	133.1	1.24038	0.000231653	0.804654	0.0171879	0.286635	0.826242	-0.149087	0.765396	2.7579	171.125	0.0161163	169.908	234.518	1.38026	-2.67	2320.62	4967.19	1.09792
AT3G16560	protein_coding	AT3G16560	Protein phosphatase 2C family protein	40.0814	98.2637	55.8494	102.082	1.23996	1.18721e-05	0.845175	0.00270278	0.446383	0.594851	0.0515973	0.907458	2.1105	7.9613	0.265095	200.848	238.016	1.18506	-1.49	212.007	114.305	-0.89123
AT1G71130	protein_coding	CRF8	Integrase-type DNA-binding superfamily protein	10.2126	26.5968	12.4216	17.6084	1.23965	0.00813456	0.467304	0.334708	0.229118	0.922668	-0.543223	0.313192	0.8834	20.744	0.0425858	74.7041	94.2777	1.26202	7.63	163.772	171.329	0.0650787
AT3G60480	protein_coding	AT3G60480	StAR lipid transfer-like protein	11.7573	30.2465	16.0232	33.8738	1.23925	0.00331244	0.980382	0.0161793	0.40462	0.805527	0.145753	0.792498	1.1013	22.3594	0.0492545	40.5594	63.6969	1.57046	1.35	187.484	162.921	-0.202599
AT1G61030	protein_coding	AT1G61030	WAPL (Wings apart-like protein regulation of heterochromatin) protein	11.3618	29.4997	14.5373	23.7392	1.23893	0.00631873	0.625436	0.170092	0.318733	0.879482	-0.294762	0.603533	0.2428	5.1596	0.0470579	NA	NA	NA	NA	NA	NA	NA
AT1G47720	protein_coding	OSB1	Primosome PriB/single-strand DNA-binding protein	106.118	260.694	188.609	374.125	1.23662	4.39726e-05	0.951788	0.00129982	0.784192	0.178947	0.499365	0.188329	0	4.0246	0	48.722	37.213	0.763782	NA	185.221	149.589	-0.308246
AT2G45070	protein_coding	SEC61 BETA	Preprotein translocase Sec, Sec61-beta subunit protein	379.142	918.293	472.826	861.922	1.23448	1.53345e-06	0.840367	0.00112189	0.30541	0.714224	-0.0886987	0.833612	60.4397	237.463	0.254523	916.704	1360.22	1.48382	-1.12	2188.47	1936.11	-0.176759
AT5G46800	protein_coding	BOU	Mitochondrial substrate carrier family protein	45.0766	109.916	62.8147	112.544	1.23406	1.28596e-05	0.825549	0.0034314	0.441713	0.595874	0.0332064	0.943654	4.9492	70.4384	0.0702628	400.166	244.929	0.612068	-5.06	3372.59	2463.34	-0.453245
AT3G02830	protein_coding	ZFN1	zinc finger protein 1	2428.92	5778.75	2779.17	3887.37	1.23325	3.43459e-14	0.477797	0.00512258	0.191139	0.730768	-0.564309	0.00753046	48.0883	61.8346	0.777692	1104.05	457.27	0.414176	-20.46	829.691	661.588	-0.326643
AT4G00920	protein_coding	AT4G00920	COP1-interacting protein-like protein	14.7413	37.86	12.7394	30.9682	1.22941	0.006942	1.12847	0.0146294	-0.172484	0.948221	-0.273421	0.644927	0.4465	0	235	27.4883	104.187	3.79022	12.21	15.9792	15.613	-0.0334514
AT2G02000	protein_coding	GAD3	glutamate decarboxylase 3	12.9343	33.166	7.19147	20.1059	1.22849	0.0102113	1.17489	0.021121	-0.621441	0.705266	-0.675043	0.224654	0.1096	0.0092	11.913	31.5764	212.326	6.72421	NA	39.7197	33.1673	-0.260094
AT5G44000	protein_coding	AT5G44000	Glutathione S-transferase family protein	22.4087	56.0268	27.4505	46.3697	1.22749	0.00154928	0.701384	0.0725179	0.266015	0.88036	-0.260091	0.608179	0.5305	27.0765	0.0195926	46.1434	47.1234	1.02124	-1.71	499.374	503.208	0.011035
AT4G38360	protein_coding	LAZ1	organic solute transporter ostalpha protein (DUF300)	106.418	253.693	121.143	203.747	1.22576	4.71907e-09	0.728751	0.000784232	0.18334	0.838269	-0.313672	0.235789	3.9132	22.9839	0.170258	215.048	209.065	0.972181	-1.74	249.992	250.48	0.0028121
AT3G54840	protein_coding	ARA6	Ras-related small GTP-binding family protein	44.6719	107.816	66.2337	121.57	1.22371	4.36084e-06	0.852968	0.00113021	0.538259	0.41595	0.167517	0.635255	4.0018	46.6331	0.0858146	216.436	243.458	1.12485	-2.66	625.967	678.833	0.116972
AT3G57710	protein_coding	AT3G57710	Protein kinase superfamily protein	32.9178	84.133	58.845	67.8018	1.22325	0.00596392	0.187452	0.687172	0.750963	0.476234	-0.28483	0.637807	0.7573	4.9433	0.153197	23.9935	28.2985	1.17943	NA	154.11	76.125	-1.01752
AT1G31340	protein_coding	RUB1	related to ubiquitin 1	62.2246	149.56	62.1988	121.692	1.21773	1.47765e-05	0.939625	0.00112722	-0.0107666	0.997585	-0.288869	0.430488	4.638	61.567	0.0753326	60.4796	75.7186	1.25197	NA	324.153	352.214	0.119776
AT4G25940	protein_coding	AT4G25940	ENTH/ANTH/VHS superfamily protein	328.341	788.297	260.698	486.774	1.21555	1.43872e-05	0.864063	0.00230326	-0.319086	0.732924	-0.670575	0.0577504	3.8705	21.2282	0.182328	190.218	540.807	2.84309	-3.17	54.5843	46.8332	-0.220956
AT5G59570	protein_coding	BOA	Homeodomain-like superfamily protein	42.4107	102.944	49.3732	95.9919	1.21396	0.000181802	0.891779	0.00617906	0.224177	0.88036	-0.0980057	0.844294	3.1181	7.4813	0.416786	249.977	379.237	1.51709	NA	80.7741	118.082	0.547821
AT1G32870	protein_coding	NAC13	NAC domain protein 13	43.5413	104.329	34.3567	66.6535	1.2125	3.37476e-05	0.888615	0.00489201	-0.305274	0.798352	-0.629162	0.0694747	1.0935	9.7146	0.112563	80.1159	153.97	1.92184	-1.92	116.642	134.072	0.200916
AT1G51420	protein_coding	SPP1	sucrose-phosphatase 1	31.4072	75.5096	30.5908	62.4	1.2115	4.90617e-05	0.975602	0.00177334	-0.0252558	0.992808	-0.261158	0.485402	1.798	0.0752	23.9096	62.1224	50.5231	0.813284	-2.36	30.1523	31.3171	0.0546826
AT2G23940	protein_coding	AT2G23940	transmembrane protein (DUF788)	13.9814	34.8199	13.9056	28.1889	1.21058	0.00337575	0.93576	0.0275059	-0.013281	0.998253	-0.288104	0.574309	0.9007	17.9272	0.0502421	90.6158	207.243	2.28706	-1.69	707.604	770.329	0.122532
AT1G13195	protein_coding	AT1G13195	RING/U-box superfamily protein	27.6354	67.3423	39.7852	70.603	1.20751	0.000524165	0.78521	0.0217015	0.482833	0.65234	0.0605342	0.911344	1.4784	7.4623	0.198116	82.8	479.081	5.786	-1.03	95.5737	231.159	1.2742
AT5G59250	protein_coding	AT5G59250	Major facilitator superfamily protein	10.9695	27.793	13.2516	23.4764	1.20548	0.0080757	0.757822	0.0946829	0.234569	0.913993	-0.213092	0.7181	0.3139	48.7368	0.00644072	92.4933	60.8627	0.658023	-1.07	1228.05	1356.91	0.143946
AT5G56170	protein_coding	LLG1	LORELEI-LIKE-GPI-ANCHORED PROTEIN 1	33.0013	79.2467	40.6719	60.9902	1.20305	0.000163092	0.562279	0.0873884	0.281289	0.829129	-0.359477	0.358811	1.2167	33.4325	0.0363927	185.461	168.659	0.909406	-1.93	1193.19	794.379	-0.586926
AT3G05320	protein_coding	AT3G05320	O-fucosyltransferase family protein	122.679	288.366	109.251	201.467	1.20259	1.22059e-07	0.862807	0.00027139	-0.167204	0.878574	-0.506985	0.0719685	6.2416	3.6065	1.73065	209.866	430.612	2.05185	-3.76	58.1064	184.606	1.66768
AT4G12570	protein_coding	UPL5	ubiquitin protein ligase 5	221.407	519.948	184.721	299.423	1.20149	7.45295e-08	0.671939	0.00411089	-0.249412	0.759748	-0.778963	0.00485563	2.1695	8.1817	0.265165	319.652	328.943	1.02907	4.12	229.401	260.801	0.185079
AT2G40650	protein_coding	AT2G40650	PRP38 family protein	44.0388	104.473	40.4452	71.413	1.1975	5.231e-05	0.781576	0.0126672	-0.110601	0.950991	-0.52653	0.137497	0.8479	21.2291	0.0399405	23.308	99.4535	4.26692	2.95	174.434	232.939	0.417277
AT2G02660	protein_coding	AT2G02660	F-box associated ubiquitination effector family protein	10.9973	27.4883	17.7097	21.9699	1.19028	0.0079056	0.273959	0.54834	0.623163	0.636844	-0.293159	0.596443	0.6666	0	350.842	9.10365	13.7446	1.50979	-1.95	11.5216	11.8137	0.0361169
AT4G15715	protein_coding	AT4G15715	Proteinase inhibitor I25, cystatin, conserved region	39.4112	92.7299	44.3652	58.9471	1.18384	7.06853e-05	0.395679	0.215943	0.150215	0.922677	-0.637945	0.0690797	3.0788	0	1620.42	NA	NA	NA	NA	NA	NA	NA
AT4G00895	protein_coding	AT4G00895	ATPase, F1 complex, OSCP/delta subunit protein	46.2815	107.941	60.1188	93.2011	1.17969	1.05013e-05	0.608287	0.0263901	0.362361	0.68492	-0.209046	0.550321	2.1909	121.224	0.0180731	75.9548	86.4268	1.13787	-1.13	460.104	494.735	0.104697
AT5G08170	protein_coding	EMB1873	porphyromonas-type peptidyl-arginine deiminase family protein	50.0502	116.857	56.0379	86.7186	1.17952	1.96114e-05	0.614505	0.0332164	0.141929	0.920417	-0.423091	0.207091	2.1754	30.4624	0.0714126	292.278	399.009	1.36517	-1.4	319.992	265.123	-0.27137
AT1G28560	protein_coding	SRD2	snRNA activating complex family protein	166.461	392.18	220.323	322.004	1.17917	0.0001347	0.527533	0.0925753	0.379095	0.694613	-0.27254	0.522745	4.5087	2.6119	1.72621	33.8483	25.7843	0.76176	-1.05	73.976	60.8766	-0.281169
AT5G17580	protein_coding	AT5G17580	Phototropic-responsive NPH3 family protein	34.5273	80.7239	32.6702	60.5909	1.17786	5.2069e-05	0.834796	0.00692341	-0.0651004	0.974395	-0.408166	0.237514	1.4374	2.0069	0.716229	20.5028	23.441	1.14331	-2.67	60.6827	49.0603	-0.306729
AT1G67750	protein_coding	AT1G67750	Pectate lyase family protein	58.4156	136.196	65.1505	103.126	1.17775	2.00768e-05	0.637242	0.0261824	0.148675	0.911562	-0.39183	0.252348	0.9022	27.3207	0.0330226	163.539	140.447	0.858798	2.7	280.784	272.443	-0.0435095
AT2G24260	protein_coding	LRL1	LJRHL1-like 1	28.899	69.0812	37.9853	48.8574	1.17744	0.00160567	0.342637	0.376497	0.358029	0.796338	-0.476776	0.292476	0.9311	3.2979	0.282331	42.2234	33.6197	0.796236	-1.79	52.114	65.5015	0.329856
AT1G30860	protein_coding	AT1G30860	RING/U-box superfamily protein	23.1222	54.7656	29.797	30.8945	1.17371	0.000838974	0.0195251	0.96172	0.352022	0.795418	-0.802163	0.0462496	0.4199	1.1299	0.371626	61.6849	904.466	14.6627	NA	39.5539	37.0023	-0.0962079
AT2G00620	ara11_novel	NA	novel transcribed region	21.9916	52.9448	34.8332	64.5698	1.17303	0.00231694	0.859626	0.0198303	0.583398	0.586782	0.269996	0.581566	NA	NA	NA	NA	NA	NA	NA	NA	NA	NA
AT2G40290	protein_coding	AT2G40290	Eukaryotic translation initiation factor 2 subunit 1	45.8118	105.879	51.9839	81.6211	1.17119	4.21114e-06	0.634966	0.0176351	0.169757	0.89122	-0.366466	0.228538	1.1026	38.2029	0.0288617	102.659	290.047	2.82534	-4.21	745.329	861.062	0.20824
AT3G02895	long_noncoding_rna	NA	NA	47.8106	112.086	50.0812	75.6837	1.16702	0.000436649	0.570771	0.0965324	0.0505803	0.981814	-0.545672	0.175582	NA	NA	NA	NA	NA	NA	NA	NA	NA	NA
AT1G24150	protein_coding	FH4	formin homologue 4	38.2311	89.5886	31.3523	55.516	1.1665	0.000455956	0.76209	0.0308619	-0.260476	0.862483	-0.664881	0.0925371	0.3318	4.8873	0.0678902	44.3067	855.748	19.3142	1.33	90.5686	64.934	-0.480038
AT3G02760	protein_coding	AT3G02760	Class II aaRS and biotin synthetases superfamily protein	24.2126	57.4335	15.9363	35.791	1.16538	0.00257143	1.04458	0.0115432	-0.514253	0.702342	-0.635054	0.161265	0.3743	17.7341	0.0211062	48.439	91.186	1.88249	-1.96	572.841	431.765	-0.40789
AT3G44753	protein_coding	AT3G44753	transmembrane protein	45.8366	105.775	46.9951	75.8107	1.16472	1.56933e-05	0.666334	0.0197296	0.0292759	0.989993	-0.469105	0.142266	NA	NA	NA	NA	NA	NA	NA	NA	NA	NA
AT4G27780	protein_coding	ACBP2	acyl-CoA binding protein 2	15.1367	36.4393	28.696	30.3113	1.16282	0.00376668	0.0733206	0.863465	0.826496	0.349741	-0.263005	0.600909	0.7118	13.138	0.0541787	116.006	269.742	2.32524	5.86	128.167	86.5048	-0.567178
AT1G73130	protein_coding	AT1G73130	mucin	43.5382	100.117	53.4112	80.9153	1.16178	7.74595e-06	0.58129	0.0311604	0.278177	0.787901	-0.302313	0.338603	0.5185	2.372	0.218592	82.7295	197.466	2.38688	-2.73	111.67	132.982	0.25199
AT5G43330	protein_coding	c-NAD-MDH2	Lactate/malate dehydrogenase family protein	178.876	406.305	192.652	371.825	1.15906	1.6313e-08	0.930842	6.72015e-06	0.102347	0.921895	-0.125875	0.677203	13.3983	35.0504	0.382258	446.215	677.428	1.51816	-19.73	344.988	936.932	1.4414
AT5G13940	protein_coding	AT5G13940	aminopeptidase	93.8848	214.638	92.8299	168.516	1.15898	2.0415e-06	0.832805	0.000943834	-0.0161194	0.994344	-0.342295	0.268717	1.7751	0.0808	21.9691	NA	NA	NA	NA	NA	NA	NA
AT4G37022	protein_coding	AT4G37022	hypothetical protein	29.4826	69.2058	50.5948	53.7392	1.158	0.000901288	0.0787498	0.836555	0.72414	0.34667	-0.355107	0.412254	1.7191	2.9623	0.580326	NA	NA	NA	NA	NA	NA	NA
AT1G43630	protein_coding	AT1G43630	plant/protein (DUF793)	699.367	1568.23	586.707	954.545	1.15303	4.89422e-16	0.695489	2.57811e-06	-0.251814	0.514472	-0.709359	3.11504e-05	24.8135	0	13059.7	1411.6	622.742	0.441162	-113.12	78.25	88.7926	0.182347
AT5G19440	protein_coding	AT5G19440	NAD(P)-binding Rossmann-fold superfamily protein	12.8477	30.8339	22.6174	35.514	1.14743	0.00518593	0.596424	0.122922	0.748972	0.458483	0.197963	0.70085	0.2026	43.0941	0.00470134	129.484	196.225	1.51543	5.41	759.338	526.942	-0.527098
AT5G07120	protein_coding	SNX2b	sorting nexin 2B	51.601	117.109	35.2052	66.4967	1.14599	1.92764e-05	0.861508	0.00398332	-0.511887	0.509146	-0.796367	0.0116684	1.3944	12.6427	0.110293	NA	NA	NA	NA	NA	NA	NA
AT5G05115	ara11_novel	NA	novel transcribed region; detected in carpel, receptacle, leaf, light-grown seedling, flower, pollen, aerial	131.189	300.981	202.206	355.832	1.14573	0.000113787	0.786172	0.00746923	0.590409	0.369746	0.23085	0.577473	NA	NA	NA	NA	NA	NA	NA	NA	NA	NA
AT1G50300	protein_coding	TAF15	TBP-associated factor 15	19.3658	45.2639	18.4771	27.9139	1.145	0.00322992	0.527897	0.201989	-0.0445871	0.988802	-0.661689	0.13846	0.8035	13.5617	0.0592477	72.9314	75.6237	1.03692	1.79	157.992	195.802	0.309547
AT2G41310	protein_coding	RR3	response regulator 3	19.3442	45.2465	25.0515	48.4299	1.14362	0.00200769	0.904347	0.012636	0.335695	0.818458	0.096423	0.85705	0.5912	10.6828	0.0553413	14.6619	16.6089	1.1328	NA	111.959	118.242	0.0787767
AT1G22730	protein_coding	AT1G22730	MA3 domain-containing protein	2180.04	4930.37	1971.42	3543.45	1.14235	3.55939e-06	0.820422	0.000878056	-0.140627	0.897051	-0.462552	0.147326	53.8796	10.7393	5.01705	1588	476.529	0.300081	1.21	266.938	205.462	-0.377637
AT3G53630	protein_coding	AT3G53630	hypothetical protein	28.451	65.2083	30.2183	62.349	1.14195	0.000222124	0.991786	0.00163182	0.0891001	0.965357	-0.061068	0.896362	0.7753	29.1084	0.0266349	86.6303	221.085	2.55205	NA	350.816	452.201	0.36625
AT1G19100	protein_coding	DMS11	Histidine kinase-, DNA gyrase B-, and HSP90-like ATPase family protein	169.489	378.107	171.675	330.069	1.13755	1.05644e-09	0.924008	1.17451e-06	0.0183004	0.990908	-0.19524	0.43882	1.9144	4.5568	0.420119	224.511	133.111	0.592893	-5.82	135.803	145.61	0.100602
AT4G22350	protein_coding	AT4G22350	Ubiquitin C-terminal hydrolases superfamily protein	277.395	616.469	348.811	514.189	1.13662	3.41179e-12	0.553224	0.00110421	0.324097	0.431054	-0.259299	0.225832	5.3743	4.0267	1.33467	156.987	62.3377	0.397089	NA	393.78	423.206	0.103971
AT2G19950	protein_coding	GC1	golgin Putative 1	23.8574	54.7665	21.8704	45.4788	1.13509	0.000801481	0.977951	0.00552096	-0.0947448	0.966672	-0.251886	0.553777	0.5016	10.9618	0.0457589	68.5045	180.505	2.63493	NA	146.431	138.947	-0.0756939
AT2G17520	protein_coding	IRE1A	Endoribonuclease/protein kinase IRE1-like protein	91.6886	204.962	86.9623	146.3	1.13327	3.6171e-07	0.728836	0.00196704	-0.0722762	0.957742	-0.476708	0.0784573	1.1259	15.5535	0.0723889	158.074	454.225	2.87349	6.43	319.484	298.303	-0.0989658
AT4G04940	protein_coding	AT4G04940	transducin family protein / WD-40 repeat family protein	132.005	297.727	230.817	254.633	1.1302	3.72935e-05	0.139904	0.63783	0.771265	0.121498	-0.219036	0.567527	9.1225	3.5619	2.56113	19.1453	25.3194	1.32249	-2.82	171.877	108.729	-0.660643
AT3G48425	protein_coding	AT3G48425	DNAse I-like superfamily protein	13.2586	30.9744	10.2591	20.4225	1.1295	0.00854137	0.875674	0.0557353	-0.31455	0.880271	-0.568373	0.245549	0.5869	3.1186	0.188193	140.55	222.312	1.58174	2.32	107.751	93.0801	-0.211153
AT5G66040	protein_coding	STR16	sulfurtransferase protein 16	15.5538	36.9192	26.5685	52.0801	1.12925	0.00800926	0.941855	0.0174505	0.662599	0.551946	0.475202	0.327361	0.8448	327.305	0.00258107	163.033	98.4942	0.604136	-1.09	2240.93	2393.49	0.0950231
AT2G00400	ara11_novel	NA	novel transcribed region	56.8215	129.411	81.7763	131.271	1.12638	0.000539891	0.660515	0.0403467	0.483043	0.59337	0.0171807	0.976127	NA	NA	NA	NA	NA	NA	NA	NA	NA	NA
AT2G28080	protein_coding	AT2G28080	UDP-Glycosyltransferase superfamily protein	447.897	996.377	353.176	679.403	1.12381	1.14185e-06	0.917541	7.71465e-05	-0.332584	0.622665	-0.538848	0.0672135	17.2339	13.7038	1.2576	722.917	88.2359	0.122055	-13.72	346.14	152.364	-1.18384
AT3G62790	protein_coding	AT3G62790	NADH-ubiquinone oxidoreductase-like protein	45.1571	100.702	66.086	131.982	1.11229	6.57357e-05	0.973595	0.000287589	0.517592	0.468094	0.378894	0.251531	8.4534	66.8076	0.126534	150.703	121.163	0.803984	1.06	511.672	664.085	0.376148
AT1G76690	protein_coding	OPR2	12-oxophytodienoate reductase 2	107.28	236.187	127.876	209.906	1.11212	3.12892e-07	0.706913	0.00146802	0.237866	0.768783	-0.167336	0.577291	5.8475	17.1746	0.340474	211.2	472.427	2.23687	NA	1515.54	381.871	-1.98868
AT1G68830	protein_coding	STN7	Serine/Threonine kinase domain protein	457.167	1000.03	523.571	702.002	1.10942	3.70495e-09	0.414996	0.0350715	0.191838	0.783459	-0.502581	0.0354344	9.8281	67.1759	0.146304	513.149	298.579	0.581856	-2.37	1463.69	1473.41	0.00955745
AT3G51460	protein_coding	RHD4	Phosphoinositide phosphatase family protein	248.7	546.06	223.792	411.061	1.10938	2.1572e-07	0.854158	8.55101e-05	-0.146596	0.88094	-0.401818	0.141564	5.8434	15.9851	0.365553	444.995	348.14	0.782346	-6.13	385.387	352.229	-0.129797
AT3G63030	protein_coding	MBD4	methyl-CPG-binding domain 4	29.1336	65.7555	41.7452	71.2281	1.10903	0.00088967	0.741602	0.0230384	0.47282	0.636844	0.105389	0.826708	1.7343	24.1834	0.0717145	NA	NA	NA	NA	NA	NA	NA
AT2G17150	protein_coding	AT2G17150	Plant regulator RWP-RK family protein	15.5507	35.674	20.8156	26.2737	1.10713	0.00596392	0.307805	0.459711	0.396132	0.795056	-0.403192	0.396488	0.1768	3.7384	0.047293	32.7589	33.6575	1.02743	1.08	137.328	118.002	-0.218818
AT1G74230	protein_coding	GR-RBP5	glycine-rich RNA-binding protein 5	24.6761	55.3866	34.3487	58.6649	1.10644	0.00067714	0.743192	0.0197421	0.448659	0.667506	0.0854135	0.856132	1.4602	83.9762	0.0173883	94.6604	112.19	1.18518	-1.37	566.972	816.668	0.526473
AT3G11290	protein_coding	AT3G11290	Myb/SANT-like DNA-binding domain protein	25.3679	57.4135	26.4103	50.4962	1.10542	0.00247557	0.875662	0.0177108	0.0419666	0.988648	-0.187789	0.703629	0.3041	12.9736	0.0234399	94.0465	154.716	1.64511	2	239.286	219.791	-0.122608
AT5G35460	protein_coding	AT5G35460	membrane protein	372.584	815.449	341.429	683.359	1.10467	2.48748e-07	0.980856	4.37002e-06	-0.126167	0.89719	-0.249981	0.391844	18.2778	40.1116	0.455674	673.025	577.598	0.858212	1.85	716.54	1874.82	1.38764
AT5G06140	protein_coding	SNX1	sorting nexin 1	60.1855	132.09	59.7806	104.317	1.10307	3.48486e-06	0.774409	0.00195517	-0.00339386	1	-0.332059	0.252012	2.1886	29.4643	0.0742797	114.292	78.5007	0.686846	-1.38	532.993	673.388	0.337321
AT4G33510	protein_coding	DHS2	3-deoxy-d-arabino-heptulosonate 7-phosphate synthase	72.678	158.862	79.1425	127.687	1.10015	1.37103e-06	0.66436	0.00518159	0.125305	0.912069	-0.31048	0.269665	1.2873	123.048	0.0104618	239.564	324.088	1.35283	5.93	1722	1699.09	-0.0193255
AT1G04870	protein_coding	PRMT10	protein arginine methyltransferase 10	50.0255	110.709	69.7055	73.4303	1.09925	0.000227613	0.0649822	0.846728	0.458818	0.586618	-0.575446	0.106922	0.3142	16.2525	0.0193324	162.555	165.299	1.01688	3.5	385.828	298.512	-0.370168
AT1G10760	protein_coding	SEX1	Pyruvate phosphate dikinase, PEP/pyruvate binding domain-containing protein	271.871	601.255	227.921	435.675	1.09883	0.000163951	0.890793	0.00221199	-0.238884	0.832785	-0.446919	0.233738	1.6917	148.306	0.0114068	229.966	214.414	0.932373	4.19	1076.91	938.307	-0.198762
AT5G64080	protein_coding	XYP1	Bifunctional inhibitor/lipid-transfer protein/seed storage 2S albumin superfamily protein	23.8574	53.3383	37.2199	48.9858	1.09806	0.000883051	0.381497	0.247908	0.593516	0.486639	-0.123049	0.784854	1.3115	13.5812	0.0965673	171.307	437.157	2.5519	7.53	544.676	376.476	-0.532842
AT1G06573	antisense_long_noncoding_rna	NA	Natural antisense transcript overlaps with AT1G32460	27.308	61.0808	32.4275	61.5399	1.09688	0.00129638	0.878192	0.00963722	0.221364	0.88983	0.0026783	0.996031	NA	NA	NA	NA	NA	NA	NA	NA	NA	NA
AT4G35090	protein_coding	CAT2	catalase 2	396.494	859.968	336.36	610.057	1.0943	9.21149e-08	0.84103	5.09109e-05	-0.232696	0.744888	-0.48597	0.0627223	11.3529	466.801	0.0243207	879.708	613.664	0.697577	-5.08	9937.68	8909.83	-0.157511
AT5G55780	protein_coding	AT5G55780	Cysteine/Histidine-rich C1 domain family protein	129.228	280.367	116.606	184.12	1.09122	6.16441e-07	0.640342	0.00563704	-0.144241	0.889867	-0.595123	0.0250682	1.1505	0.0292	39.4007	43.0349	29.9031	0.694858	NA	46.7191	51.3419	0.136125
AT5G02230	protein_coding	AT5G02230	Haloacid dehalogenase-like hydrolase (HAD) superfamily protein	448.317	983.718	509.379	869.846	1.08719	0.000207382	0.742696	0.0109658	0.17377	0.891047	-0.17072	0.69552	35.5357	14.2229	2.49848	1360.46	494.861	0.363744	-4.49	285.726	364.302	0.350503
AT5G55260	protein_coding	PPX2	protein phosphatase X 2	26.5233	59.758	40.1637	48.983	1.08615	0.00593819	0.257787	0.524625	0.55173	0.624476	-0.276634	0.592268	1.0609	9.1225	0.116295	167.894	179.099	1.06674	7.24	265.783	236.642	-0.167542
AT5G60460	protein_coding	AT5G60460	Preprotein translocase Sec, Sec61-beta subunit protein	67.1455	148.088	60.5125	122.112	1.08578	0.000809222	0.964422	0.00308106	-0.147043	0.930586	-0.268404	0.536336	12.7313	39.7924	0.319943	248.605	165.688	0.66647	-1	191.853	204.873	0.0947265
AT3G52640	protein_coding	AT3G52640	Zn-dependent exopeptidases superfamily protein	27.623	61.4133	28.3216	50.2493	1.08297	0.00309754	0.782814	0.0348242	0.0254702	0.993702	-0.274684	0.559807	0.3534	11.698	0.0302103	22.8091	21.7777	0.954783	NA	57.4856	46.8571	-0.294933
AT3G26950	protein_coding	AT3G26950	transmembrane protein	75.4367	162.935	76.446	138.541	1.08287	3.48486e-06	0.830775	0.000566917	0.0195005	0.992808	-0.232597	0.442331	2.8842	21.9316	0.131509	186.88	390.987	2.09218	1.4	372.059	306.205	-0.281034
AT1G50020	protein_coding	AT1G50020	tubulin alpha-6 chain	49.2593	106.928	56.7584	80.8603	1.08098	4.55151e-05	0.501578	0.0706736	0.183422	0.885586	-0.395979	0.214412	5.4098	58.5284	0.0924303	248.785	131.612	0.529018	1.92	2083.83	1606.91	-0.374953
AT3G03210	protein_coding	AT3G03210	Pmr5/Cas1p GDSL/SGNH-like acyl-esterase family protein	109.6	235.224	88.0106	175.755	1.08072	1.50225e-07	0.963773	8.55103e-06	-0.298138	0.668444	-0.415081	0.0997047	5.3735	6.06	0.886716	490.3	543.544	1.10859	-3.24	291.262	238.654	-0.287397
AT1G68300	protein_coding	AT1G68300	Adenine nucleotide alpha hydrolases-like superfamily protein	22.7144	50.6355	37.9121	61.2668	1.07945	0.00298057	0.655509	0.0580272	0.682036	0.432461	0.258095	0.568971	1.9892	52.1305	0.0381581	173.466	378.389	2.18135	-2.94	600.821	2046.5	1.76815
AT3G00690	ara11_novel	NA	novel transcribed region	38.7131	85.0567	56.8151	85.6363	1.0779	0.00101306	0.574074	0.0762233	0.510963	0.565769	0.007136	0.989519	NA	NA	NA	NA	NA	NA	NA	NA	NA	NA
AT1G48540	protein_coding	AT1G48540	Outer arm dynein light chain 1 protein	147.629	318.899	111.941	201.726	1.07643	3.02298e-05	0.806259	0.00250294	-0.371932	0.632123	-0.642107	0.0434098	1.6774	16.1391	0.103934	NA	NA	NA	NA	NA	NA	NA
AT5G20225	antisense_long_noncoding_rna	AT5G20225	Natural antisense transcript overlaps with AT5G20220	17.8058	39.9613	14.5313	32.7865	1.07628	0.0101727	1.06454	0.0130415	-0.265247	0.891443	-0.276989	0.603048	7.3904	10.7236	0.689172	NA	NA	NA	NA	NA	NA	NA
AT2G22490	protein_coding	CYCD2;1	Cyclin D2;1	156.795	334.543	169.455	236.387	1.0754	3.99667e-09	0.474904	0.0145052	0.105286	0.90562	-0.495211	0.025995	4.1964	8.9476	0.468997	172.254	95.2424	0.552918	-3.66	232.581	211.953	-0.133989
AT4G26270	protein_coding	PFK3	phosphofructokinase 3	172.729	369.68	171.922	283.558	1.07021	3.38107e-06	0.703034	0.00291144	-0.00686675	0.998253	-0.374041	0.203495	5.0796	16.4613	0.308578	429.737	663.535	1.54405	-5.92	123.637	1650.97	3.73914
AT5G49480	protein_coding	CP1	Ca2 -binding protein 1	37.5423	81.5182	34.4252	61.2024	1.06687	0.00095795	0.7569	0.0238349	-0.0946048	0.96354	-0.404576	0.301352	1.2297	34.8426	0.035293	85.9523	1626.1	18.9186	3.07	2140.95	351.188	-2.60794
AT3G57650	protein_coding	LPAT2	lysophosphatidyl acyltransferase 2	188.403	401.052	174.878	264.257	1.06617	7.65951e-07	0.583325	0.00977396	-0.106947	0.921847	-0.589788	0.0261251	5.7098	33.7079	0.169391	661.647	783.562	1.18426	-3.26	1135.9	1105.99	-0.0385008
AT3G49270	protein_coding	AT3G49270	extensin-like protein	27.308	59.4749	24.855	32.5096	1.06319	0.00310555	0.354011	0.365907	-0.122282	0.953889	-0.831458	0.044894	1.4813	0	779.632	19.6274	18.9042	0.963152	1.14	13.3399	14.9516	0.164554
AT5G40770	protein_coding	PHB3	prohibitin 3	31.0674	68.0918	40.5809	68.8995	1.0617	0.003071	0.731187	0.0375079	0.349684	0.792628	0.0191677	0.975064	0.2656	48.5416	0.0054716	47.0237	169.278	3.59983	-1.36	1078.32	1958.91	0.861265
AT1G15370	protein_coding	AT1G15370	SNARE-like superfamily protein	84.1635	180.262	90.2388	175.041	1.0615	7.30142e-05	0.929588	0.000520501	0.0893715	0.953889	-0.0425423	0.924769	11.849	39.3108	0.301418	509.855	1006.96	1.97499	-2.77	883.212	760.022	-0.216718
AT2G20230	protein_coding	AT2G20230	Tetraspanin family protein	20.1072	44.502	29.5181	55.1773	1.06125	0.00548423	0.870153	0.0165187	0.492644	0.682205	0.301544	0.514063	0.5574	76.1377	0.00732095	75.2638	67.8512	0.901513	-2.07	1203.56	1243.22	0.0467746
AT4G20480	protein_coding	AT4G20480	Putative endonuclease or glycosyl hydrolase	53.5194	114.275	54.687	111.023	1.05946	5.97733e-05	0.994611	0.000197801	0.0261667	0.990908	-0.0386772	0.928014	2.3795	40.5069	0.0587431	252.284	337.818	1.33904	-2.54	854.725	722.597	-0.242269
AT1G42980	protein_coding	AT1G42980	Actin-binding FH2 (formin homology 2) family protein	18.5255	40.8172	25.1062	40.5875	1.05919	0.00475	0.654359	0.0749197	0.391201	0.778223	-0.0136248	0.98224	0.9902	0.2957	3.34866	27.1022	66.0493	2.43705	NA	22.2	24.6072	0.14852
AT2G45610	protein_coding	AT2G45610	alpha/beta-Hydrolases superfamily protein	390.964	835.279	366.502	615.516	1.05648	0.000110404	0.723022	0.00842936	-0.0923189	0.951586	-0.425781	0.227814	35.6226	0.0767	464.441	1151.96	178.897	0.155297	-40.76	31.0705	35.0021	0.171894
AT1G04293	long_noncoding_rna	NA	NA	70.0522	152.143	71.7969	117.597	1.05553	0.00275466	0.660087	0.0611477	0.0414814	0.986727	-0.35396	0.439874	NA	NA	NA	NA	NA	NA	NA	NA	NA	NA
AT3G16175	protein_coding	AT3G16175	Thioesterase superfamily protein	28.0586	61.3463	50.0047	69.1781	1.05201	0.00439325	0.46689	0.192389	0.749145	0.348121	0.164021	0.746172	2.5586	2.6781	0.955379	35.2283	55.4552	1.57416	-2.26	75.1231	48.4734	-0.632064
AT4G26720	protein_coding	PPX1	protein phosphatase X 1	22.7144	49.2661	24.9196	39.4152	1.05174	0.00329203	0.613085	0.0934156	0.13651	0.947996	-0.302141	0.493319	0.9403	13.4978	0.0696632	129.321	85.9724	0.664798	-1.75	389.219	353.596	-0.138479
AT1G44890	protein_coding	AT1G44890	inner membrane OXA1-like protein	38.2465	82.3635	32.4955	61.1518	1.05153	0.0013973	0.825432	0.0156445	-0.187941	0.904231	-0.414034	0.300526	0.8559	2.8276	0.302695	157.979	157.713	0.998316	NA	48.4129	56.5468	0.224054
AT1G55000	protein_coding	AT1G55000	peptidoglycan-binding LysM domain-containing protein	195.224	411.45	274.863	384.978	1.04985	1.71987e-06	0.479407	0.0324235	0.476704	0.317105	-0.0937428	0.781249	10.1599	35.9309	0.282762	474.862	87.8218	0.184942	-6.35	365.209	541.961	0.569467
AT5G09230	protein_coding	SRT2	sirtuin 2	34.9073	74.5989	40.0845	76.7047	1.0496	0.000491689	0.892183	0.00296055	0.197624	0.889867	0.0402028	0.93266	1.4584	10.4224	0.139929	156.973	277.299	1.76654	-7.51	311.554	307.472	-0.0190256
AT3G10420	protein_coding	SPD1	P-loop containing nucleoside triphosphate hydrolases superfamily protein	87.8611	184.782	93.6969	164.164	1.048	1.71509e-06	0.796057	0.000395455	0.0834508	0.950203	-0.168489	0.570309	2.1983	100.933	0.0217798	352.565	398.893	1.1314	-2.42	1412.12	1332.63	-0.0835885
AT1G50290	protein_coding	AT1G50290	hypothetical protein	756.932	1602.99	1512.16	1987.8	1.04779	4.37755e-05	0.383363	0.143928	0.965145	0.0108482	0.300713	0.38377	60.3725	3.1752	19.0138	1157.96	148.232	0.128011	-17.85	138.807	96.8591	-0.519121
AT1G35400	protein_coding	AT1G35400	hypothetical protein (DUF1184)	18.1857	39.9417	34.0092	56.861	1.04733	0.00605985	0.724715	0.0391193	0.806177	0.318465	0.483557	0.252293	1.3967	0	735.105	NA	NA	NA	NA	NA	NA	NA
AT5G03160	protein_coding	P58IPK	DnaJ P58IPK-like protein	137.469	287.02	187.275	360.331	1.04478	2.39709e-09	0.929503	5.40784e-08	0.438476	0.256113	0.3232	0.128059	3.6096	15.2841	0.236167	193.587	637.132	3.29119	-7.02	319.238	550.797	0.786888
AT1G76200	protein_coding	AT1G76200	NADH dehydrogenase ubiquinone 1 beta subcomplex subunit	52.6821	112.318	83.9842	167.442	1.04442	0.000374201	0.967803	0.00051707	0.635088	0.315842	0.558471	0.101742	27.3007	181.2	0.150666	726.654	474.815	0.653427	-20.31	2348.26	2513.08	0.0978663
AT3G16150	protein_coding	ASPGB1	N-terminal nucleophile aminohydrolases (Ntn hydrolases) superfamily protein	458.807	961.035	508.376	974.099	1.03649	1.8898e-05	0.911751	0.000135225	0.14323	0.891828	0.0184949	0.966823	33.5887	11.0731	3.03336	1154.81	1449.51	1.25519	-58.01	704.02	376.064	-0.904638
AT5G24030	protein_coding	SLAH3	SLAC1 homologue 3	66.3701	138.579	73.3586	92.3893	1.03638	7.94833e-06	0.325466	0.195763	0.135977	0.903624	-0.574942	0.0351279	1.9233	6.7861	0.283418	62.7884	547.456	8.71907	-5.32	282.484	85.2441	-1.7285
AT2G20400	protein_coding	AT2G20400	myb-like HTH transcriptional regulator family protein	28.8031	61.2764	33.1258	43.8852	1.03408	0.00202468	0.368958	0.293507	0.195281	0.899983	-0.469838	0.233432	0.2699	4.6997	0.0574292	58.1129	142.333	2.44924	6.85	72.3818	76.6852	0.083321
AT1G61700	protein_coding	AT1G61700	RNA polymerases N / 8 kDa subunit	24.6792	52.9467	27.6899	44.3642	1.0309	0.00676211	0.650048	0.0888936	0.135711	0.950515	-0.245137	0.618338	3.052	0.0839	36.3766	215.745	173.404	0.803746	1.02	33.4663	31.3186	-0.0956894
AT1G80790	protein_coding	FDM5	XH/XS domain-containing protein	47.2853	99.4545	38.3941	65.1533	1.03064	0.000548996	0.723378	0.0224063	-0.27949	0.818178	-0.586755	0.0966199	0.4458	20.2234	0.0220438	38.9389	53.9207	1.38475	-2	364.431	433.953	0.251891
AT4G05020	protein_coding	NDB2	NAD(P)H dehydrogenase B2	65.9407	137.385	65.1722	120.131	1.03048	2.30091e-05	0.848184	0.000716859	-0.00884926	0.997667	-0.19115	0.553463	1.904	9.9642	0.191084	244.823	743.108	3.03529	-9.94	224.21	218.017	-0.0404088
AT5G47830	protein_coding	AT5G47830	hypothetical protein	349.706	728.228	388.869	588.087	1.02865	2.07215e-05	0.582471	0.0175409	0.14536	0.891273	-0.300821	0.349763	24.5329	15.6538	1.56722	667.64	675.078	1.01114	4.02	204.897	2260.24	3.4635
AT2G41490	protein_coding	GPT	UDP-glcnac-adolichol phosphate glcnac-1-p-transferase	275.341	569.372	323.889	511.904	1.02815	2.07063e-07	0.647259	0.00129128	0.228754	0.735403	-0.152137	0.593379	9.8386	10.379	0.947933	667.299	306.896	0.459907	-5.52	254.114	275.182	0.114907
AT1G55620	protein_coding	CLC-F	chloride channel F	45.8675	95.6475	37.4342	67.3674	1.0248	0.000213667	0.79329	0.00755374	-0.263474	0.819269	-0.494987	0.12948	0.6872	6.7558	0.10172	97.6116	293.359	3.00537	1.95	187.105	280.228	0.58275
AT2G46140	protein_coding	AT2G46140	Late embryogenesis abundant protein	1173.04	2438.88	1120.92	1883.23	1.02232	7.61671e-05	0.724721	0.00496195	-0.0638818	0.966672	-0.361477	0.288184	131.898	16.1314	8.1765	1551.51	409.783	0.264119	-17.55	79.5952	72.1357	-0.141968
AT1G11540	protein_coding	AT1G11540	Sulfite exporter TauE/SafE family protein	57.5474	119.646	88.0838	95.926	1.02202	7.81246e-05	0.11498	0.683213	0.592853	0.292098	-0.314185	0.326136	1.0123	0.1364	7.42155	133.923	147.745	1.10321	18.35	125.664	117.761	-0.0937063
AT3G46750	protein_coding	AT3G46750	low-temperature-induced protein	1097.67	2292.13	1164.97	2009.36	1.02187	0.000313322	0.757176	0.00695719	0.0816893	0.957742	-0.183004	0.659029	37.1262	0	19540.1	971.889	567.209	0.583615	-34.82	21.4081	25.2719	0.239376
AT3G45770	protein_coding	AT3G45770	Polyketide synthase, enoylreductase family protein	48.4685	100.699	44.1583	80.8859	1.0215	0.000121935	0.83302	0.00284071	-0.119562	0.938766	-0.308045	0.344622	0.686	33.8825	0.0202464	56.8664	122.923	2.16162	15.02	359.567	477.333	0.408736
AT5G24300	protein_coding	SS1	Glycogen/starch synthases, ADP-glucose type	65.2024	135.274	61.0399	93.1694	1.02109	7.21015e-05	0.584653	0.0318997	-0.0826426	0.957558	-0.51908	0.0925371	1.2536	63.1431	0.0198533	141.981	95.3321	0.671445	1.18	1047.1	1101.24	0.0727251
AT5G61810	protein_coding	APC1	Mitochondrial substrate carrier family protein	134.127	275.804	130.312	240.621	1.02034	3.36858e-07	0.872744	1.94434e-05	-0.0472365	0.97216	-0.19483	0.466082	3.7831	11.7577	0.321755	281.574	1379.78	4.90024	-2.26	228.28	106.477	-1.10027
AT1G67160	protein_coding	AT1G67160	F-box/kelch-repeat protein, putative (DUF295)	19.3411	41.3694	34.503	45.5233	1.02008	0.00572168	0.391864	0.268329	0.759331	0.348677	0.131118	0.790588	2.0792	0	1094.32	NA	NA	NA	NA	NA	NA	NA
AT1G22960	protein_coding	AT1G22960	Pentatricopeptide repeat (PPR) superfamily protein	60.1577	124.757	53.6421	90.7653	1.01839	0.00010661	0.725777	0.00892457	-0.156806	0.902017	-0.449419	0.154288	1.0433	2.7404	0.380711	67.9889	54.392	0.800013	NA	80.4402	72.8299	-0.143387
AT1G10070	protein_coding	BCAT-2	branched-chain amino acid transaminase 2	555.266	1138.46	469.26	883.223	1.01835	4.53258e-08	0.89677	1.51899e-06	-0.239167	0.691397	-0.360749	0.134612	34.8265	13.945	2.49742	946.339	155.751	0.164582	-116.23	98.7233	93.5231	-0.078068
AT2G33255	protein_coding	AT2G33255	Haloacid dehalogenase-like hydrolase (HAD) superfamily protein	115.521	238.6	136.873	216.282	1.01576	4.60352e-05	0.642179	0.0108981	0.233306	0.805527	-0.14028	0.698204	5.8014	20.6732	0.280624	469.343	466.484	0.993909	-10	815.371	771.189	-0.0803728
AT3G13275	protein_coding	AT3G13275	transmembrane protein	114.959	239.588	139.253	245.013	1.0154	0.000679382	0.785655	0.00769875	0.259552	0.816337	0.0298031	0.953459	30.2333	6.4916	4.6573	NA	NA	NA	NA	NA	NA	NA
AT1G66670	protein_coding	CLPP3	CLP protease proteolytic subunit 3	18.2229	38.8958	24.8715	36.2403	1.01427	0.00931131	0.533317	0.164951	0.394565	0.783167	-0.0863869	0.881083	0.7644	100.027	0.00764191	92.4046	220.684	2.38824	1.62	1100.34	1118.5	0.0236168
AT1G04890	protein_coding	AT1G04890	zein-binding protein (Protein of unknown function, DUF593)	691.907	1415.73	652.823	1248.46	1.01334	2.80754e-07	0.91773	2.64625e-06	-0.0827539	0.938499	-0.17836	0.525904	16.6056	0	8739.79	NA	NA	NA	NA	NA	NA	NA
AT5G51120	protein_coding	PABN1	polyadenylate-binding protein 1	23.8636	50.4775	28.4468	44.6763	1.01283	0.00572548	0.611987	0.0944657	0.23195	0.889867	-0.168896	0.733043	0.6378	35.9337	0.0177494	85.3885	71.1751	0.833544	-1	439.789	301.046	-0.546827
AT5G09590	protein_coding	MTHSC70-2	mitochondrial HSO70 2	119.293	244.629	98.5143	190.437	1.01178	5.08835e-06	0.914947	6.53128e-05	-0.257895	0.754753	-0.354731	0.201704	2.3214	35.5813	0.0652421	121.798	472.088	3.876	-2.42	460.515	9215.26	4.3227
AT4G24420	protein_coding	AT4G24420	RNA-binding (RRM/RBD/RNP motifs) family protein	84.4383	174.303	148.071	182.369	1.01103	8.89652e-05	0.299452	0.252993	0.773274	0.0919266	0.0616993	0.883353	7.4778	0.0817	91.5275	NA	NA	NA	NA	NA	NA	NA
AT3G45810	protein_coding	AT3G45810	ferric reductase-like transmembrane component family protein	508.366	1036.49	373.515	664.081	1.00784	4.61879e-07	0.809639	6.39957e-05	-0.433003	0.320521	-0.631202	0.0118687	6.847	0	3603.68	182.959	239.647	1.30984	-17.66	21.2735	27.5197	0.371404
AT3G44703	protein_coding	AT3G44703	transmembrane protein	642.952	1317.79	589.365	863.643	1.00705	2.65358e-05	0.537435	0.0276165	-0.123646	0.908864	-0.59326	0.0493291	NA	NA	NA	NA	NA	NA	NA	NA	NA	NA
AT2G27730	protein_coding	AT2G27730	copper ion binding protein	80.2773	164.309	100.19	184.533	1.00324	3.796e-05	0.86864	0.000300645	0.301137	0.714224	0.166541	0.613556	8.8568	120.602	0.0734385	301.526	441.528	1.46431	-3.15	757.837	812.641	0.100731
AT1G54130	protein_coding	RSH3	RELA/SPOT homolog 3	316.51	641.506	299.345	502.664	1.00279	3.19796e-08	0.736269	6.89401e-05	-0.080944	0.935781	-0.347465	0.134513	8.7164	61.2136	0.142393	474.958	941.356	1.98198	-9.58	870.938	755.513	-0.205114
AT2G40400	protein_coding	AT2G40400	DUF399 family protein, putative (DUF399 and DUF3411)	328.536	665.606	308.261	489.608	1.00053	1.87754e-07	0.652166	0.000940305	-0.0878784	0.931148	-0.436244	0.0726112	7.1689	9.785	0.732642	326.237	49.8678	0.152858	-3.2	895.387	809.806	-0.144936
AT3G01520	protein_coding	AT3G01520	Adenine nucleotide alpha hydrolases-like superfamily protein	92.8439	188.609	98.977	162.568	1.00053	3.34062e-06	0.704741	0.0014947	0.0853227	0.947642	-0.210462	0.454066	5.8679	76.8655	0.0763398	313.362	757.601	2.41766	-9.86	839.659	920.697	0.132923
AT5G59613	protein_coding	AT5G59613	ATP synthase	65.8107	31.4773	126.485	78.3015	-1.00633	0.00300216	-0.648769	0.0364668	0.891703	0.108334	1.24927	0.00148775	10.3246	121.694	0.0848405	NA	NA	NA	NA	NA	NA	NA
AT3G03130	protein_coding	AT3G03130	lisH domain-like protein	143.848	69.7594	134.948	68.9641	-1.00666	0.000195726	-0.93788	0.000468509	-0.0915389	0.950515	-0.0227555	0.963179	1.935	2.6551	0.728786	88.8007	157.205	1.77031	13.7	49.9615	41.5835	-0.264806
AT3G50050	protein_coding	AT3G50050	Eukaryotic aspartyl protease family protein	84.0862	39.9118	61.7651	31.675	-1.0086	0.00788772	-0.897759	0.0174409	-0.419996	0.720588	-0.309158	0.559807	0.404	3.3508	0.120568	158.83	301.823	1.90029	8.13	98.9204	73.4362	-0.429776
AT3G48430	protein_coding	REF6	relative of early flowering 6	73.0146	34.998	47.4639	30.1662	-1.01079	0.00205691	-0.643941	0.0601233	-0.576454	0.464545	-0.20961	0.666541	0.3592	7.556	0.0475384	NA	NA	NA	NA	NA	NA	NA
AT1G23020	protein_coding	FRO3	ferric reduction oxidase 3	58.4156	27.5965	47.9814	32.2779	-1.02075	0.00380524	-0.528716	0.138339	-0.281044	0.829332	0.210988	0.682253	1.0735	11.9123	0.0901169	48.6689	53.2988	1.09513	-2.42	542.43	423.894	-0.355736
AT5G15540	protein_coding	EMB2773	PHD finger family protein	230.48	110.013	191.236	95.0257	-1.02234	0.000679382	-0.972028	0.00104647	-0.251929	0.818178	-0.201618	0.64784	0.7615	8.6504	0.0880306	170.494	205.999	1.20825	9.75	169.158	191.811	0.181319
AT3G06250	protein_coding	FRS7	FAR1-related sequence 7	88.5777	41.8831	67.1884	38.511	-1.03034	0.000999541	-0.777138	0.0149338	-0.373342	0.70105	-0.120136	0.811566	1.1507	6.344	0.181384	61.4085	70.6526	1.15053	-1.15	89.5914	70.2682	-0.350489
AT4G33650	protein_coding	DRP3A	dynamin-related protein 3A	64.8998	30.6037	61.8983	37.5022	-1.03148	0.00132791	-0.695081	0.0290157	-0.0605794	0.974927	0.275815	0.537604	0.7932	15.8384	0.0500808	56.427	167.6	2.9702	-3.71	306.572	247.624	-0.308076
AT4G33260	protein_coding	CDC20.2	Transducin family protein / WD-40 repeat family protein	45.8335	21.1731	41.2574	31.8671	-1.04459	0.0043678	-0.331225	0.371725	-0.156965	0.927762	0.556396	0.224694	0.0404	3.3869	0.0119283	262.823	430.533	1.63811	NA	422.922	227.089	-0.897133
AT1G19397	protein_coding	AT1G19397	transmembrane protein	322.459	152.958	362.468	196.421	-1.04955	4.96814e-06	-0.863569	0.000135086	0.163938	0.86412	0.349919	0.252286	11.9566	10.0549	1.18913	NA	NA	NA	NA	NA	NA	NA
AT1G48440	protein_coding	AT1G48440	B-cell receptor-associated 31-like protein	43.9893	20.4087	60.0522	35.5849	-1.0503	0.00125164	-0.714953	0.0174224	0.424835	0.622319	0.760179	0.053521	5.8521	86.3577	0.0677658	248.213	300.895	1.21225	-13.01	1872.02	1925.84	0.0408925
AT3G13320	protein_coding	CAX2	cation exchanger 2	47.7023	21.9374	67.2978	36.55	-1.0515	0.00342485	-0.85296	0.0104733	0.477956	0.607202	0.676495	0.123825	0.4202	11.8636	0.0354193	96.5356	110.003	1.1395	12.44	340.827	298.177	-0.192869
AT2G27880	protein_coding	AGO5	Argonaute family protein	91.3829	41.754	95.1896	55.6235	-1.05981	0.0030172	-0.742282	0.0328743	0.0611934	0.977905	0.378724	0.425797	1.2327	0.0172	71.6686	165.331	239.214	1.44688	7.17	68.3596	69.9273	0.0327126
AT5G20890	protein_coding	AT5G20890	TCP-1/cpn60 chaperonin family protein	124.248	58.13	125.433	61.9242	-1.06305	3.5685e-05	-0.984553	0.000104209	0.0149407	0.994977	0.0934376	0.825225	1.8855	66.3273	0.0284272	155.06	237.733	1.53317	6.37	1710.13	1322.84	-0.370471
AT4G24960	protein_coding	HVA22D	HVA22 homologue D	239.955	112.838	249.958	140.619	-1.06958	6.38014e-09	-0.819853	7.14051e-06	0.0592608	0.953706	0.308987	0.212616	4.9688	32.1188	0.154701	257.913	245.976	0.953715	14.87	410.218	260.567	-0.654736
AT3G25140	protein_coding	QUA1	Nucleotide-diphospho-sugar transferases superfamily protein	88.3308	40.4419	75.9213	49.0786	-1.07475	0.00053197	-0.604531	0.0531036	-0.205398	0.878551	0.264816	0.543334	3.2233	54.8738	0.0587402	274.927	57.4613	0.209006	-5.29	1252.94	996.416	-0.330499
AT4G26830	protein_coding	AT4G26830	O-Glycosyl hydrolases family 17 protein	95.8868	43.7321	84.985	56.3107	-1.07547	0.000903535	-0.572553	0.0776013	-0.159543	0.910716	0.343377	0.433576	1.6481	0.4236	3.8907	43.3302	2997.84	69.1858	-2.12	31.4934	30.5716	-0.0428595
AT1G03240	protein_coding	AT1G03240	hypothetical protein	270.277	124.603	179.154	88.9135	-1.07601	0.000126288	-0.9817	0.000523045	-0.566405	0.348677	-0.472097	0.200861	8.3263	0.055	151.387	665.307	241.392	0.362828	NA	33.5938	32.8104	-0.0340418
AT3G43610	protein_coding	AT3G43610	Spc97 / Spc98 family of spindle pole body (SBP) component	48.0823	21.6899	42.8258	31.2206	-1.07661	0.00332319	-0.417153	0.257526	-0.152448	0.932871	0.507013	0.276529	0.3992	7.3084	0.0546221	43.4388	53.7078	1.2364	-2.44	152.085	166.528	0.130882
AT1G20770	protein_coding	AT1G20770	coiled-coil protein	40.5511	18.1505	49.0032	25.742	-1.07685	0.00586371	-0.85977	0.0198707	0.253494	0.870811	0.470577	0.349703	1.6197	17.8138	0.0909239	162.151	201.797	1.2445	-2.38	391.098	266.235	-0.55483
AT4G15900	protein_coding	PRL1	pleiotropic regulatory locus 1	58.9992	26.8692	55.6422	34.3579	-1.07874	0.00111733	-0.653246	0.0469171	-0.0845644	0.96416	0.340928	0.448277	0.4198	46.5526	0.00901776	79.1872	88.6356	1.11932	4.75	331.732	345.906	0.0603628
AT4G27640	protein_coding	AT4G27640	ARM repeat superfamily protein	85.5039	38.8568	74.1966	45.0621	-1.08904	0.000237793	-0.68575	0.0222842	-0.198417	0.877288	0.204873	0.637631	1.5284	23.2765	0.0656628	125.095	62.8075	0.502077	NA	368.939	447.299	0.277857
AT5G40830	protein_coding	AT5G40830	S-adenosyl-L-methionine-dependent methyltransferases superfamily protein	44.7523	19.9469	47.6083	26.6355	-1.09422	0.00254436	-0.780715	0.0259958	0.0865929	0.966672	0.400097	0.405254	0.8682	15.7101	0.0552638	39.6229	22.0058	0.555381	-1.43	253.336	192.658	-0.395007
AT3G27420	protein_coding	AT3G27420	bromodomain testis-specific protein	34.898	15.373	41.202	25.1873	-1.09766	0.00505594	-0.667692	0.0706736	0.232435	0.885586	0.662404	0.167424	0.6304	8.2926	0.0760196	82.1337	104.46	1.27182	12.87	168.659	215.75	0.35525
AT3G21000	protein_coding	AT3G21000	Gag-Pol-related retrotransposon family protein	139.484	63.4823	108.065	72.1541	-1.10025	1.52589e-05	-0.577341	0.028455	-0.351919	0.631443	0.170991	0.654802	2.733	0.0236	115.805	139.455	412.645	2.95899	13.92	17.3709	19.6092	0.174854
AT2G14800	protein_coding	AT2G14800	hypothetical protein	100.888	44.9627	81.7446	41.0929	-1.1181	0.000162555	-0.961724	0.00140839	-0.295519	0.773065	-0.139144	0.767097	2.0133	0.6136	3.28113	296.904	101.68	0.342467	-6.19	26.4385	20.1089	-0.394808
AT1G19920	protein_coding	APS2	Pseudouridine synthase/archaeosine transglycosylase-like family protein	48.1411	20.1956	53.2109	30.1793	-1.14539	0.00711754	-0.729993	0.0740012	0.13035	0.952929	0.545746	0.312825	0.8981	39.9087	0.0225039	104.904	55.4664	0.528735	-7.32	1253.52	814.059	-0.622785
AT3G09930	protein_coding	AT3G09930	GDSL-like Lipase/Acylhydrolase superfamily protein	30.7091	12.7934	19.2287	20.1723	-1.14939	0.0094369	0.0921814	0.851065	-0.634873	0.591125	0.606698	0.273282	1.0967	0	577.211	29.504	23.7005	0.803298	-8.07	15.5669	18.5416	0.252286
AT5G54670	protein_coding	ATK3	kinesin 3	98.4289	42.2039	75.9642	46.4588	-1.15123	0.00110013	-0.672674	0.0586448	-0.353051	0.765346	0.125504	0.824334	0.3886	4.4962	0.0864285	46.8752	109.411	2.33409	15.99	191.467	129.038	-0.569304
AT5G10840	protein_coding	EMP1	Endomembrane protein 70 protein family	64.0377	27.2219	67.3776	36.4042	-1.16939	0.00032696	-0.83732	0.00864099	0.0669075	0.972414	0.398977	0.358712	2.3859	58.7552	0.0406075	116.943	71.0509	0.607568	-11.17	1031.74	807.784	-0.353038
AT1G62020	protein_coding	AT1G62020	Coatomer, alpha subunit	177.925	76.06	135.946	85.4609	-1.17783	3.36066e-05	-0.654474	0.0242914	-0.36742	0.665349	0.155941	0.721418	1.2814	26.8998	0.047636	183.654	518.794	2.82484	5.81	1055.53	787.559	-0.4225
AT1G04050	protein_coding	SUVR1	histone-lysine N-methyltransferase SUVR2-like protein	42.1081	17.3465	31.3358	17.6952	-1.18859	0.00228657	-0.768688	0.0534488	-0.39314	0.763186	0.0267574	0.970632	0.1665	2.035	0.0818182	24.7683	30.1273	1.21637	NA	49.3247	55.0319	0.157958
AT5G01760	protein_coding	AT5G01760	ENTH/VHS/GAT family protein	69.3573	28.4523	47.0492	40.4599	-1.19733	0.00181486	-0.205807	0.618817	-0.515548	0.631443	0.47598	0.343704	3.2619	0.2081	15.6747	NA	NA	NA	NA	NA	NA	NA
AT1G71310	protein_coding	RAD52-1	cobalt ion binding protein	37.8542	15.356	44.4884	23.7243	-1.20467	0.00224891	-0.848692	0.0236906	0.208516	0.897886	0.564495	0.262554	0.3886	7.7321	0.050258	102.522	198.135	1.9326	11.89	163.234	180.158	0.142323
AT2G32710	protein_coding	AT2G32710	Cyclin-dependent kinase inhibitor family protein	25.0406	9.94628	11.3687	10.3108	-1.20562	0.00861771	-0.106623	0.844565	-1.04328	0.282432	0.0557164	0.945377	0.2658	9.0819	0.029267	65.5052	42.5231	0.649156	NA	198.455	308.709	0.637436
AT5G22799	protein_coding	AT5G22799	transmembrane protein	45.0457	17.8122	40.2875	20.7197	-1.20702	0.00920437	-0.859404	0.0571505	-0.157857	0.947642	0.189756	0.787041	NA	NA	NA	NA	NA	NA	NA	NA	NA	NA
AT5G22796	protein_coding	AT5G22796	hypothetical protein	121.258	50.3171	93.9098	49.2027	-1.22348	8.28342e-06	-0.894301	0.00154538	-0.366727	0.649856	-0.0375491	0.941542	NA	NA	NA	NA	NA	NA	NA	NA	NA	NA
AT3G16870	protein_coding	GATA17	GATA transcription factor 17	56.8184	22.9695	58.799	30.3893	-1.23683	0.000189283	-0.912948	0.0049614	0.0428533	0.98458	0.366739	0.420007	2.3816	11.3086	0.210601	108.831	202.599	1.8616	15.24	212.12	77.5223	-1.4522
AT4G16670	protein_coding	AT4G16670	auxin canalization protein (DUF828)	42.803	16.8847	46.4123	23.1066	-1.24781	0.00109776	-0.938142	0.0111929	0.0966145	0.96406	0.40628	0.43422	5.0711	7.9228	0.640064	33.7672	37.7787	1.1188	-1.47	47.4663	38.2453	-0.311619
AT1G16970	protein_coding	KU70	ATP-dependent DNA helicase 2 subunit Ku70-like protein	26.1248	9.98231	32.9577	15.841	-1.26242	0.00320827	-0.97865	0.013962	0.314331	0.837736	0.598103	0.273595	0.1306	5.3324	0.0244918	56.5136	157.993	2.79566	17.01	231.239	195.97	-0.238755
AT1G78260	protein_coding	AT1G78260	RNA-binding (RRM/RBD/RNP motifs) family protein	74.1885	28.5407	75.687	39.6183	-1.26809	0.00196868	-0.850215	0.0336969	0.0194677	0.995806	0.437337	0.426785	0.4473	5.1857	0.0862564	46.6566	109.897	2.35544	3.35	92.0054	70.6993	-0.380022
AT4G09460	protein_coding	MYB6	myb domain protein 6	29.9523	11.458	30.4609	14.2484	-1.27049	0.001971	-1.01718	0.0106376	0.0349912	0.990908	0.288308	0.627384	1.3818	6.9767	0.198059	126.071	39.6865	0.314794	-2.08	202.618	381.265	0.91203
AT1G11180	protein_coding	SCAMP2	Secretory carrier membrane protein (SCAMP) family protein	25.3741	9.41253	25.5169	13.8176	-1.29546	0.00282206	-0.826274	0.0482783	0.00750823	0.999538	0.476695	0.410815	0.3657	10.8268	0.0337773	91.9458	135.355	1.47212	NA	866.9	903.621	0.0598514
AT5G43880	protein_coding	TRM21	methyl-coenzyme M reductase II subunit gamma, putative (DUF3741)	21.9668	7.88169	21.02	13.3337	-1.29902	0.0079668	-0.603658	0.203514	-0.0443758	0.989993	0.650989	0.293207	0.114	14.1929	0.00803219	52.6095	65.5055	1.24513	1.81	273.62	172.797	-0.663101
AT4G38760	protein_coding	AT4G38760	nucleoporin (DUF3414)	136.527	52.4767	96.1594	49.9557	-1.30298	0.000156442	-0.896002	0.0104988	-0.47341	0.626566	-0.0664361	0.912886	0.2686	10.9304	0.0245737	101.038	121.489	1.20241	NA	460.926	435.767	-0.0809792
AT3G59660	protein_coding	AT3G59660	C2 domain-containing protein / GRAM domain-containing protein	167.783	65.2981	185.506	102.49	-1.30606	4.55586e-06	-0.826343	0.00347163	0.139253	0.912608	0.618968	0.0921896	3.4412	24.9465	0.137943	245.453	382.184	1.55706	17.04	336.674	333.069	-0.0155329
AT1G48580	protein_coding	AT1G48580	nuclear localized protein	28.0246	10.1044	35.3383	20.0122	-1.30814	0.00420164	-0.775184	0.0696204	0.316087	0.85256	0.849042	0.129759	0.3115	0.8064	0.386285	47.0607	106.793	2.26926	7.03	28.0384	24.3029	-0.206276
AT3G20050	protein_coding	TCP-1	T-complex protein 1 alpha subunit	129.602	50.1211	123.378	73.9163	-1.31644	2.22417e-06	-0.707863	0.0115221	-0.0669752	0.967751	0.541603	0.13511	3.4004	65.5296	0.0518911	127.915	119.875	0.937148	-1.95	1049.9	776.134	-0.43587
AT3G02930	protein_coding	AT3G02930	weak chloroplast movement under blue light protein (DUF827)	190.213	72.8859	129.889	73.8291	-1.31698	3.55347e-05	-0.781105	0.0165474	-0.519801	0.513728	0.0160702	0.978635	1.802	5.2986	0.34009	38.433	53.2811	1.38634	-3.23	24.8877	27.192	0.127753
AT4G14770	protein_coding	TCX2	TESMIN/TSO1-like CXC 2	20.0856	7.13471	19.8741	9.9065	-1.31977	0.00605985	-0.88451	0.0557026	-0.0106619	0.998485	0.424602	0.519524	0.4092	6.5498	0.0624752	121.624	124.821	1.02629	3.05	270.141	143.84	-0.909244
AT1G35510	protein_coding	AT1G35510	O-fucosyltransferase family protein	50.8225	19.1642	48.3512	25.6057	-1.32036	0.000194762	-0.857526	0.0146557	-0.0699629	0.974258	0.392869	0.420441	0.723	11.5728	0.0624741	54.7763	32.2947	0.589575	1.28	286.922	279.034	-0.0402146
AT1G48210	protein_coding	AT1G48210	Protein kinase superfamily protein	25.0375	8.91315	33.0446	14.5563	-1.32373	0.00431672	-1.05679	0.0139974	0.367797	0.815456	0.634739	0.283648	0.1597	49.6443	0.00321688	60.1489	67.2927	1.11877	5.23	101.835	98.7197	-0.0448182
AT1G70290	protein_coding	TPS8	trehalose-6-phosphatase synthase S8	82.4983	31.4927	65.0305	36.8038	-1.32415	1.47765e-05	-0.781298	0.0128593	-0.326902	0.75057	0.215946	0.638627	0.9163	12.1021	0.0757141	89.7732	332.521	3.70401	-4.22	132.436	757.042	2.51508
AT3G50950	protein_coding	ZAR1	HOPZ-ACTIVATED RESISTANCE 1	33.6684	12.2409	22.7354	14.6668	-1.34286	0.00105603	-0.553057	0.198725	-0.546789	0.637344	0.243016	0.69511	0.2265	60.7294	0.00372966	32.0941	35.283	1.09936	-1.35	551.892	374.329	-0.560079
AT3G26380	protein_coding	AT3G26380	Melibiase family protein	27.274	9.57428	21.4129	12.718	-1.35257	0.00427949	-0.654773	0.168291	-0.314643	0.869652	0.383151	0.563564	0.2159	15.3955	0.0140236	21.7128	32.585	1.50072	5.74	274.558	237.028	-0.212056
AT5G23430	protein_coding	AT5G23430	Transducin/WD40 repeat-like superfamily protein	35.5435	12.5624	35.5526	21.2806	-1.35338	0.002407	-0.694397	0.109107	0.0175379	0.997413	0.676519	0.23342	0.077	4.3931	0.0175275	73.164	96.3579	1.31701	1.93	130.858	147.697	0.174643
AT4G30270	protein_coding	XTH24	xyloglucan endotransglucosylase/hydrolase 24	26.9713	9.16325	5.97047	18.6754	-1.35504	0.0094846	1.25936	0.0215	-1.72481	0.0494458	0.889596	0.16309	0	92.913	0	65.1255	72.4132	1.1119	1.92	3582.61	1896.75	-0.917484
AT1G76310	protein_coding	CYCB2;4	CYCLIN B2;4	37.8789	13.6814	22.0933	10.823	-1.35692	0.000669825	-0.916677	0.0328107	-0.72647	0.442084	-0.286231	0.638385	0.2262	3.2401	0.0698127	34.5026	37.9359	1.09951	NA	62.9814	49.391	-0.350679
AT4G29560	protein_coding	AT4G29560	fanconi anemia group E protein FANCE protein	20.796	7.15281	17.6715	8.3008	-1.35788	0.00595573	-0.966335	0.0478259	-0.221966	0.918598	0.169577	0.831686	0.2407	1.0904	0.220745	49.7277	38.4964	0.774145	1.13	44.4706	44.8576	0.012501
AT5G25640	protein_coding	AT5G25640	Rhomboid-related intramembrane serine protease family protein	35.9358	12.3491	39.0566	15.8399	-1.36518	0.00476494	-1.16702	0.0120308	0.0932535	0.974258	0.291408	0.681259	0.2276	0.7194	0.316375	52.8675	38.5795	0.729739	-1.24	83.6529	99.0341	0.243509
AT4G34265	protein_coding	AT4G34265	hypothetical protein	18.9642	6.36946	27.1289	12.5463	-1.38342	0.00337575	-0.991044	0.0195921	0.46349	0.740111	0.855867	0.141164	1.0583	41.6581	0.0254044	43.3068	40.1444	0.926977	-1.43	680.986	647.639	-0.072436
AT2G34030	protein_coding	AT2G34030	Calcium-binding EF-hand family protein	23.4712	7.82772	20.0021	10.2242	-1.38816	0.00472412	-0.85198	0.0791185	-0.224769	0.914536	0.311406	0.664304	0.4961	0.0092	53.9239	NA	NA	NA	NA	NA	NA	NA
AT1G79360	protein_coding	43010	organic cation/carnitine transporter 2	89.2392	31.9177	75.8204	42.502	-1.38999	7.17234e-05	-0.795547	0.0242346	-0.223954	0.880578	0.370485	0.448173	2.5887	0.2912	8.88977	201.377	1563.33	7.76318	-15.83	49.2627	58.7718	0.254627
AT3G53240	protein_coding	RLP45	receptor like protein 45	25.3246	8.6114	25.6	11.8704	-1.39045	0.00221512	-1.01402	0.0210616	0.0102052	0.998485	0.38664	0.54531	0.2941	6.8119	0.0431744	113.559	67.2534	0.592235	-1.2	180.507	114.001	-0.663008
AT1G25480	protein_coding	AT1G25480	aluminum activated malate transporter family protein	42.4942	14.8405	36.6424	20.0227	-1.40589	0.000280144	-0.806333	0.0370183	-0.193182	0.90811	0.406373	0.4502	1.1657	9.8107	0.118819	NA	NA	NA	NA	NA	NA	NA
AT4G34215	protein_coding	AT4G34215	carbohydrate esterase, putative (DUF303)	34.9166	12.0648	27.5963	15.5445	-1.40694	0.000678695	-0.742337	0.0758258	-0.316029	0.839909	0.348578	0.557021	1.3035	42.2135	0.0308787	105.369	59.8997	0.568475	-1.47	268.889	304.453	0.179208
AT3G07420	protein_coding	NS2	asparaginyl-tRNA synthetase 2	16.2797	5.1427	17.0761	6.20059	-1.42462	0.00761815	-1.22951	0.0159946	0.05397	0.988054	0.249085	0.760326	0.074	3.0743	0.0240705	70.868	47.2	0.666026	3.16	75.5979	90.2211	0.255119
AT1G01490	protein_coding	AT1G01490	Heavy metal transport/detoxification superfamily protein	49.6888	17.3844	51.9371	25.3411	-1.42828	2.2774e-05	-0.979953	0.00284636	0.0592137	0.976364	0.50754	0.260774	1.0165	74.8833	0.0135745	135.687	66.4009	0.489369	-3.25	1830.3	1701.18	-0.105548
AT3G45010	protein_coding	scpl48	serine carboxypeptidase-like 48	108.46	38.5592	97.2826	61.825	-1.42854	8.37018e-07	-0.632992	0.0311764	-0.143867	0.911562	0.65168	0.0831313	1.4489	20.651	0.0701613	151.574	234.614	1.54785	15.74	600.221	424.391	-0.500101
AT1G07430	protein_coding	HAI2	highly ABA-induced PP2C protein 2	30.3199	10.1773	19.0158	7.65688	-1.43245	0.00104441	-1.163	0.0122223	-0.622496	0.599774	-0.35305	0.594446	0.2322	4.0168	0.0578072	41.9972	38.1928	0.909411	7.44	29.6487	35.0732	0.242404
AT4G12730	protein_coding	FLA2	FASCICLIN-like arabinogalactan 2	48.9784	15.8735	24.3229	46.3303	-1.45411	0.00147511	0.859125	0.0605678	-0.92419	0.338007	1.38904	0.011649	0.0157	122.032	0.000128655	31.0839	21.9914	0.707485	-1.26	816.845	338.089	-1.27266
AT2G43200	protein_coding	AT2G43200	S-adenosyl-L-methionine-dependent methyltransferases superfamily protein	23.8017	7.65036	15.7602	8.35744	-1.45424	0.00250217	-0.79362	0.110124	-0.552185	0.705266	0.108431	0.896463	0.1277	7.0424	0.018133	30.6481	39.0099	1.27283	-1.13	47.3771	33.027	-0.520545
AT5G28900	protein_coding	AT5G28900	Calcium-binding EF-hand family protein	22.7206	6.79526	10.9211	11.9882	-1.46528	0.00818106	0.116595	0.849496	-0.895359	0.502251	0.686521	0.334187	0.1863	10.3504	0.0179993	46.7588	47.0701	1.00666	NA	594.046	588.601	-0.0132852
AT4G33790	protein_coding	CER4	Jojoba acyl CoA reductase-related male sterility protein	19.2668	5.6233	15.9402	30.4184	-1.46669	0.00821092	0.829414	0.109402	-0.231244	0.927273	2.06486	0.000974926	0.0137	0.4643	0.0295068	50.9545	31.824	0.624557	-1.07	77.9526	86.9603	0.157759
AT3G26030	protein_coding	ATBprime DELTA	serine/threonine protein phosphatase 2A 55 kDa regulatory subunit B prime delta	17.4165	5.12493	21.2916	11.2406	-1.49505	0.00467579	-0.797624	0.104654	0.249585	0.908007	0.947007	0.145408	0.0108	19.3737	0.000557457	28.8179	29.1397	1.01117	1.03	749.968	525.704	-0.512579
AT3G25500	protein_coding	AFH1	formin homology 1	38.2125	12.3131	22.057	17.6729	-1.5005	0.000278563	-0.268721	0.555359	-0.746995	0.44453	0.484782	0.389737	0.0461	20.7239	0.00222448	18.7222	19.9305	1.06454	1.02	662.106	362.593	-0.868713
AT5G04480	protein_coding	AT5G04480	UDP-Glycosyltransferase superfamily protein	29.9832	9.52031	15.9	20.2128	-1.50536	0.00047249	0.325991	0.480899	-0.847511	0.380648	0.98384	0.065447	0.1765	6.8223	0.025871	106.284	92.7508	0.872673	1.16	217.223	204.155	-0.0895137
AT1G71070	protein_coding	AT1G71070	Core-2/I-branching beta-1,6-N-acetylglucosaminyltransferase family protein	17.4134	4.82218	16.5276	13.922	-1.52088	0.00685635	-0.178535	0.757304	-0.0844333	0.979447	1.25791	0.0621202	0.4186	14.996	0.0279141	41.1504	28.9096	0.702535	-1.39	349.952	207.308	-0.755378
AT4G11080	protein_coding	3xHMG-box1	HMG (high mobility group) box protein	24.9694	7.40208	14.5109	12.0199	-1.52448	0.00275466	-0.22251	0.687282	-0.692755	0.620383	0.609219	0.36411	0.1538	4.1462	0.0370942	15.8153	18.9755	1.19982	1.8	89.9587	36.2156	-1.31265
AT1G14250	protein_coding	AT1G14250	GDA1/CD39 nucleoside phosphatase family protein	17.7037	4.87532	13.1119	5.0037	-1.52733	0.0101393	-1.10463	0.0599507	-0.383945	0.873246	0.0387574	0.97158	0.1143	11.1576	0.0102441	155.626	113.513	0.7294	NA	101.8	59.6062	-0.772209
AT2G38100	protein_coding	AT2G38100	proton-dependent oligopeptide transport (POT) family protein	22.3344	6.69047	18.0195	8.77512	-1.53018	0.0018854	-0.922435	0.0600103	-0.28455	0.88983	0.323192	0.658029	0.2245	0.0083	27.0482	60.5762	95.419	1.57519	6.93	35.3431	38.5684	0.125992
AT4G31850	protein_coding	PGR3	proton gradient regulation 3	28.0122	8.4161	17.7216	8.01074	-1.55049	0.000901486	-1.04132	0.0318584	-0.576949	0.672979	-0.0677798	0.936624	0.2429	18.9779	0.0127991	48.9794	70.4097	1.43754	11.33	519.6	331.724	-0.647421
AT4G32330	protein_coding	AT4G32330	TPX2 (targeting protein for Xklp2) protein family	72.3258	23.0075	47.3874	34.2276	-1.56722	1.17425e-06	-0.436536	0.203064	-0.577513	0.457016	0.553167	0.199248	0.4597	40.5334	0.0113413	31.4397	79.0005	2.51276	4.37	591.885	483.109	-0.292969
AT4G27720	protein_coding	AT4G27720	Major facilitator superfamily protein	15.5074	4.0566	13.9439	10.3383	-1.57417	0.00586461	-0.35077	0.538217	-0.135079	0.965539	1.08832	0.118637	0.4202	31.7604	0.0132303	87.3847	36.7067	0.420059	-1.66	845.738	461.106	-0.875113
AT4G25170	protein_coding	AT4G25170	Uncharacterized conserved protein (UCP012943)	47.7704	14.606	36.8389	19.3167	-1.57641	3.37476e-05	-0.85765	0.0266612	-0.348761	0.795418	0.369998	0.498828	1.257	33.5764	0.037437	64.5903	70.724	1.09496	1.77	649.76	634.552	-0.0341679
AT1G75500	protein_coding	WAT1	Walls Are Thin 1	53.0838	14.4463	40.2848	39.8375	-1.60066	0.00220825	-0.00385677	0.994946	-0.348961	0.869652	1.24784	0.0512661	0	127.93	0	34.4951	26.8012	0.776956	1.28	1990.7	1452.68	-0.454562
AT1G72310	protein_coding	ATL3	RING/U-box superfamily protein	17.0675	4.37744	19.6961	7.3463	-1.61882	0.0040813	-1.18624	0.0256916	0.17263	0.951586	0.605212	0.423599	0	8.3465	0	101.396	61.3489	0.605042	1.21	387.592	401.171	0.0496782
AT3G50920	protein_coding	LPPepsilon1	Phosphatidic acid phosphatase (PAP2) family protein	13.6478	3.30928	20.5928	9.22966	-1.63324	0.00429506	-0.999427	0.0517182	0.531239	0.76198	1.16505	0.0953087	0.0507	14.9272	0.00339648	50.0803	276.287	5.51688	3.17	291.345	331.225	0.185083
AT2G29970	protein_coding	AT2G29970	Double Clp-N motif-containing P-loop nucleoside triphosphate hydrolases superfamily protein	30.6565	7.9913	24.8082	10.2161	-1.63849	0.00275358	-1.06844	0.0473774	-0.267598	0.90811	0.302443	0.712591	0.0902	23.9183	0.00377117	66.7467	96.8817	1.45148	2.82	608.074	247.962	-1.29413
AT4G09810	protein_coding	AT4G09810	Nucleotide-sugar transporter family protein	16.3385	3.78939	19.8505	6.55275	-1.64091	0.00752623	-1.26629	0.0286793	0.218213	0.942064	0.59283	0.474388	0.8614	6.3512	0.135628	100.27	31.5061	0.314212	-1.91	118.92	109.253	-0.122316
AT4G39930	protein_coding	AT4G39930	hypothetical protein	24.9447	6.60046	24.4503	9.23948	-1.64852	0.00127393	-1.24857	0.0120978	-0.0386538	0.992808	0.3613	0.629862	1.1337	0.8281	1.36904	32.2082	14.695	0.456249	NA	20.0692	18.1794	-0.142681
AT2G04780	protein_coding	FLA7	FASCICLIN-like arabinoogalactan 7	17.0489	3.82592	10.1859	11.03	-1.69059	0.00569977	0.102766	0.877199	-0.600442	0.762756	1.19291	0.110418	0	48.2837	0	68.3673	41.7895	0.611249	-1.05	952.935	676.005	-0.495345
AT5G19790	protein_coding	RAP2.11	related to AP2 11	17.8615	4.35951	2.10773	0.958994	-1.7018	0.0062251	-0.688085	0.34946	-2.35442	0.0173137	-1.3407	0.111594	0.0754	2.0482	0.0368128	72.7835	42.6406	0.585856	NA	34.4112	43.0526	0.323223
AT5G18330	protein_coding	AT5G18330	ARM repeat superfamily protein	17.4227	4.32331	14.594	6.02104	-1.70501	0.00126267	-1.08999	0.0366323	-0.239572	0.914235	0.375447	0.631009	0.2278	0	119.895	NA	NA	NA	NA	NA	NA	NA
AT4G19970	protein_coding	AT4G19970	nucleotide-diphospho-sugar transferase family protein	18.1641	4.35951	28.8575	11.6088	-1.71388	0.00121472	-1.18332	0.0131722	0.600794	0.673793	1.13136	0.0852628	0.2145	1.1345	0.18907	NA	NA	NA	NA	NA	NA	NA
AT4G01570	protein_coding	AT4G01570	Tetratricopeptide repeat (TPR)-like superfamily protein	25.7943	6.65526	19.1938	8.11408	-1.71715	0.00040557	-1.11376	0.0230899	-0.381036	0.828142	0.22236	0.77503	7.7477	7.2674	1.06609	19.3153	24.0105	1.24308	-1.02	104.886	57.03	-0.879029
AT4G32690	protein_coding	GLB3	hemoglobin 3	14.034	3.04207	14.2616	4.32515	-1.7372	0.00397729	-1.36746	0.017974	0.0192245	0.997609	0.388972	0.6616	0.0548	9.0715	0.0060409	70.4844	122.387	1.73637	3.12	231.363	217.917	-0.0863845
AT1G05230	protein_coding	HDG2	homeodomain GLABROUS 2	22.7484	5.35576	18.0558	6.96497	-1.74736	0.00143438	-1.15166	0.0337808	-0.28672	0.899312	0.308978	0.711773	0.1971	16.2741	0.0121113	96.6321	53.859	0.557361	1.63	321.968	301.408	-0.0952029
AT5G42530	protein_coding	AT5G42530	hypothetical protein	12.4646	2.34956	15.2499	4.10926	-1.7489	0.00852944	-1.42259	0.0232075	0.221571	0.947642	0.547883	0.551267	0	2529.2	0	NA	NA	NA	NA	NA	NA	NA
AT1G23010	protein_coding	LPR1	Cupredoxin superfamily protein	19.3566	4.37744	6.81896	5.87687	-1.78554	0.0018342	-0.210942	0.748514	-1.24818	0.291013	0.326415	0.708758	0.0227	2.0709	0.0109614	55.4122	29.4602	0.531655	1.71	53.4134	40.6015	-0.39567
AT1G74120	protein_coding	AT1G74120	Mitochondrial transcription termination factor family protein	14.3985	2.86537	5.54128	4.19774	-1.80157	0.0052307	-0.379519	0.585409	-1.06034	0.488395	0.361703	0.707754	0.0118	2.1692	0.00543979	89.7818	53.0701	0.591101	2.61	146.556	152.149	0.0540369
AT3G48150	protein_coding	APC8	anaphase-promoting complex subunit 8	10.5988	2.01028	9.55039	5.69015	-1.80208	0.00374024	-0.613564	0.30721	-0.142141	0.966672	1.04637	0.179433	0.0596	2.838	0.0210007	125.839	96.7855	0.769124	4.3	158.877	152.65	-0.0576823
AT2G36190	protein_coding	cwINV4	cell wall invertase 4	98.9265	26.2608	82.346	46.9651	-1.8156	4.71907e-09	-0.782516	0.0126369	-0.255712	0.824	0.777376	0.0572544	1.7227	0	906.684	234.005	229.481	0.980665	6.38	98.3537	109.174	0.150582
AT1G31580	protein_coding	ECS1	ECS1	16.638	3.07877	19.344	6.85617	-1.81602	0.00444993	-1.15905	0.0565414	0.157922	0.963724	0.814894	0.325026	0	2362.84	0	34.1771	25.7138	0.75237	-1.86	11313.5	9190.64	-0.299804
AT5G17010	protein_coding	AT5G17010	Major facilitator superfamily protein	17.7501	3.8613	17.3273	8.91929	-1.83337	0.000666918	-0.823934	0.109888	-0.0484461	0.989993	0.960994	0.16195	0.1264	19.6203	0.00644231	141.968	84.1319	0.592611	2.52	522.991	412.843	-0.341193
AT5G01670	protein_coding	AT5G01670	NAD(P)-linked oxidoreductase superfamily protein	19.7396	4.30587	22.4677	9.57561	-1.86481	0.000191459	-1.08817	0.0194458	0.169245	0.946118	0.945891	0.141853	0.3724	10.4943	0.0354859	49.8383	38.1615	0.765707	-1.73	148.62	160.989	0.115331
AT1G71960	protein_coding	ABCG25	ATP-binding casette family G25	25.3834	5.15997	17.9081	6.5334	-1.86845	0.00138946	-1.20385	0.0386852	-0.435089	0.841227	0.229515	0.807699	0.2378	7.6936	0.0309088	27.2256	25.8157	0.948212	3.13	103.642	72.1633	-0.522271
AT3G57790	protein_coding	AT3G57790	Pectin lyase-like superfamily protein	7.93595	1.03229	8.692	6.74117	-1.92216	0.00415998	-0.245369	0.710626	0.0822806	0.984087	1.75907	0.0266842	0.2255	10.4577	0.0215631	31.0046	32.9776	1.06364	-1.29	317.968	224.466	-0.502386
AT4G28590	protein_coding	MRL7	polyadenylate-binding protein 2-binding protein	14.0278	2.5623	17.7849	6.73667	-1.94824	0.000593881	-1.22031	0.0188474	0.290252	0.894211	1.01818	0.16128	0.1438	7.1046	0.0202404	49.4643	72.1038	1.45769	4.3	79.2289	79.2088	-0.000365894
AT1G66960	protein_coding	LUP5	Terpenoid cyclases family protein	10.5802	1.2814	3.2272	7.75681	-2.00568	0.00390858	0.857529	0.217086	-1.18011	0.46332	1.6831	0.0454231	0	0.4801	0	26.6107	23.0661	0.866797	NA	25.4948	28.0079	0.135631
AT5G66440	protein_coding	AT5G66440	tRNA-methyltransferase non-catalytic subunit trm6MTase subunit	14.7599	2.50816	11.2856	6.3749	-2.01024	0.000556048	-0.676301	0.240414	-0.363554	0.879091	0.970386	0.198206	0.2988	9.5269	0.0313638	97.6857	106.706	1.09234	12.49	217.879	195.529	-0.156143
AT5G08695	protein_coding	AT5G08695	RNA-binding (RRM/RBD/RNP motifs) family protein	13.6602	2.04599	10.9758	3.32457	-2.10193	0.000585271	-1.37765	0.0219703	-0.285474	0.910716	0.438807	0.6312	0.071	0	37.3684	NA	NA	NA	NA	NA	NA	NA
AT5G37970	protein_coding	AT5G37970	S-adenosyl-L-methionine-dependent methyltransferase superfamily protein	28.3644	4.55398	24.9645	8.40544	-2.17407	5.97733e-05	-1.32618	0.0125247	-0.176084	0.950515	0.671806	0.369123	0.246	0.1142	2.15412	26.4387	163.201	6.1728	15.54	15.2881	14.8227	-0.0445944
AT5G03380	protein_coding	AT5G03380	Heavy metal transport/detoxification superfamily protein	36.7916	5.89001	20.7023	8.10618	-2.32154	8.51913e-07	-1.20666	0.0133981	-0.754172	0.505987	0.360706	0.6243	0.0887	33.4232	0.00265385	190.953	205.197	1.07459	4.45	533.169	1418.4	1.4116
AT1G09485	ara11_novel	NA	novel transcribed region	12.8662	1.26313	11.7431	2.97071	-2.39626	0.00013081	-1.54005	0.0109455	-0.145199	0.965854	0.711009	0.422122	NA	NA	NA	NA	NA	NA	NA	NA	NA	NA
AT2G39060	protein_coding	SWEET9	Nodulin MtN3 family protein	33.8138	4.83962	0.969811	6.43871	-2.45063	2.30441e-06	1.35397	0.0367649	-3.48424	8.65495e-07	0.320351	0.702135	0.0246	0	12.9474	63.1911	39.566	0.626133	1.51	31.3803	33.0194	0.0734532
AT5G23360	protein_coding	AT5G23360	GRAM domain-containing protein / ABA-responsive protein-like protein	33.7705	3.61252	11.0872	6.56782	-2.57939	9.24912e-06	-0.587875	0.347293	-1.36358	0.232703	0.627938	0.451886	0.416	1.2499	0.332827	10.4465	9.82865	0.940856	NA	30.4821	55.5581	0.866036

## Sheet: 9c
Additional file 9c. Tally of 2305 HS-dependent transcriptome changes that were only classified as significant changes in cngc16. Genes shown include only cngc16-specific changes and do not include changes that were also observed to be in common with WT (see Additional file 9d).
				RNA-Seq (this study)												Comparisons to RNA-seq study from Loraine et al. 2013, PMCID:PMC3668042)			Comparisons to Selected Microarray Studies
Locus	Gene_type	Symbol	Description	WT_control (normal) Expression Average	WT_heat Expression Average	cngc16_control (normal) Expression Average	cngc16_heat Expression Average	log2-fold Change WT_heat vs WT_control (normal)	Adjusted p-value WT_heat vs WT_control (normal)	log2-fold Change cngc16_heat vs cngc16_control (normal)	Adjusted p-value cngc16_heat vs cngc16_control (normal)	log2-fold Change WT_control (normal) vs cngc16_control (normal)	Adjusted p-value WT_control (normal) vs cngc16_control (normal)	log2-fold Change cngc16_heat vs WT_heat	Adjusted p-value cngc16_heat vs WT_heat	Pollen RPKM	Average Seedling RPKM	Ratio Of Pollen Over Seedling, Based On (Loraine et al. 2013, PMCID:PMC3668042)	Average Signal_Dry Pollen (Qin et al. 2009 , PMCID: PMC2726614)	Average Signal_Semi-in Vivo Pollen Tube (Qin et al. 2009 , PMCID: PMC2726614)	Ratio of Semi-in Vivo Pollen Tubes over Dry Pollen (Qin et al. 2009 , PMCID: PMC2726614)	Fold-change between sperm cell and pollen grain (Borges et al. 2008, PMCID: PMC2556834)	Control_1Hr_Shoot (Schmid et al. 2005, PMID:15806101)	Heat_1Hr_Shoot (Schmid et al. 2005, PMID:15806101)	Heat stressed seedling log2-fold change, based on (Schmid et al. 2005, PMID:15806101)
AT3G14210	protein_coding	ESM1	GDSL-like lipase/acylhydrolase superfamily protein	0.753743	0.249105	4.56157	26.2208	-0.507171	0.60027	2.18481	0.000515734	1.31333	0.41551	4.00531	2.52833e-08	0	736.571	0	56.3522	49.7269	0.882431	-1.4	8787.33	6761.67	-0.378045
AT4G12030	protein_coding	BAT5	bile acid transporter 5	1.1399	0.248939	0.568958	9.76757	-0.591661	0.531767	2.13985	0.00296258	-0.24768	0.950203	2.48383	0.00597776	0	38.7082	0	47.6326	32.089	0.673677	1.79	699.343	319.473	-1.13031
AT4G13266	protein_coding	AT4G13266	ankyrin repeat protein	0.379965	0.801122	0	10.8585	0.187494	0.865458	2.75799	8.12725e-05	-0.138844	0.974395	2.43165	0.00655702	0	0	0	NA	NA	NA	NA	NA	NA	NA
AT4G13770	protein_coding	CYP83A1	cytochrome P450, family 83, subfamily A, polypeptide 1	3.40112	3.54045	5.07384	24.8889	0.000618386	0.999472	1.95155	0.000822354	0.403858	0.886498	2.35478	0.000567756	0	294.634	0	85.967	58.0136	0.674836	1	2126.05	1308.05	-0.700757
AT1G78370	protein_coding	GSTU20	glutathione S-transferase TAU 20	6.01757	2.27749	3.07754	19.9048	-0.91717	0.244334	1.98514	0.00274765	-0.60066	0.810687	2.30164	0.00427149	0	452.774	0	64.441	32.4435	0.50346	-1.05	2266.54	2157.13	-0.0713784
AT5G07690	protein_coding	MYB29	myb domain protein 29	1.51367	0.996089	0	13.2203	-0.269623	0.800003	2.65291	0.000177536	-0.638988	0.807618	2.28355	0.0116297	0	28.1518	0	40.186	46.7177	1.16254	-1.03	322.965	174.143	-0.891108
AT2G47160	protein_coding	BOR1	HCO3- transporter family	3.41659	1.77944	0.969811	15.2463	-0.575003	0.525931	2.45101	0.000341317	-0.767057	0.749016	2.25896	0.00648275	0	15.287	0	43.3117	32.9826	0.761518	1.04	331.889	226.659	-0.550177
AT3G05880	protein_coding	RCI2A	Low temperature and salt responsive protein family	10.9695	20.7443	25.2011	103.262	0.801031	0.0764493	1.94151	1.33717e-08	1.06328	0.185413	2.20376	4.43077e-10	0.1894	366.392	0.000516933	109.278	154.326	1.41224	-1.38	1452.16	1173.12	-0.307853
AT1G65450	protein_coding	GLC	HXXXD-type acyl-transferase family protein	2.27051	3.02464	2.67669	19.3045	0.217465	0.824787	2.24127	0.000404896	0.139934	0.974258	2.16374	0.00371861	0.0296	10.9426	0.00270502	51.7821	43.7626	0.84513	NA	119.509	118.472	-0.0125701
AT4G04450	protein_coding	WRKY42	WRKY family transcription factor	1.89364	1.51224	0	13.7321	-0.181432	0.870224	2.74748	9.11554e-05	-0.783953	0.744125	2.14496	0.0154878	0.5314	1.7914	0.296639	93.3583	41.5883	0.445469	NA	30.6633	31.5327	0.0403385
AT1G27130	protein_coding	GSTU13	glutathione S-transferase tau 13	4.93336	2.29526	3.6465	14.6439	-0.790905	0.294523	1.66182	0.00666136	-0.310542	0.916824	2.14218	0.00319736	0	78.0407	0	51.9229	42.1236	0.811273	1.35	805.216	734.513	-0.132589
AT1G13270	protein_coding	MAP1C	methionine aminopeptidase 1B	0.379965	1.56637	1.13792	12.4366	0.563305	0.555451	2.26934	0.00135911	0.421986	0.893023	2.12802	0.015005	0	43.6771	0	32.0273	23.1547	0.72297	2.19	461.306	484.177	0.0698127
AT4G39710	protein_coding	PnsL4	FK506-binding protein 16-2	1.5013	1.53017	1.42735	11.643	-0.0422303	0.971652	2.02071	0.00383031	0.0335409	0.99674	2.09648	0.0137476	0	67.9703	0	49.0578	40.0724	0.816841	-1.02	1417.83	1539.3	0.118591
AT2G03530	protein_coding	UPS2	ureide permease 2	2.2767	2.84727	2.67669	16.7218	0.15032	0.882505	2.10136	0.000966221	0.137064	0.974395	2.08811	0.00535945	0.6322	25.3971	0.0248926	34.2375	24.9765	0.729506	-1.36	146.525	145.866	-0.00649677
AT1G33470	protein_coding	AT1G33470	RNA-binding (RRM/RBD/RNP motifs) family protein	26.1217	13.6493	19.0645	73.1609	-0.779476	0.211153	1.67133	0.00159028	-0.377955	0.869652	2.07285	0.00122797	0	38.4895	0	17.7398	13.0739	0.736983	NA	112.637	103.878	-0.116782
AT1G16340	protein_coding	ATKDSA2	Aldolase superfamily protein	1.12133	0.498045	0.568958	6.95706	-0.432231	0.668158	1.90027	0.00867801	-0.265876	0.946796	2.06662	0.0226957	0.0181	8.6796	0.00208535	40.5545	22.2969	0.549801	-1.66	150.91	123.149	-0.293293
AT1G12460	protein_coding	AT1G12460	Leucine-rich repeat protein kinase family protein	1.1368	0.783021	0.429194	7.32503	-0.270184	0.799572	2.06493	0.00395969	-0.292676	0.938766	2.04244	0.022063	0.0071	4.5136	0.00157302	53.1126	52.7226	0.992657	NA	175.646	90.2354	-0.960903
AT5G02750	protein_coding	SGR9	RING/U-box superfamily protein	0.763024	0	0	4.91617	-0.602741	0.494363	1.78935	0.0102211	-0.382658	0.894236	2.00944	0.0231321	0	2.1337	0	NA	NA	NA	NA	NA	NA	NA
AT5G39790	protein_coding	AT5G39790	PROTEIN TARGETING TO STARCH (PTST)	0.379965	3.04224	0	16.6096	1.16589	0.152013	3.22253	2.04256e-06	-0.0830431	0.987525	1.9736	0.0161924	0	7.2901	0	20.3941	17.3593	0.851194	-1.66	164.3	222.745	0.439059
AT5G03960	protein_coding	IQD12	IQ-domain 12	5.67782	4.11073	4.76597	21.7568	-0.359203	0.676237	1.74083	0.00414419	-0.128206	0.974258	1.97182	0.0064318	0.2937	1.0911	0.269178	28.5518	34.7804	1.21815	-1.06	57.6262	61.2327	0.087577
AT2G32690	protein_coding	GRP23	glycine-rich protein 23	7.98237	9.66097	5.86565	45.5999	0.209408	0.797923	2.48752	6.12369e-06	-0.323671	0.902311	1.95444	0.00225645	0.0799	272.398	0.000293321	31.7648	25.6274	0.806786	-1.51	316.174	523.811	0.728328
AT1G07440	protein_coding	AT1G07440	NAD(P)-binding Rossmann-fold superfamily protein	1.13371	4.59068	2.10773	22.7234	1.08648	0.158194	2.60903	4.11203e-05	0.423343	0.890136	1.94589	0.00881741	0.0189	48.403	0.000390472	25.6111	25.0469	0.97797	1.19	543.923	600.801	0.143485
AT3G56620	protein_coding	UMAMIT10	nodulin MtN21 /EamA-like transporter family protein	1.14608	1.3171	0.429194	9.50936	0.0336889	0.977373	2.2409	0.00166613	-0.265506	0.947455	1.9417	0.0282043	0	5.2693	0	31.921	34.4057	1.07784	1.2	51.1068	50.6287	-0.0135599
AT2G16990	protein_coding	AT2G16990	Major facilitator superfamily protein	2.28598	3.59426	2.67669	19.3054	0.361084	0.702801	2.15665	0.0010161	0.135896	0.974862	1.93146	0.0137476	0.0301	5.3502	0.00562596	42.5945	39.4307	0.925722	1.13	131.575	101.19	-0.378813
AT4G21280	protein_coding	PSBQA	photosystem II subunit QA	18.1857	13.5947	20.6316	60.9123	-0.364281	0.587777	1.40459	0.00412945	0.148595	0.957876	1.91746	0.00108749	0	1140.3	0	92.2243	73.839	0.800646	-1.27	10370.1	9868.8	-0.0714787
AT4G18070	protein_coding	AT4G18070	suppressor	5.29167	3.57698	3.13422	18.0268	-0.428239	0.6103	1.98378	0.00135178	-0.496443	0.848823	1.91557	0.00837684	0.0514	42.3745	0.00121299	60.2036	2572.88	42.7363	-2.74	550.932	265.181	-1.0549
AT5G22700	protein_coding	AT5G22700	LOW protein: F-box/FBD/LRR-like protein	3.80584	5.31956	2.67669	25.1607	0.330954	0.7041	2.52351	3.38779e-05	-0.282941	0.934378	1.90962	0.00647264	0.0148	8.2501	0.00179392	40.7128	43.6899	1.07313	1.13	229.791	224.179	-0.0356674
AT5G15160	protein_coding	BNQ2	BANQUO 2	0.759931	1.54811	0.540618	9.91271	0.35915	0.726729	2.3195	0.00105856	-0.0510557	0.993271	1.90929	0.0294192	0	5.0282	0	33.7158	22.4766	0.66665	-1.17	131.269	148.876	0.18158
AT2G24300	protein_coding	AT2G24300	Calmodulin-binding protein	0.379965	2.02822	0	11.2397	0.843065	0.334968	2.84829	3.81023e-05	-0.111557	0.980198	1.89367	0.0266842	0	1.1835	0	19.7733	12.7112	0.64285	-1.02	29.2461	34.12	0.222375
AT5G42690	protein_coding	AT5G42690	transcription factor, putative (Protein of unknown function, DUF547)	1.14299	2.52626	0.858387	13.8202	0.538728	0.565006	2.43491	0.000399632	-0.00547813	1	1.89071	0.022446	0	1.1128	0	26.1066	22.0482	0.844545	-1.02	35.8175	34.6305	-0.0486198
AT3G51600	protein_coding	LTP5	lipid transfer protein 5	12.4986	9.16359	12.4051	40.9712	-0.375465	0.602381	1.50128	0.00412249	0.00549012	1	1.88224	0.00252788	0	685.932	0	40.8473	31.7243	0.776656	-1.11	6113.3	4430.5	-0.464483
AT2G02130	protein_coding	LCR68	low-molecular-weight cysteine-rich 68	7.17912	14.1108	9.05655	62.0288	0.73741	0.282314	2.34196	2.40533e-05	0.237196	0.940732	1.84174	0.00583473	0.044	142.613	0.000308528	18.7017	13.4009	0.716563	-1.73	1160.67	1562.91	0.429276
AT5G37940	protein_coding	AT5G37940	Zinc-binding dehydrogenase family protein	5.28548	4.66275	3.39531	23.4636	-0.146503	0.882746	2.04795	0.00155694	-0.352885	0.906106	1.84157	0.0177882	0	0.3305	0	11.641	11.9861	1.02964	NA	16.1865	14.1399	-0.195021
AT5G19880	protein_coding	AT5G19880	Peroxidase superfamily protein	6.79297	7.60037	2.56526	35.232	0.102247	0.916473	2.7556	8.27881e-06	-0.813587	0.688685	1.83977	0.0118747	0.0188	0.1008	0.186508	63.496	45.4472	0.71575	2.49	27.6182	27.2296	-0.0204469
AT3G11940	protein_coding	RPS5A	ribosomal protein 5A	15.8657	15.5875	25.4325	64.4547	-0.0336384	0.966717	1.23366	0.00933595	0.564562	0.724917	1.83186	0.00134009	0.6224	324.817	0.00191615	161.101	164.656	1.02207	NA	5487.29	4773.8	-0.200954
AT5G24780	protein_coding	VSP1	vegetative storage protein 1	98.1851	69.1689	105.45	269.977	-0.466168	0.324557	1.26311	0.0010493	0.0927894	0.968681	1.82207	5.50017e-05	0.5143	10.6148	0.0484512	66.354	29.3329	0.442067	NA	457.982	521.254	0.186694
AT1G47980	protein_coding	AT1G47980	desiccation-like protein	14.4077	21.4564	18.5464	87.2229	0.482283	0.437509	1.9948	2.39688e-05	0.303312	0.89133	1.81583	0.00140851	5.5135	0.0364	151.47	225.047	58.7231	0.260937	-64.86	89.0719	92.5601	0.0554209
AT3G04290	protein_coding	LTL1	Li-tolerant lipase 1	7.57456	4.89376	5.55972	23.7628	-0.469472	0.575197	1.64623	0.00889919	-0.300894	0.921847	1.81481	0.0167523	0	77.7741	0	60.8507	48.1211	0.790806	1.02	1414.34	704.61	-1.00523
AT1G19570	protein_coding	DHAR1	dehydroascorbate reductase	15.8967	24.3786	16.3127	93.3566	0.539151	0.294483	2.29642	1.99329e-08	0.0565325	0.985875	1.8138	6.85721e-05	0.0511	224.403	0.000227715	87.9376	177.047	2.01332	NA	2038.48	1840.09	-0.147723
AT2G43460	protein_coding	AT2G43460	Ribosomal L38e protein family	12.5079	10.7293	15.5195	44.7586	-0.192841	0.803547	1.37454	0.0077415	0.234339	0.931863	1.80172	0.00369505	0.2735	144.851	0.00188815	46.7997	61.754	1.31954	-4.51	2420.64	2353.21	-0.0407567
AT5G07020	protein_coding	AT5G07020	proline-rich family protein	3.41041	2.82934	2.53692	13.3681	-0.206873	0.833641	1.80722	0.00559694	-0.2291	0.951586	1.785	0.0204874	0.0697	180.218	0.000386753	96.9315	74.0337	0.763773	-1.25	1967.26	2336.74	0.248313
AT1G24100	protein_coding	UGT74B1	UDP-glucosyl transferase 74B1	2.65357	1.76117	0.998152	9.31548	-0.369741	0.704843	2.01325	0.0035987	-0.601427	0.821386	1.78157	0.0318403	0.0149	79.125	0.00018831	29.9065	135.826	4.54167	-1.1	1029.23	638.7	-0.68835
AT1G16960	protein_coding	AT1G16960	Ubiquitin domain-containing protein	1.13371	1.54827	0.429194	8.51498	0.164278	0.881608	2.20327	0.00183686	-0.269047	0.946704	1.76994	0.0429157	0.0347	12.7094	0.00273026	NA	NA	NA	NA	NA	NA	NA
AT3G26920	protein_coding	AT3G26920	FBD / Leucine Rich Repeat domains containing protein	1.89983	1.26313	0	8.27782	-0.303167	0.77103	2.31431	0.00113689	-0.851522	0.705266	1.76596	0.0509937	0	3.7987	0	23.7172	21.1496	0.891739	NA	42.1432	34.8585	-0.273788
AT2G22980	protein_coding	SCPL13	serine carboxypeptidase-like 13	5.68092	8.20353	2.96612	36.3851	0.369444	0.67337	2.63757	2.61694e-05	-0.50404	0.849385	1.76408	0.0187186	0	10.0692	0	12.0497	12.1426	1.00771	-3.18	655.128	770.111	0.23329
AT4G11290	protein_coding	AT4G11290	Peroxidase superfamily protein	7.19459	6.81735	3.6564	30.0985	-0.0765479	0.940361	2.24394	0.000288097	-0.56311	0.81505	1.75738	0.0172023	0.0194	5.8059	0.00334143	34.4577	25.9855	0.754127	-1.34	70.6315	69.5118	-0.0230542
AT5G14740	protein_coding	CA2	carbonic anhydrase 2	8.68661	14.8045	13.5997	60.4301	0.591223	0.39407	1.84146	0.000662111	0.504982	0.812145	1.75522	0.00739553	0.0154	428.691	3.59233e-05	62.4363	48.7552	0.780878	1.1	10369.4	9866.09	-0.0717757
AT1G59710	protein_coding	AT1G59710	actin cross-linking protein (DUF569)	1.88745	0.801122	0	6.81289	-0.546418	0.571993	2.05495	0.00415036	-0.846361	0.704331	1.755	0.0573851	0.014	20.0441	0.00069846	53.2176	32.6293	0.61313	NA	222.783	88.4068	-1.33341
AT4G16240	protein_coding	AT4G16240	hypothetical protein	1.52295	2.84744	1.42735	13.4939	0.462048	0.624571	2.17165	0.00136412	0.0453743	0.993807	1.75498	0.0295181	0	9.1875	0	213.091	114.852	0.538981	2.39	234.495	385.393	0.716773
AT1G24020	protein_coding	MLP423	MLP-like protein 423	10.5741	14.4144	18.1962	58.5208	0.341866	0.649986	1.48746	0.0049806	0.608351	0.741746	1.75394	0.00631024	0.0515	135.412	0.000380319	149.334	93.957	0.629174	1.03	3329.05	1565.08	-1.08887
AT1G22910	protein_coding	AT1G22910	RNA-binding (RRM/RBD/RNP motifs) family protein	18.9054	12.1002	11.5203	48.4398	-0.549222	0.392289	1.77904	0.000621007	-0.574527	0.754753	1.75374	0.00471188	0	29.7085	0	125.055	70.4212	0.563123	NA	332.875	344.223	0.0483615
AT1G77480	protein_coding	AT1G77480	Eukaryotic aspartyl protease family protein	0.379965	2.54436	1.56711	11.5873	1.00998	0.222639	2.10618	0.00197054	0.655604	0.802695	1.7518	0.0296922	0	8.325	0	20.3722	16.3988	0.804958	-1.24	198.215	282.46	0.510979
AT1G52000	protein_coding	AT1G52000	Mannose-binding lectin superfamily protein	1.13371	1.03213	0	7.13662	-0.0919311	0.939048	2.21027	0.00193483	-0.554559	0.84224	1.74764	0.0572638	0	34.4912	0	17.5492	13.1417	0.748849	1.11	200.339	135.103	-0.568375
AT5G60100	protein_coding	PRR3	pseudo-response regulator 3	2.24885	5.10682	0	21.1974	0.772396	0.334068	3.38773	2.16091e-07	-0.871398	0.692513	1.74394	0.0192975	0.0107	18.1644	0.000589064	38.7542	33.2285	0.857417	-1.94	53.5198	47.7001	-0.16608
AT1G35320	protein_coding	AT1G35320	transmembrane protein	4.1889	2.79347	0.998152	13.5902	-0.390149	0.679436	2.28291	0.000819363	-0.936864	0.648776	1.7362	0.033947	0.0522	2.6268	0.0198721	25.7493	17.487	0.679127	NA	52.505	54.2486	0.0471301
AT1G25530	protein_coding	AT1G25530	Transmembrane amino acid transporter family protein	3.4104	2.27732	1.85654	11.3468	-0.381698	0.689109	1.76801	0.00964843	-0.414532	0.891354	1.73517	0.0344041	0	5.7199	0	91.5011	56.7889	0.620636	1.08	146.903	184.168	0.326165
AT2G05310	protein_coding	AT2G05310	transmembrane protein	4.54411	7.17124	2.93778	28.1023	0.48371	0.529009	2.54867	1.19438e-05	-0.32986	0.908556	1.7351	0.00837684	0.0416	151.637	0.00027434	40.5033	31.2217	0.770845	NA	1970.72	1992.01	0.015503
AT5G24155	protein_coding	AT5G24155	FAD/NAD(P)-binding oxidoreductase family protein	0.379965	3.59459	0	15.3994	1.33969	0.0897899	3.1536	3.12519e-06	-0.0800061	0.988052	1.7339	0.0317848	0	21.9444	0	NA	NA	NA	NA	NA	NA	NA
AT4G21620	protein_coding	AT4G21620	glycine-rich protein	3.76562	8.45264	4.67299	32.1619	0.861965	0.192166	2.37258	1.1706e-05	0.222371	0.94784	1.73298	0.00428755	0.0342	95.8654	0.00035675	50.6706	31.8063	0.627707	-2.43	554.478	579.822	0.0644782
AT2G02100	protein_coding	LCR69	low-molecular-weight cysteine-rich 69	6.84247	10.357	9.02821	43.6524	0.425969	0.601252	1.87397	0.00157964	0.279665	0.925011	1.72767	0.0162278	0.0465	264.788	0.000175612	86.2498	75.9912	0.881059	-1.15	569.501	538.95	-0.0795472
AT1G09250	protein_coding	AT1G09250	basic helix-loop-helix (bHLH) DNA-binding superfamily protein	1.51677	2.06442	0	9.84195	0.214678	0.839697	2.65064	0.000124662	-0.709205	0.782479	1.72676	0.0418886	0	18.6439	0	41.1925	56.2256	1.36495	1.14	373.484	139.884	-1.41681
AT1G35680	protein_coding	RPL21C	Ribosomal protein L21	6.81153	7.63342	7.53758	33.5878	0.10356	0.916473	1.68972	0.00631053	0.140504	0.97141	1.72666	0.0211196	0.0535	199.205	0.000268568	52.5297	48.7461	0.927972	1.06	6218.29	6276.74	0.0134975
AT5G23310	protein_coding	FSD3	Fe superoxide dismutase 3	1.88745	4.34157	2.78811	17.8013	0.723626	0.366617	2.15507	0.000600605	0.291082	0.935219	1.72253	0.0177299	0.0594	21.297	0.00278913	84.1489	60.3333	0.716983	-1.45	769.888	716.253	-0.10418
AT1G52410	protein_coding	TSA1	TSK-associating protein 1	4.16415	3.27374	2.39716	15.1763	-0.243713	0.801806	1.88823	0.00446636	-0.413038	0.890195	1.7189	0.0300288	0.0091	24.8772	0.000365797	32.5311	26.9495	0.828423	NA	229.162	245.793	0.101072
AT3G16240	protein_coding	DELTA-TIP	delta tonoplast integral protein	86.051	49.8204	59.2478	180.079	-0.722125	0.107385	1.48021	0.000168269	-0.489001	0.70105	1.71334	0.000271691	0.0205	312.762	6.5545e-05	92.2291	62.1285	0.673632	1.5	10058.8	8469.97	-0.248027
AT3G24140	protein_coding	FMA	basic helix-loop-helix (bHLH) DNA-binding superfamily protein	6.03613	5.10699	3.24565	20.9649	-0.195612	0.828989	2.1171	0.000545963	-0.603501	0.796235	1.70922	0.0164779	0	13.0757	0	53.1711	38.482	0.72374	1.24	263.74	175.94	-0.584034
AT4G34620	protein_coding	SSR16	small subunit ribosomal protein 16	15.4827	20.3911	10.3257	77.3473	0.32849	0.641406	2.46951	1.18375e-06	-0.433441	0.839019	1.70758	0.00483101	0.0721	336.225	0.00021444	33.392	66.164	1.98144	-1.83	10408.6	8850.15	-0.234007
AT1G13930	protein_coding	AT1G13930	oleosin-B3-like protein	30.6225	14.5733	20.7147	52.3182	-0.97484	0.0285719	1.25421	0.00230039	-0.524209	0.692513	1.70484	0.00033911	0.1717	1333.07	0.000128801	106.092	45.4397	0.428303	1.37	3689.29	2248.11	-0.71463
AT3G24463	protein_coding	AT3G24463	nuclear transport factor 2 family protein	0.373777	1.26313	0	7.13041	0.505177	0.604676	2.35172	0.000886705	-0.144516	0.974258	1.70203	0.062019	NA	NA	NA	NA	NA	NA	NA	NA	NA	NA
AT1G61180	protein_coding	AT1G61180	LRR and NB-ARC domains-containing disease resistance protein	0	1.26296	0.429194	7.3463	0.762484	0.392618	2.05847	0.00420575	0.405676	0.894211	1.70167	0.063043	0	8.0919	0	10.7662	12.3126	1.14364	NA	1157.96	612.396	-0.919054
AT5G09810	protein_coding	ACT7	actin 7	27.2214	34.6598	34.116	120.909	0.312852	0.536607	1.71831	2.6496e-06	0.294017	0.856957	1.69948	5.26905e-05	0.0552	411.594	0.000134113	99.3789	136.711	1.37566	-1.24	4034.14	4612.51	0.19329
AT3G23730	protein_coding	XTH16	xyloglucan endotransglucosylase/hydrolase 16	1.90292	3.30945	2.70503	14.2556	0.447806	0.624955	1.86978	0.00424251	0.274071	0.940889	1.69604	0.0273366	0	12.9912	0	21.0182	17.3854	0.827159	-1.85	437.491	284.581	-0.620415
AT4G38400	protein_coding	EXLA2	expansin-like A2	5.6902	3.78939	2.53692	15.2729	-0.453963	0.564768	1.99169	0.00101316	-0.751287	0.714224	1.69436	0.0137476	0	6.2404	0	35.4178	31.2885	0.883411	1.26	102.453	97.8797	-0.0658754
AT5G50670	protein_coding	SPL13B	Squamosa promoter-binding protein-like (SBP domain) transcription factor family protein	1.12752	1.01419	0.540618	6.32276	-0.106838	0.928149	1.8586	0.0100655	-0.27195	0.944802	1.69348	0.0623649	0	0	0	50.8911	46.5843	0.915373	NA	379.864	266.269	-0.512599
AT4G10300	protein_coding	AT4G10300	RmlC-like cupins superfamily protein	3.02425	3.09671	0.858387	13.7927	-0.000732439	0.999472	2.36462	0.000492877	-0.673495	0.791811	1.69186	0.0367332	0	116.834	0	35.6234	37.4185	1.05039	1.4	2465.57	2486.43	0.012158
AT1G48350	protein_coding	EMB3105	Ribosomal L18p/L5e family protein	4.53174	8.77398	8.20807	35.1254	0.659327	0.381454	1.74848	0.00303465	0.598264	0.79149	1.68741	0.0172266	0	269.223	0	102.361	85.6892	0.837126	-1.58	4333.07	4149.01	-0.0626215
AT1G10200	protein_coding	WLIM1	GATA type zinc finger transcription factor family protein	8.31592	12.2429	10.2974	46.0601	0.434963	0.542096	1.85358	0.000428181	0.265328	0.921847	1.68395	0.0071375	0	67.3875	0	76.4234	83.5135	1.09278	-1.11	393.089	381.166	-0.0444347
AT3G62530	protein_coding	AT3G62530	ARM repeat superfamily protein	8.33139	5.3375	5.4747	20.9248	-0.516212	0.478994	1.60246	0.00506156	-0.436934	0.856957	1.68174	0.0121411	0.1015	158.58	0.000640054	34.751	58.7665	1.69107	NA	1802.48	1978.71	0.134573
AT3G05890	protein_coding	RCI2B	Low temperature and salt responsive protein family	3.80275	7.22538	6.12868	27.8175	0.645641	0.384789	1.83798	0.00139564	0.485523	0.844237	1.67786	0.0131427	0	7.3363	0	19.622	18.6771	0.951844	-2.03	123.163	94.7722	-0.378037
AT3G48420	protein_coding	AT3G48420	Haloacid dehalogenase-like hydrolase (HAD) superfamily protein	3.76871	7.15281	5.41005	28.4002	0.626366	0.422076	1.97139	0.00112007	0.325931	0.911562	1.67096	0.019738	0.0194	83.6309	0.000231972	32.8939	56.2393	1.70972	2.03	1988.92	2166.55	0.123418
AT5G05690	protein_coding	CPD	Cytochrome P450 superfamily protein	1.90292	5.73075	4.2537	22.9836	0.943298	0.219822	1.90114	0.00252611	0.709502	0.76198	1.66734	0.0251023	0.0136	69.4043	0.000195953	31.5996	18.6357	0.589747	1.28	1884.67	2417.75	0.359353
AT1G04410	protein_coding	c-NAD-MDH1	Lactate/malate dehydrogenase family protein	32.164	31.37	34.3303	105.916	-0.0382878	0.949821	1.52997	1.2366e-05	0.0971351	0.966134	1.66539	2.63377e-05	0.3001	414.923	0.000723267	119.116	197.705	1.65977	-3.01	4938.02	4489.88	-0.137256
AT3G08030	protein_coding	AT3G08030	DNA-directed RNA polymerase subunit beta (Protein of unknown function, DUF642)	18.958	16.5467	17.7967	55.8482	-0.18473	0.732733	1.53694	2.38425e-05	-0.0588918	0.981978	1.66278	2.61408e-05	0.0154	41.4481	0.000371549	63.6669	63.9383	1.00426	2.1	1587.77	1061.39	-0.581054
AT2G21660	protein_coding	GRP7	cold, circadian rhythm, and rna binding 2	120.105	291.731	119.405	1101.45	1.06756	0.0682884	2.71814	1.02116e-07	-0.00253083	1	1.64805	0.0125833	2.2433	4042.83	0.000554883	80.0735	81.6483	1.01967	1.64	448.788	297.864	-0.59138
AT3G06110	protein_coding	MKP2	MAPK phosphatase 2	0.756836	2.11839	0.858387	10.4842	0.561412	0.556003	2.04758	0.00420575	0.160561	0.971348	1.64672	0.0646147	0.0855	18.8754	0.00452971	49.0506	49.1698	1.00243	-1.26	397.439	372.894	-0.0919669
AT4G19420	protein_coding	AT4G19420	Pectinacetylesterase family protein	9.47438	8.87844	6.30474	34.1431	-0.0801629	0.932278	1.95827	0.000707298	-0.393205	0.881553	1.64523	0.0167259	0.1024	24.6692	0.00415093	45.8226	33.9373	0.740624	1.11	310.919	396.044	0.349122
AT5G02650	protein_coding	AT5G02650	hypothetical protein	0.753743	1.28107	0.540618	6.74117	0.252293	0.812745	1.96421	0.00620786	-0.0671943	0.990688	1.64472	0.0680745	0.0237	6.2413	0.00379729	32.4593	32.9636	1.01554	-1.12	31.7597	30.5179	-0.057543
AT2G35370	protein_coding	GDCH	glycine decarboxylase complex H	12.1249	16.8503	18.4289	59.9569	0.38822	0.558923	1.54273	0.00141695	0.488833	0.794063	1.64334	0.00458337	0	402.07	0	44.19	34.2924	0.776022	-1.08	5404.33	4995.65	-0.113443
AT1G52400	protein_coding	BGLU18	beta glucosidase 18	23.8697	14.4838	17.0299	56.1932	-0.587308	0.393547	1.45964	0.00919932	-0.403904	0.864563	1.64305	0.0160282	0.0112	171.483	6.53126e-05	29.6844	57.2274	1.92786	-1.5	2552.22	1886.32	-0.436175
AT1G16080	protein_coding	AT1G16080	nuclear protein	1.51677	4.89392	3.38541	20.0562	0.929781	0.245149	2.00816	0.0022753	0.564633	0.834931	1.64301	0.037088	0.0547	57.225	0.000955876	120.577	72.9197	0.604756	-1.05	1422.8	1308.74	-0.120548
AT2G42590	protein_coding	GRF9	general regulatory factor 9	7.17912	11.4402	6.8638	39.7353	0.542355	0.401918	2.22967	1.12877e-05	-0.0557293	0.989993	1.63159	0.00453639	0.088	152.078	0.000578652	66.0503	55.8887	0.846154	-1.94	2711	3363.39	0.311091
AT5G47820	protein_coding	FRA1	P-loop containing nucleoside triphosphate hydrolases superfamily protein	9.48366	8.45247	4.8774	31.878	-0.137134	0.878872	2.11694	0.000362741	-0.638593	0.764452	1.61548	0.0213479	0.0065	25.4643	0.000255259	25.4316	21.7117	0.853731	1.05	277.714	202.338	-0.45683
AT2G39190	protein_coding	ATATH8	Protein kinase superfamily protein	6.83009	4.34174	3.10588	16.8342	-0.49852	0.53511	1.86855	0.00285954	-0.755001	0.715833	1.61207	0.0272818	0.0083	32.4474	0.000255799	43.188	34.1294	0.790251	1.15	424.987	500.717	0.236577
AT2G41760	protein_coding	AT2G41760	amino-terminal glutamine amidohydrolase	10.6019	8.45247	8.5239	30.4528	-0.277005	0.718556	1.56901	0.00386413	-0.234322	0.938499	1.6117	0.0121893	0.0268	15.8862	0.001687	144.575	85.5263	0.591572	1.04	321.085	258.263	-0.314116
AT1G32990	protein_coding	PRPL11	plastid ribosomal protein l11	4.90861	6.61939	6.72404	25.5436	0.288202	0.745372	1.58281	0.00953003	0.315232	0.91319	1.60984	0.0271285	0	147.286	0	86.561	88.8483	1.02642	1.16	3415.24	3570.76	0.064247
AT3G55800	protein_coding	SBPASE	sedoheptulose-bisphosphatase	13.62	12.902	12.8527	45.775	-0.0768916	0.92828	1.6018	0.00205095	-0.0694332	0.985645	1.60926	0.00974774	0.0142	441.216	3.21838e-05	50.1245	37.1168	0.740492	1.6	8307.14	6669.13	-0.316854
AT4G38520	protein_coding	AT4G38520	Protein phosphatase 2C family protein	11.7294	6.97561	6.072	24.9466	-0.628319	0.340909	1.70515	0.00210994	-0.731248	0.673871	1.60222	0.0131427	0.0105	52.5492	0.000199813	111.717	44.5521	0.398793	-1.54	918.175	535.777	-0.777136
AT4G35670	protein_coding	AT4G35670	Pectin lyase-like superfamily protein	8.74848	8.5933	4.33678	31.093	-0.0222324	0.980994	2.2418	9.03415e-05	-0.66477	0.742235	1.59926	0.0159486	0.732	0	385.263	15.0483	13.9463	0.926773	-40.98	14.617	14.5193	-0.00968148
AT5G54770	protein_coding	THI1	thiazole biosynthetic enzyme, chloroplast (ARA6) (THI1) (THI4)	41.9905	49.9097	56.6225	167.421	0.219547	0.719497	1.43621	0.000689739	0.381328	0.814906	1.59799	0.0019715	1.0551	4221.42	0.000249939	102.563	68.8706	0.671498	-9.28	11406.9	10582.6	-0.108215
AT1G77270	protein_coding	AT1G77270	hypothetical protein	3.01188	3.34548	1.67853	13.7272	0.0717107	0.949248	2.09122	0.00205185	-0.424534	0.889867	1.59498	0.0506688	0	2.4682	0	26.0566	18.6479	0.715667	NA	25.8545	26.5918	0.0405679
AT1G76080	protein_coding	CDSP32	chloroplastic drought-induced stress protein of 32 kD	4.14249	7.3486	2.07939	27.419	0.582768	0.468311	2.67439	2.11571e-05	-0.498557	0.854905	1.59306	0.0299814	0	204.375	0	54.4898	62.3756	1.14472	1.18	5399.54	6634.53	0.297159
AT2G30390	protein_coding	FC2	ferrochelatase 2	4.17652	4.62655	3.33863	17.8995	0.082478	0.937991	1.81416	0.00461342	-0.143479	0.972284	1.5882	0.0367332	0.1123	65.4925	0.0017147	55.6443	59.8172	1.07499	-1.62	1722.27	1258.48	-0.452628
AT2G47590	protein_coding	PHR2	photolyase/blue-light receptor 2	7.93286	8.75505	4.4218	30.612	0.10052	0.909111	2.24002	7.84071e-05	-0.557288	0.801061	1.58221	0.0155782	0.0664	126.781	0.000523739	42.652	32.5178	0.762399	-1.58	1155.41	1274.75	0.141816
AT1G44575	protein_coding	NPQ4	Chlorophyll A-B binding family protein	24.9261	33.4877	26.1894	111.376	0.369459	0.535047	1.89049	1.91038e-05	0.0600062	0.985733	1.58104	0.00316425	0.0308	645.78	4.76943e-05	123.65	86.2801	0.697779	1.29	10364.7	8737.72	-0.246356
AT2G33770	protein_coding	PHO2	phosphate 2	7.5993	4.87565	4.18712	17.7573	-0.512316	0.493412	1.69857	0.00408614	-0.63085	0.766777	1.58004	0.0208355	0.0457	73.7797	0.000619412	61.6719	43.22	0.700805	NA	374.509	344.814	-0.119182
AT3G03670	protein_coding	AT3G03670	Peroxidase superfamily protein	2.2767	5.98019	0.429194	21.3231	0.932699	0.217759	3.13272	1.13548e-06	-0.621632	0.810561	1.57839	0.0291189	0	0.0268	0	49.6111	38.5117	0.776272	NA	32.1157	37.2356	0.213401
AT2G28570	protein_coding	AT2G28570	hypothetical protein	0.753743	1.26296	0.540618	6.46693	0.245915	0.818357	1.8875	0.00894597	-0.0682992	0.990323	1.57328	0.0843093	0	1.7995	0	111.963	73.8156	0.659288	NA	117.198	114.312	-0.0359652
AT4G08920	protein_coding	CRY1	cryptochrome 1	4.53793	4.59134	2.53692	17.9445	-0.00242706	0.998126	2.02986	0.00195191	-0.461826	0.87723	1.57046	0.044894	0.0184	67.8976	0.000270996	49.6605	19.1266	0.385147	-1.37	407.729	516.754	0.341868
AT2G31150	protein_coding	AT2G31150	ATP binding / ATPase	3.38875	8.98622	1.85654	32.3397	0.980059	0.179249	2.88517	3.87303e-06	-0.336457	0.912458	1.56865	0.0312847	0	6.2914	0	12.1638	10.4268	0.857199	NA	106.437	103.014	-0.0471591
AT5G45775	protein_coding	AT5G45775	Ribosomal L5P family protein	5.68092	6.69097	7.75053	23.0967	0.159736	0.85181	1.39003	0.010479	0.338125	0.894211	1.56842	0.0137476	0.3345	93.0131	0.00359627	36.0718	59.3341	1.64489	NA	3639.47	3550.46	-0.0357233
AT5G05400	protein_coding	AT5G05400	LRR and NB-ARC domains-containing disease resistance protein	0.373777	0.996089	0	5.88307	0.35489	0.728276	2.0784	0.00345903	-0.155565	0.971325	1.56795	0.092385	0.0089	0.4443	0.0200315	43.8944	32.6371	0.743536	NA	66.5568	74.9947	0.172203
AT3G26520	protein_coding	TIP2	tonoplast intrinsic protein 2	235.417	133.563	163.548	427.016	-0.756244	0.0737743	1.28379	0.000704331	-0.483461	0.676277	1.55657	0.000756347	0.0781	754.197	0.000103554	68.0856	51.4915	0.756275	2.08	10072.8	8745.92	-0.203778
AT5G27930	protein_coding	AT5G27930	Protein phosphatase 2C family protein	6.05469	12.5272	3.53507	41.4845	0.838312	0.186445	2.85863	2.13601e-07	-0.463782	0.849468	1.55653	0.0109038	0.0153	32.9727	0.00046402	63.306	38.509	0.6083	1.18	90.1117	60.9436	-0.564239
AT3G15840	protein_coding	PIFI	post-illumination chlorophyll fluorescence increase	3.40422	3.32722	1.85654	12.948	-0.0420385	0.969982	1.91566	0.00410952	-0.401823	0.893898	1.55588	0.0506688	0.0199	228.182	8.7211e-05	47.6248	38.414	0.806596	1.17	2247.87	2402.23	0.0958203
AT5G09660	protein_coding	PMDH2	peroxisomal NAD-malate dehydrogenase 2	4.15487	11.3878	7.78877	40.7758	1.02528	0.141795	1.94043	0.00102341	0.636976	0.772532	1.55212	0.0286523	0.016	698.03	2.29217e-05	70.4458	71.258	1.01153	1.78	10521.3	9120.29	-0.206159
AT2G34560	protein_coding	CCP1	P-loop containing nucleoside triphosphate hydrolases superfamily protein	4.94264	7.47382	4.82266	26.1559	0.427471	0.596829	1.95039	0.000989403	0.0285232	0.996992	1.55144	0.0248331	0.0309	43.7235	0.000706714	17.7804	19.1356	1.07622	-1.17	529.169	578.472	0.128518
AT3G22550	protein_coding	AT3G22550	NAD(P)H-quinone oxidoreductase subunit, putative (DUF581)	1.52605	2.06458	0.429194	9.32338	0.195252	0.857915	2.16126	0.00240955	-0.415157	0.894211	1.55085	0.081082	0	13.4513	0	94.0056	56.2488	0.598356	1.42	261.047	225.908	-0.208571
AT5G02620	protein_coding	ANK1	ankyrin-like1	4.53793	4.07503	1.10958	15.1127	-0.119233	0.905102	2.43646	0.000204977	-1.01065	0.590686	1.54505	0.0434415	0	27.1508	0	45.8863	52.0802	1.13498	-1.35	243.925	152.729	-0.675459
AT1G35310	protein_coding	MLP168	MLP-like protein 168	15.5507	9.18136	1.96796	31.3605	-0.638534	0.324792	2.84588	1.02703e-06	-1.93944	0.052818	1.54497	0.016912	0.0296	3.2478	0.00911386	246.789	28.2105	0.11431	NA	27.6006	30.0978	0.124961
AT1G71695	protein_coding	AT1G71695	Peroxidase superfamily protein	3.79965	2.02838	0.998152	8.98289	-0.570836	0.529386	1.86136	0.0080957	-0.887281	0.68492	1.54491	0.0715393	0.0178	138.263	0.00012874	39.6286	25.1048	0.633503	1.52	1206.44	1129.75	-0.094749
AT1G71260	protein_coding	ATWHY2	WHIRLY 2	4.93645	6.12035	4.53323	20.8949	0.221761	0.7954	1.82111	0.00162086	-0.0584883	0.990682	1.54086	0.0198847	0.0249	19.2374	0.00129435	62.1812	44.9378	0.722692	1.25	563.553	638.987	0.181235
AT1G75010	protein_coding	ARC3	GTP binding protein	0.763024	3.09638	1.85654	11.8606	0.914047	0.273392	1.87903	0.00602105	0.575662	0.837129	1.54065	0.0612988	0	8.3796	0	45.5311	93.0942	2.04463	1.44	180.254	192.264	0.0930556
AT1G60260	protein_coding	BGLU5	beta glucosidase 5	2.65976	8.47024	3.13422	29.184	1.13664	0.108632	2.50582	4.03141e-05	0.166245	0.966672	1.53542	0.030434	0	28.1935	0	72.7751	56.2461	0.772876	1.08	253.997	221.841	-0.195285
AT5G02960	protein_coding	AT5G02960	Ribosomal protein S12/S23 family protein	19.3194	22.884	24.1364	72.9032	0.205445	0.753883	1.46156	0.00100224	0.27571	0.89221	1.53182	0.00409736	0.3443	181.122	0.00190093	108.559	208.121	1.91713	NA	7433.18	6579.07	-0.176095
AT1G35290	protein_coding	AT1G35290	Thioesterase superfamily protein	3.4135	7.65085	3.10588	25.4941	0.841936	0.234203	2.41759	4.23534e-05	-0.0469336	0.993171	1.52872	0.0219166	0.0276	1.0641	0.0259374	111.558	61.5176	0.551442	NA	34.4586	34.1091	-0.0147075
AT5G50000	protein_coding	AT5G50000	Protein kinase superfamily protein	6.04851	5.12426	2.99446	18.2111	-0.19317	0.832186	1.96817	0.00150008	-0.633509	0.783459	1.52783	0.0338684	0	39.3327	0	42.5849	38.0035	0.892417	1.46	880.571	596.651	-0.561552
AT3G18850	protein_coding	LPAT5	lysophosphatidyl acyltransferase 5	9.87291	13.5219	10.4839	47.4514	0.343739	0.671952	1.80484	0.00183718	0.0628394	0.988802	1.52394	0.0296344	0.014	5.971	0.00234467	36.752	22.4617	0.611171	1.22	217.184	285.015	0.392118
AT4G08500	protein_coding	MEKK1	MAPK/ERK kinase kinase 1	1.89364	1.49413	0	7.50555	-0.178977	0.871949	2.18782	0.00220431	-0.843093	0.710731	1.5237	0.0959611	0.0188	13.6983	0.00137243	134.026	213.17	1.59052	1.12	180.794	161.769	-0.160409
AT3G07110	protein_coding	AT3G07110	Ribosomal protein L13 family protein	12.5048	14.2516	16.5639	44.9769	0.153987	0.824915	1.31921	0.00351192	0.355895	0.856957	1.52112	0.00437148	0.1575	125.448	0.0012555	68.8134	87.8817	1.2771	-3.08	3282.27	3260.6	-0.00955365
AT4G33760	protein_coding	AT4G33760	tRNA synthetase class II (D, K and N) family protein	7.56218	5.64107	1.96796	19.544	-0.334544	0.690658	2.33459	0.000184088	-1.15606	0.460647	1.51307	0.0351533	0.0874	17.517	0.00498944	52.0371	65.5704	1.26007	-2.4	276.004	312.961	0.181297
AT3G14380	protein_coding	AT3G14380	Uncharacterized protein family (UPF0497)	1.51677	4.57307	0	15.9127	0.979636	0.215666	3.11854	2.6564e-06	-0.630545	0.811347	1.50836	0.0509361	0	0.335	0	74.4352	52.8776	0.710385	NA	82.4549	117.724	0.513735
AT5G03830	protein_coding	AT5G03830	CDK inhibitor P21 binding protein	1.1399	6.42376	2.50858	21.2265	1.46195	0.0393282	2.39143	0.000108961	0.576991	0.825613	1.50648	0.032198	0.0183	4.3998	0.00415928	NA	NA	NA	NA	NA	NA	NA
AT3G16500	protein_coding	PAP1	phytochrome-associated protein 1	4.54411	5.28336	0.540618	19.551	0.150548	0.88246	2.79557	3.07228e-05	-1.14455	0.516282	1.50048	0.0634369	0.0179	14.7846	0.00121072	51.1135	29.9006	0.584984	1.68	407.387	326.909	-0.317512
AT1G07830	protein_coding	AT1G07830	ribosomal protein L29 family protein	0.763024	3.27358	2.50858	11.9103	0.984601	0.226055	1.71648	0.0104111	0.768329	0.749524	1.50021	0.0605595	0.0827	15.0675	0.00548863	30.2299	40.0431	1.32462	-2.65	339.013	390.108	0.202534
AT3G45780	protein_coding	PHOT1	phototropin 1	8.69588	7.18918	5.28019	24.8922	-0.223417	0.795771	1.75215	0.00348399	-0.476745	0.845482	1.49882	0.0348901	0	77.6736	0	23.1936	17.5702	0.757544	1.65	1662.53	1488.7	-0.15932
AT4G22200	protein_coding	KT2/3	potassium transport 2/3	3.03354	4.3238	2.28573	16.7333	0.301579	0.758623	1.93459	0.0045335	-0.135234	0.975229	1.49778	0.071181	0	12.8067	0	16.923	18.5635	1.09694	1.3	395.643	356.811	-0.149037
AT3G09500	protein_coding	AT3G09500	Ribosomal L29 family protein	17.7872	23.3476	19.6618	74.3371	0.327868	0.626149	1.70541	0.000438906	0.117192	0.970696	1.49473	0.0109437	0.4137	203.804	0.00202989	72.6363	84.0572	1.15723	-3.61	3789.39	3369.27	-0.169531
AT1G52310	protein_coding	AT1G52310	protein kinase family protein / C-type lectin domain-containing protein	3.02425	4.39555	2.39716	15.2127	0.340317	0.708414	1.95789	0.00232406	-0.123789	0.976865	1.49379	0.0473074	0	15.6491	0	20.5159	17.2335	0.840007	-1.81	281.61	187.921	-0.583571
AT2G39730	protein_coding	RCA	rubisco activase	56.3209	94.6955	89.2617	322.363	0.60943	0.363664	1.56441	0.00420369	0.537314	0.783167	1.49229	0.0282043	0.1216	4420.73	2.75068e-05	107.533	79.6971	0.741139	-1.2	17234.8	17166	-0.00577498
AT5G08380	protein_coding	AGAL1	alpha-galactosidase 1	3.42587	5.08905	3.50673	17.2968	0.384731	0.659243	1.81298	0.00352919	0.0587714	0.991037	1.48702	0.0407818	0	29.0939	0	26.3863	30.5382	1.15735	-1.04	197.261	424.965	1.10724
AT2G41650	protein_coding	AT2G41650	hypothetical protein	2.64119	3.82559	2.64835	13.0869	0.334358	0.712621	1.81034	0.00433955	0.00940863	1	1.48539	0.0433063	0	31.0184	0	15.6774	20.604	1.31425	1.06	262.112	162.809	-0.686997
AT5G38140	protein_coding	NF-YC12	nuclear factor Y, subunit C12	2.28907	3.61219	2.50858	13.1426	0.378653	0.689047	1.74978	0.00907108	0.112749	0.979447	1.48388	0.0649467	0	8.3723	0	69.2296	49.9781	0.721917	-1.18	402.704	416.42	0.0483183
AT1G49560	protein_coding	AT1G49560	Homeodomain-like superfamily protein	1.88126	1.77928	0.429194	7.44099	-0.0669191	0.954704	2.00922	0.00462731	-0.596355	0.82678	1.47978	0.0922944	0	5.3751	0	25.7073	19.2633	0.749332	NA	48.3203	199.843	2.04817
AT1G29465	protein_coding	AT1G29465	transmembrane protein	0.379965	3.84353	0.429194	13.2012	1.42022	0.0667959	2.71345	6.0731e-05	0.186315	0.965478	1.47955	0.0649296	0	7.9123	0	NA	NA	NA	NA	NA	NA	NA
AT4G35100	protein_coding	PIP3	plasma membrane intrinsic protein 3	115.654	90.3385	72.5159	268.622	-0.332358	0.478141	1.7645	8.55231e-07	-0.622145	0.504899	1.47471	0.000772474	0.0192	279.08	6.87975e-05	204.073	132.378	0.648677	NA	8333.5	8866.07	0.0893723
AT3G04480	protein_coding	AT3G04480	endoribonuclease	2.27979	2.58023	1.56711	9.81898	0.0795649	0.944639	1.78855	0.00980804	-0.234296	0.952689	1.47469	0.0776323	0.0452	16.7361	0.00270075	53.9733	39.0915	0.724274	1.69	573.317	478.305	-0.261403
AT3G16180	protein_coding	AT3G16180	Major facilitator superfamily protein	17.4413	16.3169	10.5485	50.7584	-0.0863243	0.910615	1.96529	6.8623e-05	-0.580968	0.735031	1.47065	0.0113807	0.1015	13.1865	0.00769727	46.4345	45.6672	0.983476	1.15	238.986	127.988	-0.900916
AT4G37590	protein_coding	NPY5	Phototropic-responsive NPH3 family protein	4.93645	7.17091	4.36512	23.3941	0.391064	0.631509	1.92881	0.00113834	-0.0676054	0.988741	1.47014	0.0327294	0.0082	11.5091	0.00071248	32.0724	32.2327	1.005	1.91	611.067	632.42	0.0495528
AT5G13630	protein_coding	GUN5	magnesium-chelatase subunit chlH, chloroplast, putative / Mg-protoporphyrin IX chelatase, putative (CHLH)	31.3917	30.6041	35.5169	92.2756	-0.0373593	0.958128	1.27183	0.0024435	0.158916	0.947642	1.46811	0.00371752	0.0104	316.571	3.2852e-05	20.4596	25.2153	1.23244	1.21	7942.8	7505.97	-0.0816092
AT3G54400	protein_coding	AT3G54400	Eukaryotic aspartyl protease family protein	5.31333	9.19946	5.21361	28.8554	0.613771	0.37035	2.09086	0.000134749	-0.00994869	0.999538	1.46714	0.0179807	0	45.6279	0	18.8838	15.5303	0.822418	-1.22	1849.41	731.6	-1.33794
AT3G26070	protein_coding	AT3G26070	Plastid-lipid associated protein PAP / fibrillin family protein	7.93286	7.47382	6.10034	24.7864	-0.0809042	0.932984	1.64699	0.00556518	-0.265772	0.932895	1.46212	0.0382552	0.018	79.6949	0.000225861	39.7252	70.1464	1.76579	NA	3019.4	2789.81	-0.114095
AT1G51500	protein_coding	ABCG12	ABC-2 type transporter family protein	7.58693	6.4417	3.85284	21.1106	-0.195065	0.822667	1.8966	0.00160006	-0.631803	0.772532	1.45987	0.036964	0.01	92.0321	0.000108658	71.344	40.0202	0.560948	1.8	1666.97	1017.33	-0.712442
AT2G17580	protein_coding	AT2G17580	Polynucleotide adenylyltransferase family protein	2.65976	2.04632	0	7.92396	-0.240204	0.816033	2.35663	0.000737545	-1.13846	0.533729	1.45837	0.0910457	0.0091	3.3487	0.00271747	23.9629	19.1821	0.800492	NA	48.8033	49.6684	0.0253488
AT4G16340	protein_coding	SPK1	guanyl-nucleotide exchange factors;GTPase binding;GTP binding protein	8.72682	7.88202	3.68474	26.6072	-0.116067	0.901437	2.10298	0.000660281	-0.763889	0.704331	1.45516	0.0480757	0.0074	13.5238	0.000547183	24.2807	20.7205	0.853374	-1.06	325.505	255.866	-0.34729
AT3G19370	protein_coding	AT3G19370	filament-like protein (DUF869)	5.30095	2.8114	0.568958	10.1073	-0.655037	0.426763	2.25491	0.000892041	-1.45631	0.318465	1.45364	0.0708205	0	17.1524	0	8.94614	9.07067	1.01392	-1.02	111.553	44.524	-1.32508
AT1G79040	protein_coding	PSBR	photosystem II subunit R	44.3105	55.1617	58.7487	166.526	0.278698	0.644461	1.37485	0.00150008	0.35654	0.837243	1.4527	0.00631717	0.3581	4554.48	7.86259e-05	154.055	110.691	0.718515	-2.85	20477.6	19817.1	-0.047299
AT1G09340	protein_coding	CRB	chloroplast RNA binding protein	13.9721	30.993	18.0848	95.8423	0.95674	0.0968821	2.11377	2.16517e-05	0.289764	0.902311	1.44679	0.0172513	0.2374	376.528	0.000630498	70.4029	49.2812	0.699988	-1.86	9917.91	8260.33	-0.263837
AT2G42530	protein_coding	COR15B	cold regulated 15b	7.93596	37.5466	4.50489	132.693	1.55452	0.0266296	3.39486	9.12387e-08	-0.394347	0.891457	1.44599	0.0750801	0	267.584	0	28.9326	26.6403	0.920772	1.2	46.5483	50.0658	0.105098
AT3G12000	protein_coding	AT3G12000	S-locus related protein SLR1, putative (S1)	8.34686	6.56824	2.28573	22.8937	-0.268189	0.767166	2.23978	0.000533136	-1.0628	0.531956	1.44517	0.0627181	0.0172	0	9.05263	19.7826	15.8667	0.802054	NA	22.9125	25.5431	0.156802
AT5G25460	protein_coding	DGR2	transmembrane protein, putative (Protein of unknown function, DUF642)	45.5154	68.0004	39.23	194.454	0.542496	0.170415	2.17721	5.54644e-11	-0.190018	0.90811	1.4447	0.000177949	0.273	102.54	0.00266238	91.9809	37.5643	0.408393	1.57	3208.06	2474.6	-0.374505
AT4G19660	protein_coding	NPR4	NPR1-like protein 4	0.373777	4.0928	0.858387	14.1513	1.4103	0.0710533	2.45541	0.000341236	0.399398	0.899654	1.4445	0.0805737	0.0136	16.0805	0.000845745	53.5661	45.0533	0.841079	-1.18	198.74	382.805	0.945731
AT4G29350	protein_coding	PFN2	profilin 2	25.3153	32.6869	36.2606	94.4532	0.330187	0.510141	1.3208	0.000341236	0.453405	0.725932	1.44402	0.000915806	0.47	450.734	0.00104274	112.565	118.394	1.05178	-1.15	5868.11	4392.37	-0.417897
AT1G70640	protein_coding	AT1G70640	octicosapeptide/Phox/Bem1p (PB1) domain-containing protein	0.373777	3.27308	0.429194	11.7014	1.2279	0.129509	2.50109	0.000331076	0.170786	0.968681	1.44397	0.0922212	0	4.1345	0	NA	NA	NA	NA	NA	NA	NA
AT3G49500	protein_coding	RDR6	RNA-dependent RNA polymerase 6	2.635	3.36359	0.998152	12.673	0.190865	0.856894	2.15655	0.00200494	-0.524191	0.856957	1.4415	0.0927499	0.0124	9.5059	0.00130445	134.755	74.1346	0.550145	-2.7	325.048	364.077	0.163588
AT3G62400	protein_coding	AT3G62400	cytochrome C oxidase subunit	12.131	17.2211	22.1585	50.7839	0.434541	0.440931	1.13878	0.00660663	0.73679	0.531932	1.44102	0.00358432	3.3233	71.9405	0.0461951	72.0698	110.24	1.52962	-2.26	652.199	732.002	0.166537
AT5G35630	protein_coding	GS2	glutamine synthetase 2	24.1631	21.2821	14.2801	66.4281	-0.159507	0.835936	1.89514	0.000266719	-0.616025	0.721408	1.43862	0.0219254	0.0256	892.34	2.86886e-05	43.9439	36.195	0.823664	1.14	10804.9	9567.41	-0.175479
AT4G31210	protein_coding	AT4G31210	DNA topoisomerase, type IA, core	3.42587	4.14661	1.93962	14.4325	0.164974	0.871612	1.9803	0.0031032	-0.378612	0.901018	1.43671	0.0729473	0.028	9.0243	0.00310273	43.183	30.0414	0.695677	-1.37	383.248	316.289	-0.277035
AT1G27420	protein_coding	AT1G27420	Galactose oxidase/kelch repeat superfamily protein	0.753743	3.0429	0	11.0742	0.934495	0.271932	2.68132	0.000118541	-0.311385	0.932871	1.43544	0.0994895	0.045	3.1344	0.0143568	NA	NA	NA	NA	NA	NA	NA
AT4G10610	protein_coding	CID12	CTC-interacting domain 12	6.05778	2.8114	1.39901	9.89144	-0.810371	0.291277	1.80705	0.0067371	-1.18355	0.471253	1.43387	0.0685473	0.082	32.5229	0.0025213	104.262	98.6864	0.94652	-2.61	1023.59	1010.02	-0.0192558
AT1G51430	protein_coding	AT1G51430	cTAGE family protein	4.57196	4.12867	1.10958	14.3459	-0.110848	0.915183	2.31296	0.000571578	-0.990442	0.610356	1.43336	0.0729667	0.0525	9.127	0.00575216	14.7586	15.196	1.02964	NA	94.4982	92.7294	-0.0272601
AT1G53070	protein_coding	AT1G53070	Legume lectin family protein	6.82081	7.36604	2.13607	22.2742	0.0906545	0.915183	2.5916	6.07237e-06	-1.06853	0.48358	1.43242	0.0177307	0	12.6929	0	49.8748	28.7216	0.575874	1.62	111.257	76.246	-0.545164
AT1G48830	protein_coding	AT1G48830	Ribosomal protein S7e family protein	11.0097	12.4911	14.8207	36.542	0.148542	0.829764	1.21218	0.00620231	0.366362	0.849499	1.43	0.00552371	0.2631	57.7204	0.00455818	53.3586	126.834	2.37701	-4	3015.19	2381.45	-0.340407
AT5G25980	protein_coding	TGG2	glucoside glucohydrolase 2	439.411	557.888	336.309	1728.93	0.297326	0.663855	2.05663	2.00672e-05	-0.331384	0.878882	1.42792	0.0207204	0.0252	902.842	2.79119e-05	23.1532	21.866	0.944405	NA	7759.81	7870.44	0.0204231
AT1G10210	protein_coding	MPK1	mitogen-activated protein kinase 1	1.12752	2.02822	0.568958	7.70017	0.394325	0.694911	2.06627	0.00353967	-0.245065	0.950991	1.42688	0.103145	0	6.9758	0	62.6969	48.426	0.772384	1.16	85.5582	109.41	0.354768
AT1G55840	protein_coding	AT1G55840	Sec14p-like phosphatidylinositol transfer family protein	10.9819	11.6178	12.1803	34.9886	0.0629236	0.939664	1.33756	0.00675433	0.152134	0.958159	1.42677	0.0139942	0.2466	42.0414	0.00586565	77.1862	56.8128	0.736049	-3.16	786.061	494.3	-0.669254
AT4G08980	protein_coding	FBW2	F-BOX WITH WD-40 2	7.5498	18.8247	5.4747	57.3538	1.05947	0.0835508	2.76401	3.91912e-07	-0.279774	0.921633	1.42477	0.0240155	0.0588	31.2748	0.00188011	45.9815	38.0318	0.827112	-1.01	750.368	813.665	0.116835
AT2G37050	protein_coding	AT2G37050	Leucine-rich repeat protein kinase family protein	7.96071	9.21822	4.22536	29.7955	0.15556	0.864401	2.13574	0.000417021	-0.5562	0.811845	1.42398	0.0481637	0.0137	14.217	0.000963635	37.3689	25.248	0.675642	1.36	549.969	477.551	-0.203696
AT1G78490	protein_coding	CYP708A3	cytochrome P450, family 708, subfamily A, polypeptide 3	9.45582	8.43437	6.04366	25.6227	-0.145462	0.857306	1.75748	0.0012016	-0.480737	0.823904	1.42221	0.0219254	0.013	25.3611	0.000512596	68.7036	38.8549	0.565544	-1	213.726	175.436	-0.28482
AT1G63700	protein_coding	YDA	Protein kinase superfamily protein	3.79037	3.57665	1.51043	12.165	-0.0701044	0.948491	2.01889	0.00238093	-0.668846	0.787901	1.42015	0.0694747	0.0143	17.0523	0.000838597	53.9926	37.9497	0.702869	-1.2	196.525	153.931	-0.352423
AT5G23240	protein_coding	AT5G23240	DNAJ heat shock N-terminal domain-containing protein	0.379965	1.81548	0	7.50555	0.728949	0.421538	2.27963	0.00135299	-0.133094	0.976108	1.41758	0.124872	0.0137	155.025	8.83728e-05	25.1575	17.0335	0.677074	1.62	24.6668	24.4356	-0.0135883
AT3G21945	protein_coding	AT3G21945	cysteine-rich repeat secretory protein	3.02116	5.80017	3.10588	19.2124	0.619701	0.451051	1.98999	0.00197289	0.0472496	0.99339	1.41754	0.0641117	0.6939	0	365.211	NA	NA	NA	NA	NA	NA	NA
AT5G59305	protein_coding	AT5G59305	CLAVATA 3/ESR (CLE)-like protein	2.2736	2.31319	0.969811	9.00416	-0.00714615	0.994865	1.85211	0.00930586	-0.445817	0.887523	1.41344	0.108027	0	0.1804	0	20.0028	16.3782	0.818794	NA	15.3091	16.3024	0.0906937
AT4G24770	protein_coding	RBP31	31-kDa RNA binding protein	17.432	20.5173	16.995	62.7798	0.189852	0.805172	1.62135	0.00192125	-0.0193912	0.997585	1.41211	0.0250682	0.0184	548.986	3.35163e-05	36.7997	31.5179	0.856471	-1.75	3797.23	3736.14	-0.0233981
AT3G55420	protein_coding	AT3G55420	hypothetical protein	17.0273	9.00416	8.46915	27.2939	-0.788453	0.182612	1.43776	0.00649827	-0.814479	0.572489	1.41173	0.0219748	0.0446	10.7726	0.00414013	45.5285	46.8189	1.02834	-1.02	226.362	162.544	-0.477803
AT5G22050	protein_coding	AT5G22050	Protein kinase superfamily protein	6.07016	8.66538	2.70503	27.9526	0.379691	0.655993	2.48127	7.03331e-05	-0.689928	0.76198	1.41165	0.0568861	0	14.178	0	NA	NA	NA	NA	NA	NA	NA
AT5G50800	protein_coding	SWEET13	Nodulin MtN3 family protein	0	3.30878	0	11.737	1.49836	0.058165	2.76101	7.61999e-05	0	1	1.41045	0.109795	0	17.8006	0	75.4507	49.9031	0.6614	-1.02	148.038	59.9452	-1.30425
AT3G59370	protein_coding	AT3G59370	Vacuolar calcium-binding protein-like protein	12.8538	13.8087	14.2781	39.902	0.0790874	0.914348	1.35714	0.00281315	0.128904	0.96416	1.40695	0.00800119	0	0.1995	0	10.9195	12.6155	1.15532	-1.13	15.4757	17.3575	0.165558
AT5G24165	protein_coding	AT5G24165	hypothetical protein	4.9117	5.81761	3.8146	18.5726	0.169989	0.855416	1.83161	0.00303342	-0.256633	0.940732	1.40499	0.0528926	0	150.864	0	78.1582	60.6689	0.776232	1.34	1896.89	1441.66	-0.395905
AT5G60690	protein_coding	REV	Homeobox-leucine zipper family protein / lipid-binding START domain-containing protein	6.04232	4.62688	2.96612	15.3047	-0.294804	0.743069	1.74047	0.00689959	-0.631033	0.79149	1.40424	0.0670282	0	10.6069	0	64.0993	40.7201	0.635266	-1.16	573.538	429.586	-0.41694
AT5G47190	protein_coding	AT5G47190	Ribosomal protein L19 family protein	4.15487	6.69097	4.50489	21.0168	0.478362	0.555798	1.77662	0.0035025	0.105766	0.979447	1.40402	0.0506688	0.051	151.554	0.000336514	81.3064	43.3017	0.532574	1.18	2397.77	2439.99	0.025181
AT4G27430	protein_coding	CIP7	COP1-interacting protein 7	8.68351	6.85039	4.57147	21.5285	-0.277619	0.73371	1.72582	0.00331993	-0.599484	0.783167	1.40396	0.0409176	0.0383	34.4537	0.00111164	39.6143	32.9527	0.831839	-1.1	853.218	464.369	-0.877644
AT3G51120	protein_coding	AT3G51120	zinc finger CCCH domain-containing protein 44	3.41969	3.32755	0.998152	11.2997	-0.0368185	0.973526	2.14801	0.00150652	-0.7818	0.734963	1.40303	0.0808035	0.0114	11.9509	0.000953903	43.104	26.7709	0.621075	-1.09	272.254	253.021	-0.105696
AT5G26000	protein_coding	TGG1	thioglucoside glucohydrolase 1	273.923	408.952	229.838	1231.92	0.502692	0.402588	2.1241	6.42963e-06	-0.218507	0.924938	1.40291	0.0199894	0.0255	1596.25	1.5975e-05	23.1532	21.866	0.944405	NA	7759.81	7870.44	0.0204231
AT4G23680	protein_coding	AT4G23680	Polyketide cyclase/dehydrase and lipid transport superfamily protein	6.40681	11.654	3.36697	34.4955	0.700767	0.27373	2.6528	1.3751e-06	-0.549571	0.803717	1.40246	0.019385	0.0624	5.3082	0.0117554	41.1779	52.4637	1.27407	4.59	297.336	837.183	1.49345
AT1G58807	protein_coding	AT1G58807	Disease resistance protein (CC-NBS-LRR class) family	5.64379	5.37353	2.10773	17.5127	-0.0630477	0.951479	2.16625	0.000784232	-0.82697	0.691397	1.40232	0.0651428	0	0	0	25.2081	30.3682	1.2047	NA	1765.81	1675.42	-0.0758045
AT1G19715	protein_coding	AT1G19715	Mannose-binding lectin superfamily protein	6.79296	4.89342	1.67853	15.8099	-0.36697	0.669991	2.23549	0.000533455	-1.20135	0.449494	1.40111	0.0628242	0	26.7156	0	21.7654	15.1377	0.695491	1.43	656.81	793.274	0.272342
AT3G17220	protein_coding	PMEI2	pectin methylesterase inhibitor 2	7.60859	8.30849	6.8638	26.8888	0.0914735	0.925251	1.59742	0.00865719	-0.109982	0.978439	1.39596	0.0572638	1.482	0.4654	3.18436	34.9669	105.078	3.00507	-7.08	19.1406	18.3298	-0.0624497
AT2G28000	protein_coding	CPN60A	chaperonin-60alpha	19.6994	49.1274	14.6242	141.078	1.15831	0.0179678	2.88967	1.42945e-10	-0.335464	0.877535	1.3959	0.00964694	0.1106	230.567	0.000479687	57.7475	78.7991	1.36454	-2.86	4421.39	7183.17	0.70012
AT2G36530	protein_coding	LOS2	Enolase	66.9228	65.3516	64.9315	178.994	-0.0342469	0.947567	1.40381	3.23401e-06	-0.0421913	0.9851	1.39587	6.64027e-05	3.2951	279.407	0.0117932	280.635	288.051	1.02642	-12.49	3960.51	4193.24	0.0823803
AT1G72645	protein_coding	AT1G72645	transmembrane protein	2.65357	5.58677	1.13792	19.1822	0.665291	0.440601	2.51996	0.000217312	-0.462316	0.88094	1.39235	0.0956766	0	13.3818	0	NA	NA	NA	NA	NA	NA	NA
AT1G42970	protein_coding	GAPB	glyceraldehyde-3-phosphate dehydrogenase B subunit	28.0308	29.7521	25.7338	88.6833	0.0693504	0.932416	1.56643	0.00171349	-0.10535	0.974258	1.39173	0.0223955	0.0132	925.334	1.42651e-05	37.8105	36.8485	0.974558	-1.37	478.162	398.592	-0.262587
AT3G18890	protein_coding	Tic62	NAD(P)-binding Rossmann-fold superfamily protein	8.72683	8.52339	4.75607	28.9364	-0.0323949	0.975697	1.9245	0.00300628	-0.565216	0.818458	1.39168	0.0799762	0	65.7513	0	59.5215	38.5202	0.647165	-1.25	1357.96	1340.91	-0.0182297
AT2G06850	protein_coding	XTH4	xyloglucan endotransglucosylase/hydrolase 4	32.9673	23.4531	19.1839	69.5469	-0.428	0.494301	1.62176	0.000970889	-0.658648	0.66158	1.39112	0.0192494	0	134.817	0	81.2537	40.8271	0.502465	-1.71	5432.2	2905.22	-0.90289
AT2G15970	protein_coding	COR413-PM1	cold regulated 413 plasma membrane 1	19.2947	27.615	26.5454	79.0375	0.447319	0.434242	1.43217	0.00120171	0.406142	0.816241	1.391	0.00905397	0	393.763	0	72.0022	58.8988	0.818014	-1.09	707.385	551.328	-0.359583
AT2G26690	protein_coding	AT2G26690	Major facilitator superfamily protein	5.68091	13.2195	2.71493	39.2599	0.959814	0.139175	2.88789	5.46672e-07	-0.538757	0.818458	1.38932	0.0324491	0	29.9327	0	38.37	22.3492	0.582465	1.18	1062.25	1285.52	0.275239
AT1G21600	protein_coding	PTAC6	plastid transcriptionally active 6	9.46201	6.9042	3.00436	22.6977	-0.34752	0.68831	2.02054	0.00151427	-0.980307	0.576165	1.38775	0.0694747	0.017	78.322	0.000217053	51.6648	39.0862	0.756534	-1.01	237.049	268.53	0.179899
AT4G35230	protein_coding	BSK1	BR-signaling kinase 1	5.68091	4.07486	2.56526	12.9356	-0.370283	0.661465	1.75498	0.00528113	-0.738199	0.728278	1.38706	0.0572242	0.013	33.4241	0.000388941	16.3677	26.8413	1.6399	1.58	705.473	697.258	-0.0168989
AT2G24120	protein_coding	SCA3	DNA/RNA polymerases superfamily protein	3.02735	9.23533	2.96612	29.2169	1.08158	0.141049	2.42242	0.000136067	0.0415278	0.994344	1.38237	0.0697856	0	12.2993	0	44.566	39.3511	0.882985	-1.08	282.751	399.157	0.497427
AT1G75390	protein_coding	bZIP44	basic leucine-zipper 44	2.64738	10.2673	5.68104	29.8187	1.39365	0.0280345	1.9993	0.000266828	0.776292	0.687364	1.38195	0.0269035	0.0179	2.9717	0.00602349	55.8369	46.6497	0.835464	NA	221.053	281.291	0.347667
AT3G51850	protein_coding	CPK13	calcium-dependent protein kinase 13	9.04801	4.83978	3.2173	15.4711	-0.704711	0.333354	1.7301	0.00575113	-1.05514	0.50853	1.37968	0.0611647	0	28.5786	0	54.4193	50.0824	0.920307	2.01	521.155	433.05	-0.267178
AT5G53560	protein_coding	CB5-E	cytochrome B5 isoform E	7.21624	17.58	10.4655	48.9061	1.08452	0.0369181	2.00631	7.70356e-06	0.456825	0.812145	1.37861	0.00631717	0.4124	144.696	0.0028501	60.8382	126.868	2.08534	-5.3	4441.15	3548.06	-0.323905
AT5G19690	protein_coding	STT3A	staurosporin and temperature sensitive 3-like A	23.5114	14.4652	16.3977	41.5091	-0.619055	0.252285	1.20027	0.00980129	-0.44118	0.798212	1.37815	0.0123392	0.3336	38.9713	0.00856015	35.4622	20.8329	0.587469	-3.24	784.449	700.439	-0.16342
AT5G11740	protein_coding	AGP15	arabinogalactan protein 15	35.9853	38.8775	33.5872	106.132	0.102327	0.847073	1.5643	4.93728e-06	-0.0841306	0.971299	1.37784	0.000530866	0.173	663.012	0.00026093	126.312	4320.52	34.2051	-3.66	7612.8	6000.73	-0.343288
AT4G17910	protein_coding	AT4G17910	transferases, transferring acyl groups	8.30973	12.3314	9.7548	35.8017	0.452856	0.508244	1.61659	0.00176669	0.213714	0.943023	1.37744	0.0226957	0.1433	5.8382	0.0245452	85.5622	41.42	0.484092	NA	91.1923	89.889	-0.0207677
AT4G15545	protein_coding	AT4G15545	PH-response transcription factor	7.95142	7.22472	6.15508	21.4778	-0.126075	0.882674	1.52689	0.00681045	-0.27612	0.921895	1.37685	0.0358513	0	224.893	0	36.9181	24.3983	0.660876	1.39	5101.99	4294.93	-0.248427
AT2G15050	protein_coding	LTP	lipid transfer protein	7.22243	4.83995	1.67853	15.3922	-0.437543	0.600544	2.19589	0.000700876	-1.26073	0.408876	1.3727	0.0700641	0	148.072	0	36.014	26.9838	0.749258	1.47	1271.86	1462.41	0.201411
AT2G30520	protein_coding	RPT2	Phototropic-responsive NPH3 family protein	17.3794	11.495	8.20807	34.0868	-0.504731	0.449604	1.72951	0.00145629	-0.863242	0.551946	1.371	0.0321414	0	70.6137	0	38.0522	18.1544	0.477092	NA	1420	1602.81	0.174714
AT3G56160	protein_coding	AT3G56160	Sodium Bile acid symporter family	3.03044	7.18901	2.53692	21.989	0.853184	0.257172	2.31524	0.000240966	-0.0912739	0.984465	1.37079	0.0640629	0	23.8949	0	78.9965	41.9164	0.530611	-1.16	163.551	169.263	0.049533
AT1G65820	protein_coding	AT1G65820	microsomal glutathione s-transferase	7.98546	10.906	7.53758	31.6862	0.363243	0.614876	1.73591	0.00100657	-0.00262095	1	1.37005	0.0244868	0.1292	90.2744	0.00143119	35.1955	27.2122	0.773172	-1.52	940.587	961.897	0.0323215
AT1G58080	protein_coding	ATP-PRT1	ATP phosphoribosyl transferase 1	6.81772	4.35951	2.05105	13.7282	-0.496357	0.538286	1.93954	0.00252907	-1.07024	0.522833	1.36565	0.0682819	0.0588	54.0916	0.00108704	69.4724	42.8631	0.61698	-1.04	1329.19	1487.54	0.162378
AT1G01620	protein_coding	PIP1C	plasma membrane intrinsic protein 1C	123.139	85.3548	75.356	234.761	-0.491673	0.265977	1.52544	3.43279e-05	-0.652094	0.481592	1.36502	0.00256362	0.0179	229.72	7.7921e-05	36.8753	25.4013	0.688844	1.01	4589.36	4137.4	-0.149568
AT1G25520	protein_coding	AT1G25520	Uncharacterized protein family (UPF0016)	0.763024	3.59442	1.10958	11.2626	1.11428	0.162812	2.25433	0.000890323	0.224679	0.954216	1.36473	0.0888817	0	20.9393	0	92.7023	57.8867	0.624436	-1.88	697.31	509.291	-0.453309
AT5G11580	protein_coding	AT5G11580	Regulator of chromosome condensation (RCC1) family protein	12.4491	12.4911	6.36142	38.9137	-0.000970008	0.999309	2.02803	0.000717379	-0.665079	0.750059	1.36392	0.0611559	0.0475	39.9238	0.00118977	57.0042	26.0851	0.4576	-1.21	341.187	417.238	0.290306
AT5G27730	protein_coding	AT5G27730	heparan-alpha-glucosaminide N-acetyltransferase-like protein (DUF1624)	3.78418	5.12509	0.998152	16.1999	0.29716	0.751155	2.47755	0.0001878	-0.818512	0.710965	1.36188	0.0832597	0	17.0722	0	101.425	73.9281	0.728891	-1.27	285.066	313.948	0.139231
AT5G44190	protein_coding	GLK2	GOLDEN2-like 2	3.02425	2.8109	0	9.97726	-0.0710118	0.951083	2.44034	0.000500165	-1.15197	0.52795	1.35939	0.119981	0	96.2766	0	97.2151	74.1965	0.76322	-1.17	2052.32	1153.13	-0.831697
AT2G20890	protein_coding	PSB29	photosystem II reaction center PSB29 protein	15.5074	18.9333	17.1348	54.4236	0.236178	0.743301	1.46785	0.00339407	0.125522	0.968467	1.3572	0.0235801	0.2998	243.335	0.00123204	43.5835	25.1027	0.575967	-1.34	4018.82	3846.25	-0.0633202
AT4G36010	protein_coding	AT4G36010	Pathogenesis-related thaumatin superfamily protein	3.40731	3.57632	0.568958	11.1185	0.0426401	0.968354	2.43111	0.000261519	-1.0314	0.587916	1.35707	0.0780631	0	10.3422	0	44.7208	49.3047	1.1025	-1.05	70.1206	67.9626	-0.0450957
AT2G36250	protein_coding	FTSZ2-1	Tubulin/FtsZ family protein	5.32261	8.47024	4.4218	25.0678	0.501053	0.514048	1.99238	0.000736587	-0.134738	0.972349	1.35659	0.0492683	0.0316	55.4656	0.000569722	40.8057	42.1102	1.03197	-1.2	688.961	782.01	0.182764
AT5G15230	protein_coding	GASA4	GAST1 protein homolog 4	23.3908	49.2735	24.7436	155.176	0.824061	0.240573	2.11146	0.000346777	0.0664407	0.988139	1.35384	0.0705574	0.1118	127.266	0.000878476	73.2276	96.4721	1.31743	-1.07	1201.76	1152.03	-0.0609645
AT5G59880	protein_coding	ADF3	actin depolymerizing factor 3	12.4801	14.3413	15.1649	39.0216	0.164316	0.800764	1.26642	0.0032288	0.247801	0.905347	1.3499	0.00652637	0	149.149	0	85.0005	69.268	0.814914	-2.25	3294.77	2738.36	-0.266869
AT4G30220	protein_coding	RUXF	small nuclear ribonucleoprotein F	4.92717	4.76804	1.56711	16.6034	-0.0327765	0.976745	2.12039	0.00209961	-0.804236	0.721408	1.34893	0.11124	0.0885	64.6103	0.00136975	24.9915	27.2997	1.09236	-1.64	795.796	792.408	-0.00615382
AT1G54770	protein_coding	AT1G54770	Fcf2 pre-rRNA processing protein	2.64738	2.5804	0.568958	8.55827	-0.0403624	0.971756	2.13591	0.00206213	-0.828161	0.716717	1.34811	0.107006	0	6.6777	0	95.8601	79.2872	0.827114	-1.09	263.929	227.725	-0.212856
AT3G50820	protein_coding	PSBO2	photosystem II subunit O-2	19.2947	18.3987	13.5048	52.3055	-0.0634793	0.938045	1.71698	0.000591542	-0.432645	0.826242	1.34782	0.0231321	0	699.461	0	163.905	94.3361	0.575554	-1.47	8480.7	9049.1	0.0935918
AT2G25950	protein_coding	AT2G25950	PITH domain protein (DUF1000)	3.78109	8.2032	6.40627	23.3676	0.821899	0.22453	1.64875	0.00282268	0.520262	0.818507	1.34711	0.0333166	0.1669	24.143	0.00691298	36.8715	42.404	1.15005	2.16	185.901	573.586	1.62548
AT3G11630	protein_coding	AT3G11630	Thioredoxin superfamily protein	29.9028	25.3563	26.0015	72.7712	-0.208453	0.768978	1.32137	0.00796369	-0.184089	0.947642	1.34574	0.0253725	0.0698	398.765	0.00017504	78.7833	47.7511	0.606107	-1.23	7374.27	7384.37	0.00197363
AT4G25740	protein_coding	AT4G25740	RNA binding Plectin/S10 domain-containing protein	6.43466	9.19946	7.15323	25.8472	0.404313	0.57132	1.62349	0.0020796	0.125374	0.971959	1.34455	0.0250682	0.1659	85.6704	0.00193649	138.034	63.6519	0.461133	-2.9	1947.96	1860.51	-0.0662688
AT5G26570	protein_coding	PWD	chloroplastidic phosphoglucan, water dikinase (ATGWD3)	10.9911	14.2875	5.79247	38.7387	0.327933	0.599229	2.33487	1.25999e-06	-0.665048	0.68492	1.34189	0.00947953	0.0927	79.7673	0.00116213	55.493	53.9556	0.972294	-1.44	386.387	330.687	-0.224579
AT3G49910	protein_coding	AT3G49910	Translation protein SH3-like family protein	34.8083	25.3742	27.4632	70.5341	-0.409484	0.474865	1.24059	0.00600476	-0.308897	0.879408	1.34117	0.0137476	0.889	277.159	0.00320754	213.171	163.077	0.765004	-11.71	5849.89	4539.94	-0.365737
AT1G20135	protein_coding	AT1G20135	GDSL-like Lipase/Acylhydrolase family protein	7.96999	6.93941	4.69939	20.3667	-0.167881	0.845913	1.72496	0.00337665	-0.552583	0.805527	1.34026	0.0508528	0.855	0	450	34.9963	23.021	0.657813	-63.12	23.5474	29.2117	0.310981
AT4G08685	protein_coding	SAH7	Pollen Ole e 1 allergen and extensin family protein	20.8176	19.9279	9.99802	53.5693	-0.0605012	0.928858	2.20007	4.26229e-07	-0.920805	0.385494	1.33976	0.00515969	0.1617	70.4099	0.00229655	133.978	110.55	0.825137	1.04	1070.79	1166.59	0.123633
AT3G26180	protein_coding	CYP71B20	cytochrome P450, family 71, subfamily B, polypeptide 20	6.0516	4.34141	2.53692	13.9856	-0.351172	0.698121	1.74295	0.00850203	-0.756426	0.732603	1.3377	0.0925371	0	26.1016	0	64.2511	143.539	2.23404	NA	358.09	655.473	0.872214
AT5G24610	protein_coding	AT5G24610	cyclic AMP-responsive element-binding protein	7.57765	15.96	11.5731	43.2975	0.908291	0.0877382	1.73143	0.000105204	0.514126	0.773923	1.33727	0.00840613	1.6389	40.2935	0.0406741	77.6232	65.2108	0.840094	-15.4	641.773	570.314	-0.170307
AT4G01985	protein_coding	AT4G01985	hypothetical protein	0	1.79721	0	7.30922	0.961369	0.257202	2.18606	0.00210994	0	1	1.33664	0.154124	0	0.5115	0	NA	NA	NA	NA	NA	NA	NA
AT4G04960	protein_coding	AT4G04960	Concanavalin A-like lectin protein kinase family protein	1.89673	2.33162	0	8.38492	0.149796	0.892103	2.30934	0.00112007	-0.827118	0.720588	1.33243	0.137883	0.0101	6.4928	0.00155557	45.4315	39.0558	0.859663	1.6	157.399	149.197	-0.0772024
AT2G21170	protein_coding	TIM	triosephosphate isomerase	15.4888	34.9314	18.2707	93.3658	1.0388	0.0243391	2.15766	1.5953e-07	0.211272	0.923403	1.33013	0.0058345	0.12	305.691	0.000392553	41.5094	48.128	1.15945	-1.35	4123.42	4213.97	0.0313381
AT3G22890	protein_coding	APS1	ATP sulfurylase 1	11.3309	14.519	10.66	39.4959	0.301473	0.642187	1.69723	0.000283753	-0.0657281	0.985327	1.33002	0.0130814	0.1196	310.713	0.000384921	32.7991	56.4946	1.72244	-1.03	3769.59	2750.98	-0.454461
AT5G55190	protein_coding	RAN3	RAN GTPase 3	8.68351	11.6898	7.58243	32.6299	0.347024	0.627545	1.81295	0.000544511	-0.136353	0.968008	1.32958	0.0272285	0.4025	132.164	0.00304546	83.2894	134.81	1.61857	-4.44	1417.64	1686.25	0.25033
AT3G49680	protein_coding	BCAT3	branched-chain aminotransferase 3	4.90861	5.5685	3.10588	16.2725	0.129552	0.888044	1.87593	0.0020796	-0.418873	0.881706	1.3275	0.0577504	0.0741	98.6087	0.000751455	23.8017	27.7437	1.16562	-2.01	1987.7	1482.56	-0.423009
AT1G30490	protein_coding	PHV	Homeobox-leucine zipper family protein / lipid-binding START domain-containing protein	6.06397	9.09151	1.85654	28.1711	0.423179	0.62681	2.59151	6.20685e-05	-0.841836	0.686161	1.32649	0.0907446	0.008	15.3233	0.000522081	74.8023	38.6877	0.517199	-1.17	358.385	324.987	-0.141129
AT3G51420	protein_coding	SSL4	strictosidine synthase-like 4	5.68092	9.00466	3.25554	28.1958	0.461242	0.594514	2.19138	0.00074056	-0.408071	0.889867	1.32207	0.0961333	0.0598	62.3434	0.000959203	29.2336	20.1196	0.688234	-1.33	1642.16	1723.65	0.0698676
AT5G62730	protein_coding	AT5G62730	Major facilitator superfamily protein	0.753743	3.77195	0	11.9615	1.14625	0.158734	2.76508	6.2129e-05	-0.299237	0.937802	1.31959	0.122065	0	1.936	0	25.8439	23.6559	0.915338	3.24	89.9743	187.638	1.06037
AT5G60390	protein_coding	AT5G60390	GTP binding Elongation factor Tu family protein	156.511	154.247	138.239	406.312	-0.020279	0.972057	1.46606	1.66214e-05	-0.167647	0.918704	1.31869	0.00183705	2.9502	1118.92	0.00263666	1050.65	945.675	0.900085	NA	12511.1	10633.6	-0.234588
AT1G03000	protein_coding	PEX6	peroxin 6	3.00259	2.8114	0.969811	9.63846	-0.0743981	0.948774	1.90386	0.00686354	-0.661236	0.798506	1.31702	0.128442	0.0454	9.4336	0.00481258	131.433	85.2218	0.648406	-1.3	363.975	385.097	0.0813818
AT5G20630	protein_coding	GER3	germin 3	21.9297	28.0587	20.447	79.2339	0.296593	0.677246	1.68684	0.000946963	-0.0736784	0.983109	1.31657	0.0347062	0	476.073	0	55.3247	37.5059	0.677924	1.18	4744.4	3671.25	-0.369954
AT1G02300	protein_coding	AT1G02300	Cysteine proteinases superfamily protein	3.80584	8.66521	1.71677	25.7137	0.842804	0.263895	2.61193	4.15734e-05	-0.453845	0.880123	1.31528	0.0816531	0	24.2209	0	36.3032	32.2027	0.887049	1.3	95.8846	219.345	1.19383
AT1G30380	protein_coding	PSAK	photosystem I subunit K	24.5771	28.6831	24.2965	80.2199	0.185785	0.799308	1.52455	0.00222738	-0.0240976	0.996643	1.31466	0.0303425	0.1552	1685.02	9.21055e-05	104.895	67.9465	0.647757	-1.31	20686.1	19333.9	-0.0975282
AT2G38540	protein_coding	LP1	lipid transfer protein 1	197.21	202.287	96.9035	580.989	0.0307972	0.971303	2.1999	1.32113e-05	-0.855977	0.50668	1.31312	0.0434571	0.6309	1939.5	0.00032529	402.483	144.78	0.359717	-2.54	9553.57	8498.79	-0.168782
AT1G60390	protein_coding	PG1	polygalacturonase 1	17.8429	7.41985	5.82081	21.3779	-1.06235	0.0728924	1.50171	0.00787583	-1.25114	0.291013	1.31292	0.0468736	0	2.8811	0	40.7682	36.5638	0.89687	1.93	117.192	113.089	-0.0514185
AT5G49980	protein_coding	AFB5	auxin F-box protein 5	8.34376	6.12002	2.85469	18.2682	-0.347786	0.679558	1.93532	0.00205235	-0.970374	0.576165	1.31273	0.0757083	0.0383	49.8103	0.000768917	41.5852	32.8532	0.790022	-1.16	566.443	544.611	-0.0567043
AT3G04610	protein_coding	FLK	RNA-binding KH domain-containing protein	6.39444	12.3139	4.96242	34.1376	0.746229	0.254268	2.27326	3.94294e-05	-0.21768	0.947642	1.30935	0.0388604	0.0683	29.6871	0.00230066	89.3942	104.624	1.17037	-1.21	442.002	541.892	0.293953
AT2G17570	protein_coding	cPT1	Undecaprenyl pyrophosphate synthetase family protein	0.759931	1.51224	0	6.04851	0.373704	0.714864	2.04864	0.00419341	-0.365622	0.90811	1.30931	0.16128	0	3.5735	0	20.4525	22.846	1.11703	1.05	71.3014	97.4971	0.451429
AT5G28750	protein_coding	AT5G28750	Bacterial sec-independent translocation protein mttA/Hcf106	1.49511	5.90745	3.96427	17.7294	1.14033	0.132808	1.6811	0.00952888	0.768133	0.734815	1.3089	0.0929965	0.0724	110.749	0.000653733	18.6809	29.9324	1.6023	-1.92	2562.84	2382.08	-0.105518
AT4G36250	protein_coding	ALDH3F1	aldehyde dehydrogenase 3F1	18.1672	18.9692	20.4068	50.8141	0.0468145	0.950192	1.2111	0.00684179	0.144289	0.955109	1.30858	0.0137476	0.0388	72.4044	0.000535879	109.706	111.474	1.01612	-1.28	1002.69	669.838	-0.581986
AT5G07090	protein_coding	AT5G07090	Ribosomal protein S4 (RPS4A) family protein	37.4681	30.1268	30.741	81.8897	-0.283035	0.652235	1.28179	0.00512962	-0.258979	0.899312	1.30585	0.0186116	0.1198	171.709	0.00069769	75.066	71.0752	0.946836	-1.5	2822.25	2325.19	-0.279493
AT5G43940	protein_coding	HOT5	GroES-like zinc-binding dehydrogenase family protein	21.5621	22.4553	18.0644	59.7458	0.0475903	0.948112	1.58089	0.000313168	-0.228105	0.913632	1.3052	0.011821	0.4233	254.732	0.00166175	98.8697	88.748	0.897626	-3.69	3665.02	3219.57	-0.186953
AT3G25920	protein_coding	RPL15	ribosomal protein L15	15.146	19.1464	17.7018	52.0573	0.283578	0.674773	1.39406	0.00369432	0.194618	0.942804	1.3051	0.022446	0.3546	180.851	0.00196073	90.3694	96.2738	1.06534	1.74	4694.34	4204.52	-0.158981
AT1G54040	protein_coding	ESP	epithiospecifier protein	0.379965	3.27358	0	10.2621	1.28711	0.109371	2.69152	0.000100611	-0.099812	0.983337	1.30459	0.128138	0.0171	46.2129	0.000370027	46.3296	60.9283	1.31511	-1.07	193.143	344.863	0.836356
AT3G53420	protein_coding	PIP2A	plasma membrane intrinsic protein 2A	56.8648	75.9434	46.4966	199.074	0.38356	0.4232	1.94758	1.77494e-07	-0.260827	0.88036	1.30319	0.00453639	0.0853	562.273	0.000151706	46.6695	28.7126	0.615232	1.2	7824.38	8614.39	0.138772
AT5G40950	protein_coding	RPL27	ribosomal protein large subunit 27	11.0066	16.3019	11.966	45.5352	0.453575	0.518437	1.66335	0.00192965	0.093009	0.979447	1.30279	0.0434098	0.0782	189.224	0.000413267	62.8073	31.548	0.502298	-1.77	5119.75	4677.06	-0.130472
AT5G11330	protein_coding	AT5G11330	FAD/NAD(P)-binding oxidoreductase family protein	4.56577	5.87141	1.9963	17.7862	0.252765	0.786926	2.16832	0.000926029	-0.614233	0.805527	1.30133	0.0959412	0	50.8745	0	NA	NA	NA	NA	NA	NA	NA
AT1G71010	protein_coding	FAB1C	FORMS APLOID AND BINUCLEATE CELLS 1C	12.162	14.519	12.974	38.507	0.217508	0.74287	1.41824	0.00188609	0.0970769	0.974395	1.2978	0.0137476	0.0586	16.1608	0.00362606	50.6937	47.6998	0.94094	3.93	424.686	326.547	-0.379107
AT2G40940	protein_coding	ERS1	ethylene response sensor 1	11.368	5.85414	3.14412	17.4106	-0.761275	0.274379	1.76232	0.00426899	-1.22633	0.38285	1.29727	0.0729425	0	19.4074	0	51.9732	27.9892	0.538531	1.81	363.745	248.376	-0.550401
AT2G18020	protein_coding	EMB2296	Ribosomal protein L2 family	27.2956	36.1947	35.7885	97.9461	0.351196	0.57132	1.31428	0.00444537	0.333812	0.869371	1.2969	0.021142	1.4017	453.674	0.00308966	272.661	340.592	1.24914	NA	8839.96	6653.85	-0.40985
AT4G30650	protein_coding	AT4G30650	Low temperature and salt responsive protein family	9.43725	22.0294	16.4992	58.6556	1.02601	0.0551187	1.66362	0.000319504	0.658341	0.667506	1.29595	0.0177658	0.0408	222.71	0.000183198	19.4813	22.6881	1.16461	-1.26	85.8902	70.6075	-0.282671
AT2G28930	protein_coding	PK1B	protein kinase 1B	2.64738	5.17906	0.429194	14.9561	0.659897	0.41757	2.72792	3.31694e-05	-0.772649	0.740111	1.29537	0.087324	0	11.9937	0	36.9204	23.6013	0.63925	1.24	411.204	268.61	-0.614342
AT1G74090	protein_coding	SOT18	desulfo-glucosinolate sulfotransferase 18	1.88436	2.04615	0	6.90041	0.0550814	0.96222	2.23476	0.00151719	-0.88458	0.691397	1.2951	0.142068	0	77.6695	0	56.5081	45.7771	0.810098	-2.61	1571.7	949.522	-0.72705
AT1G22770	protein_coding	GI	gigantea protein (GI)	7.16984	9.44807	5.4747	25.3288	0.318392	0.660949	1.87276	0.000395499	-0.261769	0.923965	1.2926	0.027521	0.017	28.2475	0.000601823	26.3597	21.5394	0.817134	-1.14	184.652	155.145	-0.251191
AT3G02720	protein_coding	DJ1D	Class I glutamine amidotransferase-like superfamily protein	1.51367	7.40291	2.56526	21.4842	1.39562	0.0540224	2.28458	0.000370578	0.402778	0.893898	1.29174	0.0895149	0.0151	37.5463	0.00040217	79.2275	47.8989	0.604574	1.92	1122.65	1131.15	0.0108867
AT5G24770	protein_coding	VSP2	vegetative storage protein 2	45.1045	59.037	46.1703	151.888	0.358812	0.437153	1.60693	6.42963e-06	0.0407363	0.988741	1.28886	0.00276723	0.2176	30.3522	0.00716917	66.354	29.3329	0.442067	NA	457.982	521.254	0.186694
AT5G28060	protein_coding	AT5G28060	Ribosomal protein S24e family protein	30.2827	34.7371	33.3143	92.2323	0.170205	0.795067	1.33745	0.00268806	0.118639	0.965478	1.28588	0.0173952	0.9327	138.255	0.00674624	16.9818	19.786	1.16513	-3.15	1922.24	2268.8	0.239146
AT4G20150	protein_coding	AT4G20150	excitatory amino acid transporter	23.8976	42.6302	52.8343	107.76	0.775945	0.0331777	1.00151	0.00105632	1.06023	0.0700888	1.28579	0.000271691	8.0319	142.589	0.0563289	368.591	304.985	0.827436	-7.44	2383.38	2479.35	0.0569482
AT1G09570	protein_coding	PHYA	phytochrome A	3.40422	5.42767	2.53692	15.5366	0.45894	0.587769	1.95416	0.00209121	-0.21013	0.954216	1.28509	0.082532	0.0061	26.651	0.000228884	42.9288	42.6557	0.99364	1.48	715.615	657.572	-0.122035
AT1G01800	protein_coding	AT1G01800	NAD(P)-binding Rossmann-fold superfamily protein	3.42897	3.55789	1.42735	11.3193	0.0280257	0.980013	1.87771	0.00639541	-0.565871	0.836783	1.28381	0.124622	0.0427	66.0755	0.00064623	106.651	40.1511	0.376471	-1.13	960.911	887.121	-0.115272
AT4G25850	protein_coding	ORP4B	OSBP(oxysterol binding protein)-related protein 4B	5.29476	5.35576	3.07754	15.1347	0.00242437	0.998042	1.78665	0.00359426	-0.501577	0.842374	1.28265	0.0694215	0	0.8319	0	12.8669	16.2819	1.26541	NA	25.6915	24.4148	-0.0735373
AT3G51950	protein_coding	AT3G51950	Zinc finger (CCCH-type) family protein / RNA recognition motif (RRM)-containing protein	31.435	18.0631	14.9783	49.3429	-0.694555	0.23258	1.46458	0.00403648	-0.877636	0.488747	1.2815	0.0361293	0.009	70.8346	0.000127057	83.0314	74.7299	0.90002	1.15	1711.01	938.128	-0.866991
AT1G53650	protein_coding	CID8	CTC-interacting domain 8	0.756836	3.27308	1.42735	9.98612	1.01331	0.21643	1.88565	0.00619601	0.408988	0.897219	1.28132	0.121333	0.1406	7.1322	0.0197134	52.3693	82.5243	1.57581	-4.54	178.493	135.02	-0.402696
AT1G70280	protein_coding	AT1G70280	NHL domain-containing protein	6.07635	5.37386	1.9963	15.6294	-0.137586	0.885362	2.0683	0.00130882	-0.924959	0.628153	1.28092	0.0898231	0.0115	15.5941	0.000737458	24.1813	24.8528	1.02777	1.01	231.057	185.996	-0.312976
AT4G04675	long_noncoding_rna	NA	NA	0.753743	2.50849	0	8.43877	0.782633	0.378464	2.39629	0.00069192	-0.334568	0.921895	1.27909	0.153944	NA	NA	NA	NA	NA	NA	NA	NA	NA	NA
AT5G12860	protein_coding	DiT1	dicarboxylate transporter 1	9.83578	15.641	10.6435	42.2887	0.541289	0.414899	1.69385	0.00128167	0.122641	0.97141	1.2752	0.0417769	0.2771	215.897	0.00128348	68.7647	42.5585	0.618901	-8.3	4845.75	4129.65	-0.230703
AT5G19740	protein_coding	AT5G19740	Peptidase M28 family protein	3.03972	5.69471	2.53692	16.5599	0.596259	0.475403	1.97315	0.00252987	-0.102536	0.980946	1.27436	0.101496	0	10.7144	0	54.3149	52.3341	0.963531	NA	54.385	76.4651	0.491591
AT1G32210	protein_coding	ATDAD1	Defender against death (DAD family) protein	13.6509	23.0587	24.9097	58.4895	0.67938	0.127871	1.1756	0.00110811	0.778046	0.410931	1.27427	0.00212469	1.3263	42.7369	0.0310341	200.256	287.016	1.43325	3.67	1096.31	1029.98	-0.0900375
AT3G26060	protein_coding	PRXQ	Thioredoxin superfamily protein	9.85744	15.7667	9.22272	43.2581	0.538394	0.440632	1.89827	0.000591746	-0.088755	0.980943	1.27113	0.0558038	0	199.805	0	101.57	74.7542	0.735984	-1.01	3940.3	3712.95	-0.0857365
AT3G62840	protein_coding	AT3G62840	Small nuclear ribonucleoprotein family protein	4.52246	12.6683	3.79616	33.4034	1.17666	0.0506061	2.52603	3.44274e-06	-0.0809042	0.98458	1.26847	0.0331507	1.0578	65.8832	0.0160557	44.7186	66.3064	1.48275	-1.4	838.146	864.392	0.0444848
AT1G80660	protein_coding	HA9	H[ ]-ATPase 9	257.501	262.271	164.509	725.06	0.0225915	0.978644	1.83783	0.000267685	-0.547078	0.751081	1.26816	0.0495024	16.8618	0.1669	101.029	631.166	1412.45	2.23784	-116.36	31.4012	29.2059	-0.104563
AT1G65070	protein_coding	AT1G65070	DNA mismatch repair protein MutS, type 2	4.55958	8.45181	2.07939	23.9904	0.646706	0.407482	2.49481	8.42783e-05	-0.580403	0.817317	1.2677	0.0918096	0.0165	10.7816	0.00153039	25.5587	13.7527	0.538083	-1.15	170.837	151.897	-0.169521
AT5G18065	protein_coding	AT5G18065	target of trans acting-siR480/255 protein	0.759931	3.38135	0.568958	10.5045	1.00078	0.232539	2.29584	0.00111279	-0.0275446	0.997585	1.26752	0.146997	0	3.0298	0	NA	NA	NA	NA	NA	NA	NA
AT4G28200	protein_coding	AT4G28200	U3 small nucleolar RNA-associated-like protein	2.26741	4.78548	2.10773	13.6052	0.705755	0.379703	1.99897	0.00201264	-0.0264422	0.997585	1.26677	0.0925371	0.0107	13.2698	0.000806342	44.4694	43.0746	0.968635	-1.3	513.409	399.943	-0.360314
AT1G75860	protein_coding	AT1G75860	DNA ligase	2.64738	12.098	7.471	32.9034	1.54367	0.0155619	1.81147	0.00127515	0.998458	0.533705	1.26626	0.0572638	0.0982	13.6496	0.00719435	36.8597	123.696	3.35586	1.09	361.093	244.525	-0.562391
AT5G38420	protein_coding	RBCS2B	Ribulose bisphosphate carboxylase (small chain) family protein	51.9036	93.7418	67.5824	266.649	0.689501	0.302687	1.65112	0.00298781	0.304282	0.901413	1.2659	0.0716849	0.1634	2172.69	7.52063e-05	650.672	1200.89	1.84562	NA	18007	17576.9	-0.0348748
AT4G10440	protein_coding	AT4G10440	S-adenosyl-L-methionine-dependent methyltransferases superfamily protein	9.09442	17.0091	4.47654	47.3038	0.715762	0.300702	2.62618	6.36747e-06	-0.645398	0.76198	1.26502	0.0690841	1.479	0.0288	51.3542	38.3634	25.9198	0.675638	-16.38	40.7133	38.6246	-0.0759793
AT5G17170	protein_coding	ENH1	rubredoxin family protein	3.38875	5.39213	3.50673	15.409	0.446777	0.602007	1.65054	0.00925937	0.0609712	0.990858	1.26473	0.0921896	0.0205	109.973	0.00018641	69.2512	77.046	1.11256	-6	4375.68	3902.66	-0.165048
AT2G22540	protein_coding	SVP	K-box region and MADS-box transcription factor family protein	1.50749	3.38152	0.858387	10.5045	0.622851	0.491798	2.05693	0.00336751	-0.169894	0.968681	1.26419	0.142068	0	92.3929	0	36.881	24.4123	0.661921	2.67	325.583	323.033	-0.0113431
AT1G78040	protein_coding	AT1G78040	Pollen Ole e 1 allergen and extensin family protein	57.2015	57.7725	61.6213	142.884	0.0121995	0.980013	1.17647	3.67592e-05	0.098942	0.953503	1.26321	0.00012774	0.9497	309.857	0.00306497	118.949	222.734	1.87252	2.39	5509.14	4712.46	-0.225348
AT5G48620	protein_coding	AT5G48620	Disease resistance protein (CC-NBS-LRR class) family	4.17343	6.6184	2.93778	19.0608	0.463705	0.587146	1.97559	0.00210427	-0.248743	0.94718	1.26314	0.0996285	0	32.2327	0	NA	NA	NA	NA	NA	NA	NA
AT1G76990	protein_coding	ACR3	ACT domain repeat 3	4.93027	4.89409	2.82635	14.3474	-0.0206654	0.984907	1.67924	0.00999517	-0.437226	0.880578	1.26267	0.10461	0	96.1024	0	25.9286	25.7605	0.993517	1.87	1239.4	1282.6	0.0494334
AT2G29350	protein_coding	SAG13	senescence-associated gene 13	4.16724	7.66929	5.15693	20.6977	0.662681	0.340016	1.69803	0.00235025	0.227033	0.947218	1.26238	0.0462569	0	10.6156	0	18.8671	17.9313	0.950402	NA	30.1656	25.0192	-0.269866
AT3G14310	protein_coding	PME3	pectin methylesterase 3	9.83578	8.52422	4.50489	22.9915	-0.179629	0.825046	1.88809	0.000951983	-0.805711	0.64028	1.26201	0.0554246	0.0111	216.293	5.13193e-05	47.5638	33.4083	0.70239	1.78	1004.07	598.871	-0.74554
AT1G65290	protein_coding	mtACP2	mitochondrial acyl carrier protein 2	12.5172	15.3205	15.2664	40.4822	0.239923	0.736518	1.27711	0.00980106	0.224397	0.932871	1.26158	0.0313458	0.9768	68.0899	0.0143457	83.5907	43.0827	0.515401	-8.41	1285.11	1623.51	0.33723
AT2G24270	protein_coding	ALDH11A3	aldehyde dehydrogenase 11A3	21.973	27.4393	19.2774	72.7786	0.272272	0.689984	1.70816	0.000453652	-0.1744	0.950515	1.26149	0.0321591	0.0111	167.226	6.63772e-05	115.213	74.1717	0.64378	-1.08	3616.9	3131.61	-0.207847
AT5G04140	protein_coding	GLU1	glutamate synthase 1	21.5652	20.926	15.4925	56.4731	-0.0402777	0.961877	1.58745	0.00221199	-0.369047	0.871731	1.25868	0.0454231	0.0088	267.541	3.28922e-05	43.9338	31.4654	0.716201	1.87	4501.01	4470.1	-0.00994226
AT3G15730	protein_coding	PLDALPHA1	phospholipase D alpha 1	21.2316	18.5603	17.1328	47.178	-0.182349	0.766735	1.33822	0.00187432	-0.265696	0.891828	1.25488	0.0125696	0.0918	260.143	0.000352882	70.8438	53.0681	0.749087	-1.6	1025.24	873.449	-0.23117
AT2G24520	protein_coding	HA5	plasma membrane H -ATPase	1.13371	2.5442	0.858387	8.29023	0.55498	0.557285	1.83019	0.0104932	-0.0206814	0.998253	1.25453	0.158448	0	8.1123	0	50.0939	41.7077	0.832591	-1.17	140.984	144.098	0.0315192
AT5G20490	protein_coding	XIK	myosin family protein with Dil	14.0061	5.55106	3.25554	16.3282	-1.04047	0.127059	1.64413	0.00961152	-1.4306	0.277532	1.25401	0.0982103	0.0045	22.4903	0.000200086	19.7075	21.143	1.07284	NA	474.715	554.674	0.224578
AT5G28300	protein_coding	AT5G28300	Duplicated homeodomain-like superfamily protein	9.50223	4.0928	2.21915	12.558	-0.901263	0.227953	1.71346	0.010319	-1.3617	0.345148	1.25302	0.118624	0.0108	21.6194	0.000499551	30.6865	19.9381	0.649733	1.16	408.317	71.6669	-2.51031
AT1G21350	protein_coding	AT1G21350	Thioredoxin superfamily protein	2.27979	5.35593	0.969811	15.801	0.769922	0.354506	2.41658	0.000381037	-0.394969	0.899312	1.25169	0.12948	0	19.6076	0	25.2011	19.145	0.759689	-1.31	557.065	1285.44	1.20635
AT5G11200	protein_coding	UAP56b	DEAD/DEAH box RNA helicase family protein	20.1072	13.5767	14.0836	34.4939	-0.514313	0.31997	1.18149	0.00696203	-0.445833	0.783459	1.24997	0.0133503	0.0994	40.4477	0.00245749	107.83	286.066	2.65293	NA	1667.95	1522.15	-0.131969
AT1G78080	protein_coding	RAP2.4	related to AP2 4	26.4831	42.1878	19.0909	106.035	0.609828	0.190581	2.27578	1.24819e-08	-0.416202	0.79299	1.24975	0.00753046	0.1927	78.9233	0.00244161	104.111	59.7554	0.57396	-1.78	509.189	1509.08	1.56739
AT2G35780	protein_coding	scpl26	serine carboxypeptidase-like 26	6.07326	8.43321	5.25185	23.2215	0.352396	0.669791	1.69423	0.00458701	-0.0946416	0.980946	1.24719	0.0784246	0.0161	32.5568	0.00049452	63.7245	63.9055	1.00284	-1.18	718.639	751.036	0.0636131
AT3G22420	protein_coding	WNK2	with no lysine (K) kinase 2	7.21315	7.41952	0.568958	20.6029	0.0339322	0.973526	2.89219	7.12537e-06	-1.61157	0.232453	1.24669	0.0956507	0.011	11.5135	0.0009554	33.8741	36.7915	1.08613	-1.53	594.406	516.56	-0.202512
AT1G27370	protein_coding	SPL10	squamosa promoter binding protein-like 10	4.16724	4.129	2.10773	12.2561	-0.0228908	0.983811	1.76483	0.00900568	-0.543116	0.840522	1.24461	0.126108	0.0086	3.6367	0.00236478	99.6823	38.4348	0.385573	1.11	152.854	112.629	-0.440571
AT5G61380	protein_coding	TOC1	CCT motif -containing response regulator protein	12.4924	10.8377	6.38977	28.5934	-0.180946	0.813629	1.78643	0.000977582	-0.723312	0.671235	1.24407	0.0473442	0	40.6975	0	109.182	74.4441	0.681835	1.25	127.499	136.434	0.0977086
AT3G48500	protein_coding	PDE312	Nucleic acid-binding, OB-fold-like protein	4.53174	5.92588	2.07939	16.5325	0.270929	0.765189	2.13228	0.00091395	-0.617629	0.801061	1.24372	0.0994344	0.01	20.2813	0.000493065	15.3536	14.176	0.923301	1.28	381.164	388.355	0.0269652
AT1G68010	protein_coding	HPR	hydroxypyruvate reductase	9.42178	18.9697	7.08005	51.0634	0.803681	0.220866	2.29102	4.14777e-05	-0.244449	0.938499	1.24289	0.0651428	0	442.668	0	676.328	361.853	0.535026	-1.17	788.42	701.783	-0.16794
AT1G24996	protein_coding	AT1G24996	hypothetical protein	8.33448	14.0934	9.46731	37.2576	0.605075	0.363881	1.68489	0.0017399	0.162148	0.959854	1.24196	0.0524482	0	0	0	25.4372	46.2099	1.81663	NA	196.31	143.938	-0.447684
AT5G43900	protein_coding	MYA2	myosin 2	9.07276	7.1538	2.36882	19.883	-0.273092	0.747479	2.15963	0.000516456	-1.19194	0.425304	1.24078	0.0876866	0.0138	20.0628	0.00068784	68.6944	55.4939	0.807838	1.11	333.597	220.303	-0.598619
AT1G08910	protein_coding	AT1G08910	zinc ion binding protein	7.17293	6.15722	1.28758	17.9082	-0.166421	0.864401	2.30781	0.000483833	-1.23352	0.44453	1.24072	0.117942	0.0165	11.7491	0.00140436	NA	NA	NA	NA	NA	NA	NA
AT1G08980	protein_coding	AMI1	amidase 1	3.78109	3.07811	0	9.43668	-0.199403	0.84787	2.4021	0.000563308	-1.36207	0.404155	1.23943	0.14907	0.0155	47.0059	0.000329746	117.441	76.8201	0.65412	1.2	428.686	561.097	0.388328
AT5G66570	protein_coding	PSBO1	PS II oxygen-evolving complex 1	71.8747	82.5827	79.2465	211.76	0.17812	0.775159	1.29269	0.00272094	0.123883	0.959729	1.23845	0.0198719	0.2261	2615.68	8.64402e-05	99.3378	100.775	1.01446	-1.57	13434.1	12087.9	-0.152339
AT3G23300	protein_coding	AT3G23300	S-adenosyl-L-methionine-dependent methyltransferases superfamily protein	34.9011	18.5394	20.4167	46.2101	-0.846022	0.0343224	1.08781	0.00435136	-0.698122	0.458483	1.23571	0.00495772	0.763	37.4331	0.020383	45.3593	46.4379	1.02378	-3.23	657.906	343.964	-0.935625
AT5G22980	protein_coding	scpl47	serine carboxypeptidase-like 47	1.50749	2.34939	0.568958	7.70733	0.310474	0.76419	1.9442	0.00663465	-0.398416	0.899654	1.23531	0.168979	0	0	0	37.9147	35.0465	0.92435	1.32	38.3586	48.2641	0.331401
AT1G53240	protein_coding	mMDH1	Lactate/malate dehydrogenase family protein	22.3344	25.9772	28.2404	63.9328	0.194942	0.717825	1.12856	0.00230326	0.300388	0.852708	1.234	0.00447159	0.6822	157.936	0.00431948	151.712	103.533	0.682435	-2.07	2975.78	2533.9	-0.231909
AT1G57750	protein_coding	CYP96A15	cytochrome P450, family 96, subfamily A, polypeptide 15	20.0299	44.2016	22.982	126.378	0.865984	0.220401	1.94463	0.00121201	0.153069	0.966672	1.23172	0.106209	0	0.5265	0	18.4827	14.8423	0.803037	NA	26.0506	30.4755	0.226333
AT4G16143	protein_coding	IMPA-2	importin alpha isoform 2	14.7413	9.00399	5.73579	23.8773	-0.603618	0.350662	1.64753	0.00314987	-1.01974	0.456492	1.2314	0.0579808	0.01	67.5954	0.000147939	72.9666	42.3999	0.581085	1.67	604.324	545.539	-0.147638
AT3G22790	protein_coding	NET1A	Kinase interacting (KIP1-like) family protein	6.83009	5.44577	2.70503	15.5656	-0.251145	0.7842	1.82994	0.00502994	-0.850214	0.671235	1.23088	0.11463	0	5.9769	0	14.6895	14.459	0.984308	-1.39	83.2071	43.3476	-0.940756
AT2G32240	protein_coding	AT2G32240	early endosome antigen	13.6385	7.7226	4.75607	21.3463	-0.664619	0.341885	1.69905	0.00483391	-1.13288	0.425304	1.23078	0.0856587	0.0105	31.6105	0.000332168	54.6118	49.5686	0.907653	NA	446.377	276.352	-0.691755
AT5G64350	protein_coding	FKBP12	FK506-binding protein 12	16.6504	28.3447	16.1248	68.8447	0.698684	0.103101	1.9783	1.16363e-07	-0.0527546	0.985733	1.22686	0.00270929	2.1143	270.265	0.00782306	76.5674	89.4928	1.16881	-3.8	3952	3180.89	-0.313153
AT4G14096	protein_coding	AT4G14096	F-box/RNI-like superfamily protein	0.379965	2.04615	0.540618	6.66871	0.847013	0.334506	1.90648	0.00813292	0.167263	0.9693	1.22673	0.180025	0.0257	4.7831	0.00537308	9.45266	9.51712	1.00682	NA	28.643	24.4798	-0.226589
AT1G70890	protein_coding	MLP43	MLP-like protein 43	2.25504	4.28826	1.96796	12.5171	0.567939	0.517859	1.83724	0.00657926	-0.0437631	0.99413	1.22554	0.131763	0.0287	125.802	0.000228137	21.4147	20.6303	0.963368	1.08	1346.48	1466.23	0.122924
AT4G18540	protein_coding	AT4G18540	transmembrane protein	0.379965	2.88364	0.429194	9.66335	1.02006	0.230285	2.10155	0.00352758	0.140734	0.974859	1.22223	0.18757	0	0.0402	0	37.6305	28.3819	0.754225	NA	56.951	62.9545	0.144588
AT3G53740	protein_coding	AT3G53740	Ribosomal protein L36e family protein	19.6932	36.6876	27.1592	91.4815	0.795035	0.104324	1.61339	0.000124634	0.403749	0.808469	1.22211	0.0158597	1.3406	113.676	0.0117931	135.148	182.875	1.35314	2.07	3243.68	3225	-0.0083305
AT2G38440	protein_coding	SCAR2	SCAR homolog 2	4.91789	5.35593	1.96796	14.2972	0.0878503	0.928331	2.0564	0.000959846	-0.747133	0.725545	1.22142	0.082785	0.0196	16.7369	0.00117107	98.8899	77.7721	0.786451	1	998.395	637.299	-0.64764
AT5G53130	protein_coding	CNGC1	cyclic nucleotide gated channel 1	9.1006	7.70466	3.61816	20.1068	-0.203479	0.800003	1.9634	0.000698593	-0.94622	0.548405	1.22066	0.0627223	0.0972	21.0335	0.0046212	85.6266	89.598	1.04638	2.9	563.319	536.647	-0.0699794
AT5G43700	protein_coding	ATAUX2-11	AUX/IAA transcriptional regulator family protein	4.52555	5.67661	2.82635	15.4144	0.224093	0.805032	1.79979	0.00425108	-0.357187	0.902311	1.21851	0.0984609	0	14.7467	0	16.5411	16.0193	0.96845	1.63	381.438	295.525	-0.368171
AT5G50250	protein_coding	CP31B	chloroplast RNA-binding protein 31B	4.16105	5.62363	3.53507	15.6241	0.297411	0.741595	1.63866	0.0100354	-0.123208	0.976108	1.21804	0.106934	0	60.1346	0	57.6269	69.2065	1.20094	-1.91	1016.55	955.02	-0.0900754
AT1G58180	protein_coding	BCA6	beta carbonic anhydrase 6	3.79037	2.77553	0.998152	8.64409	-0.294435	0.765968	1.79818	0.0104073	-0.874886	0.691062	1.21773	0.155638	0.0177	16.3255	0.00108419	26.4854	23.3346	0.881036	-1.22	522.824	509.832	-0.036304
AT1G19300	protein_coding	PARVUS	Nucleotide-diphospho-sugar transferases superfamily protein	4.57505	4.89342	1.53877	13.3673	0.0659079	0.949643	2.1142	0.00112355	-0.832549	0.693388	1.21574	0.105978	0	25.2037	0	20.3685	18.2056	0.893811	1.15	85.7045	70.8513	-0.274576
AT5G14320	protein_coding	EMB3137	Ribosomal protein S13/S18 family	8.30664	12.5453	9.45547	32.7015	0.467588	0.514404	1.54767	0.0048202	0.135266	0.969257	1.21535	0.063403	0.044	203.565	0.000216147	86.0131	40.0711	0.465872	1.11	3842.78	3741.78	-0.0384266
AT5G41260	protein_coding	BSK8	kinase with tetratricopeptide repeat domain-containing protein	3.76871	7.38514	3.07754	21.9574	0.618944	0.472999	1.96336	0.00377717	-0.129195	0.976108	1.21522	0.147082	0.0214	21.8795	0.000978085	32.6669	36.9331	1.1306	1.15	152.74	105.602	-0.532438
AT5G10690	protein_coding	AT5G10690	pentatricopeptide (PPR) repeat-containing protein / CBS domain-containing protein	8.33139	8.98622	5.52944	23.6107	0.0786139	0.932106	1.70655	0.00310738	-0.413076	0.875815	1.21486	0.0722576	0.0245	24.8053	0.000987692	54.5003	63.1907	1.15946	1.47	490.33	651.544	0.410109
AT1G69620	protein_coding	RPL34	ribosomal protein L34	26.0969	27.7384	31.97	68.1111	0.0756558	0.903773	1.03293	0.0095967	0.25614	0.889515	1.21342	0.0107637	0.8448	198.553	0.00425478	85.5092	107.283	1.25464	-8.86	4914.11	4099.95	-0.261323
AT2G33800	protein_coding	EMB3113	Ribosomal protein S5 family protein	6.40681	14.9476	12.0042	39.4125	0.927732	0.15981	1.45435	0.00968279	0.685053	0.718128	1.21167	0.0754687	0.0615	294.07	0.000209134	43.0136	27.6244	0.642224	-1.06	4326.7	3902.83	-0.148747
AT5G15550	protein_coding	AT5G15550	Transducin/WD40 repeat-like superfamily protein	4.55958	4.80391	3.07754	13.0931	0.0510252	0.959843	1.61281	0.0102475	-0.350335	0.90343	1.21145	0.0982378	0.0149	12.759	0.0011678	42.2924	43.6724	1.03263	-1.31	316.392	276.486	-0.194509
AT2G28950	protein_coding	EXPA6	expansin A6	24.2033	33.9021	13.6643	83.7067	0.430975	0.427459	2.30839	1.42706e-07	-0.669733	0.614898	1.20768	0.0181613	0.0846	82.9377	0.00102004	92.8352	51.2759	0.552332	1.38	1239.14	1015.51	-0.287142
AT3G20470	protein_coding	GRP5	glycine-rich protein 5	15.8812	29.4295	25.6586	72.0989	0.78208	0.109915	1.37919	0.000914154	0.610247	0.640726	1.20735	0.0148497	0.1188	73.9618	0.00160623	77.0621	83.6863	1.08596	NA	147.002	264.847	0.849322
AT5G62580	protein_coding	AT5G62580	ARM repeat superfamily protein	1.89364	4.76821	2.28573	13.584	0.801641	0.327887	1.78668	0.00787563	0.221986	0.953889	1.20702	0.136201	0.0311	10.166	0.00305922	82.1487	61.9182	0.753733	1.1	248.958	200.732	-0.310634
AT3G01500	protein_coding	CA1	carbonic anhydrase 1	49.5434	74.3961	40.5143	208.362	0.455028	0.564335	1.87666	0.00160986	-0.218774	0.947642	1.20286	0.11312	0.0487	1175	4.14467e-05	56.4149	60.3413	1.0696	1.47	13518	12978.3	-0.0587754
AT5G60670	protein_coding	AT5G60670	Ribosomal protein L11 family protein	6.06088	6.42426	2.93778	17.381	0.054497	0.957653	1.87819	0.00305887	-0.621961	0.79329	1.20173	0.109103	0.3427	56.8117	0.00603221	78.6807	103.161	1.31113	-1.46	3134.27	2695.21	-0.217735
AT5G10450	protein_coding	GRF6	G-box regulating factor 6	21.21	27.5446	16.5091	66.4339	0.341155	0.507612	1.84542	3.42428e-06	-0.302849	0.871139	1.20142	0.00831798	0.101	233.223	0.000433062	30.3986	25.3843	0.835049	-1.11	4332.44	3810.88	-0.185055
AT1G31420	protein_coding	FEI1	Leucine-rich repeat protein kinase family protein	16.289	14.7313	11.397	37.5444	-0.125813	0.871251	1.50268	0.00362736	-0.428033	0.837129	1.20046	0.0506688	0.0558	63.828	0.000874224	35.4233	22.1945	0.626553	-1.09	962.773	582.999	-0.723702
AT5G65670	protein_coding	IAA9	indole-3-acetic acid inducible 9	34.8702	21.424	16.3693	52.9269	-0.634752	0.205318	1.51017	0.000705733	-0.945195	0.330727	1.19973	0.0217627	0.0144	120.227	0.000119773	111.33	115.922	1.04125	-1.24	825.277	761.387	-0.116247
AT5G52920	protein_coding	PKP-BETA1	plastidic pyruvate kinase beta subunit 1	7.19459	8.46958	5.36327	21.3133	0.18192	0.8176	1.65542	0.00237099	-0.274903	0.920417	1.1986	0.0524107	0.0981	76.7525	0.00127813	20.5411	28.1301	1.36946	-2.93	1878.3	1618.92	-0.214393
AT3G62870	protein_coding	AT3G62870	Ribosomal protein L7Ae/L30e/S12e/Gadd45 family protein	36.7793	42.9021	45.3903	106.348	0.194512	0.757999	1.13633	0.00935577	0.256212	0.894411	1.19803	0.0238173	0.604	176.304	0.00342589	62.5729	78.8119	1.25952	-1.89	5465.69	4288.88	-0.349804
AT4G20320	protein_coding	AT4G20320	CTP synthase family protein	32.1671	22.456	15.2413	55.4414	-0.468014	0.382889	1.63102	0.000279796	-0.901323	0.393171	1.19771	0.022851	0.0198	6.356	0.00311517	41.953	58.1664	1.38647	NA	48.1142	59.9356	0.316952
AT2G14740	protein_coding	VSR3	vaculolar sorting receptor 3	4.55649	5.64074	3.13422	15.1968	0.214637	0.814962	1.74122	0.00612079	-0.329142	0.912351	1.19744	0.109795	0.0108	23.7415	0.0004549	116.9	127.577	1.09133	NA	874.711	845.457	-0.0490758
AT1G33810	protein_coding	AT1G33810	zinc finger/BTB domain protein	1.89054	4.32347	1.8282	12.1324	0.713412	0.397504	1.8397	0.00661509	0.0702758	0.989993	1.19657	0.141849	0.1421	71.5488	0.00198606	55.7824	50.2242	0.900359	-1.92	1638.59	1650.06	0.0100618
AT4G32260	protein_coding	PDE334	ATPase, F0 complex, subunit B/Bprime, bacterial/chloroplast	22.2942	33.914	28.7546	84.0314	0.527105	0.344169	1.40707	0.00182389	0.315006	0.880123	1.19497	0.0283594	0.1814	790.102	0.00022959	83.4459	78.1905	0.937021	-1.58	6744.72	6507.98	-0.0515488
AT5G55470	protein_coding	NHX3	Na /H (sodium hydrogen) exchanger 3	1.88745	2.79347	0	8.75119	0.308257	0.76535	2.2971	0.00122581	-0.797369	0.735689	1.19147	0.190219	0.1764	1.7788	0.099168	126.343	82.8812	0.656003	-1.17	62.0519	56.6387	-0.131686
AT4G34000	protein_coding	ABF3	abscisic acid responsive elements-binding factor 3	5.68091	7.97203	4.58797	20.9716	0.357662	0.669991	1.7372	0.00444537	-0.189079	0.957061	1.19046	0.100864	0.1063	29.2346	0.0036361	61.9009	49.7568	0.803814	1.23	204.421	357.221	0.805278
AT5G23860	protein_coding	TUB8	tubulin beta 8	13.6385	20.1953	21.7874	48.4717	0.49429	0.343068	1.07277	0.00874725	0.610849	0.634013	1.18933	0.0131295	0.19	41.3995	0.00458943	69.8676	85.1313	1.21847	1.15	598.692	395.069	-0.599708
AT5G27970	protein_coding	AT5G27970	ARM repeat superfamily protein	15.1677	11.4588	10.4919	28.1616	-0.35824	0.558855	1.26889	0.00774474	-0.438109	0.811082	1.18902	0.0291189	0.064	9.8415	0.00650307	90.0752	196.013	2.17611	-1.3	339.582	286.549	-0.244976
AT3G25690	protein_coding	CHUP1	Hydroxyproline-rich glycoprotein family protein	8.68041	6.38806	2.39716	16.5396	-0.361749	0.645109	2.01491	0.000938365	-1.18939	0.410544	1.18727	0.087004	0	108.287	0	44.1399	33.9395	0.768907	-1.09	3465.28	2477.35	-0.484176
AT4G20680	protein_coding	AT4G20680	cysteine-rich repeat secretory protein, putative (DUF26)	7.9638	7.88219	5.01716	19.999	-0.0162771	0.986229	1.64525	0.0032922	-0.475628	0.835269	1.1859	0.0634426	0.3707	0	195.105	49.7323	28.9238	0.581588	NA	21.4708	23.9193	0.1558
AT1G74970	protein_coding	RPS9	ribosomal protein S9	7.16984	9.73337	4.78442	26.2637	0.322096	0.710448	1.89344	0.00248794	-0.388003	0.890498	1.18334	0.118637	0.0489	148.893	0.000328425	67.3772	37.262	0.553035	-1.28	2155.44	2451.57	0.185723
AT3G49220	protein_coding	AT3G49220	Plant invertase/pectin methylesterase inhibitor superfamily	22.3592	19.7318	10.8663	48.1527	-0.159513	0.806884	1.88105	4.61782e-05	-0.85879	0.465712	1.18178	0.0250682	0	87.1097	0	46.4824	53.3266	1.14724	-1.12	2153.04	1067.16	-1.01261
AT4G18730	protein_coding	RPL16B	ribosomal protein L16B	10.9881	21.2631	17.8316	51.6439	0.811268	0.131429	1.41844	0.00183743	0.574316	0.717376	1.18148	0.0272285	0.6447	169.855	0.0037956	36.0718	59.3341	1.64489	NA	3639.47	3550.46	-0.0357233
AT2G26980	protein_coding	CIPK3	CBL-interacting protein kinase 3	3.40731	4.3419	2.24749	11.8094	0.230253	0.809758	1.76963	0.00745693	-0.358493	0.907226	1.18089	0.131584	0.0327	8.8393	0.00369939	68.3589	58.0205	0.848763	1.05	431.823	817.217	0.920279
AT5G52840	protein_coding	AT5G52840	NADH-ubiquinone oxidoreductase-like protein	9.47438	17.0277	9.40072	40.6238	0.738148	0.15334	1.9343	1.38666e-05	-0.0165882	0.997667	1.17956	0.0154878	1.7124	143.982	0.0118932	104.223	103.133	0.989543	-4.52	1485.75	1537.33	0.0492301
AT3G05660	protein_coding	RLP33	receptor like protein 33	1.87507	7.13471	0	19.0672	1.23708	0.102805	3.12391	3.09003e-06	-0.707381	0.780634	1.17946	0.141862	0	3.461	0	54.1889	41.4769	0.765414	NA	35.4332	29.6598	-0.256591
AT1G54030	protein_coding	MVP1	GDSL-like Lipase/Acylhydrolase superfamily protein	4.17343	8.70092	4.2537	21.5576	0.814128	0.2201	1.89532	0.000710722	0.0973166	0.979631	1.17851	0.0608847	0	31.4775	0	24.5224	18.4008	0.750369	-1.24	473.821	411.052	-0.205022
AT1G15290	protein_coding	AT1G15290	Tetratricopeptide repeat (TPR)-like superfamily protein	13.654	19.5202	6.15508	49.2095	0.428142	0.540774	2.44261	7.75366e-06	-0.836929	0.601587	1.17754	0.0690797	0	29.7926	0	55.7214	32.4421	0.582219	-1.02	761.797	668.293	-0.188924
AT4G34270	protein_coding	AT4G34270	TIP41-like family protein	2.26741	5.03508	1.9963	13.4257	0.755703	0.342053	1.96998	0.0025458	-0.0372719	0.995268	1.17701	0.123825	0.1309	15.829	0.00826963	127.358	65.0799	0.511001	-2.44	436.282	473.13	0.116976
AT3G26570	protein_coding	PHT2;1	phosphate transporter 2;1	9.07585	11.4396	7.51778	29.0833	0.264956	0.736518	1.66672	0.00287616	-0.224871	0.9434	1.17689	0.074902	0.0743	129.37	0.000574321	96.0397	57.8648	0.602509	-1.11	5332.3	3686.44	-0.53253
AT4G24000	protein_coding	CSLG2	cellulose synthase like G2	5.30095	6.40616	3.6465	16.3593	0.201188	0.814541	1.73878	0.00360347	-0.360886	0.895824	1.17671	0.0856977	0	2.354	0	44.6744	28.1071	0.629155	1.27	27.1206	24.9045	-0.122984
AT1G68530	protein_coding	KCS6	3-ketoacyl-CoA synthase 6	41.2368	32.12	20.3237	78.829	-0.322813	0.598908	1.73147	0.000190313	-0.881094	0.431054	1.17319	0.0367332	0.0211	231.691	9.10696e-05	40.3177	18.9993	0.471241	-2	1259.16	1469.61	0.222966
AT3G16290	protein_coding	EMB2083	AAA-type ATPase family protein	6.44703	4.64482	1.9963	12.9542	-0.348421	0.701675	1.79598	0.00743951	-0.971526	0.60801	1.17287	0.146843	0.0341	29.7956	0.00114446	55.8002	50.4284	0.903732	-4.19	459.103	424.501	-0.113051
AT3G10270	protein_coding	GYRB1	DNA gyrase subunit B	2.27051	4.37794	1.42735	12.3632	0.564952	0.530551	1.9606	0.00462389	-0.222869	0.953889	1.17278	0.16641	0.0091	20.6753	0.000440139	171.309	79.2417	0.462566	NA	593.347	511.64	-0.213748
AT3G19820	protein_coding	DWF1	cell elongation protein / DWARF1 / DIMINUTO (DIM)	23.1438	25.4816	10.4088	63.7569	0.11641	0.881305	2.19015	2.37302e-05	-0.901081	0.504786	1.17266	0.0613534	0.0116	170.917	6.78694e-05	49.6218	32.747	0.659933	1.12	3657.05	3073.92	-0.2506
AT3G21970	protein_coding	AT3G21970	cysteine-rich repeat secretory protein, putative (DUF26)	14.4294	26.4897	8.84167	64.8195	0.759939	0.175708	2.45253	5.98663e-07	-0.520373	0.783583	1.17221	0.0407712	5.1952	0	2734.32	75.0876	50.1213	0.667504	-50.51	34.6025	40.9884	0.244343
AT2G14900	protein_coding	AT2G14900	Gibberellin-regulated family protein	14.0154	20.5527	10.8848	50.0288	0.472756	0.434682	1.94323	5.83932e-05	-0.299037	0.894211	1.17143	0.0376238	0	9.7295	0	46.3534	36.0622	0.777984	1.55	382.528	336.068	-0.186815
AT2G29340	protein_coding	AT2G29340	NAD-dependent epimerase/dehydratase family protein	2.2767	4.0928	0	11.162	0.55479	0.532803	2.66579	8.92171e-05	-0.940069	0.658781	1.17093	0.151669	0	23.1405	0	56.7021	28.6583	0.505418	-1.03	859.911	770.079	-0.15918
AT2G47500	protein_coding	AT2G47500	P-loop nucleoside triphosphate hydrolases superfamily protein with CH (Calponin Homology) domain-containing protein	10.2374	7.59688	4.96242	19.5227	-0.348639	0.654148	1.57599	0.00725974	-0.754296	0.683536	1.17033	0.0893574	0.0135	7.2188	0.00187012	51.5471	54.5742	1.05872	NA	108.022	67.0922	-0.687102
AT5G44530	protein_coding	AT5G44530	Subtilase family protein	2.27051	3.39962	0.429194	10.7619	0.304591	0.767815	2.08783	0.00368655	-0.613197	0.819267	1.17004	0.204358	0	6.1375	0	32.9591	32.8384	0.996339	1.26	199.795	177.213	-0.173039
AT1G19870	protein_coding	iqd32	IQ-domain 32	20.8238	20.4461	7.95494	49.4572	-0.0249822	0.974063	2.25339	3.37129e-06	-1.10857	0.305938	1.16981	0.0336764	0.1745	21.9244	0.00795917	24.6879	27.0555	1.0959	-1.16	233.855	249.679	0.094455
AT1G27680	protein_coding	APL2	ADPGLC-PPase large subunit	7.17293	7.91773	4.76597	19.7846	0.105491	0.902238	1.64939	0.00367359	-0.375964	0.886498	1.16793	0.072731	0.0458	11.4974	0.00398351	84.0697	60.1422	0.715385	1.28	157.063	129.799	-0.27507
AT4G38770	protein_coding	PRP4	proline-rich protein 4	49.2717	50.9699	39.1001	121.965	0.0406567	0.951175	1.49846	0.000192409	-0.290791	0.870631	1.16701	0.0172266	0.0704	1655.44	4.25265e-05	299.615	195.532	0.652612	-1.34	5334.42	4872.1	-0.130789
AT2G39010	protein_coding	PIP2E	plasma membrane intrinsic protein 2E	20.4377	24.2878	12.1624	59.4937	0.213856	0.758115	2.01052	4.01973e-05	-0.629932	0.697628	1.16673	0.0454231	0	181.886	0	52.9169	43.4722	0.821517	1.6	5174.7	3865.56	-0.420798
AT3G24040	protein_coding	AT3G24040	Core-2/I-branching beta-1,6-N-acetylglucosaminyltransferase family protein	5.6871	12.3324	2.53692	29.7425	0.915703	0.132874	2.75732	8.2505e-07	-0.67733	0.742305	1.16428	0.0505291	0.0894	20.4817	0.00436487	32.2929	27.6284	0.855555	-1.05	310.656	350.864	0.175597
AT3G13120	protein_coding	AT3G13120	Ribosomal protein S10p/S20e family protein	15.8967	17.5247	11.6482	43.2793	0.11735	0.879365	1.66147	0.0011885	-0.379933	0.866424	1.16419	0.0568951	0	185.195	0	134.859	79.8369	0.592005	1.6	4767.51	4450.07	-0.0994103
AT4G33350	protein_coding	Tic22-IV	Tic22-like family protein	1.88745	2.81124	0.568958	8.21851	0.317955	0.754469	2.01972	0.00440241	-0.538155	0.853197	1.16361	0.189256	0	30.0462	0	44.2653	42.9053	0.969276	-1.08	665.043	640.128	-0.055087
AT5G67340	protein_coding	AT5G67340	ARM repeat superfamily protein	1.50749	4.98393	1.85654	14.1203	0.950795	0.245667	1.90611	0.0058278	0.207891	0.957985	1.1632	0.170701	0.0292	3.785	0.00771466	28.9807	25.0453	0.864206	1.25	33.3002	28.0495	-0.247556
AT2G44060	protein_coding	AT2G44060	Late embryogenesis abundant protein, group 2	25.7046	33.0048	32.4922	76.4016	0.333618	0.436527	1.18524	0.00027724	0.311354	0.817386	1.16297	0.0019715	1.5731	178.041	0.0088356	83.9652	118.718	1.41389	1.65	2147.76	2051.73	-0.0659907
AT1G06950	protein_coding	TIC110	translocon at the inner envelope membrane of chloroplasts 110	5.33498	9.43046	3.96427	23.9505	0.626728	0.393768	2.02447	0.000721696	-0.235995	0.94718	1.16175	0.0978828	0	56.9387	0	44.7211	38.6288	0.863772	-1.35	946.631	855.625	-0.145823
AT1G18640	protein_coding	PSP	3-phosphoserine phosphatase	6.0485	7.36621	5.22351	18.4064	0.216312	0.792506	1.47345	0.00963722	-0.097255	0.979447	1.15988	0.0775626	0.7827	24.9112	0.0314196	29.4462	75.173	2.55289	-5.84	380.535	420.984	0.145736
AT4G32714	protein_coding	SCRL25	SCR-like 25	5.29476	13.04	5.24001	33.1911	0.991957	0.139854	2.1481	0.000246333	0.00359905	1	1.15974	0.0964094	3.9071	0	2056.37	NA	NA	NA	NA	NA	NA	NA
AT2G44080	protein_coding	ARL	ARGOS-like protein	1.9122	4.30554	1.13792	11.8742	0.716339	0.400116	2.14679	0.0017648	-0.272516	0.944244	1.15793	0.162946	0.0254	5.8508	0.00434129	46.9161	75.2556	1.60405	-1.75	251.07	379.831	0.597265
AT2G28900	protein_coding	OEP16-1	outer plastid envelope protein 16-1	14.4015	18.4519	16.91	43.4759	0.308726	0.602693	1.24902	0.00384639	0.217047	0.921895	1.15734	0.0209697	0.6698	385.201	0.00173883	128.203	121.939	0.951141	-2.97	576.208	388.089	-0.570201
AT3G09920	protein_coding	PIP5K9	phosphatidyl inositol monophosphate 5 kinase	3.03353	2.8114	0	7.98061	-0.0718501	0.950173	2.3012	0.0009853	-1.21587	0.488747	1.15718	0.180936	0	13.3255	0	43.1326	24.3539	0.564628	1.36	266.516	246.337	-0.113586
AT4G29305	protein_coding	LCR25	low-molecular-weight cysteine-rich 25	3.41969	11.4407	6.90204	27.3858	1.34315	0.0221098	1.7386	0.000615805	0.760729	0.667506	1.15618	0.0413077	2.6047	0	1370.89	NA	NA	NA	NA	NA	NA	NA
AT2G17000	protein_coding	AT2G17000	Mechanosensitive ion channel family protein	2.26432	4.25472	1.42735	12.9011	0.491237	0.607376	1.85944	0.00919008	-0.212034	0.957558	1.15617	0.198212	0.0092	0	4.84211	29.7966	923.527	30.9943	NA	23.3815	26.8926	0.201846
AT4G18370	protein_coding	DEG5	DEGP protease 5	1.88745	2.86537	0.568958	8.72275	0.310067	0.764322	1.97536	0.00594019	-0.509201	0.868606	1.1561	0.205636	0.0188	27.2912	0.000688867	45.7231	50.3033	1.10017	1.09	1488.59	1198.43	-0.3128
AT2G30700	protein_coding	AT2G30700	GPI-anchored protein	5.70876	5.73092	2.93778	15.4498	-0.00737317	0.994141	1.70182	0.00959415	-0.554032	0.827302	1.15516	0.144172	0	20.8274	0	NA	NA	NA	NA	NA	NA	NA
AT1G56450	protein_coding	PBG1	20S proteasome beta subunit G1	9.07276	7.09884	4.64465	17.5208	-0.298219	0.686427	1.59501	0.00416608	-0.738708	0.673793	1.15452	0.065447	0.1575	73.362	0.00214689	82.1942	148.217	1.80326	-2.19	1261.81	1104.2	-0.19249
AT3G48000	protein_coding	ALDH2B4	aldehyde dehydrogenase 2B4	11.7139	10.1779	6.52953	24.7847	-0.178247	0.806734	1.63386	0.00163597	-0.659106	0.701563	1.153	0.0494935	0.1634	131.996	0.00123792	80.1128	76.0616	0.94943	-1.09	2010.71	1818.79	-0.14473
AT4G39480	protein_coding	CYP96A9	cytochrome P450, family 96, subfamily A, polypeptide 9	6.85484	7.61847	1.96796	20.8481	0.103024	0.920363	2.21661	0.000825179	-0.961037	0.614898	1.15255	0.153395	0	0.375	0	23.321	27.6291	1.18473	NA	16.983	19.8223	0.223038
AT1G41830	protein_coding	SKS6	SKU5-similar 6	27.7189	22.7031	9.36578	54.5971	-0.254596	0.695421	2.13916	1.0197e-05	-1.24297	0.213205	1.15079	0.0422324	0.0113	56.8924	0.000198621	40.7323	31.4092	0.771113	-1.52	870.407	523.044	-0.734759
AT1G07890	protein_coding	APX1	ascorbate peroxidase 1	77.4015	77.7715	83.1087	178.228	0.00634974	0.990308	1.05399	0.000544022	0.101755	0.953503	1.14939	0.00178062	3.3618	724.058	0.004643	151.956	606.901	3.99392	-3.65	6692.62	8972.85	0.422995
AT5G22640	protein_coding	emb1211	MORN (Membrane Occupation and Recognition Nexus) repeat-containing protein	15.5229	14.1467	9.52205	34.5611	-0.119482	0.87966	1.58193	0.00281014	-0.554291	0.770733	1.14712	0.0677937	0.075	54.4738	0.00137681	51.9487	47.2689	0.909916	-1.39	841.941	834.556	-0.0127107
AT2G46930	protein_coding	AT2G46930	Pectinacetylesterase family protein	4.54411	6.40583	4.13237	16.0213	0.362382	0.660491	1.59162	0.00795697	-0.083014	0.9851	1.14622	0.099215	0	14.494	0	55.5184	37.9419	0.683411	-1.23	393.402	355.181	-0.147448
AT3G60190	protein_coding	DL1E	DYNAMIN-like 1E	3.03972	5.37353	3.07754	13.7556	0.557447	0.500163	1.6631	0.00943829	0.0376128	0.995268	1.14327	0.130336	0	33.6397	0	29.7504	31.8486	1.07053	-1.39	601.74	1204.06	1.00069
AT3G53460	protein_coding	CP29	chloroplast RNA-binding protein 29	24.2219	25.3209	18.0861	63.522	0.050237	0.954704	1.51851	0.00514888	-0.325173	0.891443	1.1431	0.0879377	0.044	536.44	8.20223e-05	129.242	91.6462	0.709103	-1.25	2038.18	1865.04	-0.128079
AT1G16860	protein_coding	AT1G16860	Ubiquitin-specific protease family C19-related protein	3.78728	5.90761	2.67669	14.9092	0.454102	0.587769	1.88589	0.00297407	-0.292698	0.930793	1.13909	0.124364	0.0727	29.7211	0.00244607	61.9853	46.5359	0.750757	NA	289.011	202.098	-0.516073
AT2G15000	protein_coding	AT2G15000	caspase-6 protein	1.12752	5.87125	0.568958	14.6305	1.43236	0.0509754	2.7538	2.98763e-05	-0.184597	0.965478	1.13685	0.134341	0.0959	18.8365	0.00509118	25.8386	20.1016	0.777969	-2.1	205.189	194.974	-0.0736758
AT4G31140	protein_coding	AT4G31140	O-Glycosyl hydrolases family 17 protein	4.53483	3.57665	1.53877	9.57391	-0.251396	0.790951	1.73733	0.0100029	-0.851877	0.688871	1.13685	0.156085	0	7.1008	0	66.9201	58.1058	0.868286	1.03	338.832	218.544	-0.632649
AT3G13750	protein_coding	BGAL1	beta galactosidase 1	29.8966	31.266	14.9071	73.9703	0.0551962	0.940383	2.00014	1.08152e-05	-0.808108	0.495776	1.13684	0.0354687	0.0495	60.6091	0.000816709	37.1694	23.3891	0.629257	2.97	2228.45	1685.9	-0.402523
AT1G30360	protein_coding	ERD4	Early-responsive to dehydration stress protein (ERD4)	32.5935	29.8211	25.9197	68.7701	-0.120004	0.834784	1.30545	0.000764096	-0.288844	0.867318	1.13661	0.0130814	0.0631	140.17	0.000450168	37.7841	95.4081	2.52509	1.6	1379.34	1212.71	-0.185746
AT2G37220	protein_coding	AT2G37220	RNA-binding (RRM/RBD/RNP motifs) family protein	30.6163	34.931	30.9955	84.5063	0.160392	0.823504	1.27523	0.00908398	0.0203211	0.997413	1.13516	0.0589365	0.0356	665.68	5.34792e-05	38.1845	44.3028	1.16023	1.13	2941.85	2498.58	-0.235617
AT2G26330	protein_coding	ER	Leucine-rich receptor-like protein kinase family protein	7.97618	11.9235	5.10218	30.365	0.437668	0.587195	1.98919	0.00113425	-0.416963	0.88036	1.13456	0.12537	0.0073	33.5768	0.000217412	107.336	62.8726	0.585757	-1.11	902.564	769.41	-0.230277
AT5G02670	protein_coding	AT5G02670	hypothetical protein	3.40422	2.79297	0	8.3115	-0.175998	0.871009	2.20556	0.00189545	-1.2473	0.473513	1.13426	0.209464	0	5.9072	0	14.8989	12.3869	0.831397	NA	80.0711	34.4231	-1.2179
AT1G31850	protein_coding	AT1G31850	S-adenosyl-L-methionine-dependent methyltransferases superfamily protein	26.5759	26.1013	19.5682	60.2034	-0.0227985	0.972606	1.47575	0.000244163	-0.368002	0.817661	1.13054	0.0158009	0.0303	39.2723	0.000771536	90.2643	62.9055	0.696904	1.23	223.019	160.664	-0.473115
AT3G17210	protein_coding	HS1	heat stable protein 1	9.1037	7.34778	3.6465	18.3834	-0.247083	0.76535	1.81085	0.00270374	-0.927478	0.582126	1.13046	0.107457	0.0702	78.5687	0.000893486	27.997	35.5115	1.2684	1.41	2366.48	2330.86	-0.0218801
AT4G20980	protein_coding	AT4G20980	Eukaryotic translation initiation factor 3 subunit 7 (eIF-3)	10.9695	7.61482	4.71123	18.9477	-0.432107	0.555828	1.55812	0.00762051	-0.85992	0.60428	1.13031	0.0978126	0.0987	28.6477	0.0034453	29.1097	44.827	1.53993	-4.6	1167.12	604.059	-0.950191
AT2G45920	protein_coding	AT2G45920	U-box domain-containing protein	6.83009	9.71527	3.13228	24.1931	0.392963	0.627195	2.22094	0.00027828	-0.701483	0.742305	1.12649	0.11653	0.0139	3.8302	0.00362905	46.4043	38.3235	0.825863	-2.14	99.9016	104.745	0.0682991
AT5G56600	protein_coding	PRF3	profilin	1.14608	4.60812	2.13607	12.1411	1.08608	0.173133	1.80093	0.00850947	0.410428	0.894211	1.12527	0.175754	0.0304	48.876	0.000621982	143.006	96.037	0.671558	-1.24	1181.74	2499.81	1.0809
AT3G01690	protein_coding	AT3G01690	alpha/beta-Hydrolases superfamily protein	17.3918	20.2853	10.5202	47.4039	0.189603	0.779698	1.89704	7.43063e-05	-0.584206	0.720588	1.12323	0.0434571	0.0797	144.674	0.000550893	63.8769	57.0094	0.892489	-2.2	1198	1154.49	-0.0533726
AT2G42710	protein_coding	AT2G42710	Ribosomal protein L1p/L10e family	3.41041	5.1608	1.67853	13.3948	0.401399	0.659555	2.04403	0.00225714	-0.520119	0.85308	1.12252	0.16075	0.0154	12.0811	0.00127472	84.733	64.7717	0.764422	2.26	262.162	310.03	0.24195
AT5G60850	protein_coding	OBP4	OBF binding protein 4	2.66594	5.64074	1.96796	14.2324	0.726813	0.362265	2.00818	0.00215024	-0.160312	0.969986	1.12106	0.146393	0	26.8097	0	53.1705	36.5157	0.686767	2.01	438.519	500.41	0.190471
AT5G20650	protein_coding	COPT5	copper transporter 5	9.06347	16.0133	7.12489	36.6446	0.714846	0.175457	2.09599	6.00528e-06	-0.260154	0.91219	1.12099	0.022851	1.3622	89.7217	0.0151825	236.053	362.487	1.53562	-3.52	1736.65	1612.62	-0.106901
AT5G27390	protein_coding	AT5G27390	tagatose-6-phosphate ketose/aldose isomerase, putative (Mog1/PsbP/DUF1795-like photosystem II reaction center PsbP family protein)	3.41041	4.35918	1.42735	11.6643	0.226806	0.819698	1.90128	0.00555751	-0.554013	0.84021	1.12046	0.179812	0	19.8158	0	NA	NA	NA	NA	NA	NA	NA
AT4G20020	protein_coding	MORF1	multiple organellar RNA editing factor	4.54721	3.34532	1.10958	9.25167	-0.307376	0.750987	1.82685	0.00871574	-1.01448	0.603132	1.11974	0.189365	0	19.8564	0	321.028	225.926	0.703758	-1.84	376.031	643.867	0.775912
AT5G12250	protein_coding	TUB6	beta-6 tubulin	32.5873	34.5029	33.46	78.4189	0.0724314	0.902696	1.15366	0.00241319	0.0361134	0.990908	1.11734	0.0135874	0.0968	162.604	0.000595311	36.5835	44.7397	1.22295	1.83	944.855	1041.39	0.140341
AT3G52380	protein_coding	CP33	chloroplast RNA-binding protein 33	6.42538	11.654	4.28204	27.4706	0.701919	0.271245	2.15899	7.76023e-05	-0.341008	0.895824	1.11607	0.0680366	0.0322	107.441	0.000299699	59.978	47.6831	0.795011	1.18	1513.68	1712.13	0.177732
AT5G49740	protein_coding	FRO7	ferric reduction oxidase 7	2.24885	6.83213	1.10958	17.0006	1.0796	0.147432	2.57089	8.27366e-05	-0.375789	0.903379	1.11551	0.143194	0.0092	31.2783	0.000294134	22.7419	21.7518	0.956464	NA	4194.8	3674.84	-0.190921
AT4G10970	protein_coding	AT4G10970	ribosome maturation factor	6.07016	6.35218	3.0492	15.4436	0.0494863	0.959014	1.80853	0.00274714	-0.64488	0.768495	1.11417	0.104895	0.0985	27.0923	0.00363572	55.127	70.9459	1.28695	1.89	491.414	542.842	0.143594
AT2G26500	protein_coding	AT2G26500	cytochrome b6f complex subunit (petM)	14.763	24.3417	22.15	55.386	0.632786	0.210672	1.22862	0.00330306	0.518222	0.723169	1.11405	0.0231321	0.2439	473.735	0.000514845	62.088	66.2995	1.06783	-1.31	10373.4	10074.8	-0.0421293
AT4G23100	protein_coding	GSH1	glutamate-cysteine ligase	20.0206	22.7573	22.1216	51.5576	0.160378	0.784327	1.13901	0.00429771	0.13436	0.953889	1.11299	0.0168557	0.3213	109.804	0.00292612	46.5965	99.0378	2.12544	-3.71	1914.82	1611.75	-0.248581
AT4G37300	protein_coding	MEE59	maternal effect embryo arrest 59	20.0608	19.9286	16.3779	46.1449	-0.0127778	0.986958	1.37275	0.0027239	-0.272746	0.895824	1.11278	0.0389334	0.0223	113.321	0.000196786	62.9008	23.832	0.378883	1.14	1199.12	1241.77	0.0504204
AT3G63410	protein_coding	APG1	S-adenosyl-L-methionine-dependent methyltransferases superfamily protein	15.5291	17.4015	14.1549	40.6988	0.136138	0.853851	1.37096	0.00519646	-0.123758	0.968008	1.11106	0.0570595	0.0517	311.853	0.000165783	104.956	64.061	0.610359	2.06	5090.48	4892.89	-0.0571138
AT2G40460	protein_coding	AT2G40460	Major facilitator superfamily protein	1.52605	4.62672	0.969811	11.5369	0.984318	0.21095	2.24051	0.000836874	-0.147084	0.974258	1.10911	0.158776	0.0113	17.4479	0.000647642	25.4988	20.6917	0.811478	-1.08	279.126	102.16	-1.45008
AT3G57810	protein_coding	AT3G57810	Cysteine proteinases superfamily protein	1.89364	5.62247	1.39901	14.7058	0.943712	0.242918	2.13991	0.00178579	-0.0889305	0.985733	1.10727	0.188291	0.0176	11.0832	0.00158799	48.0759	66.9064	1.39168	-1.68	303.694	1145.71	1.91555
AT4G05631	protein_coding	AT4G05631	hypothetical protein	5.31642	5.85397	2.79801	15.1022	0.0957145	0.9265	1.7044	0.00941262	-0.501472	0.853197	1.10721	0.161613	0.1329	7.7349	0.0171819	NA	NA	NA	NA	NA	NA	NA
AT1G75350	protein_coding	emb2184	Ribosomal protein L31	7.55599	14.9094	6.78072	35.5101	0.790929	0.218352	2.00765	0.000260777	-0.109743	0.976108	1.10698	0.0872473	0.2791	236.939	0.00117794	57.8102	44.1091	0.763	1.03	4531.85	4425.76	-0.0341756
AT5G25610	protein_coding	RD22	BURP domain-containing protein	35.247	39.2907	39.8517	89.5843	0.137607	0.823946	1.07986	0.00968432	0.161675	0.944989	1.10393	0.0281001	0.1052	643.615	0.000163452	104.214	102.021	0.978953	-1.07	2921.7	2540.86	-0.201488
AT4G15560	protein_coding	CLA1	Deoxyxylulose-5-phosphate synthase	16.6473	20.0902	8.44081	46.8881	0.228071	0.75145	2.08049	5.63043e-05	-0.75271	0.630673	1.0997	0.0713355	0.0169	150.088	0.0001126	95.7702	82.5794	0.862267	-1.04	4170.72	4854.92	0.21915
AT1G61580	protein_coding	RPL3B	R-protein L3 B	3.41969	8.20287	1.85654	19.5741	0.930724	0.189863	2.39711	0.000108961	-0.367374	0.90013	1.09901	0.11969	0.0346	13.7783	0.0025112	130.437	68.5744	0.525726	-3.34	331.803	272.888	-0.282015
AT4G36220	protein_coding	FAH1	ferulic acid 5-hydroxylase 1	1.1368	3.86196	0.858387	10.0366	0.953908	0.247311	2.05419	0.00313312	-0.00297924	1	1.09731	0.19635	0.0258	118.204	0.000218267	19.1902	23.2474	1.21142	-1.58	710.601	333.379	-1.09188
AT5G45620	protein_coding	AT5G45620	Proteasome component (PCI) domain protein	2.64738	8.1851	3.13422	19.0929	1.18012	0.0764928	2.10606	0.000347407	0.1704	0.965357	1.09635	0.0949571	0.0633	19.2243	0.00329271	19.7431	62.4062	3.16091	-2.6	499.347	581.004	0.218504
AT5G67220	protein_coding	AT5G67220	FMN-linked oxidoreductases superfamily protein	1.50749	8.34436	3.89769	20.3376	1.53457	0.0286201	1.92948	0.00213551	0.700096	0.765346	1.095	0.142108	0.08	23.0599	0.00346923	70.4351	57.0317	0.809706	-1.12	1014.03	831.038	-0.287107
AT4G23400	protein_coding	PIP1;5	plasma membrane intrinsic protein 1;5	5.31642	10.7298	2.71493	26.1254	0.767299	0.28909	2.34521	0.000136802	-0.483139	0.854905	1.09477	0.131591	0.0208	210.07	9.90148e-05	89.0397	40.4074	0.453813	1.42	4363.04	3888.87	-0.165983
AT1G34430	protein_coding	EMB3003	2-oxoacid dehydrogenases acyltransferase family protein	4.92099	6.12068	3.93593	14.6661	0.23432	0.780908	1.51244	0.0103832	-0.183616	0.957742	1.09451	0.104733	0.1185	47.7272	0.00248286	25.0121	18.6292	0.744807	-5.16	942.437	902.48	-0.0625009
AT5G24150	protein_coding	SQP1	FAD/NAD(P)-binding oxidoreductase family protein	31.9635	47.7834	5.83071	127.395	0.42586	0.629151	2.98131	3.19476e-06	-1.46186	0.286613	1.09358	0.192417	0.0126	63.3177	0.000198996	79.1842	38.5053	0.486275	1.29	2692.48	1721.81	-0.645011
AT1G06520	protein_coding	GPAT1	glycerol-3-phosphate acyltransferase 1	3.78109	11.6218	3.6564	28.4163	1.17263	0.0877089	2.20498	0.000300924	0.0606588	0.990688	1.09301	0.132741	0	0.5582	0	45.3592	49.8555	1.09913	-1.21	37.108	36.6196	-0.0191158
AT3G26580	protein_coding	AT3G26580	Tetratricopeptide repeat (TPR)-like superfamily protein	4.92408	6.56575	3.39531	16.3079	0.302315	0.731838	1.68928	0.00763684	-0.294463	0.926278	1.0925	0.146408	0.0725	159.095	0.000455701	59.4995	46.0993	0.774783	-1.18	1309.53	1344.37	0.0378779
AT4G21910	protein_coding	AT4G21910	MATE efflux family protein	3.79965	7.79135	1.51043	19.2492	0.747848	0.334305	2.4397	0.00016956	-0.599518	0.813542	1.09233	0.155194	0.0349	52.7889	0.000661124	46.6412	41.1672	0.882636	NA	226.373	186.521	-0.279363
AT1G13440	protein_coding	GAPC2	glyceraldehyde-3-phosphate dehydrogenase C2	63.9078	75.7443	63.7389	171.206	0.222602	0.690529	1.31719	0.000925801	-0.00257051	1	1.09201	0.025075	0.7168	596.8	0.00120107	152.598	181.569	1.18985	-6.81	8277.9	6880.27	-0.266799
AT3G05640	protein_coding	AT3G05640	Protein phosphatase 2C family protein	4.54102	13.328	1.39901	30.4447	1.25642	0.0358873	3.11635	7.35665e-08	-0.769888	0.704331	1.09005	0.0716596	0.027	5.9588	0.00453111	59.4987	44.4231	0.746623	1	67.7691	82.7599	0.288304
AT3G28690	protein_coding	AT3G28690	Protein kinase superfamily protein	4.53793	7.936	3.0492	19.061	0.596788	0.436546	2.00491	0.00120171	-0.32055	0.913993	1.08757	0.133034	0.0285	12.0497	0.0023652	80.2542	74.2786	0.925541	-1.16	339.899	305.551	-0.153691
AT1G43170	protein_coding	RP1	ribosomal protein 1	30.6596	45.621	35.507	103.391	0.509713	0.336495	1.41102	0.00110926	0.183533	0.938499	1.08484	0.0402983	0.6693	334.66	0.00199994	176.055	155.472	0.883086	-3.41	8095.79	5961.91	-0.441398
AT2G16940	protein_coding	AT2G16940	Splicing factor, CC1-like protein	15.9338	13.5233	3.96427	31.1808	-0.202599	0.78295	2.34268	1.89519e-05	-1.46067	0.181949	1.08461	0.0784573	0.0412	43.1677	0.000954417	94.6526	68.748	0.726319	-1.58	561.854	534.544	-0.0718874
AT1G13380	protein_coding	AT1G13380	sodium/hydrogen exchanger (DUF1218)	5.30404	4.07486	1.53877	10.3957	-0.277128	0.766224	1.79072	0.00790339	-0.983708	0.606165	1.08414	0.179468	0	25.1174	0	53.646	40.9975	0.764223	1.04	581.226	719.015	0.306924
AT3G15095	protein_coding	HCF243	Serine/Threonine-kinase pakA-like protein	6.43466	7.93616	1.53877	18.8301	0.236693	0.783751	2.45381	8.7429e-05	-1.13457	0.480794	1.08255	0.130825	0.0509	63.4252	0.00080252	68.4041	60.4647	0.883933	-1.34	430.796	377.656	-0.189933
AT5G47910	protein_coding	RBOHD	respiratory burst oxidase homologue D	3.79037	7.79533	1.28758	18.7639	0.761744	0.30798	2.48174	9.39534e-05	-0.639499	0.795056	1.0805	0.14114	0	46.9724	0	40.2684	90.6053	2.25003	1.01	452.506	292.925	-0.627404
AT4G18280	protein_coding	AT4G18280	glycine-rich cell wall protein-like protein	2.2767	7.61482	0.568958	17.7729	1.24301	0.0765643	2.93359	4.45433e-06	-0.6104	0.814616	1.08018	0.12948	0	17.6425	0	50.3663	52.1916	1.03624	1.51	210.563	360.918	0.777419
AT1G53380	protein_coding	AT1G53380	hypothetical protein (DUF641)	2.65048	4.85755	1.56711	11.9961	0.580833	0.494309	1.99549	0.00280198	-0.334689	0.918024	1.07997	0.171929	0	10.6485	0	23.5789	17.185	0.728832	1.87	264.152	253.824	-0.0575358
AT3G51670	protein_coding	AT3G51670	SEC14 cytosolic factor family protein / phosphoglyceride transfer family protein	4.92408	5.37353	1.9963	12.848	0.0905677	0.9265	1.91689	0.00242693	-0.746879	0.728861	1.07944	0.135416	0	19.7163	0	58.1727	41.8033	0.718608	1.1	1462.5	1193.31	-0.293475
AT5G43850	protein_coding	ARD4	RmlC-like cupins superfamily protein	4.54411	9.71511	3.68474	22.5812	0.84191	0.21413	2.02254	0.000516833	-0.104669	0.979447	1.07596	0.1069	0.2395	126.469	0.00189375	72.8711	133.835	1.8366	-1.98	2117.36	2555.04	0.27108
AT4G02530	protein_coding	AT4G02530	chloroplast thylakoid lumen protein	7.56218	9.71544	6.57437	23.2507	0.274203	0.742558	1.52201	0.0103943	-0.172142	0.960158	1.07567	0.130589	0.0809	113.372	0.000713582	27.0537	31.5401	1.16583	-1.29	3500.26	2979.22	-0.232527
AT5G66190	protein_coding	FNR1	ferredoxin-NADP[ ]-oxidoreductase 1	18.8993	29.8398	15.9019	66.9398	0.579397	0.284042	1.8646	3.75032e-05	-0.210056	0.932641	1.07514	0.0456997	0.0932	565.165	0.000164907	53.4248	44.9777	0.841887	1.92	4340.76	4341.95	0.00039556
AT1G70410	protein_coding	BCA4	beta carbonic anhydrase 4	11.7232	16.9739	9.34404	37.9326	0.46516	0.424898	1.81236	0.000121392	-0.272363	0.904707	1.07484	0.0434098	0.104	77.4062	0.00134356	49.2365	93.5233	1.89947	3.18	3039.51	2777.25	-0.130182
AT4G16830	protein_coding	AT4G16830	Hyaluronan / mRNA binding family	5.30095	5.33783	2.4255	12.9133	0.00373282	0.99739	1.73658	0.00645897	-0.658352	0.777354	1.0745	0.149136	0.1031	145.401	0.000709075	67.5386	50.9388	0.754217	-2.53	1208.23	1122.3	-0.106436
AT1G25330	protein_coding	CES	basic helix-loop-helix (bHLH) DNA-binding superfamily protein	0.383059	4.18264	0	11.062	1.41587	0.0756949	2.5802	0.000241879	-0.0930771	0.985283	1.07126	0.236892	0	0.1066	0	37.036	40.4523	1.09224	NA	16.7602	15.993	-0.067604
AT1G15400	protein_coding	AT1G15400	hypothetical protein	0.379965	4.30554	0.568958	10.7416	1.51033	0.0510195	2.38784	0.000589078	0.19357	0.96406	1.07109	0.211262	0.0668	56.9353	0.00117326	64.5604	37.1138	0.57487	1.34	589.449	747.593	0.342886
AT2G36830	protein_coding	GAMMA-TIP	gamma tonoplast intrinsic protein	84.5961	135.068	59.1509	296.455	0.629371	0.123692	2.17055	6.92e-10	-0.471283	0.6825	1.06989	0.0152564	0.0885	450.329	0.000196523	151.203	83.7613	0.553966	-1.44	3481.14	7632.59	1.13261
AT5G64260	protein_coding	EXL2	EXORDIUM like 2	27.3389	25.3237	14.3763	59.5529	-0.0960845	0.906166	1.67023	0.00179068	-0.701234	0.667506	1.06508	0.104993	0.1351	45.6274	0.00296094	72.9121	98.858	1.35585	-1.6	386.001	659.83	0.77349
AT3G56705	small_nuclear_rna	U2.6	NA	8.76704	2.06392	43.0696	6.62883	-1.40241	0.0424865	-2.2333	0.000112789	1.89539	0.0487374	1.0645	0.194987	0.2553	0.0522	4.8908	NA	NA	NA	NA	NA	NA	NA
AT4G32551	protein_coding	LUG	transcriptional corepressor LEUNIG	6.06707	6.47807	2.39716	16.0248	0.0613563	0.953792	1.8724	0.00446866	-0.746989	0.735403	1.06406	0.182762	0.013	26.3285	0.000493762	36.3715	62.9672	1.73122	-1.72	636.818	699.159	0.134739
AT1G74060	protein_coding	AT1G74060	Ribosomal protein L6 family protein	14.0123	24.2345	21.4234	53.5839	0.686919	0.192485	1.23247	0.0053292	0.515031	0.746227	1.06059	0.0436531	0.2399	130.832	0.00183364	105.944	66.1028	0.623943	NA	3664.96	3352.65	-0.128493
AT3G62700	protein_coding	ABCC14	multidrug resistance-associated protein 10	8.70826	9.73354	5.32503	22.4344	0.12439	0.88471	1.71146	0.003082	-0.532877	0.810561	1.0542	0.11917	0.0146	57.5474	0.000253704	73.6242	74.5692	1.01283	-1.9	903.136	631.137	-0.51699
AT4G22160	protein_coding	AT4G22160	hypothetical protein	3.03044	8.14956	5.13053	19.0266	1.00701	0.152424	1.55574	0.00974031	0.504329	0.842374	1.05306	0.13846	0	17.013	0	37.9687	20.826	0.548505	NA	57.2405	53.1621	-0.106638
AT2G40070	protein_coding	AT2G40070	flocculation FLO11-like protein	8.73611	8.64711	3.90759	20.4738	-0.0120393	0.990308	1.80179	0.00325815	-0.761253	0.70105	1.05258	0.147313	0.0287	17.3214	0.00165691	74.2151	41.5275	0.559557	NA	185.666	144.936	-0.35729
AT4G36860	protein_coding	AT4G36860	LIM domain-containing protein	1.51367	5.10682	2.05105	12.3216	1.04864	0.178863	1.85255	0.00563704	0.24866	0.948959	1.05256	0.190219	0	9.6898	0	31.9905	27.9564	0.873898	-1.88	387.252	486.752	0.329916
AT1G70830	protein_coding	MLP28	MLP-like protein 28	6.44703	10.3578	4.64465	23.8654	0.527025	0.479211	1.88644	0.00144559	-0.309898	0.912458	1.04952	0.132519	0.0702	166.982	0.000420404	42.5215	31.5199	0.741271	-1.13	1166.47	1297.85	0.153984
AT5G10860	protein_coding	CBSX3	Cystathionine beta-synthase (CBS) family protein	8.74539	16.6731	7.15323	36.4676	0.794347	0.156594	2.04992	3.27175e-05	-0.206897	0.944601	1.04868	0.0577835	0.0686	212.498	0.000322827	59.734	44.7868	0.749769	1.22	1197.51	1687.44	0.494796
AT5G28030	protein_coding	DES1	L-cysteine desulfhydrase 1	1.5013	4.09297	0	10.3407	0.836919	0.325341	2.52676	0.000288097	-0.642177	0.807953	1.04766	0.232908	0	6.039	0	14.4782	13.8913	0.959461	-1.05	72.0287	56.1622	-0.358973
AT1G72150	protein_coding	PATL1	PATELLIN 1	30.2704	33.0803	14.8187	71.8353	0.113925	0.856127	2.0521	1.5899e-06	-0.8937	0.380648	1.04447	0.0354488	0.0437	226.894	0.000192601	48.7228	3318.76	68.1152	-1.45	2907.7	2073.79	-0.487603
AT1G26770	protein_coding	EXPA10	expansin A10	5.69329	10.055	3.68474	23.0269	0.640333	0.362502	2.01281	0.000587398	-0.33004	0.905347	1.04244	0.122619	0.0172	29.0663	0.000591751	66.1725	39.0439	0.590032	-1.92	473.872	261.311	-0.858728
AT5G42080	protein_coding	DL1	dynamin-like protein	26.0938	18.4708	13.8041	39.9823	-0.458499	0.365551	1.37226	0.00158345	-0.789796	0.468094	1.04096	0.0362133	0.0868	99.1965	0.000875031	69.8985	84.0995	1.20317	1.81	1095.17	1060.27	-0.0467234
AT4G03390	protein_coding	SRF3	STRUBBELIG-receptor family 3	9.49604	8.64777	3.8245	20.114	-0.108316	0.902636	1.80711	0.00258246	-0.874522	0.614543	1.04091	0.138609	0	12.6393	0	20.2368	30.1334	1.48904	2.35	403.055	377.686	-0.0937921
AT3G44100	protein_coding	AT3G44100	MD-2-related lipid recognition domain-containing protein	7.97618	5.90761	3.27399	13.8221	-0.349177	0.665779	1.61456	0.00889925	-0.92522	0.591828	1.03852	0.146839	0.0757	78.4621	0.000964797	107.258	55.1413	0.514099	1.04	871.71	792.33	-0.137747
AT4G21570	protein_coding	AT4G21570	organic solute transporter ostalpha protein (DUF300)	19.3566	27.9697	14.5128	59.1859	0.493847	0.246679	1.87988	3.36394e-07	-0.348288	0.823467	1.03775	0.00890572	0.3058	35.3885	0.00864123	NA	NA	NA	NA	NA	NA	NA
AT3G27990	antisense_long_noncoding_rna	AT3G27990	Unknown gene	0.763024	4.02039	1.42735	9.7915	1.21802	0.121914	1.84692	0.00722654	0.408205	0.897219	1.0371	0.213076	0.0307	8.8217	0.00348005	NA	NA	NA	NA	NA	NA	NA
AT5G04885	protein_coding	AT5G04885	Glycosyl hydrolase family protein	7.96999	10.4623	7.58243	22.8218	0.328761	0.621889	1.40667	0.00434417	-0.0426328	0.992808	1.03528	0.0604213	0.0391	16.7584	0.00233316	NA	NA	NA	NA	NA	NA	NA
AT1G05850	protein_coding	POM1	Chitinase family protein	107.091	117.328	69.7344	246.019	0.126196	0.750987	1.75569	1.38888e-10	-0.595017	0.352112	1.03448	0.00173268	1.253	549.387	0.00228073	85.6578	122.563	1.43084	-2.43	3809.25	3594.43	-0.0837476
AT1G72410	protein_coding	AT1G72410	COP1-interacting protein-like protein	7.17912	7.93566	2.39716	18.0951	0.111716	0.900435	2.103	0.000567736	-0.956917	0.577293	1.03437	0.138928	0.0167	8.7739	0.00190337	9.12097	8.45306	0.926771	NA	19.0119	22.4829	0.241925
AT2G22990	protein_coding	SNG1	sinapoylglucose 1	11.7604	30.1228	10.2875	68.7387	1.09762	0.0752056	2.26115	4.11913e-05	-0.13066	0.971325	1.03286	0.130668	0	61.6051	0	12.0706	12.9617	1.07382	1.07	3924.46	3983.85	0.0216679
AT2G05520	protein_coding	GRP-3	glycine-rich protein 3	15.1677	37.1937	14.0935	80.1097	1.15159	0.0119325	2.23324	1.56012e-07	-0.049101	0.988802	1.03255	0.0358603	0.5283	2262.85	0.000233467	22.6652	28.7319	1.26767	-1.42	2353.85	2767.07	0.233336
AT3G55440	protein_coding	TPI	triosephosphate isomerase	48.9629	65.8314	54.383	138.064	0.405103	0.275037	1.29327	1.9926e-05	0.142396	0.932124	1.03056	0.00450844	3.106	405.999	0.00765026	279.888	297.856	1.0642	-3.67	6468.61	5732.71	-0.17424
AT2G46820	protein_coding	PSI-P	photosystem I P subunit	21.5281	31.7636	21.6746	70.4864	0.479207	0.437578	1.51257	0.00206664	-0.00309781	1	1.03027	0.0871477	0.2505	713.64	0.000351017	57.4293	58.8945	1.02551	1.18	8734.72	9201.25	0.0750692
AT3G56450	protein_coding	ALPHA-SNAP1	alpha-soluble NSF attachment protein 1	1.88126	2.27732	0	6.35813	0.145971	0.895683	2.00596	0.00521376	-0.832549	0.716717	1.02744	0.273618	0.0205	5.2111	0.00393391	592.226	535.674	0.90451	NA	431.851	630.938	0.546965
AT1G69530	protein_coding	EXPA1	expansin A1	12.9064	23.2953	5.70938	50.4562	0.74403	0.169925	2.60346	1.37863e-07	-0.832536	0.554229	1.0269	0.0609216	0.0504	56.0342	0.000899451	35.6724	17.6963	0.496079	1.2	3635.87	1576.38	-1.20569
AT3G23490	protein_coding	CYN	cyanase	2.27979	8.96812	4.13237	20.4889	1.33518	0.0543657	1.84288	0.00284636	0.519176	0.842374	1.02688	0.161075	0.0483	81.9965	0.00058905	35.9308	26.5237	0.738188	-1.13	867.053	942.39	0.120203
AT3G01310	protein_coding	AT3G01310	Phosphoglycerate mutase-like family protein	13.2307	16.8691	10.7714	36.7182	0.298063	0.653846	1.56813	0.0013472	-0.243583	0.92133	1.02648	0.0713638	0.0466	44.3489	0.00105076	93.6427	89.9257	0.960307	-1.09	537.774	448.332	-0.262433
AT3G10850	protein_coding	GLY2	Metallo-hydrolase/oxidoreductase superfamily protein	11.7449	17.0642	5.92233	37.7874	0.454729	0.498546	2.23535	3.35088e-05	-0.7543	0.65984	1.02632	0.101041	0.2037	160.986	0.00126532	67.3284	41.4875	0.616197	-3.63	1037.41	1238.45	0.255551
AT5G19140	protein_coding	AILP1	aluminum induced protein with YGL and LRDR motifs	12.5017	17.1899	13.365	37.6037	0.385952	0.552754	1.33364	0.00698261	0.0783895	0.980946	1.02607	0.0800764	0.0724	465.021	0.000155692	60.3768	43.2666	0.71661	1.21	4132.49	4334.86	0.0689732
AT1G27435	protein_coding	AT1G27435	hypothetical protein	7.93595	8.85985	4.47654	19.6067	0.131232	0.871187	1.73814	0.00167024	-0.582089	0.779098	1.02482	0.0978424	0.2371	22.5194	0.0105287	148.503	132.932	0.895141	-1.37	623.896	619.284	-0.0107045
AT5G64330	protein_coding	NPH3	Phototropic-responsive NPH3 family protein	6.44085	7.68722	2.25739	17.2528	0.200547	0.812675	2.08507	0.000593073	-0.860892	0.641291	1.02363	0.137153	0.0262	30.3073	0.000864478	19.485	25.3855	1.30282	1.89	447.759	722.593	0.690461
AT1G22700	protein_coding	AT1G22700	Tetratricopeptide repeat (TPR)-like superfamily protein	3.39184	4.57324	1.53877	11.2318	0.282928	0.768978	1.84435	0.00712523	-0.538299	0.84566	1.02313	0.222771	0	58.7479	0	46.4302	30.5226	0.657386	1.17	710.688	812.388	0.192951
AT1G49410	protein_coding	TOM6	translocase of the outer mitochondrial membrane 6	4.53483	11.6526	8.00172	25.6038	1.05975	0.087356	1.49827	0.00515686	0.583118	0.781341	1.02164	0.101041	0.5615	59.7647	0.00939518	24.9774	26.0845	1.04433	-2.74	434.749	299.515	-0.537551
AT2G45580	protein_coding	CYP76C3	cytochrome P450, family 76, subfamily C, polypeptide 3	8.3252	7.75946	0.429194	18.3974	-0.0783968	0.939258	2.69789	3.96085e-05	-1.75545	0.175295	1.02084	0.192765	0	0	0	89.7314	48.5833	0.54143	-1.43	82.6543	114.586	0.471274
AT1G62380	protein_coding	ACO2	ACC oxidase 2	73.1446	83.53	39.3447	178.744	0.175041	0.759595	1.98345	5.25502e-07	-0.789095	0.406327	1.01931	0.0376705	0.0889	146.14	0.000608319	133.072	71.4235	0.53673	-1.92	5676.72	4063.6	-0.482298
AT5G23570	protein_coding	SGS3	XS domain-containing protein / XS zinc finger domain-containing protein-like protein	3.38875	5.48181	1.42735	13.1373	0.460375	0.606445	2.01983	0.00280276	-0.541845	0.84272	1.01761	0.215836	0.0109	11.1264	0.000979652	22.1041	22.3726	1.01215	-1.04	62.6611	53.7219	-0.222061
AT1G77350	protein_coding	AT1G77350	keratinocyte-associated-like protein	3.78109	7.40175	4.72773	16.4167	0.718058	0.313141	1.51716	0.00971498	0.218325	0.950515	1.01743	0.133073	0.1678	18.6029	0.0090201	109.614	116.963	1.06705	1.08	635.799	648.004	0.0274311
AT1G03475	protein_coding	LIN2	Coproporphyrinogen III oxidase	7.94524	11.5304	6.6957	25.3702	0.430259	0.550174	1.62501	0.00346688	-0.179079	0.955411	1.01567	0.11881	0.0324	135.421	0.000239254	33.3706	28.2797	0.847442	1.32	799.637	870.556	0.122593
AT2G25450	protein_coding	AT2G25450	2-oxoglutarate (2OG) and Fe(II)-dependent oxygenase superfamily protein	9.45891	8.16799	3.85284	19.7774	-0.160247	0.868252	1.67111	0.0103454	-0.816336	0.686542	1.01502	0.206284	0.0456	126.684	0.00035995	81.939	54.9228	0.670289	-1.09	2530.58	1312.41	-0.947256
AT5G15780	protein_coding	AT5G15780	Pollen Ole e 1 allergen and extensin family protein	21.2286	34.948	20.2307	75.0301	0.639191	0.213974	1.71929	8.32904e-05	-0.0652019	0.983109	1.0149	0.0534042	0	122.966	0	99.1024	74.5821	0.752577	NA	504.15	536.299	0.089186
AT5G56520	protein_coding	AT5G56520	hypothetical protein	2.25504	3.55805	0.998152	8.767	0.398319	0.679306	1.84523	0.00847838	-0.435898	0.889867	1.01101	0.243649	0.0197	4.6541	0.00423283	117.819	92.7728	0.78742	-1.27	192.81	199.469	0.0489842
AT3G26085	protein_coding	AT3G26085	CAAX amino terminal protease family protein	5.30404	5.3737	0.998152	12.6515	0.0134634	0.990281	2.1657	0.00129476	-1.14166	0.50853	1.01058	0.214094	0.035	17.826	0.00196342	46.9927	30.2262	0.643211	3.39	955.603	1033.76	0.113414
AT4G10770	protein_coding	OPT7	oligopeptide transporter 7	4.52864	4.39538	1.10958	10.3603	-0.0394642	0.971257	1.99241	0.00323273	-1.02188	0.587916	1.01	0.214065	0.0089	38.4298	0.000231591	75.0563	63.7261	0.849044	-1.03	648.495	516.314	-0.328846
AT3G16770	protein_coding	EBP	ethylene-responsive element binding protein	6.0516	12.6859	10.3139	27.14	0.880876	0.12	1.27862	0.00735638	0.610755	0.723717	1.0085	0.0634991	0.0834	169.576	0.000491814	36.7628	48.6368	1.32299	1.17	1782.37	1959.06	0.136361
AT5G20320	protein_coding	DCL4	dicer-like 4	3.42587	3.29118	0.568958	8.077	-0.0339999	0.975697	2.01744	0.00351202	-1.04386	0.587876	1.00759	0.229859	0	6.1635	0	121.014	66.1189	0.546373	1.58	224.397	212.297	-0.079969
AT1G74470	protein_coding	AT1G74470	Pyridine nucleotide-disulfide oxidoreductase family protein	26.8445	41.6913	27.5785	89.7146	0.556141	0.317439	1.5337	0.000841617	0.0276401	0.995032	1.0052	0.074902	0.0853	723.173	0.000117952	40.2107	53.8632	1.33952	2.13	9699.6	8910.71	-0.122386
AT1G29880	protein_coding	AT1G29880	glycyl-tRNA synthetase / glycine-tRNA ligase	6.44085	7.32934	4.07569	16.3237	0.147063	0.867237	1.60067	0.00712523	-0.448514	0.861572	1.00509	0.143753	0.049	53.5056	0.000915792	130.903	70.1469	0.53587	-2.66	997.41	978.395	-0.0277694
AT2G41800	protein_coding	AT2G41800	imidazolonepropionase (Protein of unknown function, DUF642)	4.53173	5.58677	1.85654	13.0144	0.219052	0.812745	1.88287	0.00387139	-0.658743	0.784356	1.00508	0.192382	0	0.7986	0	128.743	58.0785	0.451121	NA	73.1848	112.666	0.622441
AT3G44670	protein_coding	AT3G44670	Disease resistance protein (TIR-NBS-LRR class) family	9.06038	9.50237	2.36882	21.0656	0.0524436	0.95569	2.24759	0.000205335	-1.19083	0.410965	1.00432	0.14967	0	13.5818	0	38.7078	46.28	1.19562	NA	165.247	122.768	-0.428693
AT3G23790	protein_coding	AAE16	AMP-dependent synthetase and ligase family protein	1.52296	4.07503	0	9.92061	0.829058	0.332023	2.48002	0.000388804	-0.646831	0.806505	1.00413	0.257235	0	15.0603	0	107.05	78.4411	0.73275	1.01	183.066	177.983	-0.0406277
AT3G49140	protein_coding	AT3G49140	Pentatricopeptide repeat (PPR) superfamily protein	7.94524	9.57478	4.28204	21.5725	0.203566	0.812745	1.7723	0.00338989	-0.565638	0.804804	1.00309	0.162828	0.0373	29.7681	0.00125302	30.0787	21.6064	0.718329	-1.26	667.651	594.586	-0.167209
AT1G54440	protein_coding	AT1G54440	Polynucleotidyl transferase, ribonuclease H fold protein with HRDC domain-containing protein	1.87507	4.07437	0.858387	9.86226	0.665777	0.447888	1.97892	0.00458701	-0.310442	0.932641	1.0027	0.246604	0.0308	9.9165	0.00310593	47.0541	50.9897	1.08364	-2.12	130.243	100.041	-0.380622
AT4G00050	protein_coding	UNE10	basic helix-loop-helix (bHLH) DNA-binding superfamily protein	1.89983	5.90795	2.56526	13.6901	1.01485	0.191581	1.76201	0.00832451	0.254881	0.947642	1.00203	0.217325	0.0157	45.801	0.000342787	50.7748	37.8893	0.746223	3.21	871.172	375.188	-1.21534
AT1G02205	protein_coding	CER1	Fatty acid hydroxylase superfamily	91.2004	116.139	49.4159	247.113	0.316318	0.568255	2.10115	3.39405e-07	-0.783444	0.442084	1.00139	0.056099	0.1194	70.9624	0.00168258	98.2214	37.9922	0.386801	NA	497.402	340.593	-0.54636
AT4G23690	protein_coding	DIR6	Disease resistance-responsive (dirigent-like protein) family protein	27.6168	33.9042	14.2999	74.3302	0.252183	0.719162	1.99995	7.10582e-05	-0.746794	0.608635	1.00097	0.105525	0	2.0541	0	30.1897	20.2764	0.671633	1.68	126.071	84.2194	-0.582014
AT5G06720	protein_coding	PA2	peroxidase 2	20.0886	13.1662	5.18527	28.0653	-0.547264	0.28706	2.0557	2.86014e-05	-1.60204	0.0606163	1.00092	0.0538791	0.018	1.1569	0.0155588	30.7356	23.0298	0.749288	-1.1	38.1807	35.7894	-0.093312
AT4G35300	protein_coding	TMT2	tonoplast monosaccharide transporter2	10.5988	14.7861	8.75858	31.3331	0.40984	0.514048	1.59234	0.00118745	-0.183497	0.950203	0.998999	0.074902	0.0633	43.8131	0.00144477	55.4018	32.4428	0.585592	1.63	294.649	259.65	-0.182427
AT1G05450	protein_coding	AT1G05450	Bifunctional inhibitor/lipid-transfer protein/seed storage 2S albumin superfamily protein	5.69329	19.5964	4.14227	44.0684	1.35615	0.0365848	2.55304	1.83646e-05	-0.201319	0.953889	0.995568	0.168939	0	0.0808	0	31.5786	28.9609	0.917107	NA	32.6683	38.7748	0.247229
AT5G06980	protein_coding	AT5G06980	hypothetical protein	3.80584	5.14253	2.10773	11.6227	0.30904	0.730947	1.77699	0.00631053	-0.474872	0.869371	0.993076	0.194306	0.124	23.422	0.00529417	47.4705	30.2719	0.637699	1.81	1765.07	1103.68	-0.677396
AT4G32717	protein_coding	SCRL24	SCR-like 24	3.78109	10.7806	5.35337	23.7303	1.13985	0.0811486	1.80371	0.0017682	0.328896	0.907007	0.992758	0.140115	2.7784	0	1462.32	NA	NA	NA	NA	NA	NA	NA
AT3G27906	protein_coding	AT3G27906	hypothetical protein	3.79965	4.57274	1.70688	10.9726	0.180542	0.858846	1.78588	0.00921687	-0.614774	0.811347	0.990569	0.239326	0.0507	11.0853	0.00457362	NA	NA	NA	NA	NA	NA	NA
AT2G47320	protein_coding	AT2G47320	Cyclophilin-like peptidyl-prolyl cis-trans isomerase family protein	21.6302	20.2828	19.1074	42.2534	-0.084008	0.892479	1.09399	0.00781487	-0.187869	0.931749	0.990124	0.037088	1.0277	54.5294	0.0188467	129.396	213.415	1.64931	1.7	1458.62	1356.51	-0.104697
AT5G07560	protein_coding	GRP20	glycine-rich protein 20	4.17343	5.03458	1.10958	13.0195	0.1706	0.87347	1.96187	0.0058278	-0.801369	0.732924	0.989905	0.277355	0	0.2186	0	58.2957	34.0325	0.58379	NA	40.2635	49.0216	0.283944
AT3G53300	protein_coding	CYP71B31	cytochrome P450, family 71, subfamily B, polypeptide 31	1.52605	3.57649	0	8.39282	0.743199	0.389768	2.41938	0.000491707	-0.68817	0.791415	0.988011	0.252512	0	0.0078	0	89.544	14.9677	0.167155	NA	16.951	18.6611	0.138669
AT1G27450	protein_coding	APT1	adenine phosphoribosyl transferase 1	29.5104	34.8744	23.4395	72.2716	0.218355	0.697397	1.49183	0.000215999	-0.285492	0.879887	0.987981	0.0387391	0.7439	125.95	0.0059063	208.359	102.391	0.491415	-1.24	1360.37	1426.42	0.068402
AT5G17700	protein_coding	AT5G17700	MATE efflux family protein	12.131	15.7632	7.76043	33.1566	0.328708	0.607839	1.79069	0.000266719	-0.474999	0.805527	0.98698	0.0755151	0.0111	27.5252	0.000403267	115.907	67.125	0.579128	1.77	231.455	155.278	-0.575876
AT3G52920	protein_coding	AT3G52920	transcriptional activator (DUF662)	6.83319	5.62247	2.39716	12.7605	-0.218498	0.806734	1.68751	0.00850203	-0.920177	0.619594	0.985835	0.193177	0.1538	47.8228	0.00321604	21.2251	24.845	1.17055	-1.4	504.537	380.159	-0.408359
AT1G07320	protein_coding	RPL4	ribosomal protein L4	15.4981	18.0628	12.4519	39.27	0.1779	0.820113	1.42134	0.00850674	-0.257851	0.92192	0.985585	0.132767	0.0188	230.875	8.14292e-05	102.406	57.1596	0.558167	-1.47	4351.73	4907.02	0.17326
AT3G60880	protein_coding	DHDPS1	dihydrodipicolinate synthase 1	3.04282	5.89001	0.998152	13.469	0.659214	0.424038	2.2778	0.00067931	-0.633656	0.80453	0.984928	0.221669	0.0158	13.255	0.001192	97.9186	77.67	0.793211	-1.13	484.218	514.989	0.0888859
AT1G20030	protein_coding	AT1G20030	Pathogenesis-related thaumatin superfamily protein	1.89054	3.80733	0.568958	8.8246	0.638067	0.463669	2.1656	0.00168644	-0.543899	0.849376	0.98363	0.240301	0	5.2908	0	53.4484	78.6526	1.47156	1.06	95.5708	100.346	0.0703468
AT5G42030	protein_coding	ABIL4	ABL interactor-like protein 4	4.89623	8.1494	3.27399	19.0247	0.512973	0.547088	1.84205	0.00525203	-0.34549	0.909171	0.983584	0.227886	0.0438	49.6375	0.000882397	32.32	18.94	0.586015	1.05	566.255	644.334	0.186357
AT5G62200	protein_coding	AT5G62200	Embryo-specific protein 3, (ATS3)	7.21006	11.1373	6.61261	23.4338	0.52616	0.407074	1.58903	0.0020639	-0.0812525	0.981971	0.981618	0.0902041	1.0363	21.973	0.0471624	129.586	73.3146	0.565762	-3.27	242.679	408.118	0.749941
AT5G24620	protein_coding	AT5G24620	Pathogenesis-related thaumatin superfamily protein	20.861	19.4847	7.35764	41.8837	-0.0849617	0.91654	2.04501	0.000139427	-1.15056	0.326507	0.97941	0.12588	0.3353	62.5038	0.00536447	104.698	73.0074	0.697312	1.11	595.269	655.293	0.138599
AT1G58360	protein_coding	AAP1	amino acid permease 1	7.19149	13.1694	5.10218	27.7547	0.721068	0.239227	2.0401	0.000131635	-0.340685	0.892074	0.978344	0.101041	0.0135	41.4323	0.000325833	97.3462	85.7776	0.88116	-1.03	850.808	762.305	-0.158464
AT5G20280	protein_coding	SPS1F	sucrose phosphate synthase 1F	18.2105	20.1596	10.5301	42.0812	0.128867	0.852202	1.72304	0.000264284	-0.615992	0.690297	0.97818	0.0733312	0.046	97.6528	0.000471057	93.042	80.7593	0.867987	1.45	811.228	514.208	-0.657758
AT5G58090	protein_coding	AT5G58090	O-Glycosyl hydrolases family 17 protein	7.58693	5.46387	1.13792	12.5728	-0.359932	0.685805	2.09905	0.00176669	-1.48088	0.302737	0.978105	0.228641	0	26.6222	0	30.7677	27.8741	0.905952	-1.08	704.434	568.647	-0.30893
AT3G05220	protein_coding	AT3G05220	Heavy metal transport/detoxification superfamily protein	16.2704	16.1767	8.84167	34.0535	-0.0120827	0.988271	1.65965	0.000875214	-0.694157	0.649172	0.977575	0.0907385	0.0895	129.866	0.000689171	139.801	553.787	3.96125	1.46	884.143	474.049	-0.899243
AT4G34670	protein_coding	AT4G34670	Ribosomal protein S3Ae	32.1516	49.2365	32.2165	104.347	0.535675	0.350698	1.50599	0.00136852	0.00714637	0.999707	0.977462	0.0950683	0.4164	175.238	0.0023762	122.02	189.075	1.54954	-3.75	3732.44	3198.58	-0.222687
AT4G25640	protein_coding	DTX35	detoxifying efflux carrier 35	11.3773	11.5304	5.32503	24.7299	0.0136611	0.988016	1.82986	0.00109139	-0.839322	0.604845	0.976874	0.132	0.0785	109.195	0.000718894	47.0484	33.1758	0.705141	-1.26	823.666	451.838	-0.866255
AT2G32580	protein_coding	AT2G32580	transmembrane protein, putative (DUF1068)	8.71754	7.11744	3.28389	15.6241	-0.236707	0.771518	1.66586	0.00575005	-0.92829	0.577293	0.974279	0.162969	0.0212	49.1255	0.000431548	46.1013	23.665	0.513327	-1.28	630.14	577.891	-0.124876
AT5G19640	protein_coding	AT5G19640	Major facilitator superfamily protein	1.90911	3.54062	0.540618	8.80163	0.513992	0.588823	2.00476	0.00493452	-0.51657	0.864456	0.974201	0.28524	0.3715	0	195.526	13.3993	15.2687	1.13951	1.29	16.011	16.9189	0.0795692
AT5G53140	protein_coding	AT5G53140	Protein phosphatase 2C family protein	30.2889	31.1202	24.0533	62.9219	0.0339211	0.954431	1.31584	0.000293918	-0.309279	0.838561	0.972637	0.0197464	0.7731	118.527	0.00652256	41.6142	31.7434	0.762802	-2.11	377.736	310.607	-0.282285
AT1G74270	protein_coding	AT1G74270	Ribosomal protein L35Ae family protein	10.6019	15.0885	11.7695	31.118	0.433597	0.473695	1.27893	0.00678358	0.126267	0.966672	0.971597	0.074902	0.4582	88.7766	0.00516127	171.2	135.005	0.788581	-1.07	1134.2	1080.53	-0.0699307
AT3G20820	protein_coding	AT3G20820	Leucine-rich repeat (LRR) family protein	12.1465	13.2019	9.23262	27.5008	0.10469	0.884368	1.40239	0.00376511	-0.327825	0.885586	0.969878	0.0775717	0	83.6778	0	87.0355	29.4498	0.338366	1.12	2093.04	1440.17	-0.539366
AT2G40890	protein_coding	CYP98A3	cytochrome P450, family 98, subfamily A, polypeptide 3	9.45891	10.1783	4.53323	21.8159	0.0856133	0.921999	1.80728	0.00169876	-0.752665	0.6825	0.968998	0.146222	0.0249	28.2633	0.000881001	84.3543	76.1564	0.902815	2.5	1248.98	1006.99	-0.310702
AT1G60990	protein_coding	AT1G60990	Glycine cleavage T-protein family	3.4135	5.31906	1.08124	11.9536	0.455839	0.603491	2.16596	0.00121363	-0.742533	0.754753	0.96759	0.226306	0.0543	20.97	0.00258941	46.9497	53.392	1.13722	1.03	328.557	327.849	-0.00311418
AT5G35735	protein_coding	AT5G35735	Auxin-responsive family protein	6.07635	9.68056	4.93408	21.2036	0.524312	0.478448	1.66385	0.00464057	-0.17227	0.960994	0.967272	0.161681	0.0326	117.64	0.000277117	24.7673	194.552	7.85517	-1.06	231.221	132.538	-0.802871
AT1G25098	antisense_long_noncoding_rna	AT1G25098	Natural antisense transcript overlaps with AT1G25097	25.8067	49.4107	12.4618	103.78	0.820328	0.131481	2.61787	6.08477e-08	-0.831538	0.525318	0.966004	0.102076	0	0	0	NA	NA	NA	NA	NA	NA	NA
AT5G06530	protein_coding	ABCG22	ABC-2 type transporter family protein	1.13371	4.82185	1.10958	10.7354	1.21018	0.116973	2.13571	0.00166954	0.0373965	0.995291	0.962922	0.23823	0.0163	61.4304	0.000265341	66.8545	42.235	0.631745	-1.3	1216.85	299.967	-2.02028
AT2G24615	protein_coding	AT2G24615	Defensin-like (DEFL) family protein	1.12752	4.59035	0.429194	10.3744	1.14111	0.152475	2.32307	0.000796879	-0.220509	0.955411	0.961448	0.261331	1.287	0	677.368	NA	NA	NA	NA	NA	NA	NA
AT5G26660	protein_coding	MYB86	myb domain protein 86	5.70257	5.64091	1.53877	12.6587	-0.0119282	0.991247	1.96952	0.00306845	-1.02012	0.577293	0.961327	0.230288	0	2.5064	0	86.928	53.8437	0.619406	NA	52.2155	51.9848	-0.00638644
AT1G66540	protein_coding	AT1G66540	Cytochrome P450 superfamily protein	1.51367	3.07861	0	7.48598	0.576569	0.536547	2.2239	0.00168318	-0.686361	0.79149	0.960968	0.290995	0	3.9396	0	40.135	28.2334	0.70346	1.53	269.723	177.573	-0.603068
AT5G56850	protein_coding	AT5G56850	hypothetical protein	7.1884	18.1671	3.67484	38.081	1.09442	0.0712971	2.6696	2.11912e-06	-0.615807	0.773065	0.959369	0.137474	0.0131	19.7464	0.000663412	35.1009	41.7441	1.18926	2.3	528.167	593.865	0.169141
AT1G66330	protein_coding	AT1G66330	senescence-associated family protein	7.96999	10.729	3.6564	22.5031	0.353213	0.634074	2.0083	0.000421731	-0.696924	0.718658	0.958159	0.138437	0.1295	43.9983	0.0029433	48.2492	33.2682	0.689508	2.33	1627.43	1276.99	-0.349846
AT3G01530	protein_coding	MYB57	myb domain protein 57	3.42588	4.83962	0	11.222	0.353561	0.708414	2.54518	0.000204129	-1.236	0.473135	0.955615	0.25812	0.0156	0.0986	0.158215	79.661	38.7007	0.485818	NA	31.1988	31.6129	0.0190226
AT4G08540	protein_coding	AT4G08540	DNA-directed RNA polymerase II protein	7.94524	9.58939	6.64095	20.1404	0.226517	0.760462	1.37648	0.0093707	-0.197063	0.949347	0.952897	0.113406	0.0946	17.8405	0.00530254	NA	NA	NA	NA	NA	NA	NA
AT1G65900	protein_coding	AT1G65900	plant/protein	3.03663	4.1285	0.568958	9.84719	0.27713	0.7842	2.07014	0.00341649	-0.840237	0.713845	0.952776	0.288439	0	6.2639	0	25.8021	21.3491	0.827419	1.23	118.294	74.8945	-0.659442
AT1G19600	protein_coding	AT1G19600	pfkB-like carbohydrate kinase family protein	4.14558	14.6597	4.83916	30.382	1.42763	0.017123	2.22901	5.54788e-05	0.147817	0.968467	0.949202	0.131825	0.1954	20.2352	0.00965644	118.838	102.234	0.860279	-1.85	516.208	485.976	-0.0870682
AT1G05190	protein_coding	emb2394	Ribosomal protein L6 family	15.4827	19.0232	10.7997	40.2713	0.242064	0.75309	1.59777	0.00359322	-0.407529	0.860937	0.948176	0.155156	0.0251	241.246	0.000104043	34.4125	24.8638	0.722522	-1.04	3560.47	3410.64	-0.0620244
AT3G08740	protein_coding	AT3G08740	elongation factor P (EF-P) family protein	11.3649	14.4318	8.48759	30.3529	0.279354	0.712173	1.56543	0.00448985	-0.339689	0.891273	0.946387	0.150118	0.0489	97.5205	0.000501433	52.5667	44.0579	0.838133	2.27	3006.69	3114.75	0.050937
AT5G19940	protein_coding	AT5G19940	Plastid-lipid associated protein PAP / fibrillin family protein	8.2757	13.3824	7.75053	28.8444	0.531572	0.478786	1.54091	0.00954127	-0.0659121	0.988648	0.943428	0.194523	0	214.661	0	73.1508	42.2355	0.577376	1.1	3578.34	4078.43	0.188722
AT5G55855	protein_coding	AT5G55855	Ubiquitin-like superfamily protein	12.4924	28.7296	22.4763	58.5176	1.05108	0.0313056	1.27908	0.0032217	0.714576	0.57047	0.942574	0.0690797	4.8187	0	2536.16	NA	NA	NA	NA	NA	NA	NA
AT3G04670	protein_coding	WRKY39	WRKY DNA-binding protein 39	3.79965	5.94365	2.53692	12.9205	0.455157	0.593771	1.70406	0.00882236	-0.308378	0.92366	0.940525	0.227184	0.0116	9.4324	0.0012298	64.9384	46.5045	0.716133	-1.13	304.935	328.322	0.106609
AT5G43270	protein_coding	SPL2	squamosa promoter binding protein-like 2	9.48675	10.7653	4.89584	22.5076	0.14683	0.861667	1.80224	0.00188609	-0.716761	0.705142	0.938645	0.166349	0	15.6173	0	26.4548	21.4181	0.80961	1.11	393.947	231.992	-0.763929
AT3G56050	protein_coding	AT3G56050	Protein kinase family protein	7.20387	8.5928	4.2438	17.8243	0.212749	0.785006	1.71631	0.002394	-0.566344	0.794042	0.937221	0.139188	0.0111	69.8438	0.000158926	33.7326	29.0435	0.860991	-1.69	1096.01	786.267	-0.479175
AT5G14920	protein_coding	AT5G14920	Gibberellin-regulated family protein	38.6296	62.0521	14.373	123.441	0.631174	0.150375	2.78321	4.42707e-12	-1.21641	0.121498	0.935633	0.0426278	0	294.122	0	52.9775	35.1047	0.662634	1.27	692.826	652.471	-0.086579
AT1G49970	protein_coding	CLPR1	CLP protease proteolytic subunit 1	8.71136	11.7627	5.70744	25.2466	0.336057	0.681281	1.65678	0.00593207	-0.385292	0.886914	0.935434	0.201454	0.0419	168.993	0.000247939	40.8703	38.9175	0.952221	-1.29	1591.45	1538.88	-0.0484562
AT3G54910	protein_coding	AT3G54910	RNI-like superfamily protein	2.26742	5.07029	1.39901	11.2617	0.744982	0.368332	1.90773	0.00516559	-0.228002	0.953503	0.934746	0.262629	0	3.5793	0	NA	NA	NA	NA	NA	NA	NA
AT1G55340	protein_coding	AT1G55340	hypothetical protein (DUF1639)	10.9911	7.66929	3.67484	16.1867	-0.430219	0.555337	1.6656	0.00515975	-1.1613	0.404155	0.934514	0.174629	0.0204	14.2052	0.00143609	NA	NA	NA	NA	NA	NA	NA
AT2G35150	protein_coding	EXL7	EXORDIUM like 7	5.30095	15.0886	6.33308	30.6617	1.2151	0.0380032	1.91395	0.000305477	0.235047	0.939468	0.933897	0.12485	0.0805	1.3232	0.0608374	25.2139	24.0356	0.953269	NA	21.0578	24.0944	0.194344
AT3G20100	protein_coding	CYP705A19	cytochrome P450, family 705, subfamily A, polypeptide 19	8.73301	22.2252	3.50673	45.0579	1.1467	0.039734	2.91753	6.04662e-08	-0.837287	0.613872	0.933542	0.11785	0.0388	20.4144	0.00190062	24.7977	34.1596	1.37753	2.09	164.305	126.596	-0.376145
AT2G43680	protein_coding	IQD14	IQ-domain 14	23.8512	25.1978	12.891	50.1102	0.0678108	0.917678	1.74775	5.56548e-05	-0.748815	0.519226	0.931122	0.0616074	0.0272	126.415	0.000215165	77.2878	76.6719	0.992031	1.08	648.301	629.43	-0.0426192
AT4G16450	protein_coding	AT4G16450	NADH-ubiquinone oxidoreductase	33.273	58.427	29.5563	114	0.76575	0.0288147	1.8545	7.47668e-09	-0.158115	0.93018	0.930635	0.0117563	6.2992	127.502	0.0494049	273.181	233.274	0.853918	-2.26	2615.9	2329.33	-0.167391
AT5G03280	protein_coding	EIN2	NRAMP metal ion transporter family protein	8.33139	12.704	4.93408	26.0465	0.505704	0.453656	1.94848	0.000416077	-0.512226	0.814872	0.930549	0.141092	0.039	38.7077	0.00100755	89.0702	81.5823	0.915933	1.06	449.578	368.281	-0.287768
AT5G58980	protein_coding	AT5G58980	Neutral/alkaline non-lysosomal ceramidase	5.29167	4.34141	0.998152	9.7463	-0.204779	0.835205	1.89315	0.00584657	-1.16746	0.496595	0.930469	0.2696	0	7.1707	0	42.0523	27.536	0.654803	1.11	141.883	172.979	0.285896
AT1G28290	protein_coding	AGP31	arabinogalactan protein 31	83.0299	166.047	49.9769	355.372	0.825602	0.195173	2.33609	1.45597e-05	-0.580611	0.760883	0.929879	0.191289	0.0326	106.471	0.000306186	25.6147	21.1002	0.823754	-1.01	805.582	845.153	0.0691805
AT1G09417	long_noncoding_rna	NA	NA	16.2704	5.3918	31.8223	11.9068	-1.34342	0.0124646	-1.26437	0.00719699	0.850597	0.448641	0.92965	0.151814	NA	NA	NA	NA	NA	NA	NA	NA	NA	NA
AT1G76180	protein_coding	ERD14	Dehydrin family protein	103.711	88.5984	83.1832	174.251	-0.215914	0.635744	1.00527	0.00276619	-0.292501	0.818178	0.928684	0.0230929	0.5527	440.744	0.00125402	69.1171	148.528	2.14893	-4.06	1103.14	1019.57	-0.113658
AT1G62710	protein_coding	BETA-VPE	beta vacuolar processing enzyme	4.5534	4.87582	1.67853	10.8177	0.0688862	0.948112	1.81387	0.00646971	-0.817634	0.704176	0.927346	0.245198	0.0137	14.9475	0.000916541	30.4363	22.3785	0.735258	1.54	83.7123	82.4062	-0.0226875
AT3G19650	protein_coding	AT3G19650	cyclin-like protein	3.02425	6.90387	0	14.3837	0.88114	0.238241	2.93029	7.6627e-06	-1.12248	0.531525	0.926669	0.219654	0.0455	17.9355	0.00253687	29.8607	34.5828	1.15814	-1.44	143.688	148.294	0.0455206
AT2G31840	protein_coding	MRL7-L	Thioredoxin superfamily protein	0.747555	5.28369	1.70688	11.9385	1.39454	0.0735674	1.89997	0.00653306	0.420754	0.89296	0.926175	0.290616	0.0198	32.9647	0.000600643	50.1314	49.9933	0.997245	-1.64	330.559	415.946	0.331489
AT2G16600	protein_coding	ROC3	rotamase CYP 3	45.469	83.3882	36.8144	162.002	0.832725	0.0105766	2.02722	2.74024e-11	-0.26845	0.839909	0.926049	0.00919801	3.144	585.545	0.00536936	76.5871	144.365	1.88498	-2.45	2624.32	2205.41	-0.250895
AT1G72480	protein_coding	AT1G72480	Lung seven transmembrane receptor family protein	4.17343	4.02073	0.969811	9.09885	-0.0310849	0.977279	1.85423	0.00704603	-0.962938	0.631359	0.922374	0.272923	0.026	20.3924	0.00127498	87.3324	42.6432	0.488286	1.02	316.52	275.97	-0.197786
AT5G14370	protein_coding	AT5G14370	CCT motif family protein	3.77181	4.82168	1.56711	10.5257	0.24807	0.793992	1.81895	0.00684179	-0.648503	0.795652	0.922374	0.256625	0.0175	36.6185	0.000477901	95.6607	76.1804	0.79636	-1.11	258.574	231.324	-0.160663
AT5G58787	protein_coding	AT5G58787	RING/U-box superfamily protein	0.373777	5.07079	1.53877	11.0513	1.63309	0.0310097	1.93159	0.00516559	0.6229	0.817196	0.921401	0.279709	0.0363	14.016	0.0025899	41.0999	58.2405	1.41705	-1.18	166.793	1642.31	3.29959
AT1G04400	protein_coding	CRY2	cryptochrome 2	11.3742	13.7001	6.95679	27.9571	0.225823	0.764786	1.66996	0.00209323	-0.523154	0.798669	0.920978	0.147313	0.0959	55.9467	0.00171413	88.517	72.3716	0.817601	-1.11	830.177	1139.76	0.457236
AT2G33370	protein_coding	AT2G33370	Ribosomal protein L14p/L23e family protein	6.44703	14.999	11.397	30.107	0.999296	0.0818801	1.27323	0.010493	0.646397	0.705333	0.920329	0.113966	0.1765	89.231	0.00197801	52.765	73.0201	1.38387	-5.23	3060.57	2906.22	-0.0746575
AT1G69870	protein_coding	NRT1.7	nitrate transporter 1.7	13.9783	27.1905	8.60038	54.4303	0.836922	0.114988	2.22816	3.45281e-06	-0.472406	0.803393	0.918828	0.0991983	0.0541	67.5722	0.000800625	45.1603	39.3479	0.871293	-1.17	169.397	97.8178	-0.79224
AT2G47610	protein_coding	AT2G47610	Ribosomal protein L7Ae/L30e/S12e/Gadd45 family protein	34.0422	44.3387	36.3635	86.7208	0.349872	0.463238	1.1852	0.00150008	0.0826531	0.973231	0.917982	0.0399852	0.4311	115.932	0.00371856	107.67	188.493	1.75066	-1.33	3874.98	3454.68	-0.165637
AT1G26820	protein_coding	RNS3	ribonuclease 3	3.78418	8.41594	0.429194	17.8467	0.867155	0.238249	2.81117	1.41028e-05	-1.02733	0.583814	0.916685	0.223791	0.0224	3.8618	0.0058004	60.4508	41.3109	0.68338	1.34	140.584	126.613	-0.151001
AT5G24490	protein_coding	AT5G24490	30S ribosomal protein	6.03922	6.69097	1.39901	14.1961	0.108894	0.911184	2.1171	0.00118758	-1.09154	0.522833	0.916673	0.23935	0.0903	130.673	0.000691041	41.9672	35.835	0.853881	-1.06	3561.26	4838.55	0.442188
AT1G23040	protein_coding	AT1G23040	hydroxyproline-rich glycoprotein family protein	1.52914	5.3737	0.998152	11.4228	1.15891	0.124313	2.21661	0.000873993	-0.141251	0.974395	0.916452	0.241893	0	26.6761	0	84.874	46.9148	0.552758	-2.09	267.857	290.306	0.116109
AT3G23460	protein_coding	AT3G23460	S-adenosyl-L-methionine-dependent methyltransferases superfamily protein	0.763024	3.55888	0	8.03896	1.10956	0.179374	2.34958	0.000854294	-0.324079	0.924938	0.915943	0.312896	0	0	0	8.58124	8.8214	1.02799	NA	11.6066	11.9962	0.047635
AT1G05860	protein_coding	AT1G05860	INO80 complex subunit D-like protein	2.64119	7.18868	3.32873	15.0606	0.992017	0.176451	1.72574	0.00656947	0.181221	0.963724	0.914945	0.227032	0.0598	7.3427	0.00814414	37.8962	84.6569	2.23392	-1.05	68.617	75.6364	0.140515
AT5G58710	protein_coding	ROC7	rotamase CYP 7	27.3173	56.9749	27.0293	110.223	0.98873	0.00742209	1.90251	3.15839e-08	0.000185213	1	0.913967	0.0218883	1.678	82.6325	0.0203068	41.0796	68.018	1.65576	-2.41	750.128	1001.45	0.416879
AT5G13450	protein_coding	ATP5	delta subunit of Mt ATP synthase	62.2772	49.8179	46.3879	96.6262	-0.302961	0.477683	1.01494	0.0028153	-0.405406	0.716554	0.912499	0.023545	3.3803	124.559	0.027138	262.811	295.121	1.12294	-5.07	2010.27	2201.58	0.131147
AT5G40290	protein_coding	AT5G40290	HD domain-containing metal-dependent phosphohydrolase family protein	3.40731	6.08514	0.429194	12.7568	0.621879	0.437153	2.52009	0.000131205	-0.990108	0.611246	0.9081	0.237364	0.1044	0.0213	4.90141	15.8674	14.1614	0.892481	NA	16.5077	17.7238	0.102551
AT4G16380	protein_coding	AT4G16380	Heavy metal transport/detoxification superfamily protein	5.66235	8.2032	4.36512	16.8698	0.40812	0.603882	1.53107	0.0104733	-0.214861	0.950515	0.908093	0.196875	0.0211	96.4648	0.000218733	NA	NA	NA	NA	NA	NA	NA
AT5G62350	protein_coding	AT5G62350	Plant invertase/pectin methylesterase inhibitor superfamily protein	26.5512	24.5367	14.9156	48.1884	-0.104597	0.87054	1.51443	0.000520613	-0.712217	0.547424	0.906809	0.0741564	0.025	197.64	0.000126492	29.7766	164.984	5.54072	1.02	2390.7	2344.85	-0.0279359
AT2G29140	protein_coding	PUM3	pumilio 3	6.08254	14.165	3.53507	28.4554	0.981907	0.120957	2.35244	4.19828e-05	-0.468717	0.850658	0.901817	0.171217	0.0494	13.7976	0.00358033	29.8278	43.04	1.44295	NA	291.213	222.968	-0.385241
AT2G34470	protein_coding	UREG	urease accessory protein G	1.89054	6.65526	1.96796	13.6052	1.21406	0.0916551	2.01243	0.00168807	0.10251	0.981306	0.900883	0.227373	0.129	95.5846	0.00134959	59.6169	53.7747	0.902005	-1.12	474.782	600.101	0.337939
AT3G22000	protein_coding	AT3G22000	cysteine-rich repeat secretory protein, putative (DUF26)	7.55908	13.0063	6.61261	25.9031	0.643341	0.313085	1.67433	0.00186272	-0.130976	0.971199	0.900016	0.147313	0.3707	0	195.105	49.7323	28.9238	0.581588	NA	21.4708	23.9193	0.1558
AT3G63190	protein_coding	RRF	ribosome recycling factor, chloroplast precursor	7.54052	19.3943	14.2682	38.1564	1.13559	0.0352596	1.30885	0.00613386	0.725982	0.630673	0.899247	0.110621	0.2458	90.7363	0.00270895	27.5509	24.6164	0.893491	1.21	872.803	977.807	0.163894
AT1G53730	protein_coding	SRF6	STRUBBELIG-receptor family 6	4.92099	12.1336	3.10588	24.7485	1.00602	0.135671	2.27805	0.00016104	-0.374318	0.894211	0.897713	0.207047	0	17.1074	0	89.4195	61.8186	0.691333	-1.21	1058.05	2262.46	1.09649
AT5G67370	protein_coding	CGLD27	DUF1230 family protein (DUF1230)	1.89983	5.10682	1.42735	11.0955	0.878216	0.281333	1.87102	0.00660663	-0.0957089	0.984465	0.897092	0.29309	0	71.0908	0	20.4907	20.0784	0.979881	1.12	1959.69	1362.35	-0.524524
AT1G09660	protein_coding	AT1G09660	RNA-binding KH domain-containing protein	7.97308	16.4929	9.42052	33.1327	0.855779	0.166372	1.51428	0.00469216	0.238052	0.93648	0.896556	0.161613	0.599	25.0371	0.0239245	25.24	32.4868	1.28711	NA	169.501	196.335	0.212021
AT3G52500	protein_coding	AT3G52500	Eukaryotic aspartyl protease family protein	9.11607	14.1993	7.49934	28.6166	0.530788	0.425132	1.61711	0.00283167	-0.191975	0.951586	0.894348	0.160871	0.0621	68.5378	0.000906069	49.0769	43.8335	0.893159	1.66	868.285	469.905	-0.885799
AT2G32430	protein_coding	AT2G32430	Galactosyltransferase family protein	5.31023	8.93126	2.96612	18.5771	0.561312	0.477683	1.92516	0.00240681	-0.470223	0.865419	0.893629	0.243622	0	3.9457	0	20.1582	20.0426	0.994264	-1.02	59.617	69.7037	0.225511
AT2G23450	protein_coding	AT2G23450	Protein kinase superfamily protein	1.52295	4.89409	0	10.5205	1.03453	0.199046	2.57162	0.000190313	-0.644022	0.807048	0.893064	0.298566	0.0094	16.3401	0.000575272	70.9479	44.7505	0.630751	-1.72	317.535	176.765	-0.84508
AT5G07030	protein_coding	AT5G07030	Eukaryotic aspartyl protease family protein	32.9611	38.9506	18.2061	75.5156	0.218416	0.702287	1.87405	7.23487e-06	-0.762617	0.480794	0.893022	0.0711996	0	67.1555	0	35.6491	25.1511	0.705519	1.08	485.372	384.355	-0.336648
AT3G63490	protein_coding	EMB3126	Ribosomal protein L1p/L10e family	18.5193	23.3113	15.9685	46.0121	0.28424	0.669537	1.34393	0.00583593	-0.168638	0.951629	0.891053	0.129547	1.268	301.98	0.00419896	96.8541	51.2363	0.529004	-1.05	3221.43	2917.43	-0.143001
AT1G06640	protein_coding	AT1G06640	2-oxoglutarate (2OG) and Fe(II)-dependent oxygenase superfamily protein	6.45013	12.1696	4.21546	24.4705	0.734978	0.275065	2.03504	0.000469656	-0.409072	0.880271	0.890989	0.190052	0.0311	61.8489	0.000502838	31.2727	26.3417	0.842323	1.6	727.492	1011.79	0.4759
AT3G10810	protein_coding	AT3G10810	zinc finger (C3HC4-type RING finger) family protein	10.9819	11.6719	3.10588	22.9155	0.0808437	0.917172	2.26921	3.46145e-05	-1.30063	0.283154	0.887738	0.129714	0.1058	29.9852	0.00352841	60.1396	41.6305	0.69223	-1.19	243.963	234.339	-0.0580662
AT1G28520	protein_coding	VOZ1	vascular plant one zinc finger protein	7.99474	10.2133	3.39531	20.3113	0.298305	0.687627	1.99698	0.000421963	-0.812107	0.639782	0.88657	0.159154	0.0881	19.2903	0.00456706	74.0786	52.3878	0.707192	-1.31	121.89	95.6521	-0.349717
AT4G39200	protein_coding	AT4G39200	Ribosomal protein S25 family protein	39.7819	59.2847	39.1067	113.815	0.528806	0.246024	1.43529	0.000183035	-0.0210516	0.995291	0.88543	0.0595453	2.3408	352.105	0.00664801	231.439	225.538	0.974504	-2.07	3248.36	3390.44	0.0617613
AT5G52310	protein_coding	LTI78	low-temperature-responsive protein 78 (LTI78) / desiccation-responsive protein 29A (RD29A)	14.4294	32.7241	7.73209	63.7451	1.03422	0.0460353	2.5687	1.39148e-07	-0.650721	0.694613	0.883754	0.118432	0.0563	275.592	0.000204288	50.8438	64.2375	1.26343	-1.2	176.615	144.242	-0.292122
AT1G49330	protein_coding	AT1G49330	hydroxyproline-rich glycoprotein family protein	1.51986	4.02056	0.568958	8.72467	0.853793	0.304689	2.12466	0.00225318	-0.387566	0.902311	0.883297	0.304391	0.1177	0.0131	8.98473	NA	NA	NA	NA	NA	NA	NA
AT5G58330	protein_coding	AT5G58330	lactate/malate dehydrogenase family protein	7.95761	20.2504	11.5349	39.379	1.12487	0.0412298	1.58844	0.00134146	0.417661	0.844973	0.881231	0.131569	0.1357	170.711	0.000794912	110.398	75.179	0.680983	-1.48	3493.59	3242.46	-0.107621
AT4G14270	protein_coding	AT4G14270	polyadenylate-binding protein interacting protein	38.2898	64.5435	57.1342	121.524	0.717876	0.0243311	1.04638	0.000212959	0.552682	0.461652	0.881183	0.00837684	3.8768	95.4751	0.0406054	291.447	402.871	1.38231	9.78	95.288	3649.44	5.25923
AT1G18660	protein_coding	AT1G18660	zinc finger (C3HC4-type RING finger) family protein	7.96071	10.1412	3.93593	19.8209	0.297776	0.679288	1.87357	0.000670551	-0.695465	0.705986	0.880334	0.14615	0.0673	26.1338	0.00257521	58.7225	111.741	1.90287	1.17	738.026	560.905	-0.395917
AT4G39730	protein_coding	PLAT1	Lipase/lipooxygenase, PLAT/LH2 family protein	36.7855	61.5082	42.9227	115.764	0.69859	0.0519675	1.35431	2.16497e-05	0.223665	0.884955	0.879386	0.0198847	1.7145	191.727	0.00894241	228.916	324.592	1.41795	1.09	1608.29	1324.66	-0.2799
AT3G14415	protein_coding	GOX2	Aldolase-type TIM barrel family protein	19.3566	42.6525	31.8118	81.6348	1.01879	0.0248076	1.26033	0.00213551	0.637768	0.599774	0.879308	0.0770008	0.2547	420.555	0.000605628	119.631	71.5919	0.598439	NA	8994.37	8279.37	-0.119502
AT1G07230	protein_coding	NPC1	non-specific phospholipase C1	9.85434	14.1108	7.76043	27.4547	0.443175	0.467194	1.55345	0.00156236	-0.231561	0.930793	0.878714	0.111254	0.0455	22.5427	0.00201839	51.7389	61.9293	1.19696	1.86	221.933	258.526	0.220182
AT1G29470	protein_coding	AT1G29470	S-adenosyl-L-methionine-dependent methyltransferases superfamily protein	26.1836	29.7531	16.4808	57.3379	0.163851	0.795754	1.60738	0.000311706	-0.564961	0.70105	0.878567	0.0978828	0.0499	104.499	0.000477517	38.8512	60.3953	1.55453	-1.06	2277.18	2924.44	0.360913
AT4G15540	protein_coding	UMAMIT38	EamA-like transporter family	4.92408	5.90778	1.42735	12.7524	0.181469	0.857306	1.91217	0.00530195	-0.852456	0.694968	0.878249	0.305541	0	55.2794	0	NA	NA	NA	NA	NA	NA	NA
AT3G04340	protein_coding	emb2458	FtsH extracellular protease family	5.29785	8.48834	3.32873	16.936	0.526427	0.482963	1.86428	0.00210136	-0.459996	0.863048	0.877859	0.212616	0.0171	21.9976	0.000777358	95.1234	60.6193	0.63727	1.14	710.513	648.773	-0.131146
AT1G73980	protein_coding	AT1G73980	Phosphoribulokinase / Uridine kinase family	12.4986	10.5162	4.35522	21.1163	-0.208261	0.7954	1.80772	0.00208939	-1.14114	0.40731	0.874834	0.205993	0.0106	19.7561	0.000536543	73.3248	49.0856	0.669427	1.05	286.312	377.203	0.397751
AT5G55230	protein_coding	MAP65-1	microtubule-associated proteins 65-1	5.66854	6.17466	2.50858	12.5595	0.0873455	0.930384	1.67319	0.0091157	-0.711323	0.749524	0.874518	0.252426	0.0105	41.4009	0.000253618	21.9551	18.2901	0.833071	-1.06	540.434	436.573	-0.307897
AT5G09900	protein_coding	EMB2107	26S proteasome regulatory subunit, putative (RPN5)	8.31282	10.6039	5.50304	21.5186	0.27754	0.736518	1.55764	0.00922142	-0.405816	0.88036	0.874288	0.226744	0.0279	45.6211	0.000611559	81.8572	160.875	1.96532	-3.44	1023.74	908.579	-0.172167
AT3G60750	protein_coding	AT3G60750	Transketolase	63.1046	93.7626	65.5387	178.147	0.529199	0.2213	1.3497	0.000223498	0.0521425	0.983817	0.872647	0.055702	0.6606	836.601	0.000789624	82.2668	124.558	1.51408	-2.25	7132.37	5851.6	-0.285551
AT3G46970	protein_coding	PHS2	alpha-glucan phosphorylase 2	28.7567	28.1994	22.3095	53.6401	-0.0268301	0.96762	1.14434	0.00556718	-0.301765	0.868347	0.869402	0.075045	0.2045	251.738	0.000812354	89.2185	72.693	0.814776	-2.25	1056.27	556.142	-0.925448
AT2G23040	long_noncoding_rna	AT2G23040	hypothetical protein	4.5503	13.129	6.61261	25.3837	1.24132	0.0290735	1.69448	0.00091395	0.41527	0.86412	0.868433	0.12763	0.3397	3.3675	0.100876	12.5321	11.3032	0.901943	NA	13.7712	14.697	0.0938622
AT4G30190	protein_coding	HA2	H[ ]-ATPase 2	36.3158	38.5261	23.99	72.7949	0.0751932	0.897262	1.46278	0.000149147	-0.519215	0.671235	0.86837	0.0572544	0.0922	103.709	0.000889028	81.2501	98.7807	1.21576	-1.83	1603.16	1085.4	-0.562689
AT3G54010	protein_coding	PAS1	FKBP-type peptidyl-prolyl cis-trans isomerase family protein	4.14558	9.36138	4.01901	19.1904	0.833251	0.266132	1.69538	0.0079188	0.00370741	1	0.865838	0.269531	0.0514	25.7311	0.00199758	107.149	93.43	0.871967	-2.11	449.688	412.558	-0.12433
AT5G06390	protein_coding	FLA17	FASCICLIN-like arabinogalactan protein 17 precursor	7.20696	7.65119	4.10403	15.0764	0.0679675	0.941444	1.50906	0.0104014	-0.575979	0.795056	0.865114	0.204463	0	34.7271	0	NA	NA	NA	NA	NA	NA	NA
AT2G36910	protein_coding	ABCB1	ATP binding cassette subfamily B1	24.5987	32.1733	28.0459	60.5857	0.348041	0.490073	1.04448	0.00763684	0.16826	0.938499	0.864696	0.062605	0.0329	44.2438	0.000743607	71.8145	104.534	1.45561	1.24	1076.62	704.787	-0.611244
AT1G23330	protein_coding	AT1G23330	alpha/beta-Hydrolases superfamily protein	3.40731	4.12867	0.858387	8.69454	0.185298	0.855324	1.84528	0.00751768	-0.795671	0.728861	0.864312	0.308427	0	9.2497	0	62.5579	49.783	0.795791	2.3	226.659	359.448	0.665259
AT5G06460	protein_coding	UBA 2	ubiquitin activating enzyme 2	7.19459	6.63699	2.79801	13.1594	-0.0958706	0.915183	1.62302	0.00765082	-0.860138	0.632627	0.858752	0.221191	0.0409	12.8684	0.00317833	43.0029	39.3902	0.915989	-4.39	462.864	301.521	-0.61833
AT5G52240	protein_coding	MSBP1	membrane steroid binding protein 1	11.7232	16.8699	9.8866	32.8651	0.437211	0.517796	1.49521	0.00487483	-0.199642	0.947642	0.858362	0.177051	0.1291	80.8034	0.00159771	106.186	98.8054	0.93049	1.97	998.368	900.928	-0.148161
AT5G24930	protein_coding	COL4	zinc finger CONSTANS-like protein	20.4532	13.5585	6.36142	26.0985	-0.51857	0.391743	1.6649	0.00172807	-1.329	0.210577	0.854469	0.164134	0.6451	232.81	0.00277093	76.4089	62.256	0.814773	1.37	4778.81	5180.2	0.116356
AT5G27660	protein_coding	DEG14	Trypsin family protein with PDZ domain-containing protein	47.2667	29.9627	130.352	56.9468	-0.607021	0.165203	-1.11395	0.00195327	1.36114	0.0151056	0.854217	0.0708841	6.4269	2.9552	2.17478	57.9162	58.0896	1.00299	NA	59.1091	591.406	3.3227
AT1G11430	protein_coding	MORF9	plastid developmental protein DAG	2.65666	7.63342	3.39531	15.248	1.04985	0.149386	1.63898	0.0100138	0.263236	0.941715	0.852361	0.267299	0.0492	108.004	0.000455537	40.2648	49.1486	1.22063	1.18	1944.18	2073.2	0.0926946
AT5G38480	protein_coding	GRF3	general regulatory factor 3	29.5197	43.5889	35.7359	80.4672	0.530226	0.148375	1.12941	0.000307947	0.252686	0.856957	0.851865	0.0181613	1.9929	109.313	0.0182312	143.755	362.768	2.52352	-1.34	2467.63	1966.55	-0.327463
AT2G37190	protein_coding	AT2G37190	Ribosomal protein L11 family protein	29.149	29.9621	25.2644	55.9816	0.035898	0.954676	1.09604	0.00485302	-0.208897	0.908788	0.851246	0.0627507	1.4138	184.165	0.00767683	158.851	332.061	2.0904	-1.24	3136.03	3092.61	-0.0201146
AT2G30740	protein_coding	AT2G30740	Protein kinase superfamily protein	7.59002	11.7076	5.75423	22.3307	0.525226	0.414831	1.67959	0.00164079	-0.304046	0.904444	0.850316	0.156433	0.0156	11.3207	0.00137801	22.4775	15.8885	0.706863	-2.12	286.68	308.65	0.106529
AT5G25970	protein_coding	AT5G25970	Core-2/I-branching beta-1,6-N-acetylglucosaminyltransferase family protein	2.2767	6.21053	1.8282	12.7216	0.961592	0.20957	1.86565	0.00486045	-0.0540346	0.992808	0.850021	0.288353	0	0.3885	0	NA	NA	NA	NA	NA	NA	NA
AT1G23440	protein_coding	AT1G23440	Peptidase C15, pyroglutamyl peptidase I-like protein	8.70207	10.6572	5.21361	20.2898	0.249215	0.728639	1.66695	0.00184563	-0.56932	0.775588	0.848412	0.153796	0.1061	25.0596	0.00423391	51.9775	61.9545	1.19195	1.22	326.845	311.129	-0.0710933
AT5G06440	protein_coding	AT5G06440	polyketide cyclase/dehydrase/lipid transport superfamily protein	5.68401	7.59705	2.4255	15.0747	0.325201	0.701379	1.87715	0.0029679	-0.705335	0.75057	0.846612	0.258597	0.0122	17.4209	0.000700308	12.9903	14.0289	1.07995	-1.7	336.032	188.429	-0.83458
AT4G31530	protein_coding	AT4G31530	NAD(P)-binding Rossmann-fold superfamily protein	3.049	6.6732	2.19081	13.4185	0.791012	0.307798	1.88024	0.00419543	-0.243108	0.948708	0.846118	0.286399	0	47.2163	0	19.2912	15.2859	0.792377	-2.01	636.112	696.302	0.130433
AT5G59220	protein_coding	HAI1	PP2C protein (Clade A protein phosphatases type 2C)	1.89054	7.68656	1.96796	14.8394	1.40527	0.0380628	2.14108	0.000546263	0.110152	0.979447	0.845963	0.224643	0.0575	3.0136	0.0190802	83.3026	70.4525	0.845742	1.76	73.0002	93.3985	0.355498
AT1G20440	protein_coding	COR47	cold-regulated 47	92.3867	96.5542	33.2562	196.304	0.0514595	0.957112	2.03353	0.00038896	-1.13819	0.37827	0.843881	0.264545	0.2308	450.809	0.000511969	235.023	77.0182	0.327704	-1.15	752.101	1393.57	0.889791
AT5G47890	protein_coding	AT5G47890	NADH-ubiquinone oxidoreductase B8 subunit	15.146	24.3044	19.3421	45.3038	0.613074	0.206194	1.16234	0.00464057	0.293711	0.880271	0.842978	0.0771048	4.6242	114.072	0.0405377	86.6408	124.434	1.43621	-7.77	1036.06	1075.66	0.0541138
AT2G22155	protein_coding	AT2G22155	ECA1 gametogenesis family protein	6.07944	12.1698	4.53323	23.1702	0.834727	0.167752	1.94394	0.000322392	-0.26664	0.924938	0.842576	0.158456	1.3024	0	685.474	NA	NA	NA	NA	NA	NA	NA
AT1G22710	protein_coding	SUC2	sucrose-proton symporter 2	8.35614	14.7314	8.74868	27.7726	0.700503	0.218783	1.48606	0.00240234	0.0569247	0.988741	0.842481	0.12948	0.0479	113.909	0.000420511	49.2269	22.3274	0.453561	-2.26	2279.39	2156.59	-0.0798969
AT2G40830	protein_coding	RHC1A	RING-H2 finger C1A	2.64738	4.87599	1.53877	9.91987	0.588789	0.490695	1.77441	0.00888494	-0.343342	0.913863	0.84228	0.307437	0	37.6673	0	79.968	54.6862	0.683852	1	388.356	861.031	1.14869
AT3G02480	protein_coding	AT3G02480	Late embryogenesis abundant protein (LEA) family protein	205.394	446.8	156.597	865.672	0.974412	0.0717285	2.14994	6.36945e-06	-0.335276	0.875815	0.840256	0.185281	631.956	7.1753	88.0738	3973.89	1568.47	0.394694	-125.21	25.96	26.6739	0.0391388
AT2G31370	protein_coding	AT2G31370	Basic-leucine zipper (bZIP) transcription factor family protein	8.36542	6.60096	1.9963	13.2514	-0.26193	0.764628	1.83461	0.00459098	-1.26008	0.403439	0.836464	0.282046	0.0387	23.0791	0.00167684	56.5442	73.5218	1.30025	-1.28	354.345	185.242	-0.935739
AT3G25220	protein_coding	FKBP15-1	FK506-binding protein 15 kD-1	17.8522	22.6682	14.1001	41.7403	0.314555	0.552297	1.46294	0.000408538	-0.312734	0.869371	0.835648	0.0726706	1.0896	44.4104	0.0245348	79.8395	127.814	1.60088	-1.82	868.785	710.154	-0.290866
AT1G69295	protein_coding	PDCB4	plasmodesmata callose-binding protein 4	18.9921	18.2035	13.0472	33.7138	-0.0577649	0.935019	1.25808	0.00549427	-0.484234	0.765346	0.831616	0.111367	0.0278	42.8753	0.000648392	118.157	64.9616	0.549788	-1.48	443.36	570.706	0.364269
AT2G31110	protein_coding	AT2G31110	trichome birefringence-like protein (DUF828)	2.27979	3.59459	0.540618	7.49764	0.416963	0.664017	1.93106	0.00606796	-0.684359	0.791452	0.829737	0.350865	0	17.9697	0	74.6078	48.7452	0.653353	NA	224.592	194.719	-0.205908
AT5G05610	protein_coding	AL1	alfin-like 1	3.76562	6.8675	3.07754	13.3735	0.635522	0.406301	1.62208	0.00988883	-0.158127	0.968467	0.828427	0.266761	0.1909	42.5058	0.00449115	38.1193	40.9581	1.07447	1.18	299.003	331.776	0.15005
AT3G22040	protein_coding	AT3G22040	cysteine-rich repeat secretory-like protein (DUF26)	1.51677	6.85006	0.429194	13.7972	1.33033	0.0823438	2.5083	0.000256972	-0.349578	0.914235	0.828391	0.33711	0.1211	0	63.7368	20.4962	21.5671	1.05225	-2.72	22.0863	27.261	0.303688
AT1G09640	protein_coding	AT1G09640	Translation elongation factor EF1B, gamma chain	21.2409	31.2652	16.4689	58.0869	0.494221	0.369233	1.63612	0.00032888	-0.313916	0.88036	0.82798	0.129545	0.2743	104.973	0.00261305	387.666	646.083	1.6666	NA	5669.86	5127.51	-0.145055
AT2G47400	protein_coding	CP12-1	CP12 domain-containing protein 1	17.3794	39.341	19.9795	74.5439	1.00622	0.0669521	1.66562	0.000752656	0.167768	0.953295	0.827176	0.178414	0.1202	1271.83	9.45093e-05	90.3785	80.6498	0.892357	-1.81	8797.06	9057.74	0.0421301
AT4G36360	protein_coding	BGAL3	beta-galactosidase 3	38.2373	33.0951	22.7222	60.6881	-0.193585	0.715812	1.27128	0.001187	-0.638828	0.541967	0.82604	0.0731347	0	58.1413	0	39.7075	47.6048	1.19889	-1.29	1211.13	1306.13	0.108946
AT1G06560	protein_coding	AT1G06560	NOL1/NOP2/sun family protein	3.38256	5.56883	1.39901	11.2184	0.49961	0.566368	1.88025	0.00539445	-0.555319	0.838521	0.825319	0.319189	0.0463	6.924	0.00668689	26.9626	25.3623	0.940645	-1.22	125.748	140.844	0.163569
AT4G32010	protein_coding	HSL1	HSI2-like 1	11.3587	8.91432	4.76597	16.914	-0.297694	0.680008	1.44143	0.0100297	-0.914669	0.532385	0.824455	0.199226	0.0744	11.9116	0.00624601	52.0254	33.9948	0.653426	1.13	222.131	196.042	-0.180248
AT1G65270	protein_coding	AT1G65270	ER membrane protein complex subunit-like protein	11.4051	9.98215	5.21361	18.762	-0.16617	0.822171	1.54825	0.00425304	-0.890975	0.535257	0.823445	0.176931	0.1712	46.0972	0.00371389	83.4223	66.9258	0.802253	1.05	586.424	560.845	-0.0643412
AT4G16480	protein_coding	INT4	inositol transporter 4	69.7403	88.9266	64.0126	159.321	0.339792	0.228085	1.28292	5.68443e-08	-0.120391	0.923062	0.822734	0.00251242	4.9798	7.3914	0.673729	250.367	6076.35	24.2697	-11.9	278.82	345.547	0.309549
AT2G45960	protein_coding	PIP1B	plasma membrane intrinsic protein 1B	55.3728	81.6926	49.7686	151.261	0.509229	0.304535	1.46838	0.000363065	-0.136693	0.953503	0.822453	0.11081	0.0848	726.423	0.000116736	90.253	72.4875	0.803159	1.77	514.053	464.993	-0.144708
AT5G20950	protein_coding	AT5G20950	Glycosyl hydrolase family protein	24.6297	28.0791	14.8754	51.4927	0.172127	0.76535	1.63594	8.93491e-05	-0.641397	0.601478	0.822412	0.087004	0.0103	58.8364	0.000175062	33.1286	34.5184	1.04195	-1.55	880.172	803.06	-0.132279
AT3G16850	protein_coding	AT3G16850	Pectin lyase-like superfamily protein	11.3495	11.4769	3.89769	21.5727	0.0145869	0.986689	2.02156	0.000268062	-1.18477	0.344227	0.822201	0.181602	0.013	72.2999	0.000179807	40.0169	25.8659	0.646374	-2.5	721.787	676.168	-0.0941922
AT3G19170	protein_coding	PREP1	presequence protease 1	9.83578	16.2623	4.93408	30.4323	0.613304	0.331402	2.12181	9.87191e-05	-0.688789	0.705333	0.819714	0.193097	0.0198	97.0883	0.000203938	19.7606	18.1125	0.916594	-1.26	2641.01	2614.35	-0.0146375
AT3G52960	protein_coding	AT3G52960	Thioredoxin superfamily protein	20.4315	25.2119	15.4259	45.6186	0.277368	0.589846	1.43774	0.000282555	-0.341406	0.83793	0.818963	0.0664315	1.0835	285.405	0.00379636	130.933	126.4	0.965377	-1.66	1845.08	2045.49	0.148761
AT4G36515	protein_coding	AT4G36515	trichohyalin-like protein	2.64738	8.18527	1.96796	15.479	1.17946	0.0876655	2.14633	0.000601298	-0.148307	0.97164	0.818559	0.25652	0.3721	18.9071	0.0196804	NA	NA	NA	NA	NA	NA	NA
ATCG01100	protein_coding	NDHA	NADH dehydrogenase family protein	3.03972	7.61531	2.67669	15.036	0.953825	0.189816	1.85977	0.00343509	-0.087547	0.985213	0.818401	0.278765	0.1082	1.1129	0.0972235	17.9446	51.2195	2.85431	-2.75	4473.06	4931.3	0.140705
AT5G49555	protein_coding	AT5G49555	FAD/NAD(P)-binding oxidoreductase family protein	5.31333	7.91789	2.99446	15.3559	0.432499	0.602389	1.72793	0.00671915	-0.481139	0.856957	0.81429	0.291499	0.0124	22.9121	0.000541199	24.2944	32.5026	1.33786	-1.16	199.152	287.184	0.528103
AT1G78670	protein_coding	GGH3	gamma-glutamyl hydrolase 3	2.26742	5.08872	1.10958	10.094	0.768473	0.348137	1.99243	0.00357114	-0.40973	0.894211	0.814229	0.33325	0	48.3463	0	62.6563	47.7325	0.761814	-1.68	436.304	459.153	0.0736417
AT5G36790	protein_coding	AT5G36790	Haloacid dehalogenase-like hydrolase (HAD) superfamily protein	3.79346	13.3816	3.6465	24.6671	1.43681	0.0154378	2.25525	5.23737e-05	-0.00523282	1	0.813199	0.187769	0	0	0	87.1121	667.729	7.66517	NA	5536.87	4288.68	-0.368539
AT1G73750	protein_coding	AT1G73750	alpha/beta hydrolase family protein	3.41041	8.95085	2.19081	17.5827	0.979015	0.191581	2.10595	0.0013434	-0.314368	0.923383	0.812567	0.315027	0.0148	16.4145	0.000901642	61.4194	34.7963	0.566536	1.06	304.518	561.945	0.883901
AT5G07840	protein_coding	PIA1	Ankyrin repeat family protein	5.66854	4.78598	1.42735	9.64112	-0.178609	0.851208	1.71354	0.0101775	-1.08163	0.531932	0.810523	0.312219	0.1633	13.0333	0.0125294	62.9098	354.282	5.63158	NA	236.361	173.372	-0.447127
AT1G48410	protein_coding	AGO1	Stabilizer of iron transporter SufD / Polynucleotidyl transferase	16.2766	22.3501	15.7055	41.0495	0.39631	0.510118	1.2455	0.00819827	-0.0387045	0.992808	0.810482	0.148764	0.0936	50.9897	0.00183566	46.9208	99.7695	2.12634	-2.65	1736.42	1870.3	0.10716
AT4G18670	protein_coding	AT4G18670	Leucine-rich repeat (LRR) family protein	18.5595	18.9327	11.9211	34.9613	0.0226882	0.976072	1.35675	0.00462807	-0.524063	0.757557	0.809996	0.149632	0	70.2561	0	87.7156	65.0401	0.741488	-1.09	102.707	110.277	0.102589
AT3G54260	protein_coding	TBL36	TRICHOME BIREFRINGENCE-LIKE 36	9.07275	13.0436	5.93223	24.0815	0.440049	0.506028	1.68248	0.0016047	-0.436081	0.845482	0.806354	0.186759	0	6.5002	0	52.9135	47.0516	0.889217	-1.31	170.628	165.052	-0.0479367
AT1G78380	protein_coding	GSTU19	glutathione S-transferase TAU 19	15.5105	24.8228	14.3329	44.7993	0.60774	0.213379	1.51211	0.000350137	-0.0980269	0.972414	0.806341	0.0959412	0.5194	328.411	0.00158156	93.0691	569.869	6.12308	-3.99	4624.47	6517	0.49492
AT2G17180	protein_coding	DAZ1	C2H2-like zinc finger protein	23.5207	46.6252	20.6561	85.3077	0.895288	0.050453	1.86416	7.75425e-06	-0.16434	0.947642	0.804535	0.109103	4.9019	0	2579.95	169.129	87.8394	0.519363	6.38	39.6303	46.1987	0.22125
AT5G26742	protein_coding	emb1138	DEAD box RNA helicase (RH3)	35.247	47.6487	28.2932	85.4379	0.405428	0.350698	1.50466	2.82924e-05	-0.294701	0.847009	0.804528	0.0583663	1.1829	185.873	0.00636401	NA	NA	NA	NA	NA	NA	NA
AT1G74560	protein_coding	NRP1	NAP1-related protein 1	9.44963	17.081	4.89584	31.3047	0.7294	0.218407	2.24744	2.53054e-05	-0.714951	0.686709	0.803088	0.182045	0.0406	59.2644	0.000685066	22.4671	26.7263	1.18957	-1.3	692.461	755.613	0.125914
AT3G06880	protein_coding	AT3G06880	Transducin/WD40 repeat-like superfamily protein	3.77799	6.08431	1.62185	11.8307	0.501137	0.551029	1.93457	0.00344793	-0.630422	0.801061	0.803015	0.312825	0.0178	7.36	0.00241848	NA	NA	NA	NA	NA	NA	NA
AT1G33390	protein_coding	FAS4	RNA helicase family protein	4.92408	7.66896	2.93778	14.6068	0.486943	0.536636	1.71119	0.00609768	-0.422916	0.881706	0.801329	0.279386	0.0173	4.6225	0.00374256	62.3717	60.5436	0.970689	-1	225.859	175.097	-0.367265
AT2G39840	protein_coding	TOPP4	type one serine/threonine protein phosphatase 4	6.84556	9.71477	3.02086	18.0995	0.421515	0.553582	1.98862	0.000566917	-0.765948	0.68492	0.801152	0.212616	0.3412	15.4767	0.022046	145.044	250.868	1.72959	-2.85	569.116	417.392	-0.447318
AT1G18080	protein_coding	ATARCA	Transducin/WD40 repeat-like superfamily protein	34.8207	63.1802	37.8455	112.356	0.803347	0.0315462	1.49374	1.02293e-05	0.108059	0.957742	0.798448	0.0495787	1.0875	263.729	0.00412355	106.815	116.584	1.09146	-3.9	4704.17	4504.24	-0.0626562
AT2G28190	protein_coding	CSD2	copper/zinc superoxide dismutase 2	24.2002	36.5831	18.3373	65.7369	0.539596	0.267798	1.66916	6.06448e-05	-0.332473	0.853197	0.797085	0.105596	0.5091	542.681	0.000938121	127.73	87.5789	0.685659	-1.87	541.189	458.694	-0.238601
AT4G39460	protein_coding	SAMC1	S-adenosylmethionine carrier 1	4.53483	13.1833	6.32319	24.0311	1.23696	0.0339922	1.69188	0.00137725	0.341031	0.894211	0.795954	0.185192	0.0976	21.9154	0.00445349	92.1252	68.3039	0.741425	-1.2	812.821	905.026	0.155021
AT4G12290	protein_coding	AT4G12290	Copper amine oxidase family protein	6.79915	20.659	6.72404	37.7407	1.32272	0.0191548	2.11298	6.20591e-05	0.00223821	1	0.792497	0.200242	0.0387	102.317	0.000378237	11.7495	14.8523	1.26408	NA	42.4677	18.7457	-1.1798
AT1G75380	protein_coding	BBD1	bifunctional nuclease in basal defense response 1	11.0097	19.5206	8.83177	36.0951	0.683456	0.284918	1.71561	0.00167071	-0.240757	0.935627	0.791397	0.234018	0.0605	359.577	0.000168253	74.4187	85.8091	1.15306	NA	3200.64	5142.08	0.683993
AT1G74670	protein_coding	GASA6	Gibberellin-regulated family protein	25.8036	21.4232	15.0653	39.2745	-0.240191	0.701379	1.19781	0.0104445	-0.646838	0.635253	0.79116	0.154322	0.0358	35.1525	0.00101842	11.4471	9.15633	0.799883	1.18	2440.8	2901.53	0.249457
AT3G06130	protein_coding	AT3G06130	Heavy metal transport/detoxification superfamily protein	4.53174	8.94952	2.93778	16.7325	0.744921	0.303069	1.86868	0.00255717	-0.3328	0.909302	0.790964	0.282093	0.0251	20.4164	0.0012294	196.619	121.493	0.617912	1.12	296.241	287.7	-0.0422064
AT1G55020	protein_coding	LOX1	lipoxygenase 1	15.9152	39.8117	15.2862	72.8282	1.15186	0.022728	1.96541	2.69375e-05	-0.0228163	0.996992	0.790734	0.165702	0.0586	8.0666	0.00726452	67.2448	45.7014	0.679628	1.44	157.909	121.358	-0.379818
AT2G29400	protein_coding	TOPP1	type one protein phosphatase 1	10.9911	25.8712	12.9721	45.8718	1.10327	0.0131294	1.66645	4.83558e-05	0.227108	0.914235	0.790292	0.0839783	0.5677	45.5865	0.0124532	75.2726	44.1024	0.585902	-2.87	635.005	1704.38	1.42441
AT2G43980	protein_coding	ITPK4	inositol 1,3,4-trisphosphate 5/6-kinase 4	3.78728	7.80962	1.42735	14.9774	0.774997	0.305794	2.18893	0.000769157	-0.630315	0.799004	0.78362	0.314967	0.0832	8.0195	0.0103747	109.359	88.6354	0.8105	NA	181.579	178.562	-0.0241727
AT3G10920	protein_coding	MSD1	manganese superoxide dismutase 1	21.9823	37.8069	19.4469	66.366	0.73529	0.0464731	1.65918	1.10484e-06	-0.140403	0.947642	0.783482	0.0351533	1.777	149.649	0.0118745	213.297	188.476	0.883633	-1.5	1898.13	1993.2	0.0705093
AT4G34830	protein_coding	MRL1	Pentatricopeptide repeat (PPR) superfamily protein	3.02735	8.62901	2.21915	16.4655	1.06118	0.149637	2.06485	0.00157726	-0.220205	0.953503	0.783474	0.328155	0.0128	27.4776	0.000465834	72.1683	35.4631	0.491395	NA	1208.6	1141.97	-0.081804
AT5G54600	protein_coding	RPL24	Translation protein SH3-like family protein	15.8812	28.5955	12.1624	53.1965	0.702468	0.272758	1.79007	0.00105436	-0.305641	0.902311	0.781957	0.254516	0.0566	256.777	0.000220425	69.508	63.3488	0.911389	-1.18	4580.05	4532.92	-0.0149226
AT3G18490	protein_coding	ASPG1	Eukaryotic aspartyl protease family protein	28.0494	38.2569	23.549	67.3246	0.415826	0.342298	1.4149	0.000105156	-0.217681	0.899654	0.781392	0.0651428	0.0735	352.707	0.000208389	67.5236	45.1276	0.668323	1.19	2096.37	1765.22	-0.248047
AT2G21385	protein_coding	AT2G21385	hypothetical protein	11.7201	14.2692	6.90204	26.1039	0.237318	0.75235	1.57995	0.00397262	-0.5632	0.779824	0.779431	0.233245	0	30.4129	0	22.5396	146.433	6.49672	2.93	929.307	905.786	-0.0369839
AT2G05790	protein_coding	AT2G05790	O-Glycosyl hydrolases family 17 protein	13.2586	17.312	10.8564	31.095	0.332989	0.606135	1.3554	0.00600919	-0.243298	0.92127	0.779111	0.179183	0	50.9118	0	60.0706	46.6117	0.775949	1.18	2299.71	1542.19	-0.576473
AT2G29960	protein_coding	CYP5	cyclophilin 5	16.6442	23.1834	14.019	41.129	0.430441	0.403732	1.43662	0.00073587	-0.227233	0.912458	0.778944	0.108121	0.1743	55.6117	0.00313423	21.5658	24.4333	1.13296	-5.84	601.73	633.605	0.0744673
AT3G26900	protein_coding	SKL1	shikimate kinase like 1	1.51677	6.42442	2.10773	12.4136	1.24054	0.106694	1.77193	0.00968012	0.245869	0.950515	0.777261	0.368182	0.1089	41.9215	0.00259771	37.6237	28.1425	0.748	-1.21	1154.3	1336.82	0.21178
AT4G00040	protein_coding	AT4G00040	Chalcone and stilbene synthase family protein	17.4629	22.7214	11.0892	40.3727	0.338952	0.564863	1.65343	0.000357753	-0.538464	0.741244	0.776011	0.147082	0.2059	27.0662	0.00760727	79.7974	216.66	2.71513	-1.65	342.31	277.177	-0.304498
AT5G62670	protein_coding	HA11	H[ ]-ATPase 11	6.44704	7.68722	1.53877	14.6058	0.195344	0.833802	2.08785	0.00146802	-1.11737	0.506073	0.775139	0.333734	0.0215	52.3044	0.000411055	77.8315	70.0906	0.900543	-1.21	1279.09	1031.79	-0.309974
AT3G27230	protein_coding	AT3G27230	S-adenosyl-L-methionine-dependent methyltransferases superfamily protein	4.93027	8.2213	3.90759	15.0482	0.575493	0.423847	1.52949	0.00963941	-0.179258	0.95932	0.77474	0.258867	0.029	29.5195	0.000982401	37.2608	21.9055	0.587897	-1.36	531.942	323.804	-0.716149
AT5G23200	protein_coding	AT5G23200	C5orf35	1.51677	4.80325	1.65019	9.18637	1.03689	0.18339	1.73418	0.0104186	0.0763339	0.988648	0.773625	0.34835	0.155	7.7402	0.0200253	NA	NA	NA	NA	NA	NA	NA
AT1G73950	protein_coding	AT1G73950	Transmembrane Fragile-X-F-associated protein	1.5013	4.3052	0.969811	8.37871	0.92507	0.253425	1.85515	0.00733407	-0.156508	0.971959	0.773572	0.367527	0	14.8245	0	60.285	45.4079	0.75322	1.59	137.187	186.733	0.444838
AT1G74870	protein_coding	AT1G74870	RING/U-box superfamily protein	9.47438	14.6765	8.17779	26.378	0.547307	0.350705	1.48346	0.00270141	-0.162933	0.955195	0.77322	0.167408	0.8817	0.372	2.37016	69.6343	339.851	4.88051	-1.33	74.2222	58.4566	-0.344485
AT2G29210	protein_coding	AT2G29210	splicing factor PWI domain-containing protein	23.4867	17.597	11.0325	31.3267	-0.373622	0.517859	1.32401	0.00546522	-0.924673	0.406327	0.772955	0.16309	0.0321	25.9051	0.00123914	53.5981	65.4699	1.22149	-1.26	546.186	379.341	-0.525896
AT4G00430	protein_coding	PIP1;4	plasma membrane intrinsic protein 1;4	33.3627	40.7857	19.4205	72.0269	0.264578	0.624172	1.71509	2.69038e-05	-0.677586	0.545244	0.772926	0.110954	0.0993	225.36	0.000440628	61.4792	103.648	1.68591	1.15	5329.71	5429.94	0.0268773
AT3G23000	protein_coding	CIPK7	CBL-interacting protein kinase 7	6.7775	10.856	3.67484	20.481	0.513613	0.5172	1.8477	0.00337446	-0.561417	0.816747	0.772667	0.320334	0.0153	153.282	9.98159e-05	23.1512	19.906	0.859829	1.32	1462.56	1552.15	0.08578
AT1G71220	protein_coding	EBS1	EMS-MUTAGENIZED BRI1 SUPPRESSOR 1	11.7573	25.4792	7.54419	45.519	0.971229	0.0684258	2.25623	5.57527e-06	-0.513314	0.79299	0.771686	0.178414	0.0601	18.5532	0.00323933	46.8041	123.652	2.6419	NA	249.5	254.121	0.026477
AT4G15570	protein_coding	MAA3	P-loop containing nucleoside triphosphate hydrolases superfamily protein	0.763024	6.36995	0	11.8094	1.74833	0.0165134	2.80076	3.25387e-05	-0.281068	0.942064	0.771364	0.346953	0.0173	3.9033	0.00443215	42.2098	27.9846	0.662988	-1.36	181.467	220.621	0.281864
AT1G01540	protein_coding	AT1G01540	Protein kinase superfamily protein	9.87291	10.6757	4.61631	19.4	0.0974985	0.90589	1.67288	0.00314071	-0.80687	0.632104	0.768514	0.241524	0.0244	48.3593	0.000504557	48.187	45.6122	0.946567	-1.27	599.112	435.952	-0.458657
AT4G32390	protein_coding	AT4G32390	Nucleotide-sugar transporter family protein	23.1346	38.3629	24.2657	66.7932	0.671814	0.110752	1.3569	0.000262978	0.0817143	0.974258	0.766799	0.0776323	1.0358	43.6949	0.0237053	102.608	152.156	1.48289	-3	977.446	929.279	-0.0729039
AT5G64860	protein_coding	DPE1	disproportionating enzyme	11.0128	12.4548	5.21361	22.4375	0.152941	0.845598	1.73566	0.00181707	-0.816332	0.616833	0.766384	0.237284	0.2002	35.563	0.00562945	51.555	27.5924	0.535202	-2.31	211.53	217.148	0.0378113
AT5G54430	protein_coding	PHOS32	Adenine nucleotide alpha hydrolases-like superfamily protein	8.72063	14.4464	5.87555	25.5835	0.633529	0.268144	1.79288	0.000375666	-0.393526	0.863964	0.765825	0.166788	0.362	99.1335	0.00365164	96.8799	128.337	1.32471	-3.67	599.541	684.855	0.191939
AT4G11840	protein_coding	PLDGAMMA3	phospholipase D gamma 3	21.2162	27.0263	20.8624	46.898	0.323296	0.470787	1.11079	0.00175529	-0.0229719	0.994812	0.764518	0.055108	0.2354	10.245	0.0229771	16.567	49.4236	2.98326	-2.65	60.2267	50.7032	-0.248325
AT3G03470	protein_coding	CYP89A9	cytochrome P450, family 87, subfamily A, polypeptide 9	7.96999	11.1553	1.53877	19.8714	0.424298	0.532263	2.58606	9.21112e-06	-1.39771	0.282432	0.764054	0.216889	0.0265	64.6161	0.000410115	43.7434	25.8422	0.590769	-1.11	305.837	185.981	-0.717605
AT3G23030	protein_coding	IAA2	indole-3-acetic acid inducible 2	3.40731	6.58352	1.53877	12.2854	0.699501	0.365912	2.01043	0.00207514	-0.547102	0.83793	0.76383	0.325937	0	40.0897	0	33.9027	20.0588	0.591659	1.11	609.52	1004.85	0.721241
AT5G48543	protein_coding	LCR1	low-molecular-weight cysteine-rich 1	7.96689	17.6114	10.8663	31.3862	0.97036	0.0795691	1.34369	0.00620581	0.386772	0.859882	0.760104	0.188188	5.1226	0	2696.11	NA	NA	NA	NA	NA	NA	NA
AT4G21450	protein_coding	AT4G21450	PapD-like superfamily protein	3.41969	7.61515	3.0492	13.929	0.849464	0.243055	1.67233	0.00778202	-0.0631126	0.990323	0.759749	0.310804	0.0475	43.5802	0.00108994	42.0094	39.6619	0.94412	1.46	748.108	1010.06	0.433127
AT5G09220	protein_coding	AAP2	amino acid permease 2	3.42897	4.83978	0.998152	9.15624	0.354376	0.702653	1.88141	0.00599591	-0.771266	0.739966	0.755769	0.373061	0.0523	190.842	0.000274048	71.7557	42.1868	0.587923	-1.11	717.019	984.344	0.457151
AT5G39493	protein_coding	AT5G39493	Plant self-incompatibility protein S1 family	38.2837	57.3424	46.3213	99.7931	0.540892	0.210144	1.05328	0.00428715	0.242977	0.886459	0.755363	0.0927845	6.9916	0	3679.79	NA	NA	NA	NA	NA	NA	NA
AT1G11310	protein_coding	MLO2	Seven transmembrane MLO family protein	7.95761	10.4078	4.81276	18.5877	0.325175	0.657398	1.6356	0.0035025	-0.555152	0.795056	0.755277	0.239767	0.0416	77.121	0.000539412	32.0193	26.8029	0.837086	1.22	525.802	503.542	-0.0624071
AT1G72090	protein_coding	AT1G72090	Methylthiotransferase	3.03044	13.1832	4.67299	23.6038	1.58826	0.0106752	1.92958	0.000812018	0.413629	0.881693	0.754953	0.264848	0.0945	18.0913	0.00522351	37.0257	35.689	0.963897	-3.72	395.084	447.747	0.180526
AT2G45240	protein_coding	MAP1A	methionine aminopeptidase 1A	2.65976	7.18901	2.13607	13.445	0.967139	0.208904	1.85535	0.00555676	-0.133402	0.975277	0.754806	0.365466	0.0473	23.701	0.0019957	179.043	83.1491	0.464408	-2.74	459.724	435.471	-0.0781932
AT1G26550	protein_coding	AT1G26550	FKBP-like peptidyl-prolyl cis-trans isomerase family protein	9.42488	19.8567	12.1341	35.0548	0.911712	0.0989845	1.38592	0.0046834	0.279018	0.905174	0.753231	0.195162	0.3817	116.244	0.00328362	129.104	156.642	1.2133	2.02	1912.78	1812.78	-0.0774643
AT3G50060	protein_coding	MYB77	myb domain protein 77	3.01497	8.167	1.93962	14.987	1.05414	0.133364	2.06832	0.00105648	-0.262911	0.942064	0.751271	0.309473	0.2887	29.735	0.0097091	68.5207	368.388	5.3763	1.57	180.372	401.097	1.15297
AT3G05940	protein_coding	AT3G05940	organic solute transporter ostalpha protein (DUF300)	2.65357	5.35576	1.13792	9.92061	0.704809	0.38494	1.99305	0.00315352	-0.537132	0.847009	0.751105	0.361056	0.0505	5.4302	0.00929984	62.1659	241.765	3.88903	1.57	215.593	227.245	0.0759365
AT1G21460	protein_coding	SWEET1	Nodulin MtN3 family protein	8.72682	13.4688	3.96427	23.648	0.539868	0.387988	2.07037	0.000135302	-0.781475	0.644465	0.749024	0.213459	0.1167	18.43	0.00633207	123.953	62.4291	0.503653	1.58	914.315	1538.17	0.750452
AT3G02110	protein_coding	scpl25	serine carboxypeptidase-like 25	2.6381	10.0002	1.56711	18.0516	1.3758	0.0455024	2.41894	0.000150973	-0.294807	0.933521	0.748333	0.325209	0.0427	33.371	0.00127955	116.21	71.9507	0.619145	1.5	836.518	725.105	-0.206206
AT5G62090	protein_coding	SLK2	SEUSS-like 2	7.20078	11.9929	2.39716	21.4336	0.600672	0.3914	2.27778	0.000147662	-0.929774	0.591828	0.747335	0.286345	0.0363	17.0495	0.00212909	63.8476	56.8511	0.890419	-4.6	223.812	482.759	1.10901
AT3G59530	protein_coding	LAP3	Calcium-dependent phosphotriesterase superfamily protein	2.2767	7.17091	1.28758	13.2576	1.10903	0.141443	2.08369	0.00187911	-0.228091	0.953223	0.746559	0.368084	0	2.895	0	75.6554	52.507	0.694028	-1	74.6397	170.507	1.19182
AT1G02820	protein_coding	LEA3	Late embryogenesis abundant 3 (LEA3) family protein	17.4382	7.43762	37.5297	13.5063	-1.0868	0.0250694	-1.35174	0.000898514	1.00916	0.221384	0.74422	0.198206	0.4574	5.9608	0.0767347	140.589	4568.65	32.4965	-28.63	637.853	123.731	-2.36602
AT3G26100	protein_coding	AT3G26100	Regulator of chromosome condensation (RCC1) family protein	26.1774	24.999	17.5416	43.6099	-0.0604796	0.931472	1.16342	0.0096519	-0.480418	0.76198	0.743479	0.165373	0.4495	33.359	0.0134746	102.052	188.193	1.8441	3.41	485.254	283.317	-0.776324
AT3G13070	protein_coding	AT3G13070	CBS domain-containing protein / transporter associated domain-containing protein	2.65357	8.66538	2.48024	15.5003	1.23184	0.0733766	1.96206	0.00168992	0.0108864	0.999564	0.741109	0.313192	0.1092	25.4899	0.00428405	35.3347	25.7903	0.729886	-1.72	650.866	605.475	-0.104295
AT3G44695	protein_coding	AT3G44695	transmembrane protein	1.5013	7.82838	2.96612	14.1547	1.55613	0.0230259	1.73676	0.00537121	0.56014	0.829187	0.740773	0.313192	NA	NA	NA	NA	NA	NA	NA	NA	NA	NA
AT1G57660	protein_coding	AT1G57660	Translation protein SH3-like family protein	26.5759	53.5555	38.2365	90.9063	0.946208	0.00795173	1.20901	0.000213409	0.476238	0.65835	0.739044	0.0559034	1.5738	83.3463	0.0188827	84.1532	145.484	1.7288	NA	2348.52	2091.92	-0.166923
AT5G47229	protein_coding	AT5G47229	transmembrane protein	0	4.28743	0.858387	8.14155	1.80529	0.0170919	1.88321	0.00768988	0.659286	0.801787	0.737207	0.416261	0.7514	0	395.474	NA	NA	NA	NA	NA	NA	NA
AT2G25010	protein_coding	AT2G25010	Aminotransferase-like, plant mobile domain family protein	6.42537	11.726	3.8245	20.7242	0.714202	0.266051	1.90255	0.000768635	-0.453383	0.85308	0.734966	0.255012	0.1558	10.302	0.0151233	103.778	189.576	1.82673	-1.4	300.944	303.174	0.0106552
AT3G19130	protein_coding	RBP47B	RNA-binding protein 47B	10.2436	16.1399	7.33124	27.8042	0.57288	0.305869	1.64863	0.000692012	-0.343743	0.88036	0.732009	0.176545	0.4203	24.3288	0.0172758	125.927	116.988	0.929019	-5.29	657.314	485.073	-0.438381
AT4G23500	protein_coding	AT4G23500	Pectin lyase-like superfamily protein	6.44703	16.4409	2.4255	28.9879	1.12535	0.0588656	2.65326	3.50468e-06	-0.795958	0.671235	0.731952	0.255575	0.0565	15.4345	0.00366063	NA	NA	NA	NA	NA	NA	NA
AT3G08520	protein_coding	AT3G08520	Ribosomal protein L41 family	10.6112	29.4462	13.1421	51.0919	1.27023	0.0125564	1.73707	0.000242526	0.264375	0.909098	0.731219	0.197642	2.7049	171.565	0.015766	26.7076	87.7921	3.28716	NA	2477	2391.04	-0.0509543
AT1G56220	protein_coding	AT1G56220	Dormancy/auxin associated family protein	16.6504	17.1345	10.6052	29.6768	0.0335384	0.965235	1.30219	0.00848688	-0.537564	0.758787	0.731086	0.211239	0	222.538	0	59.6561	51.1474	0.857371	-1.66	875.804	1874.92	1.09815
AT2G45340	protein_coding	AT2G45340	Leucine-rich repeat protein kinase family protein	4.15796	6.86816	2.56526	12.3871	0.543791	0.491051	1.67162	0.00867215	-0.397881	0.890797	0.72995	0.337572	0.01	19.3365	0.000517157	23.3869	20.007	0.85548	1.07	426.859	365.453	-0.224073
AT5G65940	protein_coding	CHY1	beta-hydroxyisobutyryl-CoA hydrolase 1	14.3644	24.1971	6.76228	41.6846	0.662092	0.230822	2.19523	9.78987e-06	-0.805107	0.57199	0.728033	0.202757	0.4386	35.7534	0.0122674	47.1823	43.3635	0.919063	-3	393.24	464.207	0.239359
AT2G44210	protein_coding	AT2G44210	carboxyl-terminal peptidase (DUF239)	3.78109	9.4474	4.13237	16.7008	1.01387	0.12315	1.6368	0.00519013	0.101881	0.979447	0.724808	0.287052	0	83.3966	0	16.7131	19.1235	1.14422	1.26	1609.78	1574.64	-0.0318369
AT3G29130	protein_coding	AT3G29130	kxDL motif protein	1.89054	6.54649	1.85654	11.8173	1.18978	0.106437	1.82775	0.00550782	0.0853623	0.985875	0.723334	0.366222	0.2233	5.5506	0.0402299	16.2692	20.7068	1.27276	NA	80.2053	71.0457	-0.174949
AT1G03630	protein_coding	POR C	protochlorophyllide oxidoreductase C	20.0763	25.0165	16.5639	42.2587	0.288153	0.587566	1.24411	0.00237294	-0.234957	0.902311	0.721002	0.125522	0.2354	118.612	0.00198461	31.2584	22.7134	0.726633	-2.2	99.9543	89.9161	-0.152689
AT5G48250	protein_coding	BBX8	B-box type zinc finger protein with CCT domain-containing protein	4.93336	15.8004	10.0363	27.0018	1.37123	0.0120446	1.28265	0.00880428	0.809264	0.591828	0.720685	0.20457	0.2201	22.9	0.00961135	81.7126	63.7411	0.780065	NA	77.6047	95.2758	0.295967
AT4G36390	protein_coding	AT4G36390	Methylthiotransferase	5.28857	6.60096	2.07939	11.8759	0.253636	0.766224	1.78402	0.00472214	-0.811776	0.689066	0.718607	0.330923	0.0652	30.6871	0.00212467	25.7254	39.8052	1.54731	1.02	1318.28	1223.05	-0.108177
AT5G49720	protein_coding	GH9A1	glycosyl hydrolase 9A1	45.8489	67.9124	34.8913	114.062	0.536735	0.152447	1.61527	9.68205e-07	-0.361121	0.770733	0.71741	0.0680041	0.3079	221.632	0.00138924	53.7366	79.7949	1.48493	1.41	2391.29	2022.66	-0.241538
AT2G29630	protein_coding	THIC	thiaminC	19.6839	38.3813	14.9519	64.63	0.876622	0.0471019	1.89298	4.02843e-06	-0.300687	0.88	0.715667	0.133088	0.1733	461.717	0.000375338	75.6415	50.1126	0.662501	-1.3	723.066	674.548	-0.100207
AT4G18425	protein_coding	AT4G18425	transmembrane protein, putative (DUF679)	1.50749	7.97286	0.969811	14.6433	1.48841	0.0442363	2.32195	0.000629948	-0.120155	0.979447	0.713384	0.407834	0	1.6987	0	54.2023	20.9317	0.386177	1.13	64.3225	63.9809	-0.00768103
AT1G72180	protein_coding	AT1G72180	Leucine-rich receptor-like protein kinase family protein	2.26432	7.41985	2.05105	12.986	1.21193	0.0825802	1.94804	0.00208567	-0.0229955	0.997609	0.713117	0.334187	0	21.786	0	86.1242	58.3266	0.677237	1.28	1445.61	839.921	-0.783349
AT1G05170	protein_coding	AT1G05170	Galactosyltransferase family protein	3.79656	10.9419	2.07939	18.8409	1.22407	0.0466549	2.38503	4.75904e-05	-0.447893	0.873048	0.713062	0.262564	0.0125	14.4631	0.000864268	32.8619	61.2397	1.86355	-2.26	242.876	419.534	0.788571
AT2G16750	protein_coding	AT2G16750	kinase with adenine nucleotide alpha hydrolases-like domain-containing protein	162.251	167.265	123.477	278.794	0.0420369	0.930357	1.12583	0.000124976	-0.374941	0.686709	0.708856	0.0538791	7.6468	2.0831	3.67088	138.912	59.4563	0.428015	-80.83	39.2719	42.1033	0.100434
AT1G06040	protein_coding	STO	B-box zinc finger family protein	16.3199	16.3343	7.55408	28.1243	0.0018541	0.998126	1.58128	0.00314987	-0.871721	0.535519	0.707702	0.269467	0.0537	146.666	0.000366138	55.5064	84.1274	1.51563	-1.52	3157.52	3513.6	0.154159
AT2G42600	protein_coding	PPC2	phosphoenolpyruvate carboxylase 2	12.1279	17.7776	6.75238	30.4102	0.46908	0.469309	1.82816	0.000608516	-0.651442	0.716554	0.707636	0.262174	0.0206	154.238	0.00013356	134.688	82.5364	0.612796	2.5	2419.61	2793.58	0.207341
AT1G50430	protein_coding	DWF5	Ergosterol biosynthesis ERG4/ERG24 family	10.2467	14.0213	7.55408	23.7805	0.392261	0.533916	1.43495	0.00439597	-0.335565	0.886498	0.70713	0.220141	0.2575	60.535	0.00425374	44.0921	29.8515	0.677027	-5.55	1290.61	963.898	-0.4211
AT2G47470	protein_coding	UNE5	thioredoxin family protein	65.1003	97.1326	50.6515	161.098	0.551185	0.0952598	1.59801	5.20595e-08	-0.340012	0.753426	0.706818	0.0454231	1.7901	70.976	0.0252212	106.017	359.447	3.39047	-22.68	1341.94	1224.53	-0.132086
AT2G22400	protein_coding	AT2G22400	S-adenosyl-L-methionine-dependent methyltransferases superfamily protein	7.19149	11.6722	5.90389	20.1872	0.570566	0.400148	1.45294	0.00988883	-0.175634	0.956463	0.706745	0.290718	0.1838	22.1705	0.0082903	49.7306	46.0754	0.926501	-1.63	341.466	189.897	-0.846528
AT5G20190	protein_coding	AT5G20190	Tetratricopeptide repeat (TPR)-like superfamily protein	9.08513	15.7102	9.17788	26.5922	0.686234	0.212927	1.37111	0.00422934	0.0184928	0.997585	0.703365	0.196875	0.6289	298.23	0.00210878	NA	NA	NA	NA	NA	NA	NA
AT5G54380	protein_coding	THE1	protein kinase family protein	6.44084	7.84632	1.56711	13.6203	0.241209	0.767358	2.1327	0.000588103	-1.18916	0.434784	0.702332	0.318499	0	12.8976	0	30.8077	29.1903	0.947498	1.8	585.374	316.151	-0.888745
AT3G48530	protein_coding	KING1	SNF1-related protein kinase regulatory subunit gamma 1	7.96689	10.8512	5.01716	18.6745	0.378689	0.590953	1.55288	0.00508991	-0.472325	0.834904	0.701862	0.272132	0.1297	35.8218	0.0036207	41.1167	37.5612	0.913529	-2.66	531.48	736.08	0.469847
AT1G09095	ara11_novel	NA	novel transcribed region	0.756836	6.29755	0	11.1909	1.72171	0.0196272	2.70518	7.10877e-05	-0.28243	0.941715	0.701046	0.412866	NA	NA	NA	NA	NA	NA	NA	NA	NA	NA
AT5G03720	protein_coding	HSFA3	heat shock transcription factor A3	0.763024	5.33766	1.53877	9.43764	1.53669	0.0382546	1.80872	0.00753839	0.428939	0.890942	0.700965	0.399867	0.0172	1.6812	0.0102308	26.1198	22.4606	0.859908	NA	61.8883	74.4054	0.26574
AT5G08420	protein_coding	AT5G08420	RNA-binding KH domain-containing protein	11.0035	15.6417	6.47285	27.0063	0.420546	0.555309	1.66921	0.00303718	-0.550354	0.795016	0.698307	0.30685	0.0327	41.9134	0.00078018	44.3182	47.8726	1.0802	1.32	649.65	588.647	-0.14226
AT4G24510	protein_coding	CER2	HXXXD-type acyl-transferase family protein	4.18271	8.20287	2.4255	14.2245	0.737668	0.314505	1.83795	0.00355176	-0.402006	0.889867	0.69827	0.35503	0.0449	37.8873	0.00118509	20.393	47.8854	2.34813	-1.38	414.198	239.284	-0.791597
AT5G39730	protein_coding	AT5G39730	AIG2-like (avirulence induced gene) family protein	4.5503	10.4267	1.96796	17.7296	0.967465	0.131579	2.2995	0.000113997	-0.633798	0.783167	0.698238	0.292204	0.0568	40.189	0.00141332	15.7941	44.216	2.79953	1.39	587.404	583.977	-0.00844244
AT2G01460	protein_coding	AT2G01460	P-loop containing nucleoside triphosphate hydrolases superfamily protein	5.68092	13.4499	3.93593	23.0342	1.01098	0.103781	2.0132	0.000407538	-0.304224	0.912699	0.698001	0.290616	0.0465	6.5714	0.00707612	46.99	45.4809	0.967886	NA	99.6403	90.7343	-0.135081
AT2G14170	protein_coding	ALDH6B2	aldehyde dehydrogenase 6B2	6.44703	9.87387	4.58797	16.8786	0.512328	0.449042	1.54917	0.0056187	-0.339345	0.895824	0.697493	0.274563	0.0719	28.1047	0.00255829	116.069	67.301	0.579835	-1.18	787.557	644.045	-0.290225
AT5G61020	protein_coding	ECT3	evolutionarily conserved C-terminal region 3	10.9788	14.5185	4.96242	25.4113	0.32746	0.679754	1.81138	0.00237294	-0.787778	0.667862	0.696143	0.345325	0.0376	39.723	0.000946555	54.2174	51.9138	0.957511	-2.32	627.871	353.022	-0.830713
AT5G20500	protein_coding	AT5G20500	Glutaredoxin family protein	24.6204	25.4069	18.9327	42.0765	0.0417568	0.948112	1.06323	0.00837998	-0.326957	0.842374	0.694515	0.13814	2.3261	69.7227	0.0333622	228.593	111.631	0.488341	-3.34	1613.2	1333.03	-0.275212
AT1G13080	protein_coding	CYP71B2	cytochrome P450, family 71, subfamily B, polypeptide 2	0.759931	5.85348	0.969811	10.3383	1.6147	0.0294324	2.09677	0.00214077	0.210941	0.957742	0.693012	0.416261	0	14.7039	0	32.4172	23.8512	0.73576	1.25	715.434	2799.51	1.96829
AT1G64390	protein_coding	GH9C2	glycosyl hydrolase 9C2	52.3671	44.7162	35.1991	73.6112	-0.216388	0.625601	1.01559	0.00275925	-0.539526	0.551946	0.692457	0.0833291	0.0529	64.8846	0.000815294	68.5166	48.7012	0.710794	1.85	1087.14	449.853	-1.27301
AT1G60710	protein_coding	ATB2	NAD(P)-linked oxidoreductase superfamily protein	24.9818	38.1131	30.3179	62.4478	0.566484	0.14594	1.00893	0.00285371	0.249139	0.877288	0.691581	0.0770008	0.4085	58.5014	0.00698274	52.1661	31.8036	0.60966	-1.98	1339.69	1049.52	-0.352168
AT3G51550	protein_coding	FER	Malectin/receptor-like protein kinase family protein	22.3189	23.9862	11.8928	40.0629	0.0931205	0.885784	1.54433	0.000590966	-0.761827	0.522833	0.689382	0.186181	0.0075	79.694	9.411e-05	34.8552	27.9191	0.801001	-1.03	1323.32	811.987	-0.704635
AT2G24945	protein_coding	AT2G24945	transmembrane protein	3.80893	5.83571	0.998152	10.3603	0.454349	0.603047	1.99414	0.00317175	-0.85065	0.695476	0.689137	0.41195	1.2386	56.7529	0.0218244	181.61	116.769	0.642966	NA	1647.51	1823.99	0.146812
AT1G69740	protein_coding	HEMB1	Aldolase superfamily protein	12.5141	13.9486	6.79062	23.6923	0.136995	0.857234	1.48444	0.00528563	-0.658416	0.704176	0.689031	0.270909	0.0558	89.4628	0.000623723	349.983	255.945	0.731307	-1.6	262.283	256.051	-0.0346934
AT2G01350	protein_coding	QPT	quinolinate phoshoribosyltransferase	7.18531	11.4401	4.04735	19.6253	0.54356	0.445661	1.78012	0.00258637	-0.54787	0.810017	0.688692	0.329208	0.1547	62.119	0.00249038	43.5402	57.1914	1.31353	-1.35	895.622	949.173	0.08378
AT3G02170	protein_coding	LNG2	longifolia2	17.7655	17.9545	10.3356	30.0583	0.00950676	0.990308	1.29787	0.00814721	-0.603053	0.704176	0.685312	0.238487	0.0071	17.437	0.00040718	14.2362	12.8424	0.902096	1.09	169.581	142.607	-0.249921
AT3G59900	protein_coding	ARGOS	auxin-regulated gene involved in organ size	2.2736	7.06147	1.42735	12.8129	1.08266	0.158303	1.97927	0.00355716	-0.211674	0.95611	0.684937	0.42815	0.0634	1.5007	0.042247	20.5795	16.1904	0.786723	2.73	40.0292	26.1865	-0.61223
AT5G66680	protein_coding	DGL1	dolichyl-diphosphooligosaccharide-protein glycosyltransferase 48kDa subunit family protein	25.7727	28.1316	16.1729	46.1869	0.115536	0.835294	1.37339	0.000488351	-0.572957	0.631443	0.684895	0.12588	0.3456	55.7235	0.00620205	76.4654	100.9	1.31955	-4.99	1496.2	1322.24	-0.178311
AT3G58610	protein_coding	AT3G58610	ketol-acid reductoisomerase	21.9947	35.0147	18.4204	57.6447	0.617252	0.169684	1.51059	0.000142661	-0.208476	0.914235	0.684857	0.139057	0.2088	154.265	0.00135351	199.949	178.166	0.891055	-1.38	6294.88	5278.88	-0.253948
AT1G21920	protein_coding	AT1G21920	Histone H3 K4-specific methyltransferase SET7/9 family protein	18.5904	13.1846	7.19147	22.2008	-0.43749	0.450738	1.33915	0.00800799	-1.09564	0.308282	0.680995	0.240461	0.4072	12.4622	0.0326748	76.9585	61.0639	0.793465	-2.06	824.521	1065.62	0.37007
AT1G69680	protein_coding	AT1G69680	ran guanine nucleotide release factor, putative (Mog1/PsbP/DUF1795-like photosystem II reaction center PsbP family protein)	85.387	48.0069	175.934	79.1299	-0.791793	0.0168815	-1.11167	0.000154491	0.999804	0.0381375	0.679928	0.0825639	2.8474	5.9979	0.474733	373.701	942.684	2.52256	14.16	302.998	339.602	0.164538
AT5G65310	protein_coding	HB5	homeobox protein 5	18.9519	14.1646	6.30474	24.0655	-0.359425	0.611027	1.5306	0.00648261	-1.21142	0.308282	0.678604	0.320334	0	55.1024	0	32.5697	26.4064	0.810765	1.07	373.02	119.836	-1.63819
AT5G14520	protein_coding	AT5G14520	pescadillo-like protein	7.17912	11.9204	5.07384	19.9643	0.614746	0.328711	1.64541	0.00250212	-0.352289	0.889867	0.678379	0.273915	0.0725	31.3415	0.00231323	41.6511	111.117	2.66781	-8.3	902.587	770.729	-0.227841
AT5G13180	protein_coding	NAC083	NAC domain containing protein 83	6.81462	15.6913	5.79247	26.1013	1.02704	0.0605246	1.81911	0.000344978	-0.115183	0.974258	0.676881	0.232982	0.3194	67.6884	0.00471868	45.9158	28.6436	0.62383	-1.25	925.444	414.193	-1.15984
AT5G20730	protein_coding	NPH4	Transcriptional factor B3 family protein / auxin-responsive factor AUX/IAA-like protein	4.93645	7.38431	1.85654	12.6816	0.450168	0.580411	1.86189	0.00376279	-0.734865	0.738621	0.676859	0.382676	0.0054	25.0618	0.000215467	44.9531	35.8167	0.796757	1.52	485.316	344.521	-0.494329
AT5G58930	protein_coding	AT5G58930	hypothetical protein (DUF740)	3.40731	5.71265	1.65019	10.0074	0.525401	0.536547	1.74258	0.00963722	-0.54142	0.84224	0.675761	0.419981	0	26.6215	0	71.7135	73.7816	1.02884	5.23	773.88	489.826	-0.659842
AT4G30960	protein_coding	SIP3	SOS3-interacting protein 3	29.1181	36.6529	14.8735	60.5375	0.302615	0.584017	1.82029	2.59124e-05	-0.84228	0.431054	0.675399	0.189126	0.0838	148.267	0.000565197	34.7663	33.3463	0.959155	-1.88	1297.01	1190.92	-0.123112
AT4G16180	protein_coding	AT4G16180	transmembrane protein	6.82081	18.6117	6.33308	30.6362	1.24583	0.0149601	1.94461	6.34432e-05	-0.0241423	0.997241	0.674638	0.206039	0.2022	20.9716	0.00964161	92.2534	73.6907	0.798786	NA	328.04	363.67	0.14876
AT2G21340	protein_coding	AT2G21340	MATE efflux family protein	1.52296	4.83978	0.998152	8.61492	1.01036	0.210326	1.83469	0.00870376	-0.150295	0.973496	0.674035	0.454363	0	44.2327	0	39.6682	31.0111	0.781762	1.08	955.225	1110.81	0.2177
AT5G47780	protein_coding	GAUT4	galacturonosyltransferase 4	24.2095	42.2564	16.1083	68.7671	0.7436	0.0755031	1.92133	8.07507e-07	-0.505904	0.705266	0.671827	0.131475	0.3954	39.5763	0.00999083	95.4814	106.161	1.11185	-5.06	1781.56	1258.59	-0.50134
AT5G02380	protein_coding	MT2B	metallothionein 2B	452.216	758.572	597.964	1225	0.721406	0.00827553	1.00249	8.19718e-05	0.38809	0.582533	0.669177	0.0394569	172.391	2670.96	0.0645427	2630.81	1780.13	0.676647	-6.95	13526.2	11250.3	-0.265786
AT1G13090	protein_coding	CYP71B28	cytochrome P450, family 71, subfamily B, polypeptide 28	3.03353	6.9042	2.39716	11.7449	0.865179	0.236643	1.65522	0.00935631	-0.121282	0.977606	0.668754	0.38035	0	42.782	0	20.9884	18.3539	0.874481	-1.27	272.17	390.869	0.522176
AT2G24200	protein_coding	LAP1	Cytosol aminopeptidase family protein	18.9209	34.1957	18.5318	55.7242	0.776794	0.086477	1.45769	0.000363584	-0.0131855	0.998253	0.667709	0.164903	0.3369	173.666	0.00193993	62.0504	69.1132	1.11382	-5.35	2167.87	2087.41	-0.0545647
AT2G33850	protein_coding	AT2G33850	E6-like protein	38.9663	143.832	9.08625	268.521	1.27499	0.0958769	3.02169	6.07357e-06	-1.08011	0.540926	0.666587	0.487889	0.0475	172.685	0.000275068	29.8383	16.7892	0.562675	NA	875.435	990.404	0.178018
AT1G74340	protein_coding	DPMS2	dolichol phosphate-mannose biosynthesis regulatory protein-like protein	3.05519	10.1412	2.36882	17.0881	1.29317	0.052992	2.06766	0.000830052	-0.108406	0.979447	0.666084	0.364675	0.6204	26.8472	0.0231086	39.0346	132.161	3.38574	1.14	418.738	470.281	0.167474
AT1G21310	protein_coding	EXT3	extensin 3	1.89673	10.5516	2.85469	18.039	1.63353	0.0185588	1.92698	0.00283208	0.372202	0.902311	0.665652	0.411949	0	116.114	0	116.379	75.7314	0.650728	NA	64.3281	77.4922	0.268603
AT1G75750	protein_coding	GASA1	GAST1 protein homolog 1	13.7097	28.8462	9.78507	48.0988	0.909674	0.118615	1.91764	0.000262051	-0.345425	0.886698	0.662537	0.309689	0.1054	125.962	0.00083676	79.3898	45.4398	0.572363	-1.01	3856.84	5478.74	0.506424
AT5G48560	protein_coding	AT5G48560	basic helix-loop-helix (bHLH) DNA-binding superfamily protein	4.16724	8.34436	2.36882	14.1955	0.770172	0.284996	1.83844	0.00334788	-0.406235	0.888915	0.662036	0.376276	0	1.3561	0	33.5676	22.6592	0.675032	5.05	36.6358	31.1779	-0.232729
AT5G63530	protein_coding	FP3	farnesylated protein 3	19.3473	14.0927	4.33678	23.0632	-0.40164	0.522877	1.88389	0.000514281	-1.63085	0.0925763	0.654686	0.292123	0.0664	54.5432	0.00121738	35.7483	35.556	0.99462	-1.22	631.858	581.045	-0.120951
AT1G50920	protein_coding	AT1G50920	Nucleolar GTP-binding protein	12.1558	26.8114	12.9641	43.7917	0.994035	0.0574842	1.57186	0.00102022	0.0754925	0.98138	0.653321	0.25812	0.3819	58.4141	0.00653781	54.297	58.828	1.08345	-4.31	1293.93	1026.92	-0.333429
AT5G19510	protein_coding	AT5G19510	Translation elongation factor EF1B/ribosomal protein S6 family protein	62.8824	87.5035	64.3139	138.999	0.456002	0.16154	1.07307	0.00013995	0.0354588	0.986727	0.652531	0.0548368	6.3023	264.783	0.0238018	465.82	225.908	0.48497	-10.21	4792.88	4078.46	-0.232868
AT3G58100	protein_coding	PDCB5	plasmodesmata callose-binding protein 5	2.2767	4.80325	0.568958	8.33617	0.742458	0.365694	2.06887	0.00260053	-0.675749	0.79299	0.650667	0.451322	0.0782	5.7051	0.013707	65.6213	59.7666	0.910781	5.17	199.24	241.689	0.278643
AT1G80830	protein_coding	NRAMP1	natural resistance-associated macrophage protein 1	4.91789	14.9271	7.09655	24.2424	1.32181	0.0162404	1.55436	0.00210661	0.414803	0.856957	0.647353	0.259647	0.1531	12.886	0.0118811	76.2609	56.5294	0.741262	1.34	501.67	408.879	-0.295066
AT4G36520	protein_coding	AT4G36520	Chaperone DnaJ-domain superfamily protein	2.26123	5.83554	1.39901	9.99233	0.917087	0.240937	1.79313	0.0081946	-0.228832	0.953223	0.647216	0.449077	0	11.7491	0	24.296	25.2015	1.03727	NA	118.404	92.8992	-0.34998
AT3G56200	protein_coding	AT3G56200	Transmembrane amino acid transporter family protein	1.50749	5.28352	0	9.13593	1.15208	0.141251	2.45111	0.000379389	-0.651975	0.803318	0.647055	0.465653	0.0145	13.0608	0.00111019	71.8832	361.312	5.02638	-2.28	482.971	313.366	-0.624086
AT5G55920	protein_coding	OLI2	S-adenosyl-L-methionine-dependent methyltransferases superfamily protein	9.47438	10.4257	4.15878	17.0723	0.119774	0.881384	1.64384	0.00384646	-0.87729	0.583814	0.646771	0.325737	0.0593	13.9744	0.00424347	45.0406	143.336	3.18238	-1.13	354.466	193.566	-0.872821
AT3G56060	protein_coding	AT3G56060	Glucose-methanol-choline (GMC) oxidoreductase family protein	3.7749	10.6972	2.82635	18.7374	1.03866	0.167762	1.84378	0.00556541	-0.161318	0.968681	0.6438	0.457613	0	26.9822	0	13.2351	14.7352	1.11334	1.1	158.579	128.913	-0.29881
AT3G29270	protein_coding	AT3G29270	RING/U-box superfamily protein	12.8693	23.2551	16.5072	37.0242	0.764936	0.0985202	1.07893	0.00836462	0.328201	0.856957	0.642199	0.171217	0.708	14.823	0.0477636	59.4675	53.6049	0.901414	-1.79	219.056	185.819	-0.237403
AT5G20660	protein_coding	AT5G20660	Zn-dependent exopeptidases superfamily protein	16.3416	20.8519	11.49	33.4034	0.320087	0.568256	1.37687	0.00197765	-0.416374	0.810718	0.640411	0.208621	0.2504	24.9896	0.0100202	74.0612	113.429	1.53156	-1.63	260.886	185.955	-0.488469
AT1G10970	protein_coding	ZIP4	zinc transporter	3.03663	7.65069	1.53877	12.6826	0.990602	0.166028	2.07083	0.00128167	-0.441288	0.883254	0.638944	0.40499	0.5455	7.5057	0.0726781	59.6269	232.43	3.89808	-2.44	85.8258	274.275	1.67614
AT5G60360	protein_coding	ALP	aleurain-like protease	30.3199	50.2817	15.4826	79.4627	0.689968	0.0646364	2.17368	1.92217e-09	-0.84575	0.31448	0.637962	0.107798	0.1755	517.629	0.000339046	127.802	60.5883	0.474081	-1.03	4440.45	4636.9	0.0624553
AT2G43630	protein_coding	AT2G43630	nucleusenvelope protein	3.39493	12.2776	3.72958	19.835	1.4337	0.0196117	1.97383	0.000623768	0.0955228	0.980946	0.635646	0.340001	0.2494	31.7423	0.00785702	35.5675	324.408	9.12091	-4.17	592.587	1965.54	1.72982
AT5G58590	protein_coding	RANBP1	RAN binding protein 1	3.02735	13.4869	1.42735	22.1106	1.61766	0.012204	2.65197	1.957e-05	-0.401884	0.891273	0.632425	0.393696	0.0715	28.8347	0.00247965	66.0817	58.1969	0.880681	-1.03	611.252	2846.13	2.21916
AT4G31040	protein_coding	AT4G31040	CemA-like proton extrusion protein-like protein	6.78059	10.7482	3.39531	17.7721	0.526529	0.478953	1.77318	0.00364795	-0.615035	0.786804	0.631613	0.39739	0.0865	34.0445	0.00254079	37.6923	29.3503	0.778681	-1.19	425.17	546.157	0.361275
AT4G11960	protein_coding	PGRL1B	PGR5-like B	1.89983	7.68755	1.56711	12.7533	1.34795	0.0626477	2.04411	0.00205623	-0.0657499	0.990688	0.630414	0.446107	0	28.4392	0	60.5706	29.1533	0.481312	1.9	548.193	743.757	0.440148
AT1G64680	protein_coding	AT1G64680	beta-carotene isomerase D27	5.30714	9.21706	1.56711	14.9109	0.645795	0.358776	2.23767	0.000300331	-0.964009	0.590221	0.627864	0.377885	0.0205	114.048	0.000179749	132.809	99.4026	0.748466	1.03	2085.65	2129.41	0.029956
AT4G00910	protein_coding	AT4G00910	aluminum activated malate transporter family protein	2.66285	4.94806	0	8.71847	0.587171	0.515476	2.23469	0.00150926	-1.02201	0.610356	0.625507	0.507597	0	0.1085	0	17.3288	16.9872	0.980284	NA	32.3071	33.7683	0.063816
AT1G62540	protein_coding	FMO GS-OX2	flavin-monooxygenase glucosinolate S-oxygenase 2	3.39803	10.1411	3.25554	16.5743	1.17648	0.0815461	1.75286	0.00431466	0.0481203	0.992808	0.624501	0.404337	0.0135	12.1067	0.00111509	13.9746	11.9197	0.852957	1.11	64.4527	60.3193	-0.0956199
AT4G26230	protein_coding	AT4G26230	Ribosomal protein L31e family protein	20.4067	34.8053	14.2234	55.4214	0.683811	0.190241	1.7407	0.00016443	-0.432844	0.810293	0.624049	0.268274	1.7043	102.685	0.0165973	143.019	107.711	0.753122	-5.65	3846.04	3035.7	-0.341342
AT5G06700	protein_coding	AT5G06700	trichome birefringence-like protein (DUF828)	23.4712	25.7105	15.6488	40.3416	0.121345	0.829533	1.25959	0.00167749	-0.516301	0.695476	0.62194	0.171828	0.1168	42.3819	0.00275589	45.6287	97.1341	2.12879	9.53	684.435	507.292	-0.432096
AT2G40700	protein_coding	AT2G40700	P-loop containing nucleoside triphosphate hydrolases superfamily protein	6.43156	13.4681	5.32503	21.4876	0.900209	0.119144	1.7347	0.00106434	-0.212619	0.947455	0.621876	0.296864	0.0352	6.4427	0.00546355	73.4562	52.4603	0.71417	1.25	123.841	91.7467	-0.432755
AT4G11010	protein_coding	NDPK3	nucleoside diphosphate kinase 3	28.7783	58.377	35.0409	91.2499	0.954936	0.00855548	1.30561	0.000113704	0.27024	0.856957	0.620914	0.124778	2.2964	101.275	0.0226748	90.5182	97.6409	1.07869	-10.67	2024.21	1746.74	-0.212688
AT4G34200	protein_coding	EDA9	D-3-phosphoglycerate dehydrogenase	75.4398	108.39	76.936	169.151	0.497835	0.155783	1.08684	0.000366645	0.0306464	0.989993	0.619649	0.0999919	3.0324	89.5867	0.0338488	184.835	232.448	1.2576	-9.55	1020.93	870.597	-0.229805
AT1G45332	protein_coding	AT1G45332	Translation elongation factor EFG/EF2 protein	4.5503	4.59101	0.540618	7.85054	0.0166798	0.988387	1.88678	0.00693137	-1.25184	0.458646	0.618251	0.497325	0.0091	10.6002	0.000858474	31.4772	285.487	9.06964	NA	860.074	744.932	-0.207352
AT2G43260	protein_coding	AT2G43260	F-box and associated interaction domains-containing protein	3.39803	5.08856	0.429194	8.50162	0.433532	0.622233	2.08607	0.00211869	-1.03448	0.587916	0.618058	0.463472	0.1937	6.8827	0.028143	122.117	183.08	1.49922	-2.04	292.435	245.348	-0.253291
AT2G39080	protein_coding	EMB2799	NAD(P)-binding Rossmann-fold superfamily protein	4.93336	10.1409	2.93778	16.2938	0.837813	0.205359	1.87592	0.00159526	-0.42043	0.880271	0.617675	0.372261	0.1437	26.4821	0.00542631	30.341	53.96	1.77845	NA	693.419	814.671	0.232491
AT3G47990	protein_coding	SIS3	SUGAR-INSENSITIVE 3	8.33448	14.573	4.07569	23.1065	0.681251	0.274962	2.00604	0.000328274	-0.710173	0.704176	0.614612	0.343767	0.1656	16.6053	0.00997272	25.1394	137.288	5.46108	-1.42	256.974	292.053	0.184611
AT3G04700	protein_coding	AT3G04700	carboxylate clamp-TPR protein (DUF1685)	11428.3	7961.75	27957.5	12389.2	-0.50097	0.114127	-1.12916	4.05398e-05	1.24105	0.00115505	0.612856	0.0888817	2069.02	0.4917	4207.88	7878.33	6953.35	0.882592	NA	34.8269	28.5283	-0.287805
AT1G47128	protein_coding	RD21A	Granulin repeat cysteine protease family protein	52.3331	99.8974	37.804	156.049	0.879919	0.0127768	1.89804	1.17391e-08	-0.406159	0.730019	0.611965	0.133295	0.412	487.195	0.000845658	203.695	57.1094	0.280368	-1.16	3200.76	2819.19	-0.183134
AT5G23890	protein_coding	AT5G23890	GPI-anchored adhesin-like protein	9.84506	9.46617	2.59166	15.3198	-0.0440352	0.96222	1.84043	0.00298661	-1.27555	0.352917	0.608915	0.419981	0.0299	32.9501	0.000907433	28.0056	27.7368	0.990402	-2.71	195.578	173.427	-0.173409
AT1G25175	other_rna	AT1G25175	NA	18.9395	39.0878	11.0061	61.0297	0.951654	0.0349646	2.19451	4.44271e-07	-0.634669	0.645747	0.608185	0.226633	0	0	0	NA	NA	NA	NA	NA	NA	NA
AT3G11070	protein_coding	AT3G11070	Outer membrane OMP85 family protein	2.63501	8.1122	2.36882	13.2239	1.15248	0.105235	1.76359	0.00601689	-0.00311696	1	0.607998	0.444062	0.0744	15.5545	0.00478318	NA	NA	NA	NA	NA	NA	NA
AT3G54810	protein_coding	BME3	Plant-specific GATA-type zinc finger transcription factor family protein	3.80584	13.3099	4.4218	21.0541	1.42591	0.017123	1.83148	0.00107947	0.201557	0.953223	0.607133	0.351233	0	33.8125	0	79.6544	56.4307	0.708444	1.22	268.968	189.514	-0.505129
AT1G67785	protein_coding	AT1G67785	hypothetical protein	26.4738	39.5508	29.0606	61.2337	0.540832	0.180695	1.03683	0.00321202	0.108588	0.958681	0.604585	0.141849	7.674	153.611	0.0499574	NA	NA	NA	NA	NA	NA	NA
AT3G18860	protein_coding	AT3G18860	transducin family protein / WD-40 repeat family protein	11.3959	14.4833	6.00542	23.0137	0.297923	0.679147	1.63787	0.0029698	-0.737969	0.667506	0.601975	0.361401	0.1539	22.5391	0.00682813	62.7159	109.8	1.75076	-1.97	536.284	511.49	-0.0682918
AT5G42520	protein_coding	BPC6	basic pentacysteine 6	5.31023	7.17074	1.39901	11.6093	0.340361	0.689379	1.9284	0.00302175	-0.987102	0.589871	0.600935	0.450646	0.0164	34.7016	0.000472601	38.951	37.3305	0.958397	3.47	394.844	338.749	-0.221064
AT3G48690	protein_coding	CXE12	alpha/beta-Hydrolases superfamily protein	6.08563	16.1729	3.2173	25.7131	1.18174	0.04251	2.36915	2.55109e-05	-0.587712	0.791249	0.599697	0.350035	0.1776	133.422	0.00133111	49.5001	2179.82	44.0367	-1.12	928.453	972.41	0.0667354
AT1G06430	protein_coding	FTSH8	FTSH protease 8	10.6143	24.4658	8.5239	37.7451	1.07494	0.022644	1.90121	2.72062e-05	-0.228742	0.924717	0.597534	0.237138	0.1559	80.1016	0.00194628	15.1975	29.5041	1.94138	-1.08	1423.48	1505.43	0.0807517
AT2G38820	protein_coding	AT2G38820	DNA-directed RNA polymerase subunit beta-beta protein, putative (DUF506)	4.1394	14.0573	3.2173	22.0574	1.41992	0.0154722	2.23421	7.7756e-05	-0.21716	0.950515	0.597131	0.348605	0.315	3.1869	0.0988421	47.9473	35.5815	0.742095	-2	223.077	622.545	1.48063
AT5G26210	protein_coding	AL4	alfin-like 4	4.15796	9.83833	2.70503	15.8993	0.963558	0.158479	1.928	0.00180944	-0.367491	0.89863	0.596952	0.423183	0.0796	43.3648	0.00183559	72.7057	89.8676	1.23605	2.05	715.949	730.839	0.0296961
AT5G04750	protein_coding	AT5G04750	F1F0-ATPase inhibitor protein	6.79606	19.0561	7.66551	29.6495	1.26758	0.0151201	1.71728	0.000469936	0.147191	0.963724	0.596894	0.287672	0.8232	112.374	0.00732553	30.0567	41.396	1.37727	-2.18	453.146	960.152	1.08329
AT3G48890	protein_coding	MAPR3	membrane-associated progesterone binding protein 3	7.21315	18.0269	8.87001	28.0332	1.11245	0.0420647	1.43941	0.00414278	0.268424	0.913632	0.595382	0.316046	0.0947	42.9061	0.00220715	114.041	94.712	0.830506	1.45	412.738	495.223	0.262851
AT3G44480	protein_coding	RPP1	Disease resistance protein (TIR-NBS-LRR class) family	10.9757	21.3502	12.7394	32.9867	0.85661	0.071342	1.2648	0.00327378	0.186915	0.940732	0.595106	0.224931	0.0929	17.3224	0.005363	38.7078	46.28	1.19562	NA	165.247	122.768	-0.428693
AT5G64180	protein_coding	AT5G64180	tropomyosin	7.25027	21.7602	9.82992	34.1012	1.33702	0.0126043	1.58023	0.00158989	0.349264	0.885586	0.592471	0.324284	0.4603	21.6212	0.0212893	42.5421	160.013	3.76129	-1.03	188.601	425.081	1.1724
AT5G46990	protein_coding	AT5G46990	Plant invertase/pectin methylesterase inhibitor superfamily protein	15.8812	23.8771	16.7036	36.7233	0.534278	0.260378	1.05855	0.00948881	0.0681555	0.980198	0.59243	0.209338	1.8704	0	984.421	NA	NA	NA	NA	NA	NA	NA
AT2G38060	protein_coding	PHT4;2	phosphate transporter 4;2	1.12752	6.04894	1.28758	9.95865	1.44073	0.0532783	1.82521	0.00743374	0.206647	0.958521	0.591131	0.497305	0.2058	0.3449	0.596695	75.7552	112.354	1.48312	-1.91	61.2104	76.2339	0.316654
AT1G09700	protein_coding	HYL1	dsRNA-binding domain-like superfamily protein	0.763024	5.30196	0.429194	8.69624	1.54381	0.0410248	2.17061	0.00174202	-0.0362384	0.995806	0.590564	0.509622	0.0139	5.0449	0.00275526	12.1903	11.5541	0.947808	-1.14	26.1682	27.7805	0.0862623
AT1G06210	protein_coding	AT1G06210	ENTH/VHS/GAT family protein	14.7846	18.3091	6.61261	28.1722	0.282777	0.626416	1.8092	0.000134274	-0.940326	0.421819	0.586093	0.25652	0.1976	16.1286	0.0122515	63.9146	128.076	2.00386	-1.12	286.323	372.401	0.379215
AT5G51070	protein_coding	ERD1	Clp ATPase	21.5528	21.3689	8.83177	33.1433	-0.00994445	0.989746	1.66019	0.000648743	-1.08426	0.305562	0.585879	0.305541	0.1245	124.177	0.0010026	34.7486	75.703	2.17859	-1.67	602.504	627.365	0.0583356
AT3G54820	protein_coding	PIP2;5	plasma membrane intrinsic protein 2;5	16.7154	13.8077	6.67919	21.4434	-0.242784	0.713026	1.37518	0.00773148	-1.03268	0.380648	0.585284	0.331673	0	20.0175	0	38.5255	26.4913	0.687632	-1.02	357.183	582.738	0.706184
AT3G17040	protein_coding	HCF107	high chlorophyll fluorescent 107	6.44085	10.9248	3.42365	17.3164	0.606557	0.40404	1.74606	0.00437555	-0.55471	0.814872	0.584795	0.442224	0	36.9844	0	40.9169	36.7247	0.897542	1.01	932.398	981.506	0.0740519
AT2G30490	protein_coding	C4H	cinnamate-4-hydroxylase	15.9307	26.9054	13.5997	41.33	0.681783	0.155439	1.44952	0.000778218	-0.183742	0.940732	0.58399	0.245483	0.013	118.404	0.000109793	40.7533	115.234	2.82761	-1.03	1654.13	1210.93	-0.449963
AT4G29040	protein_coding	RPT2a	regulatory particle AAA-ATPase 2A	15.5322	24.3211	12.8791	37.379	0.590331	0.216612	1.41236	0.000875214	-0.238143	0.908007	0.583887	0.227885	0.4508	102.387	0.00440291	50.9186	132.904	2.61012	-2.16	1100.08	783.333	-0.489904
AT5G67300	protein_coding	MYBR1	myb domain protein r1	11.3587	9.69717	1.28758	15.1436	-0.19208	0.797632	2.24131	0.000175883	-1.8527	0.0826033	0.580687	0.381504	0.0472	54.8273	0.000860885	84.9738	68.3619	0.804506	1.15	266.245	515.11	0.952127
AT2G28290	protein_coding	SYD	P-loop containing nucleoside triphosphate hydrolases superfamily protein	54.4675	50.5284	26.6411	77.5288	-0.0990824	0.870166	1.41156	0.000592842	-0.931306	0.286613	0.579338	0.256515	0.1581	16.2487	0.00973001	197.693	102.663	0.519302	-1.55	521.298	493.382	-0.0794043
AT1G58250	protein_coding	SAB	HYPERSENSITIVE TO PI STARVATION 4	11.3464	13.9849	5.69755	21.5426	0.264629	0.697372	1.62191	0.00206535	-0.779552	0.614898	0.577727	0.340213	0.0028	8.0307	0.000348662	12.5145	12.1572	0.971454	-1.07	204.04	180.383	-0.17779
AT4G26110	protein_coding	NAP1;1	nucleosome assembly protein1;1	12.4955	22.4358	12.8508	34.4406	0.731865	0.186652	1.27484	0.00898782	0.0337174	0.993702	0.576695	0.332404	0.1163	32.5899	0.00356859	26.8604	27.0276	1.00622	-3.75	385.147	425.816	0.144819
AT3G54760	protein_coding	AT3G54760	dentin sialophosphoprotein-like protein	10.2374	14.7861	5.4747	22.7172	0.457168	0.478786	1.69158	0.00168242	-0.658299	0.716554	0.576111	0.36192	0.0726	26.5937	0.00272997	NA	NA	NA	NA	NA	NA	NA
AT4G24810	protein_coding	AT4G24810	Protein kinase superfamily protein	7.96999	11.4945	4.18712	17.8252	0.455647	0.48	1.71704	0.00168728	-0.685751	0.70813	0.575637	0.348345	0.0501	9.7484	0.0051393	39.0245	31.6007	0.809766	-1.08	159.02	107.888	-0.559673
AT1G78970	protein_coding	LUP1	lupeol synthase 1	17.0613	25.9948	10.1094	39.3458	0.557797	0.237875	1.79611	3.18193e-05	-0.669831	0.607646	0.568479	0.235902	0.0976	7.5456	0.0129347	62.2596	101.811	1.63526	1.86	520.469	278.026	-0.904593
AT4G16360	protein_coding	AT4G16360	SNF1-related protein kinase regulatory subunit beta-2	22.0163	32.8616	18.2325	49.4281	0.539407	0.19732	1.36693	0.000249091	-0.260076	0.884955	0.56745	0.179435	0.5675	29.0547	0.0195321	133.686	94.2412	0.704943	-1.31	390.983	309.396	-0.337649
AT3G16260	protein_coding	TRZ4	tRNAse Z4	2.25813	8.75539	2.4255	13.906	1.29249	0.0788199	1.74225	0.00920329	0.114536	0.979447	0.564286	0.517537	0.016	10.9821	0.00145692	66.5842	47.304	0.710438	1.04	377.923	314.623	-0.264468
AT2G39750	protein_coding	AT2G39750	S-adenosyl-L-methionine-dependent methyltransferases superfamily protein	9.45272	10.0001	4.07569	15.3499	0.0669938	0.937854	1.52282	0.00761259	-0.891863	0.567162	0.563962	0.399867	0.1583	23.5881	0.00671101	77.0848	78.5535	1.01905	-2.64	556.203	497.248	-0.161647
AT5G21280	protein_coding	AT5G21280	hydroxyproline-rich glycoprotein family protein	3.02735	11.1739	4.01901	17.4305	1.41803	0.0259294	1.68379	0.00435534	0.297097	0.922677	0.562866	0.43057	0.1399	1.6072	0.0870458	NA	NA	NA	NA	NA	NA	NA
AT3G10740	protein_coding	ASD1	alpha-L-arabinofuranosidase 1	26.9002	30.5533	19.1008	45.8312	0.167874	0.742558	1.16756	0.00199959	-0.439678	0.737698	0.560007	0.196652	0.3406	15.0676	0.0226048	80.2566	31.2619	0.389525	-2.68	691.808	846.493	0.291127
AT4G38430	protein_coding	ROPGEF1	rho guanyl-nucleotide exchange factor 1	8.68042	10.9782	3.6465	17.3518	0.264427	0.761351	1.64743	0.0096519	-0.823594	0.671235	0.559411	0.496792	0	59.0831	0	56.8397	60.3988	1.06262	-1.04	758.454	698.462	-0.11888
AT2G43970	protein_coding	LARP6b	RNA-binding protein	67.4636	100.193	45.19	150.245	0.537733	0.167391	1.61229	2.12486e-06	-0.515168	0.607202	0.559385	0.189098	0.2758	408.223	0.000675611	33.8436	41.6124	1.22955	3.19	961.837	1214.95	0.33703
AT2G01818	protein_coding	AT2G01818	PLATZ transcription factor family protein	17.4815	6.35218	26.076	10.1604	-1.25784	0.0144343	-1.21078	0.00908398	0.511969	0.734378	0.559023	0.400156	0.4607	0.7162	0.643256	NA	NA	NA	NA	NA	NA	NA
AT5G20740	protein_coding	AT5G20740	Plant invertase/pectin methylesterase inhibitor superfamily protein	17.4258	20.0362	10.1859	30.2262	0.176735	0.787626	1.34811	0.00506988	-0.615829	0.690149	0.555546	0.332402	0	19.4022	0	23.914	20.5831	0.860714	-1.07	127.5	138.69	0.121364
AT4G35840	protein_coding	AT4G35840	RING/U-box superfamily protein	3.80584	7.68739	1.67853	11.9182	0.769654	0.30114	1.94879	0.0027239	-0.62756	0.798669	0.551575	0.493319	0	6.3681	0	38.7085	46.1071	1.19114	NA	170.058	153.189	-0.150714
AT5G66880	protein_coding	SNRK2.3	sucrose nonfermenting 1(SNF1)-related protein kinase 2.3	5.28857	12.3496	4.28204	18.9895	0.959694	0.146786	1.65168	0.00552853	-0.141903	0.97124	0.550085	0.457378	0.0799	22.5005	0.00355103	88.5295	79.684	0.900084	1.39	253.015	2171.1	3.10113
AT3G04530	protein_coding	PPCK2	phosphoenolpyruvate carboxylase kinase 2	3.02116	12.3634	4.47654	19.0246	1.53738	0.0133978	1.68303	0.00371837	0.403913	0.885586	0.549556	0.43422	0.0679	0.1868	0.36349	100.779	1911.45	18.9669	-1.69	48.0712	89.8845	0.902901
AT3G60410	protein_coding	AT3G60410	hypothetical protein (DUF1639)	7.20078	11.6895	4.96242	17.7525	0.589921	0.35456	1.50313	0.00635352	-0.363845	0.886914	0.54936	0.395943	0.0735	18.4026	0.003994	31.918	75.2271	2.35689	NA	109.587	94.3725	-0.215639
AT5G26340	protein_coding	MSS1	Major facilitator superfamily protein	14.0092	12.5446	2.93778	19.0814	-0.140474	0.839082	2.0345	0.000188159	-1.62706	0.104548	0.547908	0.353051	0.0235	38.3935	0.000612083	28.2681	54.7986	1.93853	1.24	132.602	58.9016	-1.17072
AT3G57470	protein_coding	AT3G57470	Insulinase (Peptidase family M16) family protein	8.69898	11.2096	2.50858	17.3233	0.293876	0.728276	1.93973	0.00219223	-1.10133	0.490726	0.54452	0.499965	0.0144	13.1639	0.0010939	26.4581	26.6994	1.00912	-1.02	440.483	405.288	-0.12014
AT1G68560	protein_coding	XYL1	alpha-xylosidase 1	47.0198	68.2534	22.6741	100.995	0.506972	0.207192	1.98397	3.52612e-08	-0.932888	0.2217	0.544113	0.204645	0.0075	72.3623	0.000103645	36.2987	34.3312	0.945797	-1.48	835.67	872.555	0.0623135
AT5G45750	protein_coding	RABA1c	RAB GTPase homolog A1C	8.31592	21.0117	11.6298	31.4781	1.17071	0.0152295	1.29997	0.00356336	0.411184	0.827934	0.540445	0.293346	0.5328	18.1514	0.0293531	159.164	1155.49	7.25974	-1.91	405.323	276.88	-0.549814
AT1G42480	protein_coding	AT1G42480	TLR4 regulator/MIR-interacting MSAP protein	10.6205	23.5599	5.96057	34.9054	1.02634	0.0337973	2.17312	5.46386e-06	-0.607175	0.720588	0.539598	0.302636	0.7447	21.5233	0.0345997	101.747	274.109	2.69404	-9.45	349.36	362.784	0.0543996
AT3G05960	protein_coding	STP6	sugar transporter 6	43.2758	136.384	21.5956	211.523	1.3702	0.0200747	2.67462	8.36284e-07	-0.76499	0.636844	0.539428	0.481113	18.8279	0.0274	687.15	208.836	60.0609	0.287598	-4.84	31.2343	31.1223	-0.00518173
AT5G13590	protein_coding	AT5G13590	hypothetical protein	6.4656	10.1766	2.39716	15.5861	0.525454	0.488712	1.89073	0.0025495	-0.826202	0.672652	0.539077	0.490922	0.0046	11.1745	0.000411652	52.6209	30.0919	0.571863	-1.11	66.5816	49.6129	-0.42441
AT2G16640	protein_coding	TOC132	multimeric translocon complex in the outer envelope membrane 132	8.72682	12.1155	4.8774	18.3859	0.399788	0.578797	1.51362	0.00826181	-0.575166	0.787901	0.538669	0.44258	0.0767	25.2853	0.00303338	31.509	29.4341	0.934148	-1.76	470.113	347.406	-0.436386
AT5G67130	protein_coding	AT5G67130	PLC-like phosphodiesterases superfamily protein	8.36233	12.101	4.69939	18.3622	0.435848	0.553871	1.56563	0.00800116	-0.592172	0.785542	0.537611	0.463903	0	18.9605	0	24.2912	18.8752	0.777039	1.03	388.287	357.711	-0.118329
AT3G19290	protein_coding	ABF4	ABRE binding factor 4	3.01188	6.60079	0.858387	10.1869	0.814314	0.295414	2.00996	0.00289152	-0.662744	0.793861	0.532906	0.536336	0.1028	25.3867	0.00404936	40.2483	33.4026	0.829913	1.01	141.45	208.987	0.563118
AT3G49530	protein_coding	NAC062	NAC domain containing protein 62	6.83009	17.0094	7.33124	25.7199	1.1115	0.0450674	1.51721	0.00319795	0.122913	0.97141	0.528624	0.388089	0.1821	18.7965	0.00968797	40.2221	929.303	23.1043	-22.56	109.457	191.207	0.80478
AT5G37230	protein_coding	AT5G37230	RING/U-box superfamily protein	37.1005	21.6715	71.2118	32.685	-0.711885	0.110131	-1.05702	0.00551633	0.872422	0.271749	0.527284	0.309881	1.2338	0	649.368	241.528	612.46	2.53578	3.56	51.2138	53.6448	0.0669064
AT1G32361	protein_coding	ATL1F	RING/U-box superfamily protein	3.41659	8.53949	1.56711	13.1974	0.996309	0.164234	2.05371	0.00153483	-0.530429	0.842374	0.52697	0.513851	0.2887	0	151.947	NA	NA	NA	NA	NA	NA	NA
AT5G60800	protein_coding	AT5G60800	Heavy metal transport/detoxification superfamily protein	36.3807	74.3451	45.9963	108.965	0.975823	0.00359847	1.17217	0.000206739	0.330436	0.78997	0.526787	0.168331	2.1958	9.9277	0.221179	145.04	266.792	1.83944	9.54	131.263	212.676	0.696202
AT3G48340	protein_coding	CEP2	Cysteine proteinases superfamily protein	3.4135	11.2458	2.28573	17.0539	1.3278	0.0384324	2.06854	0.000654315	-0.214995	0.952689	0.525747	0.46893	0.0384	0.1564	0.245524	NA	NA	NA	NA	NA	NA	NA
AT3G52930	protein_coding	FBA8	Aldolase superfamily protein	42.7999	84.7558	45.9119	123.232	0.938787	0.00326482	1.36963	5.96394e-06	0.0929929	0.960158	0.523831	0.151669	1.6929	216.322	0.00782582	171.42	992.019	5.78707	-11.69	3134.92	3287.91	0.0687409
AT5G48160	protein_coding	OBE2	potyvirus VPg interacting protein (DUF1423)	7.93286	14.2344	0.998152	21.0809	0.722395	0.254289	2.77647	3.7926e-06	-1.5381	0.22266	0.515973	0.451897	0.0448	46.7881	0.000957508	NA	NA	NA	NA	NA	NA	NA
AT1G03080	protein_coding	NET1D	kinase interacting (KIP1-like) family protein	11.0097	20.7662	7.16313	30.4671	0.792489	0.159245	1.73418	0.000735077	-0.427056	0.84221	0.514638	0.407442	0.0286	18.0931	0.00158071	11.9829	11.8767	0.991143	-1.5	120.548	111.745	-0.109397
AT4G25340	protein_coding	FKBP53	FK506 BINDING PROTEIN 53	4.15487	13.5228	2.24749	20.1508	1.31428	0.0444979	2.3115	0.000191644	-0.484883	0.856957	0.512337	0.507324	0.0135	16.2232	0.000832142	50.4468	57.4179	1.13819	-1.63	200.983	872.902	2.11875
AT3G15970	protein_coding	AT3G15970	NUP50 (Nucleoporin 50 kDa) protein	3.40112	12.527	2.93778	18.4559	1.44318	0.0223506	2.01146	0.000796123	-0.0564971	0.991264	0.51178	0.483945	0.2293	18.1804	0.0126125	94.9563	117.315	1.23547	1.17	222.923	238.878	0.0997286
AT5G00830	ara11_novel	NA	novel transcribed region; detected in root, carpel, root apical meristem, receptacle, leaf, dark-grown seedling, light-grown seedling, flower, pollen, aerial, shoot apical meristem	11.7604	2.33129	23.0315	4.23482	-1.63744	0.0164646	-1.89461	0.00232406	0.768692	0.681137	0.511521	0.587725	NA	NA	NA	NA	NA	NA	NA	NA	NA	NA
AT5G56040	protein_coding	AT5G56040	Leucine-rich receptor-like protein kinase family protein	4.17652	6.31532	0.429194	9.73411	0.464736	0.584017	2.16428	0.00131792	-1.18817	0.486639	0.51138	0.550404	0	15.0701	0	75.9666	46.7984	0.61604	1.7	698.095	312.411	-1.15998
AT3G61780	protein_coding	emb1703	embryo defective 1703	4.17034	7.36621	1.39901	11.145	0.610773	0.450839	1.85233	0.00563806	-0.730509	0.754753	0.511048	0.556755	0.0418	8.9109	0.00469088	17.5557	15.0333	0.85632	-1.13	122.616	123.892	0.0149338
AT2G26770	protein_coding	SCAB1	plectin-like protein	10.2219	12.9174	4.2537	19.1203	0.291571	0.689638	1.67132	0.00314729	-0.869743	0.585117	0.510002	0.455704	0.1145	21.1844	0.00540492	28.0188	23.6995	0.845842	-2.81	502.608	404.092	-0.314751
AT4G20370	protein_coding	TSF	PEBP (phosphatidylethanolamine-binding protein) family protein	0.383059	4.60845	0.568958	7.1101	1.64999	0.0304405	1.9645	0.00531929	0.191633	0.96416	0.506143	0.594346	0	2.2577	0	34.5726	26.6444	0.77068	NA	49.6739	67.8847	0.450599
AT3G22330	protein_coding	PMH2	putative mitochondrial RNA helicase 2	5.6902	8.73662	2.78811	13.0647	0.482107	0.542206	1.65642	0.0094241	-0.668375	0.767536	0.50594	0.532211	0.0215	29.2654	0.000734656	49.7564	50.3518	1.01197	NA	598.604	557.192	-0.103426
AT3G47700	protein_coding	MAG2	RINT-1 / TIP-1 family	5.29785	11.9026	5.19517	17.5438	0.959301	0.113109	1.41297	0.0101557	0.0520857	0.991037	0.505753	0.44055	0.1709	3.668	0.0465921	54.0098	134.108	2.48303	-1.82	188.84	182.144	-0.052084
AT5G10770	protein_coding	AT5G10770	Eukaryotic aspartyl protease family protein	67.0373	98.9044	25.6916	155.877	0.419983	0.627668	1.87452	0.00344793	-0.949912	0.583814	0.504622	0.584066	0.2393	44.7185	0.00535125	67.5353	38.8779	0.575667	NA	137.56	118.319	-0.217379
AT2G17280	protein_coding	AT2G17280	Phosphoglycerate mutase family protein	17.083	29.4995	15.3976	42.401	0.730275	0.0807727	1.3397	0.000538194	-0.107898	0.96645	0.501523	0.253193	1.2608	6.0535	0.208276	196.046	291.277	1.48576	-2.87	107.644	100.504	-0.099009
AT1G63855	protein_coding	AT1G63855	Putative methyltransferase family protein	1.88745	4.59101	0.540618	7.13211	0.814791	0.332702	1.85019	0.00892859	-0.534916	0.854067	0.500484	0.602286	0.0496	3.3946	0.0146114	NA	NA	NA	NA	NA	NA	NA
AT3G14830	protein_coding	AT3G14830	epstein-barr nuclear antigen	3.03663	8.38023	2.05105	12.4959	1.08297	0.125435	1.84058	0.00423002	-0.257709	0.944601	0.499895	0.535819	0.0114	14.9751	0.000761264	NA	NA	NA	NA	NA	NA	NA
AT1G29670	protein_coding	AT1G29670	GDSL-like Lipase/Acylhydrolase superfamily protein	53.8963	49.5904	30.5195	71.2279	-0.112259	0.835248	1.12373	0.00307293	-0.736916	0.406108	0.499069	0.285919	0.053	191.196	0.000277203	66.2285	49.2464	0.743583	-1.03	3161.04	1490.29	-1.08481
AT3G52850	protein_coding	VSR1	vacuolar sorting receptor homolog 1	21.9916	37.686	11.492	54.0502	0.72003	0.0961848	2.00311	1.29419e-06	-0.78455	0.471253	0.498531	0.290188	0.1727	58.6739	0.00294339	67.603	47.5979	0.70408	-1.76	654.826	800.779	0.290292
AT4G13340	protein_coding	LRX3	Leucine-rich repeat (LRR) family protein	12.5017	13.8589	5.11208	20.5224	0.133143	0.866558	1.54612	0.00578109	-0.914823	0.533705	0.498154	0.470668	0.0096	89.9674	0.000106705	126.603	87.2647	0.689278	NA	247.767	222.609	-0.154473
AT3G61700	protein_coding	AT3G61700	helicase with zinc finger protein	15.1305	32.3101	19.4634	46.175	0.997989	0.017123	1.17755	0.00253657	0.317924	0.854483	0.497482	0.277673	0.1628	21.4698	0.00758274	41.3392	27.4532	0.664098	1.01	169.186	192.373	0.185294
AT4G15780	protein_coding	VAMP724	vesicle-associated membrane protein 724	7.22553	20.0729	2.07939	29.2054	1.22516	0.0410248	2.73942	3.14207e-06	-1.02063	0.524698	0.493634	0.489332	0	33.0372	0	23.0005	18.6582	0.811209	NA	246.979	461.766	0.902774
AT3G15280	protein_coding	AT3G15280	hypothetical protein	26.9992	35.6883	15.2842	51.4345	0.375277	0.450524	1.56451	0.000165885	-0.695747	0.535209	0.493489	0.319361	3.5236	0.2204	15.9873	92.0585	68.1722	0.740531	1.04	24.8111	27.2637	0.135994
AT1G08570	protein_coding	ACHT4	atypical CYS HIS rich thioredoxin 4	6.06707	13.8434	4.47654	19.9995	0.974132	0.115519	1.73209	0.00238716	-0.264687	0.931627	0.493268	0.479381	0.0993	57.7954	0.00171813	104.355	397.628	3.81035	-1.64	761.031	1699.16	1.15879
AT5G43760	protein_coding	KCS20	3-ketoacyl-CoA synthase 20	29.1954	26.4565	15.2031	37.6823	-0.1312	0.802187	1.1826	0.00263553	-0.821669	0.352076	0.492133	0.272902	0.4839	101.099	0.00478639	37.8334	24.1407	0.638078	-1.98	675.021	300.753	-1.16635
AT2G39390	protein_coding	AT2G39390	Ribosomal L29 family protein	11.7201	18.3086	8.57068	26.6479	0.5506	0.377088	1.422	0.0073107	-0.379651	0.873911	0.491754	0.457613	0.3715	58.7758	0.00632063	32.9015	33.0918	1.00578	-4.73	737.937	608.325	-0.278656
AT3G13970	protein_coding	APG12B	Ubiquitin-like superfamily protein	29.9059	17.5247	55.3509	25.3404	-0.721401	0.0577749	-1.07056	0.000794324	0.839731	0.181949	0.490576	0.270032	2.0385	4.6874	0.434889	NA	NA	NA	NA	NA	NA	NA
AT5G55160	protein_coding	SUMO2	small ubiquitin-like modifier 2	7.56527	23.8057	7.20991	34.4485	1.38087	0.013313	1.90695	0.000344802	-0.036986	0.993807	0.4891	0.463212	0.1696	66.3413	0.00255648	73.8204	73.262	0.992436	2.35	1188.27	1280.75	0.108133
AT1G51160	protein_coding	AT1G51160	SNARE-like superfamily protein	20.864	32.3822	19.3704	45.9168	0.58977	0.156822	1.19335	0.00146912	-0.116563	0.958722	0.487021	0.261331	1.0407	38.6479	0.0269277	230.352	294.064	1.27659	-1.15	813.678	1012.27	0.315069
AT3G60820	protein_coding	PBF1	N-terminal nucleophile aminohydrolases (Ntn hydrolases) superfamily protein	17.0675	30.4056	20.2453	43.385	0.762483	0.0846996	1.05804	0.00830623	0.190184	0.929963	0.485737	0.30885	0.4378	104.361	0.00419504	61.8876	77.8952	1.25866	-1.04	1244.08	1220.45	-0.0276671
AT5G47720	protein_coding	AACT1	Thiolase family protein	3.39493	4.80358	0.429194	7.24541	0.362802	0.699432	1.86815	0.00749077	-1.02049	0.60428	0.484854	0.603687	0	10.4594	0	45.8096	41.3827	0.903364	-1.04	296.365	346.853	0.226947
AT3G26040	protein_coding	AT3G26040	HXXXD-type acyl-transferase family protein	4.54411	0.765085	16.8797	1.62248	-1.50667	0.0396069	-2.62082	1.78566e-05	1.59785	0.161878	0.483694	0.629862	0.0176	0.3987	0.0441435	28.7577	18.3957	0.639681	NA	27.0796	25.7399	-0.0731996
AT2G20000	protein_coding	HBT	CDC27 family protein	26.1712	12.2774	41.355	17.7305	-0.990238	0.0275749	-1.10146	0.00601861	0.593256	0.586618	0.482031	0.39495	0.1465	6.7369	0.0217459	22.4352	33.7354	1.50368	1.03	133.683	125.755	-0.0882024
AT2G17480	protein_coding	MLO8	Seven transmembrane MLO family protein	7.19459	8.399	1.9963	12.4251	0.187128	0.827698	1.79333	0.00443818	-1.12439	0.473513	0.481814	0.537261	0.0099	9.7664	0.00101368	31.5116	27.2353	0.864296	1.09	457.756	243.007	-0.913581
AT1G52360	protein_coding	AT1G52360	Coatomer, betaprime subunit	29.5414	37.1876	18.1007	52.6928	0.310037	0.512992	1.41403	0.000260487	-0.625417	0.559384	0.478571	0.293505	0.6438	33.6428	0.0191363	47.2227	85.6639	1.81404	2.77	413.944	393.538	-0.072933
AT3G49860	protein_coding	ARLA1B	ADP-ribosylation factor-like A1B	74.5747	45.6029	146.187	64.8759	-0.672616	0.0568632	-1.1152	0.00027724	0.920468	0.0925763	0.477879	0.254211	3.0936	0.3602	8.58856	169.784	50.8501	0.299499	-13.09	53.9491	72.6312	0.428991
AT5G42850	protein_coding	AT5G42850	Thioredoxin superfamily protein	5.31642	13.1292	5.58612	18.9069	1.06643	0.0785565	1.46884	0.00835221	0.0752545	0.985733	0.477667	0.483945	1.4943	56.676	0.0263657	61.2032	51.2207	0.836896	-1.58	484.26	539.269	0.155222
AT4G38040	protein_coding	AT4G38040	Exostosin family protein	9.09751	13.1846	3.39531	18.9762	0.461743	0.492576	1.89045	0.00092658	-0.95125	0.533729	0.477456	0.48483	0.2016	14.2355	0.0141618	130.297	126.726	0.972591	-1.29	608.852	616.71	0.0185003
AT1G73470	protein_coding	AT1G73470	hypothetical protein	9.06657	8.39767	2.67669	12.142	-0.0888968	0.917678	1.62576	0.00748907	-1.23791	0.362581	0.476742	0.516499	0.0354	18.1191	0.00195374	65.4741	57.8001	0.882794	-1.5	621.044	758.552	0.288551
AT5G03015	long_noncoding_rna	NA	NA	7.6024	14.2144	4.78442	20.4658	0.773266	0.195042	1.74466	0.00142385	-0.496114	0.818567	0.475276	0.462522	NA	NA	NA	NA	NA	NA	NA	NA	NA	NA
AT3G08570	protein_coding	AT3G08570	Phototropic-responsive NPH3 family protein	8.70207	20.9574	4.93408	29.9045	1.09121	0.0475621	2.11507	6.77078e-05	-0.550091	0.791249	0.473769	0.456176	0.0379	1.7696	0.0214173	67.0688	53.4643	0.797156	NA	53.819	51.0931	-0.0749869
AT5G13980	protein_coding	AT5G13980	Glycosyl hydrolase family 38 protein	20.4501	21.3719	9.2893	30.5633	0.0539646	0.947345	1.45812	0.00532891	-0.932548	0.469076	0.471609	0.47801	7.1589	34.0228	0.210415	54.678	46.7559	0.855114	-1.46	952.685	820.822	-0.21493
AT3G56490	protein_coding	HIT3	HIS triad family protein 3	19.3071	35.4756	16.1913	49.9295	0.818546	0.0378695	1.50783	5.95301e-05	-0.217833	0.906172	0.471453	0.268838	1.1232	43.1841	0.0260096	342.522	197.734	0.57729	-1.42	564.379	730.175	0.371577
AT2G15860	protein_coding	AT2G15860	BAT2 domain protein	7.94524	17.5973	8.81333	24.7371	0.987625	0.0626395	1.29528	0.0080338	0.158079	0.95632	0.465737	0.424987	0.3323	19.2387	0.0172725	39.0641	131.755	3.37278	1.27	208.169	220.11	0.0804691
AT3G21900	protein_coding	AT3G21900	Receptor-like protein kinase-related family protein	8.36233	14.5546	5.72589	20.4624	0.694061	0.228061	1.5723	0.00267019	-0.41749	0.853197	0.46075	0.452291	1.1208	0	589.895	NA	NA	NA	NA	NA	NA	NA
AT2G36000	protein_coding	EMB3114	Mitochondrial transcription termination factor family protein	3.79346	10.8198	1.9963	15.4498	1.14506	0.0961545	2.0453	0.00132382	-0.442619	0.88036	0.457623	0.574309	0.0481	39.0157	0.00123284	46.3255	27.6785	0.597478	1.02	495.674	659.049	0.410995
AT2G08610	other_rna	NA	NA	1.12752	7.65069	0.540618	10.9973	1.77723	0.0108918	2.42448	0.000260443	-0.189787	0.96416	0.457468	0.581629	NA	NA	NA	NA	NA	NA	NA	NA	NA	NA
AT2G05210	protein_coding	AtPOT1a	Nucleic acid-binding, OB-fold-like protein	43.9305	50.2975	30.9251	69.8908	0.186003	0.677603	1.11304	0.000958003	-0.470652	0.64732	0.456388	0.257235	0.6744	5.8119	0.116038	58.2913	121.545	2.08513	6.42	188.775	230.318	0.286956
AT1G22720	protein_coding	AT1G22720	Protein kinase superfamily protein	1.13989	7.3305	1.42735	10.6568	1.66162	0.0201141	1.89104	0.00478845	0.226899	0.953503	0.456316	0.600133	0.3552	0	186.947	20.9729	15.2173	0.725569	-1.09	21.1242	21.3597	0.0159929
AT2G05990	protein_coding	MOD1	NAD(P)-binding Rossmann-fold superfamily protein	22.7206	38.4672	17.2726	53.2762	0.704965	0.0901257	1.50761	9.81662e-05	-0.347483	0.826242	0.455167	0.316855	0.472	57.3274	0.00823341	104.572	98.0732	0.937856	-3.65	1503.96	1430.93	-0.0718135
AT1G07193	long_noncoding_rna	NA	NA	2.2736	6.60146	0	9.70664	1.0881	0.152475	2.45842	0.00030879	-0.918008	0.667506	0.452315	0.61297	NA	NA	NA	NA	NA	NA	NA	NA	NA	NA
AT1G19000	protein_coding	AT1G19000	Homeodomain-like superfamily protein	13.6571	17.0121	7.41432	23.8073	0.274256	0.686602	1.40499	0.00719978	-0.679815	0.678368	0.450916	0.486226	0.2496	125.84	0.00198347	42.5971	57.3196	1.34562	1.02	1616.71	1984.56	0.295762
AT4G35910	protein_coding	AT4G35910	Adenine nucleotide alpha hydrolases-like superfamily protein	14.7599	9.99975	31.7169	14.1619	-0.507885	0.347787	-1.06219	0.0104851	0.998875	0.247469	0.444567	0.454586	0.2025	6.9671	0.0290652	49.4191	74.3272	1.50402	12.77	263.9	213.952	-0.302707
AT1G72650	protein_coding	TRFL6	TRF-like 6	17.4196	21.4214	10.6982	29.724	0.265524	0.674693	1.26828	0.00892859	-0.558309	0.734465	0.444448	0.459178	0.1357	11.908	0.0113957	50.3146	81.7083	1.62395	2.08	302.266	337.756	0.160163
AT1G32580	protein_coding	AT1G32580	plastid developmental protein DAG	9.45272	18.5572	5.22351	25.8242	0.833355	0.153542	1.84856	0.000626629	-0.571261	0.777364	0.443942	0.503626	0.3709	51.7555	0.00716639	37.226	36.3261	0.975826	-1.66	197.704	285.518	0.530241
AT4G17840	protein_coding	AT4G17840	CAAX protease self-immunity protein	4.93027	9.7337	1.39901	13.6282	0.792693	0.248302	2.13202	0.000670981	-0.90192	0.634027	0.437405	0.568508	0.0816	69.9915	0.00116586	76.3224	55.9612	0.733222	1.1	1080.17	1000.95	-0.10988
AT1G20450	protein_coding	ERD10	Dehydrin family protein	43.9058	49.9305	16.1748	68.7871	0.170915	0.764906	1.8511	1.09538e-05	-1.24477	0.111961	0.435412	0.409951	0.0465	219.388	0.000211953	212.282	197.548	0.930594	-1.78	731.237	1089.75	0.57559
AT5G40480	protein_coding	EMB3012	embryo defective 3012	22.7515	16.7239	7.64901	23.1225	-0.392853	0.503579	1.30906	0.00984442	-1.27016	0.195478	0.431757	0.488604	0.0313	11.6476	0.00268725	42.183	35.9517	0.852279	1.68	271.6	250.001	-0.11955
AT2G04900	protein_coding	AT2G04900	hypothetical protein	85.2508	49.424	146.495	67.5415	-0.7536	0.0105423	-1.07424	4.57223e-05	0.748335	0.12715	0.42769	0.238549	8.2476	47.0476	0.175303	314.765	234.748	0.745789	-2.13	786.711	860.882	0.129981
AT3G12345	protein_coding	AT3G12345	FKBP-type peptidyl-prolyl cis-trans isomerase	5.31023	14.9091	6.0984	20.5499	1.23968	0.0279805	1.49606	0.00479091	0.169853	0.957742	0.426231	0.505543	0.5479	83.3514	0.00657337	NA	NA	NA	NA	NA	NA	NA
AT5G57710	protein_coding	AT5G57710	Double Clp-N motif-containing P-loop nucleoside triphosphate hydrolases superfamily protein	3.778	5.14286	0.568958	7.32503	0.325156	0.729886	1.84535	0.00807145	-1.0947	0.550865	0.4255	0.652003	0.0215	61.3691	0.000350339	23.8031	19.8483	0.833852	1.22	848.025	1087.25	0.358507
AT5G12200	protein_coding	PYD2	pyrimidine 2	6.08254	9.67957	1.42735	13.4027	0.555726	0.4433	2.09536	0.000832141	-1.11478	0.488559	0.424857	0.582605	0.0633	32.9956	0.00191844	83.6276	61.9983	0.741361	-1	403.5	389.305	-0.0516682
AT1G22760	protein_coding	PAB3	poly(A) binding protein 3	152.591	203.847	128.225	277.33	0.396979	0.295729	1.05453	0.000932456	-0.234253	0.860937	0.423296	0.309473	4.9862	0.0232	214.922	188.476	158.259	0.839676	2.58	66.9619	100.643	0.587834
AT2G45710	protein_coding	AT2G45710	Zinc-binding ribosomal protein family protein	7.17293	16.9544	6.89214	23.2983	1.03568	0.0772438	1.50717	0.00551633	-0.0534462	0.990688	0.418044	0.540851	0.7259	15.9594	0.0454842	113.159	172.743	1.52655	-3.05	769.156	692.149	-0.152194
AT4G06634	protein_coding	YY1	zinc finger (C2H2 type) family protein	12.8755	19.4676	3.79616	26.4461	0.527006	0.37447	2.17309	5.10796e-05	-1.22901	0.303499	0.417077	0.512541	0.3872	11.2896	0.0342971	NA	NA	NA	NA	NA	NA	NA
AT4G13530	protein_coding	AT4G13530	transmembrane protein	5.31023	5.10699	0.540618	7.25428	-0.0324894	0.975099	1.85948	0.00624916	-1.47496	0.308282	0.417015	0.636661	0.1076	74.328	0.00144764	65.7205	111.822	1.70147	1	1097.97	948.616	-0.210948
AT3G28500	protein_coding	AT3G28500	60S acidic ribosomal protein family	30.6875	63.0391	37.295	84.8029	0.979025	0.00443115	1.1459	0.00047132	0.249416	0.869371	0.416289	0.297019	3.3226	2.491	1.33384	220.201	370.9	1.68437	-8.17	242.878	302.133	0.314952
AT2G37940	protein_coding	AtIPCS2	Inositol phosphorylceramide synthase 2	4.53174	14.4283	2.50858	19.6547	1.38053	0.0169934	2.25409	8.30595e-05	-0.461306	0.856957	0.412256	0.535894	0.2966	37.5542	0.00789792	65.4138	465.334	7.1137	-1.44	451.812	288.933	-0.644991
AT2G01060	protein_coding	AT2G01060	myb-like HTH transcriptional regulator family protein	6.4625	6.35136	0.568958	9.09789	-0.0068961	0.99482	1.90277	0.0065678	-1.4979	0.308282	0.411764	0.674161	0.0484	38.1045	0.00127019	50.8813	38.5505	0.757655	-1.12	476.081	478.577	0.00754507
AT4G13710	protein_coding	AT4G13710	Pectin lyase-like superfamily protein	13.2431	26.2077	12.9721	35.5375	0.871777	0.0841412	1.28901	0.00552166	-0.00644256	1	0.410788	0.480823	0.3548	4.3607	0.0813631	82.5804	80.398	0.973573	1.7	149.192	164.438	0.140371
AT5G21090	protein_coding	AT5G21090	Leucine-rich repeat (LRR) family protein	50.0038	76.4549	26.246	102.553	0.585268	0.0911478	1.86154	1.22298e-08	-0.866594	0.212849	0.409677	0.290795	1.6327	165.701	0.00985328	133.213	209.186	1.57031	-3.18	2467.07	2330.9	-0.0819119
AT3G44540	protein_coding	FAR4	fatty acid reductase 4	7.18531	14.8045	5.19517	20.1987	0.885967	0.125049	1.56775	0.00348469	-0.275517	0.917942	0.406268	0.53189	0	0.1638	0	25.2531	16.5167	0.654046	-1.02	25.623	27.501	0.102047
AT3G24050	protein_coding	GATA1	GATA transcription factor 1	14.7475	29.5168	16.3958	39.464	0.917106	0.0276592	1.1673	0.00287969	0.155369	0.947642	0.405562	0.376479	0.2102	48.5185	0.00433237	57.6138	114.267	1.98333	5.03	459.957	251.613	-0.870291
AT1G33120	protein_coding	AT1G33120	Ribosomal protein L6 family	98.9389	182.935	119.824	242.942	0.861879	0.000394496	1.00311	1.68675e-05	0.2607	0.76198	0.401932	0.167353	1.69	75.3963	0.0224149	481.428	367.071	0.762463	NA	4386.66	3764.7	-0.220588
AT2G36835	protein_coding	AT2G36835	hypothetical protein	10.9973	32.5067	13.8027	44.025	1.33825	0.011031	1.50097	0.00270141	0.233817	0.93018	0.396545	0.547379	0.6744	78.1637	0.00862805	82.1842	41.1973	0.50128	-2.93	1661.22	1647.73	-0.0117674
AT1G17940	protein_coding	AT1G17940	Endosomal targeting BRO1-like domain-containing protein	1.88436	5.53279	0.540618	7.77092	0.970149	0.238557	1.86279	0.00895787	-0.502362	0.869807	0.390276	0.702144	0	7.2682	0	NA	NA	NA	NA	NA	NA	NA
AT2G28355	protein_coding	LCR5	low-molecular-weight cysteine-rich 5	56.1173	102.302	42.537	135.275	0.821884	0.0176987	1.59067	1.20026e-06	-0.380152	0.746716	0.388634	0.352016	6.3934	0	3364.95	325.24	108.238	0.332793	-27.23	26.8947	32.78	0.285494
AT2G46610	protein_coding	RS31a	RNA-binding (RRM/RBD/RNP motifs) family protein	13.2586	20.4253	7.41432	27.2354	0.562051	0.28029	1.60406	0.000755611	-0.653535	0.667506	0.388475	0.488604	0.3499	6.7933	0.0515066	73.9757	242.815	3.28236	2.25	215.875	262.891	0.284272
AT3G10500	protein_coding	NAC053	NAC domain containing protein 53	1.12752	6.90404	0.998152	9.37213	1.58558	0.0310893	1.94425	0.00464538	0.0288719	0.997462	0.387538	0.678126	0	8.9651	0	51.8512	52.7525	1.01738	-1.52	292.994	360.223	0.298022
AT1G24880	protein_coding	LpxC2	UDP-3-O-acyl N-acetylglycosamine deacetylase family protein	4.18271	7.11694	0.540618	9.9763	0.528543	0.561801	1.96145	0.00562482	-1.04689	0.590686	0.386023	0.706556	0	0.0091	0	1123.84	1701.33	1.51385	NA	2064.05	1034.86	-0.996038
AT5G57050	protein_coding	ABI2	Protein phosphatase 2C family protein	5.68401	7.65102	0.998152	10.2878	0.353468	0.667908	2.00318	0.00206961	-1.26599	0.408585	0.383715	0.640771	0.0113	11.6502	0.00096994	40.7446	30.9897	0.760586	NA	117.441	156.526	0.414468
AT3G60800	protein_coding	AT3G60800	DHHC-type zinc finger family protein	11.7573	18.4858	6.83546	24.6413	0.583757	0.291741	1.60315	0.00139575	-0.636626	0.704097	0.382769	0.524911	0.3164	13.6036	0.0232585	87.2949	207.95	2.38215	1.48	431.716	326.895	-0.401254
AT5G60980	protein_coding	AT5G60980	Nuclear transport factor 2 (NTF2) family protein with RNA binding (RRM-RBD-RNP motifs) domain-containing protein	47.0909	49.7809	25.9343	65.3714	0.0789557	0.871701	1.25721	0.000245747	-0.797853	0.284043	0.380397	0.355866	1.5987	44.3521	0.0360456	77.3523	32.1437	0.415549	-1.03	105.437	155.03	0.556158
AT1G54250	protein_coding	NRPB8A	RNA polymerase Rpb8	38.9539	21.7791	68.2991	28.9612	-0.77743	0.0661092	-1.14587	0.00191149	0.746795	0.358596	0.378357	0.476635	0.5785	10.1463	0.0570159	55.0267	105.544	1.91805	NA	514.373	568.664	0.144763
AT5G45110	protein_coding	NPR3	NPR1-like protein 3	4.89933	8.3623	1.8282	11.321	0.605345	0.424989	1.71891	0.00774025	-0.735392	0.737698	0.378175	0.652941	0.0199	9.6218	0.00206822	110.461	241.977	2.19062	-1.12	244.739	251.397	0.0387185
AT4G11830	protein_coding	PLDGAMMA2	phospholipase D gamma 2	41.6941	52.6836	32.2126	68.8134	0.323535	0.372766	1.04472	0.000751204	-0.343266	0.76198	0.377915	0.300467	0.4314	13.3537	0.0323057	149.405	96.8421	0.648186	NA	190.788	249.127	0.384912
AT5G37340	protein_coding	AT5G37340	ZPR1 zinc-finger domain protein	1.52296	4.82135	0	6.68282	1.02098	0.215802	2.0612	0.00373526	-0.664053	0.79933	0.376173	0.715074	0	2.8938	0	710.833	253.436	0.356533	NA	418.323	1591.21	1.92744
AT1G22190	protein_coding	AT1G22190	Integrase-type DNA-binding superfamily protein	4.17343	10.2317	0.969811	13.5983	1.04525	0.11134	2.34775	0.00018553	-0.929892	0.628836	0.372608	0.625217	0	23.885	0	40.3817	23.9368	0.592764	-1.04	229.742	673.087	1.55078
AT2G42620	protein_coding	MAX2	RNI-like superfamily protein	1.12752	6.12151	0.429194	8.34238	1.45672	0.0554861	2.04798	0.00342166	-0.218765	0.955411	0.372494	0.704048	0	10.6323	0	54.8238	50.9905	0.930079	-1.01	239.235	438.228	0.873253
AT5G03170	protein_coding	FLA11	FASCICLIN-like arabinogalactan-protein 11	5.30404	9.85577	0.998152	13.2506	0.711506	0.335438	2.21336	0.000685056	-1.13086	0.501506	0.370989	0.664164	0.1033	10.7312	0.00962614	92.1972	55.6087	0.60315	1.03	214.041	203.006	-0.0763657
AT2G21430	protein_coding	AT2G21430	Papain family cysteine protease	17.7872	39.3958	18.5219	51.9067	1.04772	0.0127075	1.36947	0.000672228	0.0476037	0.988648	0.369353	0.459899	0.8379	0.9133	0.917442	113.504	6616.72	58.2948	-9.39	120.216	152.391	0.342151
AT5G63990	protein_coding	AT5G63990	Inositol monophosphatase family protein	79.2704	43.3603	117.545	57.124	-0.832726	0.00688305	-1.01024	0.000361403	0.545216	0.406327	0.367701	0.350296	2.0099	4.005	0.501848	186.22	292.794	1.5723	12.88	117.267	122.415	0.0619916
AT1G11170	protein_coding	AT1G11170	lysine ketoglutarate reductase trans-splicing-like protein (DUF707)	4.93026	14.0744	2.93778	18.4445	1.26883	0.0251206	2.04929	0.000253966	-0.413936	0.878882	0.366521	0.574309	0.0535	1.699	0.0314891	67.8181	186.374	2.74814	1.03	50.4687	65.5339	0.376851
AT5G66460	protein_coding	MAN7	Glycosyl hydrolase superfamily protein	16.7154	26.8107	11.4353	35.1318	0.606547	0.271886	1.40579	0.00397262	-0.433983	0.818458	0.365256	0.56298	0.3963	5.7066	0.0694459	71.9767	33.5925	0.466714	-3.06	163.915	154.434	-0.0859605
AT5G17530	protein_coding	AT5G17530	phosphoglucosamine mutase family protein	4.5503	8.73679	2.07939	11.5847	0.712186	0.350547	1.69128	0.0102115	-0.615364	0.801787	0.363733	0.683246	0.0318	17.9336	0.00177321	44.8366	25.0422	0.558522	-1.15	306.089	344.626	0.171084
AT5G55380	protein_coding	AT5G55380	MBOAT (membrane bound O-acyl transferase) family protein	37.1159	18.2035	55.1564	23.8274	-0.964544	0.00994533	-1.14173	0.000761563	0.538232	0.540926	0.361045	0.46379	0.3677	5.6599	0.0649658	103.866	80.6899	0.776869	4.27	356.705	185.355	-0.944442
AT3G60130	protein_coding	BGLU16	beta glucosidase 16	10.9664	17.0094	5.4747	22.2708	0.559818	0.33313	1.66761	0.00138736	-0.747301	0.635253	0.360493	0.569775	0.1791	14.6196	0.0122507	56.9192	55.022	0.966669	-2.15	399.864	798.864	0.998441
AT5G52440	protein_coding	HCF106	Bacterial sec-independent translocation protein mttA/Hcf106	12.8755	29.6082	15.9	38.2439	1.08206	0.0149201	1.18013	0.00502273	0.261831	0.895824	0.359903	0.489332	0.31	65.9819	0.00469826	122.607	76.2875	0.62221	1.05	1681.59	1751.55	0.0588088
AT2G42210	protein_coding	OEP16-3	Mitochondrial import inner membrane translocase subunit Tim17/Tim22/Tim23 family protein	77.352	128.329	78.6888	165.458	0.708166	0.00785848	1.0376	3.94294e-05	0.0298594	0.988139	0.359289	0.252991	8.5342	60.3025	0.141523	478.784	196.838	0.41112	-10.28	2154.14	1986.52	-0.116868
AT5G09585	small_nuclear_rna	U2.5	NA	28.8062	17.4526	67.2949	23.3162	-0.640453	0.223252	-1.38474	0.00131468	1.10178	0.18309	0.357489	0.578014	0.8105	0.1875	4.32267	NA	NA	NA	NA	NA	NA	NA
AT4G39390	protein_coding	NST-K1	nucleotide sugar transporter-KT 1	57.2138	33.8591	91.3261	43.9537	-0.723515	0.0215352	-1.01074	0.000297715	0.641706	0.28004	0.354479	0.366069	1.3245	7.0049	0.189082	98.706	135.343	1.37117	13.16	188.151	82.6371	-1.18703
AT3G02580	protein_coding	STE1	sterol 1	17.0458	8.93209	30.8136	11.6882	-0.837884	0.0817025	-1.27131	0.00169971	0.786742	0.402975	0.353315	0.566247	0.3603	32.1859	0.0111943	47.1447	64.7422	1.37326	7.32	597.22	401.69	-0.572179
AT3G01610	protein_coding	CDC48C	cell division cycle 48C	62.1874	32.3287	101.012	41.5271	-0.907235	0.00121194	-1.23268	9.54875e-07	0.675979	0.171752	0.350531	0.335733	2.4157	6.9398	0.348094	44.111	49.2502	1.11651	-1.67	170.479	112.974	-0.593604
AT4G04565	long_noncoding_rna	NA	NA	37.5423	27.0269	85.8091	35.6403	-0.434103	0.384035	-1.17939	0.00247315	1.09446	0.125427	0.349181	0.537585	NA	NA	NA	NA	NA	NA	NA	NA	NA	NA
AT5G39365	protein_coding	AT5G39365	Defensin-like (DEFL) family protein	103.251	64.0925	217.411	83.0283	-0.644457	0.10613	-1.30336	0.000142636	1.00677	0.101515	0.347868	0.482807	32.2986	0	16999.3	NA	NA	NA	NA	NA	NA	NA
AT5G03260	protein_coding	LAC11	laccase 11	36.7143	16.2285	50.8796	21.3642	-1.06292	0.0222535	-1.1498	0.00726003	0.434397	0.765346	0.347514	0.581903	0.3389	5.7274	0.0591717	71.8742	173.607	2.41543	20.05	177.284	140.704	-0.333397
AT1G03520	protein_coding	AT1G03520	Core-2/I-branching beta-1,6-N-acetylglucosaminyltransferase family protein	3.02734	7.40175	0.998152	9.7339	0.943583	0.209952	1.93771	0.00403745	-0.646859	0.798049	0.34727	0.703128	0.023	4.5351	0.00507155	48.1511	135.74	2.81904	1.29	195.431	165.934	-0.236049
AT1G64060	protein_coding	RBOH F	respiratory burst oxidase protein F	4.93026	7.57944	1.42735	10.0287	0.49516	0.535214	1.75909	0.00730926	-0.917134	0.634027	0.346794	0.689513	0.0059	2.6086	0.00226175	20.7121	26.4177	1.27547	1.06	124.873	80.2242	-0.638349
AT4G01800	protein_coding	AGY1	Albino or Glassy Yellow 1	30.6627	43.8952	23.5286	56.1841	0.483672	0.246531	1.15246	0.00187093	-0.322689	0.826607	0.346099	0.452361	0.1052	59.3222	0.00177337	39.1821	48.178	1.22959	1.97	1323.1	1531.34	0.210868
AT4G23650	protein_coding	CDPK6	calcium-dependent protein kinase 6	14.417	28.1496	12.1157	36.1492	0.88681	0.0360157	1.43496	0.000459777	-0.202688	0.924938	0.345464	0.469377	0.2035	72.5582	0.00280465	42.7691	42.6206	0.996528	-1.52	775.501	628.018	-0.304322
AT2G25430	protein_coding	AT2G25430	epsin N-terminal homology (ENTH) domain-containing protein / clathrin assembly protein-like protein	11.0128	19.5348	7.33124	25.1689	0.729906	0.184036	1.50029	0.00298011	-0.425698	0.838561	0.344688	0.585069	0.1377	58.4343	0.00235649	164.922	143.284	0.868797	1.19	793.94	632.803	-0.327273
AT3G15640	protein_coding	AT3G15640	Rubredoxin-like superfamily protein	49.2284	68.9786	37.6043	88.1179	0.470242	0.129774	1.17315	3.77277e-05	-0.359086	0.715096	0.343822	0.3079	3.7095	81.5482	0.0454884	201.895	206.218	1.02141	-2.54	560.044	509.152	-0.137443
AT5G44090	protein_coding	AT5G44090	Calcium-binding EF-hand family protein	18.9054	31.4919	12.2172	40.3117	0.67746	0.134229	1.58989	0.000190542	-0.571061	0.6842	0.341365	0.507924	0.1618	19.7047	0.00821124	51.8896	56.6283	1.09132	-1.19	329.992	332.596	0.0113383
AT2G20450	protein_coding	AT2G20450	Ribosomal protein L14	9.10679	17.0632	7.18157	22.0272	0.774398	0.190045	1.37262	0.0103623	-0.257067	0.923383	0.341154	0.619709	0.2171	66.9368	0.00324336	91.2756	117.789	1.29047	-2.16	1056.92	951.04	-0.152283
AT3G51050	protein_coding	AT3G51050	FG-GAP repeat-containing protein	7.56837	19.2685	7.46906	24.7316	1.15544	0.0315035	1.47729	0.00383487	0.0166117	0.998253	0.338457	0.599028	0.1719	28.0596	0.00612625	97.1135	93.8321	0.966211	-3.96	496.415	457.4	-0.11809
AT2G00350	ara11_novel	NA	novel transcribed region	8.71445	21.3651	6.89214	27.5935	1.10412	0.0491802	1.70273	0.00143018	-0.261674	0.922825	0.336934	0.625138	NA	NA	NA	NA	NA	NA	NA	NA	NA	NA
AT5G39950	protein_coding	TRX2	thioredoxin 2	26.9528	54.3707	22.624	69.3592	0.959316	0.00516562	1.53036	6.00528e-06	-0.23454	0.886498	0.336502	0.403683	1.9475	79.2146	0.0245851	164.915	372.949	2.26146	9.37	809.358	930.631	0.201431
AT3G47040	protein_coding	AT3G47040	Glycosyl hydrolase family protein	15.9462	33.963	18.3255	43.4886	1.00275	0.0160408	1.15672	0.00350128	0.181435	0.935821	0.335413	0.493355	0.3429	0.014	24.4929	38.5814	52.2948	1.35544	7.58	40.6112	51.1946	0.334112
AT5G55600	protein_coding	AT5G55600	Agenet and bromo-adjacent homology (BAH) domain-containing protein	9.83888	13.5581	3.50673	17.3554	0.406336	0.528658	1.7962	0.00122622	-1.05539	0.444049	0.334481	0.615385	0.0218	14.7866	0.00147431	40.6422	18.1454	0.446467	-1.52	172.677	140.419	-0.29833
AT4G35750	protein_coding	AT4G35750	SEC14 cytosolic factor family protein / phosphoglyceride transfer family protein	8.70517	19.4128	6.75238	24.7292	1.00396	0.0606146	1.61891	0.00154119	-0.28156	0.908968	0.333391	0.599621	0.1421	92.7264	0.00153247	46.2296	93.6019	2.02472	1.1	459.525	693.31	0.593357
AT2G04350	protein_coding	LACS8	AMP-dependent synthetase and ligase family protein	12.1249	17.5256	8.01162	22.3937	0.475741	0.398989	1.28036	0.00911302	-0.471643	0.801061	0.332981	0.582461	0.4045	41.5883	0.00972629	82.2046	344.351	4.18895	-3.34	387.604	403.976	0.0596859
AT4G25000	protein_coding	AMY1	alpha-amylase-like protein	0.379965	3.8618	0	5.21959	1.41202	0.0785919	1.86721	0.00959256	-0.122362	0.978989	0.332828	0.764011	0	2.7351	0	96.7046	102.131	1.05611	NA	138.27	139.988	0.0178191
AT5G57040	protein_coding	AT5G57040	Lactoylglutathione lyase / glyoxalase I family protein	148.572	87.6093	236.15	111.234	-0.739019	0.00397967	-1.0532	7.19571e-06	0.645938	0.14898	0.331758	0.309503	8.3859	94.3783	0.0888541	319.523	85.3971	0.267264	-3.94	1729.43	1775.04	0.0375562
AT2G46000	protein_coding	AT2G46000	LDL receptor wingless signaling/trafficking chaperone	32.2413	46.5252	18.9063	59.063	0.500423	0.224476	1.50518	5.86279e-05	-0.676997	0.490874	0.327757	0.478359	9.3114	14.2777	0.652164	337.737	258.332	0.764891	1.05	122.433	140.659	0.200216
AT1G53420	protein_coding	AT1G53420	Leucine-rich repeat transmembrane protein kinase	12.9528	3.8432	24.9928	5.33009	-1.39902	0.020219	-1.89309	0.00040794	0.82133	0.548992	0.327252	0.708758	0.1065	0.0375	2.84	10.8411	11.9731	1.10442	NA	14.0814	14.0877	0.000654523
AT2G46550	protein_coding	AT2G46550	transmembrane protein	4.92717	11.458	1.39901	14.6085	1.01745	0.100548	2.24803	0.000200678	-0.904181	0.625368	0.326394	0.652408	0.0704	28.3533	0.00248296	53.1294	38.5904	0.726348	1.1	230.798	367.272	0.670221
AT3G02180	protein_coding	SP1L3	SPIRAL1-like3	10.6267	24.3567	7.90019	30.8234	1.06309	0.0320511	1.69287	0.000438929	-0.303937	0.893023	0.325838	0.584696	0.7176	82.4036	0.00870836	88.5062	69.5301	0.785595	-5.64	1606.2	1525.86	-0.0740297
AT5G20830	protein_coding	SUS1	sucrose synthase 1	17.4351	31.9187	16.0714	40.5382	0.799009	0.0735484	1.17114	0.00488979	-0.0479672	0.988648	0.324168	0.535819	0.414	27.4482	0.015083	89.642	52.0489	0.580631	-1.01	294.828	261.274	-0.174311
AT4G29900	protein_coding	ACA10	autoinhibited Ca(2 )-ATPase 10	13.2462	17.6863	6.05355	22.5626	0.364123	0.576843	1.50111	0.00482512	-0.817561	0.583363	0.319431	0.639992	0.0748	31.9467	0.0023414	90.3717	65.292	0.722483	-1.58	682.833	659.291	-0.0506163
AT1G72440	protein_coding	EDA25	CCAAT-binding factor	4.54102	10.2321	2.64835	13.0355	0.916466	0.185342	1.69454	0.00712764	-0.459178	0.86944	0.318895	0.703765	0.0214	13.6288	0.0015702	22.1116	117.769	5.3261	1.37	208.317	143.735	-0.535372
AT1G68490	protein_coding	AT1G68490	translocase subunit seca	13.2617	18.3448	2.39716	23.0003	0.423112	0.487196	2.38259	1.59898e-05	-1.64666	0.112163	0.312815	0.631009	0.0877	21.4387	0.00409073	68.2367	67.846	0.994275	-1.12	750.599	662.463	-0.180203
AT3G04680	protein_coding	CLPS3	CLP-similar protein 3	42.4819	22.3464	81.27	28.1944	-0.866313	0.0193847	-1.45266	6.43492e-06	0.896088	0.139224	0.309739	0.527891	0.1952	9.1264	0.0213885	127.788	107.289	0.83958	1.07	334.663	335.525	0.00370939
AT5G46650	protein_coding	AT5G46650	RING/U-box superfamily protein	3.04591	9.05465	1.08124	11.6786	1.13532	0.124776	2.04715	0.0024864	-0.603069	0.817661	0.308759	0.74516	0.7545	0.0299	25.2341	NA	NA	NA	NA	NA	NA	NA
AT5G63840	protein_coding	RSW3	Glycosyl hydrolases family 31 protein	46.9734	86.3387	31.111	107.539	0.842054	0.00687274	1.68066	4.69234e-08	-0.531436	0.539587	0.307172	0.418055	0.8705	37.6791	0.023103	145.189	376.088	2.59033	2.67	901.008	916.595	0.0247448
AT1G73820	protein_coding	AT1G73820	Ssu72-like family protein	6.03303	12.4191	4.07569	15.8135	0.868114	0.159875	1.55174	0.00675433	-0.376734	0.886914	0.306896	0.674002	0.4346	12.6126	0.0344576	54.9312	74.5107	1.35644	5.31	151.112	158.21	0.0662222
AT2G35710	protein_coding	PGSIP7	Nucleotide-diphospho-sugar transferases superfamily protein	12.8817	24.18	11.964	30.4711	0.811098	0.10452	1.21589	0.00865332	-0.0982242	0.974395	0.306572	0.603533	0.319	0.956	0.333682	33.5199	78.6589	2.34663	NA	27.2628	29.8695	0.131739
AT5G04430	protein_coding	BTR1L	binding to TOMV RNA 1L (long form)	27.6477	48.163	17.8798	59.7195	0.748816	0.0632735	1.59137	3.53874e-05	-0.540886	0.66158	0.301665	0.533661	1.3551	95.0637	0.0142547	91.0487	115.245	1.26575	-3.39	1063.23	1113.01	0.0660078
AT4G16210	protein_coding	ECHIA	enoyl-CoA hydratase/isomerase A	4.91789	8.32543	0.969811	10.5045	0.604309	0.434187	1.99738	0.00251024	-1.0926	0.528652	0.300472	0.736617	0.5313	21.4506	0.0247685	111.915	188.674	1.68587	-3.49	314.741	314.801	0.000276824
AT5G14285	protein_coding	AT5G14285	DNA-binding storekeeper	5.28857	11.1015	3.33863	14.0538	0.870455	0.184036	1.54387	0.0100373	-0.373439	0.891273	0.299979	0.702144	NA	NA	NA	NA	NA	NA	NA	NA	NA	NA
AT5G47420	protein_coding	AT5G47420	Tryptophan RNA-binding attenuator protein-like protein	4.95192	16.3504	4.04735	20.6721	1.38374	0.0241186	1.83067	0.00188741	-0.148746	0.968681	0.298183	0.706001	0.1128	14.3218	0.0078761	72.4083	120.42	1.66307	-2.18	308.471	442.257	0.519748
AT1G73040	protein_coding	AT1G73040	Mannose-binding lectin superfamily protein	12.1094	6.44186	22.9965	8.24244	-0.788532	0.170231	-1.30729	0.00603544	0.816195	0.486639	0.297434	0.691524	0.2619	8.2634	0.031694	86.9592	48.3331	0.555814	NA	104.1	119.237	0.19587
AT5G61880	protein_coding	AT5G61880	Protein Transporter, Pam16	1.1399	7.08024	0.858387	9.02713	1.61081	0.0285833	1.89862	0.00598326	0.00924802	1	0.297057	0.761733	0	5.2599	0	23.9558	35.2677	1.4722	1.5	101.379	94.6343	-0.0993268
AT3G25830	protein_coding	TPS-CIN	terpene synthase-like sequence-1,8-cineole	16.3014	6.6903	22.0102	8.39282	-1.12104	0.032194	-1.21713	0.0104403	0.390089	0.823467	0.293991	0.691526	0	0	0	119.912	624.376	5.20695	NA	52.7876	81.3959	0.624755
AT2G36950	protein_coding	AT2G36950	Heavy metal transport/detoxification superfamily protein	4.17343	11.1196	3.35707	13.9087	1.11749	0.0871298	1.62882	0.00769684	-0.218754	0.950991	0.29257	0.717126	0.1815	15.9012	0.0114142	232.381	131.665	0.566592	-1.28	834.03	1538.75	0.883588
AT3G22440	protein_coding	AT3G22440	FRIGIDA-like protein	29.8935	33.3643	16.5823	41.2545	0.141986	0.824893	1.1833	0.0104	-0.748866	0.530885	0.292448	0.636501	0.0582	209.623	0.000277641	70.1613	46.9242	0.668805	-1.41	527.062	625.328	0.24664
AT5G04520	protein_coding	AT5G04520	3-oxoacyl-acyl-carrier synthase-like protein (Protein of unknown function DUF455)	12.1465	7.45556	24.6487	9.33845	-0.611234	0.304643	-1.21887	0.0101366	0.898864	0.414057	0.291229	0.69306	0.2408	5.8118	0.0414329	40.7929	57.3864	1.40677	1.43	135.441	113.964	-0.249079
AT4G08390	protein_coding	SAPX	stromal ascorbate peroxidase	19.3318	30.1929	14.0836	37.1942	0.589065	0.220673	1.26518	0.00368112	-0.385254	0.822551	0.29086	0.602286	0.433	54.4736	0.0079488	73.3582	113.077	1.54143	-2.61	727.667	697.704	-0.0606629
AT4G00370	protein_coding	ANTR2	Major facilitator superfamily protein	12.131	20.6749	10.091	25.5467	0.69604	0.148358	1.1977	0.00753654	-0.211343	0.93018	0.290316	0.595345	0.2093	52.3506	0.00399804	114.785	61.8921	0.539201	5.92	1532.03	929.174	-0.721428
AT5G05950	protein_coding	MEE60	maternal effect embryo arrest 60	2.66285	11.0653	1.85654	13.9309	1.54089	0.0186605	1.98474	0.00167	-0.155271	0.970696	0.288574	0.73095	0.4186	38.6728	0.0108241	48.7801	43.8391	0.898708	-1.34	269.945	301.024	0.157214
AT3G56140	protein_coding	AT3G56140	DUF399 family protein, putative (DUF399 and DUF3411)	7.5498	15.0174	4.04735	18.493	0.838468	0.168916	1.73468	0.0023007	-0.609819	0.768371	0.286394	0.698133	0.1005	27.8702	0.003606	115.529	111.243	0.962903	-2.21	750.619	745.951	-0.00899925
AT3G12780	protein_coding	PGK1	phosphoglycerate kinase 1	90.873	148.642	79.4628	181.83	0.677146	0.0408039	1.14496	0.000182228	-0.184534	0.894083	0.283276	0.494999	1.379	655.564	0.00210353	98.9938	129.069	1.30381	-2.62	7247.83	6968.14	-0.0567754
AT5G04170	protein_coding	AT5G04170	Calcium-binding EF-hand family protein	9.07276	16.4391	5.83731	20.4438	0.753385	0.176348	1.54392	0.00310738	-0.507597	0.801061	0.282943	0.664164	64.5424	48.4156	1.33309	107.009	385.588	3.60332	-1.01	207.421	278.357	0.424372
AT1G65980	protein_coding	TPX1	thioredoxin-dependent peroxidase 1	69.3201	123.726	26.8532	150.963	0.805776	0.00596392	2.35728	8.40152e-15	-1.26876	0.0100669	0.28274	0.441121	7.2698	156.587	0.0464266	619.488	672.78	1.08602	-1.64	1703.57	5542.47	1.70197
AT1G72510	protein_coding	AT1G72510	DUF1677 family protein (DUF1677)	4.92717	9.73354	2.25739	12.1138	0.796562	0.236756	1.66877	0.00670619	-0.590085	0.801138	0.282122	0.724539	0	39.473	0	9.50618	9.09441	0.956684	NA	411.834	614.707	0.577838
AT4G00305	protein_coding	AT4G00305	RING/U-box superfamily protein	26.1805	43.2712	24.1001	53.4392	0.675934	0.0994959	1.08352	0.0042792	-0.126009	0.953889	0.28158	0.564358	10.2753	0.4739	21.6824	NA	NA	NA	NA	NA	NA	NA
AT5G24105	protein_coding	AGP41	arabinogalactan protein 41	38657.5	22311.9	72516.6	27274.9	-0.767088	0.00429135	-1.36534	3.57459e-08	0.878501	0.0312184	0.280248	0.432654	2976.92	5.7436	518.301	NA	NA	NA	NA	NA	NA	NA
AT3G16210	protein_coding	AT3G16210	F-box family protein	9.08204	4.28743	23.1685	5.74776	-0.840105	0.219643	-1.69348	0.00241903	1.13239	0.348677	0.279019	0.759276	0.2381	0	125.316	NA	NA	NA	NA	NA	NA	NA
[truncated: 1,223 more rows]

## Sheet: 9d
Additional file 9d. Tally of 1631 HS-dependent transcriptome changes observed in both WT and cngc16. Genes shown include only common changes and do not include changes that were categorized as specific to WT or cngc16 (see additional files 9b and c, respectively).
[truncated: 1,633 more rows]

[truncated: 1 more sheets: 9e]
