# Supplementary material for: A comparison of heat-stress transcriptome changes between wild-type Arabidopsis pollen and a heat-sensitive mutant harboring a knockout of cyclic nucleotide-gated cation channel 16 (cngc16)
Source: BMC Genomics. 2018 Jul 24;19:549. doi: 10.1186/s12864-018-4930-4 (PMC6057101; doi:10.1186/s12864-018-4930-4)
Supplement: Supplementary file 10 — Association network for HS-dependent changes in WT that were most different in cngc16 under HS. The figure was generated using STRING [32] and the top 23 genes identified in Table 3. (XLSX 154 kb) [file 12864_2018_4930_MOESM10_ESM.xlsx]

## Sheet: Additional file 10
Additional file 10. HS-dependent transcript abundance changes corresponding to transcription factors in WT and cngc16 pollen. Differentially expressed transcription factors (TFs) are organized to show HS-dependent differences that are WT-specific (23 changes, yellow highlight), cngc16-specific (98 changes, blue highlight), or common to both mutant and WT (66 changes, white highlight). a A compari…
Category of HS-dependent Change	Gene ID	TF family	Symbol	Description	WT_control (normal) Expression Average	WT_heat Expression Average	log2-fold Change WT_heat vs WT_control (normal)	Adjusted p-value WT_heat vs WT_control (normal)	cngc16_control (normal) Expression Average	cngc16_heat Expression Average	log2-fold Change cngc16_heat vs cngc16_control (normal)	Adjusted p-value cngc16_heat vs cngc16_control (normal)	log2-fold change in heat-stressed seedlingsa	Evidence for at least 2-fold HS-response in vegetative tissues
WT-specific	AT3G05860	M-type	AT3G05860	MADS-box transcription factor family protein	1.88126	46.771	3.50754	1.03228e-09	4.96242	15.7589	1.28219	0.0294887	-0.0500279	No
WT-specific	AT5G17320	HD-ZIP	HDG9	homeodomain GLABROUS 9	6.42847	36.9916	2.18603	1.92764e-05	6.84536	11.6333	0.564805	0.320709	0.237938	No
WT-specific	AT3G53790	MYB_related	TRFL4	TRF-like 4	3.03044	17.4002	1.93424	0.000978228	6.8737	21.839	1.39425	0.0116897	0.192633	No
WT-specific	AT2G24681	B3	AT2G24681	AP2/B3-like transcriptional factor family protein	2.64738	12.7753	1.71184	0.00633335	4.29854	11.8032	1.19436	0.0497784	NA	No
WT-specific	AT1G68670	G2-like	AT1G68670	myb-like transcription factor family protein	3.79346	14.9448	1.59607	0.00674046	4.04735	14.1342	1.43151	0.0140163	1.65499	Yes
WT-specific	AT5G45260	WRKY	RRS1	Disease resistance protein (TIR-NBS-LRR class)	42.8494	132.842	1.5737	8.5811e-09	36.5026	76.0162	0.984807	0.000995301	-0.431118	No
WT-specific	AT5G50480	NF-YC	NF-YC6	nuclear factor Y, subunit C6	4.16724	15.6054	1.5615	0.00917096	3.45005	8.83421	0.970122	0.117584	0.181266	No
WT-specific	AT2G16400	TALE	BLH7	BEL1-like homeodomain 7	7.57146	22.3117	1.36255	0.00825424	7.9266	14.1972	0.688057	0.19697	-0.644548	No
WT-specific	AT4G26440	WRKY	WRKY34	WRKY DNA-binding protein 34	59.123	146.722	1.27018	7.74111e-07	61.3662	114.313	0.863257	0.00127109	-0.0449514	No
WT-specific	AT1G71130	ERF	CRF8	Integrase-type DNA-binding superfamily protein	10.2126	26.5968	1.23965	0.00813456	12.4216	17.6084	0.467304	0.334708	0.0650787	No
WT-specific	AT3G02830	C3H	ZFN1	zinc finger protein 1	2428.92	5778.75	1.23325	3.43459e-14	2779.17	3887.37	0.477797	0.00512258	-0.326643	No
WT-specific	AT5G59570	G2-like	BOA	Homeodomain-like superfamily protein	42.4107	102.944	1.21396	0.000181802	49.3732	95.9919	0.891779	0.00617906	0.547821	No
WT-specific	AT1G32870	NAC	NAC13	NAC domain protein 13	43.5413	104.329	1.2125	3.37476e-05	34.3567	66.6535	0.888615	0.00489201	0.200916	No
WT-specific	AT2G24260	bHLH	LRL1	LJRHL1-like 1	28.899	69.0812	1.17744	0.00160567	37.9853	48.8574	0.342637	0.376497	0.329856	No
WT-specific	AT2G17150	Nin-like	AT2G17150	Plant regulator RWP-RK family protein	15.5507	35.674	1.10713	0.00596392	20.8156	26.2737	0.307805	0.459711	-0.218818	No
WT-specific	AT2G20400	G2-like	AT2G20400	myb-like HTH transcriptional regulator family protein	28.8031	61.2764	1.03408	0.00202468	33.1258	43.8852	0.368958	0.293507	0.083321	No
WT-specific	AT3G48430	C2H2	REF6	relative of early flowering 6	73.0146	34.998	-1.01079	0.00205691	47.4639	30.1662	-0.643941	0.0601233	NA	No
WT-specific	AT3G06250	FAR1	FRS7	FAR1-related sequence 7	88.5777	41.8831	-1.03034	0.000999541	67.1884	38.511	-0.777138	0.0149338	-0.350489	No
WT-specific	AT3G16870	GATA	GATA17	GATA transcription factor 17	56.8184	22.9695	-1.23683	0.000189283	58.799	30.3893	-0.912948	0.0049614	-1.4522	Yes
WT-specific	AT4G09460	MYB	MYB6	myb domain protein 6	29.9523	11.458	-1.27049	0.001971	30.4609	14.2484	-1.01718	0.0106376	0.91203	No
WT-specific	AT4G14770	CPP	TCX2	TESMIN/TSO1-like CXC 2	20.0856	7.13471	-1.31977	0.00605985	19.8741	9.9065	-0.88451	0.0557026	-0.909244	No
WT-specific	AT5G19790	ERF	RAP2.11	related to AP2 11	17.8615	4.35951	-1.7018	0.0062251	2.10773	0.958994	-0.688085	0.34946	0.323223	No
WT-specific	AT1G05230	HD-ZIP	HDG2	homeodomain GLABROUS 2	22.7484	5.35576	-1.74736	0.00143438	18.0558	6.96497	-1.15166	0.0337808	-0.0952029	No
cngc16-specific	AT4G04450	WRKY	WRKY42	WRKY family transcription factor	1.89364	1.51224	-0.181432	0.870224	0	13.7321	2.74748	9.11554e-05	0.0403385	No
cngc16-specific	AT5G07690	MYB	MYB29	myb domain protein 29	1.51367	0.996089	-0.269623	0.800003	0	13.2203	2.65291	0.000177536	-0.891108	No
cngc16-specific	AT1G30490	HD-ZIP	PHV	Homeobox-leucine zipper family protein / lipid-binding START domain-containing protein	6.06397	9.09151	0.423179	0.62681	1.85654	28.1711	2.59151	6.20685e-05	-0.141129	No
cngc16-specific	AT1G25330	bHLH	CES	basic helix-loop-helix (bHLH) DNA-binding superfamily protein	0.383059	4.18264	1.41587	0.0756949	0	11.062	2.5802	0.000241879	-0.067604	No
cngc16-specific	AT3G01530	MYB	MYB57	myb domain protein 57	3.42588	4.83962	0.353561	0.708414	0	11.222	2.54518	0.000204129	0.0190226	No
cngc16-specific	AT5G44190	G2-like	GLK2	GOLDEN2-like 2	3.02425	2.8109	-0.0710118	0.951083	0	9.97726	2.44034	0.000500165	-0.831697	No
cngc16-specific	AT1G22190	ERF	AT1G22190	Integrase-type DNA-binding superfamily protein	4.17343	10.2317	1.04525	0.11134	0.969811	13.5983	2.34775	0.00018553	1.55078	No
cngc16-specific	AT5G15160	bHLH	BNQ2	BANQUO 2	0.759931	1.54811	0.35915	0.726729	0.540618	9.91271	2.3195	0.00105856	0.18158	No
cngc16-specific	AT1G78080	ERF	RAP2.4	related to AP2 4	26.4831	42.1878	0.609828	0.190581	19.0909	106.035	2.27578	1.24819e-08	1.56739	No
cngc16-specific	AT5G67300	MYB	MYBR1	myb domain protein r1	11.3587	9.69717	-0.19208	0.797632	1.28758	15.1436	2.24131	0.000175883	0.952127	No
cngc16-specific	AT4G06634	C2H2	YY1	zinc finger (C2H2 type) family protein	12.8755	19.4676	0.527006	0.37447	3.79616	26.4461	2.17309	5.10796e-05	NA	No
cngc16-specific	AT3G51120	C3H	AT3G51120	zinc finger CCCH domain-containing protein 44	3.41969	3.32755	-0.0368185	0.973526	0.998152	11.2997	2.14801	0.00150652	-0.105696	No
cngc16-specific	AT3G24140	bHLH	FMA	basic helix-loop-helix (bHLH) DNA-binding superfamily protein	6.03613	5.10699	-0.195612	0.828989	3.24565	20.9649	2.1171	0.000545963	-0.584034	No
cngc16-specific	AT3G50060	MYB	MYB77	myb domain protein 77	3.01497	8.167	1.05414	0.133364	1.93962	14.987	2.06832	0.00105648	1.15297	No
cngc16-specific	AT2G22540	MIKC	SVP	K-box region and MADS-box transcription factor family protein	1.50749	3.38152	0.622851	0.491798	0.858387	10.5045	2.05693	0.00336751	-0.0113431	No
cngc16-specific	AT3G19290	bZIP	ABF4	ABRE binding factor 4	3.01188	6.60079	0.814314	0.295414	0.858387	10.1869	2.00996	0.00289152	0.563118	No
cngc16-specific	AT1G49560	G2-like	AT1G49560	Homeodomain-like superfamily protein	1.88126	1.77928	-0.0669191	0.954704	0.429194	7.44099	2.00922	0.00462731	2.04817	No
cngc16-specific	AT5G60850	Dof	OBP4	OBF binding protein 4	2.66594	5.64074	0.726813	0.362265	1.96796	14.2324	2.00818	0.00215024	0.190471	No
cngc16-specific	AT1G75390	bZIP	bZIP44	basic leucine-zipper 44	2.64738	10.2673	1.39365	0.0280345	5.68104	29.8187	1.9993	0.000266828	0.347667	No
cngc16-specific	AT1G28520	VOZ	VOZ1	vascular plant one zinc finger protein	7.99474	10.2133	0.298305	0.687627	3.39531	20.3113	1.99698	0.000421963	-0.349717	No
cngc16-specific	AT5G26660	MYB	MYB86	myb domain protein 86	5.70257	5.64091	-0.0119282	0.991247	1.53877	12.6587	1.96952	0.00306845	-0.00638644	No
cngc16-specific	AT3G10500	NAC	NAC053	NAC domain containing protein 53	1.12752	6.90404	1.58558	0.0310893	0.998152	9.37213	1.94425	0.00464538	0.298022	No
cngc16-specific	AT5G42520	BBR-BPC	BPC6	basic pentacysteine 6	5.31023	7.17074	0.340361	0.689379	1.39901	11.6093	1.9284	0.00302175	-0.221064	No
cngc16-specific	AT2G01060	G2-like	AT2G01060	myb-like HTH transcriptional regulator family protein	6.4625	6.35136	-0.0068961	0.99482	0.568958	9.09789	1.90277	0.0065678	0.00754507	No
cngc16-specific	AT2G17180	C2H2	DAZ1	C2H2-like zinc finger protein	23.5207	46.6252	0.895288	0.050453	20.6561	85.3077	1.86416	7.75425e-06	0.22125	No
cngc16-specific	AT5G20730	ARF	NPH4	Transcriptional factor B3 family protein / auxin-responsive factor AUX/IAA-like protein	4.93645	7.38431	0.450168	0.580411	1.85654	12.6816	1.86189	0.00376279	-0.494329	No
cngc16-specific	AT5G50670	SBP	SPL13B	Squamosa promoter-binding protein-like (SBP domain) transcription factor family protein	1.12752	1.01419	-0.106838	0.928149	0.540618	6.32276	1.8586	0.0100655	-0.512599	No
cngc16-specific	AT5G48560	bHLH	AT5G48560	basic helix-loop-helix (bHLH) DNA-binding superfamily protein	4.16724	8.34436	0.770172	0.284996	2.36882	14.1955	1.83844	0.00334788	-0.232729	No
cngc16-specific	AT2G31370	bZIP	AT2G31370	Basic-leucine zipper (bZIP) transcription factor family protein	8.36542	6.60096	-0.26193	0.764628	1.9963	13.2514	1.83461	0.00459098	-0.935739	No
cngc16-specific	AT3G54810	GATA	BME3	Plant-specific GATA-type zinc finger transcription factor family protein	3.80584	13.3099	1.42591	0.017123	4.4218	21.0541	1.83148	0.00107947	-0.505129	No
cngc16-specific	AT1G71260	Whirly	ATWHY2	WHIRLY 2	4.93645	6.12035	0.221761	0.7954	4.53323	20.8949	1.82111	0.00162086	0.181235	No
cngc16-specific	AT5G13180	NAC	NAC083	NAC domain containing protein 83	6.81462	15.6913	1.02704	0.0605246	5.79247	26.1013	1.81911	0.000344978	-1.15984	No
cngc16-specific	AT5G03720	HSF	HSFA3	heat shock transcription factor A3	0.763024	5.33766	1.53669	0.0382546	1.53877	9.43764	1.80872	0.00753839	0.26574	No
cngc16-specific	AT5G43270	SBP	SPL2	squamosa promoter binding protein-like 2	9.48675	10.7653	0.14683	0.861667	4.89584	22.5076	1.80224	0.00188609	-0.763929	No
cngc16-specific	AT1G27370	SBP	SPL10	squamosa promoter binding protein-like 10	4.16724	4.129	-0.0228908	0.983811	2.10773	12.2561	1.76483	0.00900568	-0.440571	No
cngc16-specific	AT4G00050	bHLH	UNE10	basic helix-loop-helix (bHLH) DNA-binding superfamily protein	1.89983	5.90795	1.01485	0.191581	2.56526	13.6901	1.76201	0.00832451	-1.21534	No
cngc16-specific	AT4G18020	ARR-B	APRR2	CheY-like two-component responsive regulator family protein	76.7591	146.395	0.882663	0.0126316	37.1817	136.424	1.75476	3.67914e-07	0.289295	No
cngc16-specific	AT5G38140	NF-YC	NF-YC12	nuclear factor Y, subunit C12	2.28907	3.61219	0.378653	0.689047	2.50858	13.1426	1.74978	0.00907108	0.0483183	No
cngc16-specific	AT5G60690	HD-ZIP	REV	Homeobox-leucine zipper family protein / lipid-binding START domain-containing protein	6.04232	4.62688	-0.294804	0.743069	2.96612	15.3047	1.74047	0.00689959	-0.41694	No
cngc16-specific	AT4G34000	bZIP	ABF3	abscisic acid responsive elements-binding factor 3	5.68091	7.97203	0.357662	0.669991	4.58797	20.9716	1.7372	0.00444537	0.805278	No
cngc16-specific	AT3G09230	MYB	MYB1	myb domain protein 1	4.91789	13.4872	1.19629	0.0569944	2.19081	11.8458	1.73552	0.00539482	NA	No
cngc16-specific	AT5G28300	Trihelix	AT5G28300	Duplicated homeodomain-like superfamily protein	9.50223	4.0928	-0.901263	0.227953	2.21915	12.558	1.71346	0.010319	-2.51031	No
cngc16-specific	AT3G04670	WRKY	WRKY39	WRKY DNA-binding protein 39	3.79965	5.94365	0.455157	0.593771	2.53692	12.9205	1.70406	0.00882236	0.106609	No
cngc16-specific	AT5G29000	G2-like	PHL1	Homeodomain-like superfamily protein	4.55339	15.3191	1.45822	0.0112982	2.96612	14.0096	1.69139	0.00380762	0.39155	No
cngc16-specific	AT5G24930	CO-like	COL4	zinc finger CONSTANS-like protein	20.4532	13.5585	-0.51857	0.391743	6.36142	26.0985	1.6649	0.00172807	0.116356	No
cngc16-specific	AT1G06040	DBB	STO	B-box zinc finger family protein	16.3199	16.3343	0.0018541	0.998126	7.55408	28.1243	1.58128	0.00314987	0.154159	No
cngc16-specific	AT5G65310	HD-ZIP	HB5	homeobox protein 5	18.9519	14.1646	-0.359425	0.611027	6.30474	24.0655	1.5306	0.00648261	-1.63819	No
cngc16-specific	AT3G49530	NAC	NAC062	NAC domain containing protein 62	6.83009	17.0094	1.1115	0.0450674	7.33124	25.7199	1.51721	0.00319795	0.80478	No
cngc16-specific	AT4G32010	B3	HSL1	HSI2-like 1	11.3587	8.91432	-0.297694	0.680008	4.76597	16.914	1.44143	0.0100297	-0.180248	No
cngc16-specific	AT1G19000	MYB_related	AT1G19000	Homeodomain-like superfamily protein	13.6571	17.0121	0.274256	0.686602	7.41432	23.8073	1.40499	0.00719978	0.295762	No
cngc16-specific	AT2G16770	bZIP	bZIP23	Basic-leucine zipper (bZIP) transcription factor family protein	12.8446	27.2372	0.973068	0.0478419	9.03811	27.6263	1.38551	0.00416004	NA	No
cngc16-specific	AT5G48250	CO-like	BBX8	B-box type zinc finger protein with CCT domain-containing protein	4.93336	15.8004	1.37123	0.0120446	10.0363	27.0018	1.28265	0.00880428	0.295967	No
cngc16-specific	AT3G16770	ERF	EBP	ethylene-responsive element binding protein	6.0516	12.6859	0.880876	0.12	10.3139	27.14	1.27862	0.00735638	0.136361	No
cngc16-specific	AT1G72650	MYB_related	TRFL6	TRF-like 6	17.4196	21.4214	0.265524	0.674693	10.6982	29.724	1.26828	0.00892859	0.160163	No
cngc16-specific	AT4G32730	MYB	PC-MYB1	Homeodomain-like protein	15.9338	26.8472	0.680998	0.176305	11.7511	31.1669	1.22964	0.00795243	-0.219063	No
cngc16-specific	AT3G24050	GATA	GATA1	GATA transcription factor 1	14.7475	29.5168	0.917106	0.0276592	16.3958	39.464	1.1673	0.00287969	-0.870291	No
cngc16-specific	AT1G19490	bZIP	AT1G19490	Basic-leucine zipper (bZIP) transcription factor family protein	40.5356	80.0425	0.942711	0.0023696	27.6511	62.8086	1.107	0.000699536	NA	No
cngc16-specific	AT1G07980	NF-YC	NF-YC10	nuclear factor Y, subunit C10	25.4298	46.7752	0.837513	0.0167717	17.8132	40.323	1.1001	0.00255551	0.19553	No
cngc16-specific	AT1G35540	ARF	ARF14	auxin response factor 14	99.6617	143.303	0.50386	0.123291	57.576	123.383	1.04075	0.000622386	NA	No
cngc16-specific	AT3G60030	SBP	SPL12	squamosa promoter-binding protein-like 12	131.05	249.363	0.901832	0.000277797	93.1141	197.739	1.03535	3.61419e-05	-0.211458	No
cngc16-specific	AT1G10170	NF-X1	NFXL1	NF-X-like 1	2242.61	1448.87	-0.605941	0.0484609	1900.57	912.079	-1.01862	0.000250229	-0.1743	No
cngc16-specific	AT3G22170	FAR1	FHY3	far-red elongated hypocotyls 3	249.889	138.839	-0.825415	0.00068769	206.956	100.106	-1.02582	1.71216e-05	-0.408507	No
cngc16-specific	AT1G50640	ERF	ERF3	ethylene responsive element binding factor 3	2721.88	2107.37	-0.362924	0.0814279	2911.13	1410.91	-1.02754	1.13419e-08	0.149283	No
cngc16-specific	AT4G20380	LSD	LSD1	LSD1 zinc finger family protein	13198	9587.71	-0.451002	0.0530374	16106.1	7772.95	-1.02813	5.86954e-07	0.51888	No
cngc16-specific	AT1G13450	Trihelix	GT-1	Homeodomain-like superfamily protein	402.378	292.875	-0.448761	0.0568144	407.208	194.231	-1.04793	6.81143e-07	0.335219	No
cngc16-specific	AT5G02320	MYB	MYB3R-5	myb domain protein 3r-5	184.038	117.773	-0.631941	0.00322716	232.819	110.974	-1.05349	1.32993e-07	0.262789	No
cngc16-specific	AT5G65050	MIKC	AGL31	AGAMOUS-like 31	155.291	99.6571	-0.61659	0.0377693	219.373	102.16	-1.05575	7.75728e-05	-0.092535	No
cngc16-specific	AT2G23320	WRKY	WRKY15	WRKY DNA-binding protein 15	527.763	319.034	-0.707797	0.00220706	712.137	335.918	-1.05902	9.5851e-07	-0.0702245	No
cngc16-specific	AT2G37060	NF-YB	NF-YB8	nuclear factor Y, subunit B8	209.86	127.953	-0.697788	0.00268177	232.847	110.23	-1.05991	1.45855e-06	0.419259	No
cngc16-specific	AT3G49850	MYB_related	TRB3	telomere repeat binding factor 3	22.6834	18.8614	-0.246526	0.658428	40.0647	17.6684	-1.07902	0.00649728	-0.326637	No
cngc16-specific	AT5G04240	C2H2	ELF6	Zinc finger (C2H2 type) family protein / transcription factor jumonji (jmj) family protein	498.756	308.49	-0.674	0.00762832	479.738	221.68	-1.08688	4.199e-06	-0.264364	No
cngc16-specific	AT5G16540	C3H	ZFN3	zinc finger nuclease 3	30386.8	21799.8	-0.469857	0.0297923	43846.4	20089.6	-1.10429	9.1251e-09	-0.0142795	No
cngc16-specific	AT3G06410	C3H	AT3G06410	Zinc finger C-x8-C-x5-C-x3-H type family protein	215.146	161.024	-0.408286	0.0976095	234.466	106.758	-1.10444	3.90893e-07	-1.05969	No
cngc16-specific	AT1G17040	STAT	SHA	SH2 domain protein A	126.79	78.4873	-0.660238	0.0537756	139.034	61.8789	-1.11582	0.000363065	0.175721	No
cngc16-specific	AT1G25560	RAV	TEM1	AP2/B3 transcription factor family protein	43.8811	40.6726	-0.103311	0.842572	72.5398	31.9541	-1.12346	0.00111775	0.621506	No
cngc16-specific	AT2G32460	MYB	MYB101	myb domain protein 101	24229	16679.4	-0.530122	0.00535316	25445.6	11301.6	-1.15228	3.06728e-11	0.20121	No
cngc16-specific	AT3G60580	C2H2	AT3G60580	C2H2-like zinc finger protein	95.5068	69.5651	-0.431058	0.277353	147.557	61.5561	-1.19964	0.000259478	-0.164295	No
cngc16-specific	AT4G25610	C2H2	AT4G25610	C2H2-like zinc finger protein	904.486	572.662	-0.648485	0.000752532	823.793	352.511	-1.20674	2.89649e-11	-0.0803684	No
cngc16-specific	AT2G40620	bZIP	AT2G40620	Basic-leucine zipper (bZIP) transcription factor family protein	12207.5	8149.81	-0.574111	0.00176934	12414.6	5253.57	-1.22185	5.0156e-13	0.30659	No
cngc16-specific	AT1G18750	M-type	AGL65	AGAMOUS-like 65	2265.33	1378.17	-0.700963	0.0014938	2746.68	1131.54	-1.25131	1.03757e-09	-0.0583365	No
cngc16-specific	AT1G03800	ERF	ERF10	ERF domain protein 10	59.9076	38.7184	-0.601606	0.0846697	79.9019	32.2434	-1.25465	5.04933e-05	NA	No
cngc16-specific	AT3G48440	C3H	AT3G48440	Zinc finger C-x8-C-x5-C-x3-H type family protein	726.413	404.028	-0.826454	0.0002446	698.546	286.507	-1.25856	4.5293e-09	-0.329729	No
cngc16-specific	AT1G52520	FAR1	FRS6	FAR1-related sequence 6	27.5704	15.6762	-0.742226	0.129038	27.3616	10.0375	-1.29847	0.00416234	-0.0262048	No
cngc16-specific	AT4G26930	MYB	MYB97	myb domain protein 97	2612.77	1802.76	-0.523792	0.0216623	2909.17	1152.06	-1.30732	1.33127e-10	0.429048	No
cngc16-specific	AT4G06598	bZIP	AT4G06598	basic-leucine zipper (bZIP) transcription factor family protein	382.441	211.136	-0.836143	0.000350534	466.395	183.996	-1.31072	2.935e-09	NA	No
cngc16-specific	AT3G20310	ERF	ERF7	ethylene response factor 7	693.694	408.704	-0.751945	1.62423e-05	880.276	344.772	-1.33419	7.08966e-16	-0.403309	No
cngc16-specific	AT1G68120	BBR-BPC	BPC3	BASIC PENTACYSTEINE protein	218.76	125.523	-0.781038	0.000944132	290.307	110.749	-1.36102	6.79853e-10	0.0919323	No
cngc16-specific	AT1G01520	MYB_related	ASG4	Homeodomain-like superfamily protein	59.1725	45.7228	-0.350391	0.393389	98.2301	35.9467	-1.36803	2.34428e-05	-1.50691	No
cngc16-specific	AT4G22070	WRKY	WRKY31	WRKY DNA-binding protein 31	31.8459	16.6364	-0.864034	0.0468493	31.7755	10.8514	-1.39097	0.000841617	-0.06944	No
cngc16-specific	AT4G38180	FAR1	FRS5	FAR1-related sequence 5	12.8848	4.62688	-1.22103	0.0422938	14.772	4.28357	-1.49009	0.00797444	-0.258982	No
cngc16-specific	AT3G25990	Trihelix	AT3G25990	Homeodomain-like superfamily protein	68.6438	36.7733	-0.837203	0.0343783	107.908	35.3741	-1.50647	2.17132e-05	0.26284	No
cngc16-specific	AT5G17300	MYB_related	RVE1	Homeodomain-like superfamily protein	310.121	164.021	-0.90155	2.86379e-06	375.71	129.171	-1.51027	3.93017e-16	1.82102	No
cngc16-specific	AT2G41070	bZIP	EEL	Basic-leucine zipper (bZIP) transcription factor family protein	144.213	73.8013	-0.928827	0.00132542	184.417	61.2129	-1.52922	1.92374e-08	0.627627	No
cngc16-specific	AT4G17750	HSF	HSF1	heat shock factor 1	193.911	98.8513	-0.945236	0.000100126	175.647	57.8341	-1.56165	7.69578e-11	-0.125769	No
cngc16-specific	AT3G57480	C2H2	AT3G57480	zinc finger (C2H2 type, AN1-like) family protein	4291.64	2223.85	-0.92608	2.92829e-05	7225.49	2359.35	-1.57684	4.84547e-14	0.306799	No
cngc16-specific	AT5G24800	bZIP	BZIP9	basic leucine zipper 9	43.6156	23.0793	-0.850078	0.0409077	86.8969	25.4747	-1.63863	5.736e-06	0.788028	No
cngc16-specific	AT3G01970	WRKY	WRKY45	WRKY DNA-binding protein 45	111.33	57.413	-0.892737	0.019984	96.8996	25.3095	-1.78911	8.54204e-07	0.565656	No
cngc16-specific	AT5G49300	GATA	GATA16	GATA transcription factor 16	26.5419	12.0464	-1.04044	0.0217337	26.7663	6.24409	-1.8729	2.84374e-05	NA	No
Shared	AT3G27650	LBD	LBD25	LOB domain-containing protein 25	28.0401	1823.35	5.59125	4.21743e-59	18.129	1289.67	5.59768	1.68808e-52	0.0922278	No
Shared	AT4G37740	GRF	GRF2	growth-regulating factor 2	1.51058	41.8123	3.70662	5.6977e-12	2.27583	23.5747	2.61628	2.25139e-06	-0.89803	No
Shared	AT5G37800	bHLH	RSL1	RHD SIX-LIKE 1	14.8403	208.384	3.45138	1.76715e-16	4.81082	100.563	3.59714	5.62302e-14	NA	No
Shared	AT1G53910	ERF	RAP2.12	related to AP2 12	81.9765	976.739	3.39196	3.60931e-29	53.2663	714.788	3.53511	2.6712e-29	0.142549	No
Shared	AT4G11880	MIKC	AGL14	AGAMOUS-like 14	0.756836	23.5901	3.35035	3.06072e-08	0.540618	17.3005	2.89561	2.75203e-06	0.118652	No
Shared	AT2G26150	HSF	HSFA2	heat shock transcription factor A2	1.14299	27.1179	3.34883	2.00003e-08	0	14.7873	2.93693	3.15127e-06	8.04563	Yes
Shared	AT2G45120	C2H2	AT2G45120	C2H2-like zinc finger protein	5.66235	71.0372	3.1654	9.21155e-12	7.471	42.7057	2.14758	6.15689e-06	-0.114506	No
Shared	AT5G58010	bHLH	LRL3	LJRHL1-like 3	40.1711	344.513	3.00093	2.94051e-35	47.0314	186.368	1.91203	5.26892e-14	0.480483	No
Shared	AT4G24020	Nin-like	NLP7	NIN like protein 7	23.1067	196.844	2.95737	1.5068e-26	27.6511	138.138	2.2062	1.70271e-14	0.366694	No
Shared	AT1G22490	bHLH	AT1G22490	basic helix-loop-helix (bHLH) DNA-binding superfamily protein	0	12.5059	2.72091	0.000143245	0	13.0986	2.61754	0.000175138	0.0471617	No
Shared	AT1G49120	ERF	CRF9	Integrase-type DNA-binding superfamily protein	5.67782	50.2927	2.66867	1.77704e-07	6.15508	29.3943	1.85339	0.000480833	NA	No
Shared	AT5G65080	MIKC	MAF5	K-box region/MADS-box transcription factor family protein	1.51677	19.6587	2.65888	1.16025e-05	2.68659	16.1098	1.8669	0.00191251	0.143788	No
Shared	AT5G47230	ERF	ERF5	ethylene responsive element binding factor 5	30.2982	199.628	2.5694	2.4684e-15	21.1782	125.966	2.37465	1.18069e-11	0.162237	No
Shared	AT3G10760	G2-like	AT3G10760	Homeodomain-like superfamily protein	6.45013	37.625	2.22304	4.27903e-06	3.58982	35.0622	2.64111	3.52438e-07	-0.519121	No
Shared	AT1G20640	Nin-like	AT1G20640	Plant regulator RWP-RK family protein	141.649	668.145	2.15232	1.28384e-15	96.4417	453.6	2.13157	1.20175e-14	2.90938	Yes
Shared	AT1G75080	BES1	BZR1	Brassinosteroid signaling positive regulator (BZR1) family protein	2.65048	17.0263	2.11124	0.000163173	3.36697	22.6635	2.19746	5.31631e-05	0.00923847	No
Shared	AT5G26880	M-type	AGL26	tRNA (cytidine(34)-2prime-O)-methyltransferase	4.16415	23.0064	2.0744	4.80479e-05	3.0492	32.1753	2.74639	1.45518e-07	-0.0520005	No
Shared	AT1G75410	TALE	BLH3	BEL1-like homeodomain 3	3.42278	17.3844	1.88827	0.000760098	4.61631	19.2079	1.71721	0.00173574	-0.206927	No
Shared	AT3G55730	MYB	MYB109	myb domain protein 109	28.4046	110.529	1.88391	1.16906e-12	33.6183	112.194	1.69217	3.33292e-10	0.0472691	No
Shared	AT3G04930	GeBP	AT3G04930	DNA-binding storekeeper protein-related transcriptional regulator	23.91	93.3182	1.86567	6.98836e-09	15.4141	74.1957	2.1018	3.25724e-09	NA	No
Shared	AT5G24110	WRKY	WRKY30	WRKY DNA-binding protein 30	4.16724	19.5712	1.85717	0.000242519	6.61261	31.9089	2.01595	1.97748e-05	0.229526	No
Shared	AT2G24650	B3	AT2G24650	B3 domain-containing protein REM13	3.79346	18.3084	1.85207	0.00137967	2.07939	16.8351	2.18833	0.000246333	-0.622267	No
Shared	AT4G00120	bHLH	IND	basic helix-loop-helix (bHLH) DNA-binding superfamily protein	7.60549	33.2685	1.80042	0.000790602	6.61261	33.2519	1.91366	0.00036795	NA	No
Shared	AT1G76350	Nin-like	AT1G76350	Plant regulator RWP-RK family protein	6.45013	26.9369	1.79542	0.000272005	4.89584	28.5181	2.16866	2.15937e-05	-0.116484	No
Shared	AT5G11270	HB-other	OCP3	overexpressor of cationic peroxidase 3	2.64738	13.6631	1.7944	0.0049418	1.85654	12.3816	1.83248	0.00397729	0.199519	No
Shared	AT2G28450	C3H	AT2G28450	zinc finger (CCCH-type) family protein	45.8149	147.14	1.63377	7.84257e-12	43.468	125.604	1.47816	4.09062e-09	-0.341275	No
Shared	AT5G02840	MYB_related	LCL1	LHY/CCA1-like 1	378.851	1179.36	1.62022	3.83939e-30	460.849	1093.3	1.2334	1.0585e-17	0.631024	No
Shared	AT3G13040	G2-like	AT3G13040	myb-like HTH transcriptional regulator family protein	4.91789	18.8418	1.60801	0.00415201	3.99261	19.2361	1.80523	0.00133378	-0.154265	No
Shared	AT5G59820	C2H2	RHL41	C2H2-type zinc finger family protein	11.7696	38.8916	1.53531	0.000785019	11.8909	50.9959	1.84626	3.70032e-05	2.83376	Yes
Shared	AT1G43700	bZIP	VIP1	VIRE2-interacting protein 1	4.93336	16.6374	1.46726	0.00718873	5.86565	18.0631	1.41028	0.00821084	0.0582966	No
Shared	AT5G28040	GeBP	AT5G28040	DNA-binding storekeeper protein-related transcriptional regulator	133	364.284	1.40363	9.30522e-08	136.999	333.251	1.24099	2.33401e-06	-0.454081	No
Shared	AT2G44430	MYB_related	AT2G44430	DNA-binding bromodomain-containing protein	15.9554	43.6411	1.35136	0.000338998	17.5053	42.8966	1.19212	0.0017313	-0.0265096	No
Shared	AT5G60480	ZF-HD	HB26	homeobox protein 26	343.549	875.781	1.2912	1.44012e-05	331.105	867.961	1.32962	4.79138e-06	NA	No
Shared	AT1G29950	bHLH	AT1G29950	basic helix-loop-helix (bHLH) DNA-binding superfamily protein	17.4567	47.0767	1.27514	0.00861379	10.3738	47.7102	1.82374	0.000153711	-0.907358	No
Shared	AT4G25440	C3H	ZFWD1	zinc finger WD40 repeat protein 1	23.4867	58.3954	1.25166	9.79639e-05	16.0681	50.7003	1.55822	8.79825e-06	NA	No
Shared	AT1G32330	HSF	HSFA1D	heat shock transcription factor A1D	44.6874	108.88	1.23338	3.45116e-05	33.758	75.6816	1.11405	0.000454442	0.327385	No
Shared	AT5G61620	MYB_related	AT5G61620	myb-like transcription factor family protein	50.7947	112.663	1.10319	0.000221362	37.4975	78.028	1.00075	0.00155127	-0.0570753	No
Shared	AT3G26744	bHLH	ICE1	basic helix-loop-helix (bHLH) DNA-binding superfamily protein	43.5722	95.4512	1.08324	0.000316818	42.9518	96.7727	1.11295	0.000223498	-0.462618	No
Shared	AT2G24690	B3	AT2G24690	Transcriptional factor B3 family protein	24.6606	54.5531	1.07466	0.00474006	15.3957	42.6356	1.30891	0.00107735	NA	No
Shared	AT3G60110	MYB_related	AT3G60110	DNA-binding bromodomain-containing protein	79.9654	38.363	-1.00183	0.0044072	67.3683	24.9372	-1.37133	7.72006e-05	-0.176351	No
Shared	AT3G04850	CPP	AT3G04850	Tesmin/TSO1-like CXC domain-containing protein	97.4066	46.3856	-1.02413	0.000744595	108.916	39.3908	-1.4263	1.00973e-06	NA	No
Shared	AT2G35550	BBR-BPC	BPC7	basic pentacysteine 7	41.3203	19.1984	-1.03698	0.00553752	53.2412	15.4047	-1.68694	1.77113e-06	0.033473	No
Shared	AT1G26610	C2H2	AT1G26610	C2H2-like zinc finger protein	49.6702	22.6149	-1.06291	0.00380524	48.2788	19.0063	-1.24789	0.00053928	0.133374	No
Shared	AT4G16110	ARR-B	RR2	response regulator 2	3705.38	1723.05	-1.07465	5.42925e-06	3475.12	1282.19	-1.39949	7.09915e-10	-0.44178	No
Shared	AT3G22760	CPP	SOL1	Tesmin/TSO1-like CXC domain-containing protein	8947.1	4051	-1.09724	0.000150497	10247	3080.03	-1.66454	1.16092e-09	0.0447321	No
Shared	AT5G27090	M-type	AGL54	AGAMOUS-like 54	178.617	79.8411	-1.11589	9.36467e-05	299.653	104.09	-1.47063	3.93583e-08	NA	No
Shared	AT3G57390	MIKC	AGL18	AGAMOUS-like 18	17512.6	7358.02	-1.22596	6.71671e-10	18820.8	5457.71	-1.75012	8.28232e-20	0.0583264	No
Shared	AT3G24860	Trihelix	AT3G24860	Homeodomain-like superfamily protein	64.3868	25.6004	-1.25986	0.000124555	49.7279	19.5486	-1.27985	0.000158987	NA	No
Shared	AT2G33550	Trihelix	AT2G33550	Homeodomain-like superfamily protein	74.9794	29.2129	-1.29087	4.96203e-05	79.2454	27.8929	-1.45188	3.09003e-06	NA	No
Shared	AT5G67420	LBD	LBD37	LOB domain-containing protein 37	73.0486	28.112	-1.31108	3.74782e-05	78.9612	25.5246	-1.5405	7.43535e-07	2.16076	No
Shared	AT3G20770	EIL	EIN3	Ethylene insensitive 3 family protein	16658.3	6421.02	-1.31153	1.9755e-05	17077.3	4391.19	-1.86782	1.73851e-10	-0.271367	No
Shared	AT5G44180	HB-other	RLT2	Homeodomain-like transcriptional regulator	307.47	113.305	-1.37716	4.34986e-06	203.073	75.2882	-1.37007	4.92879e-06	-0.122262	No
Shared	AT2G20110	CPP	AT2G20110	Tesmin/TSO1-like CXC domain-containing protein	325.32	119.593	-1.38688	1.28987e-06	264.548	51.6025	-2.25272	2.10095e-15	0.199158	No
Shared	AT5G55020	MYB	MYB120	myb domain protein 120	457.833	158.19	-1.42077	0.000239624	403.856	122.619	-1.594	2.02051e-05	0.175979	No
Shared	AT2G47260	WRKY	WRKY23	WRKY DNA-binding protein 23	41.6879	14.2329	-1.4454	6.51738e-05	40.8196	17.6509	-1.12267	0.00164726	-0.134699	No
Shared	AT1G58220	MYB_related	AT1G58220	Homeodomain-like superfamily protein	98.3207	33.6447	-1.44881	6.01745e-05	71.0453	29.5336	-1.1983	0.00108675	0.617	No
Shared	AT4G08250	GRAS	AT4G08250	GRAS family transcription factor	69.7589	23.0607	-1.5271	2.62477e-07	98.9124	24.6415	-1.92428	6.86337e-12	0.0964886	No
Shared	AT1G13960	WRKY	WRKY4	WRKY DNA-binding protein 4	120.862	37.6303	-1.61252	1.90375e-08	102.827	30.601	-1.67819	7.31595e-09	-0.0989912	No
Shared	AT4G37940	MIKC	AGL21	AGAMOUS-like 21	123.646	36.6896	-1.66484	7.30021e-08	185.652	36.6207	-2.23885	3.70969e-14	0.041852	No
Shared	AT5G17430	AP2	BBM	Integrase-type DNA-binding superfamily protein	61.7147	14.8937	-1.77344	0.000582684	56.5851	8.62229	-2.31058	4.38252e-06	0.0724739	No
Shared	AT2G37000	TCP	AT2G37000	TCP family transcription factor	127.68	33.0415	-1.82168	5.5034e-07	98.8493	20.1359	-2.1388	5.26873e-09	0.0453901	No
Shared	AT5G15800	MIKC	AGL2, SEP1	K-box region and MADS-box transcription factor family protein	46.8805	11.7975	-1.8283	3.43585e-06	58.1858	15.1587	-1.78855	1.77113e-06	-0.129892	No
Shared	AT5G65330	M-type	AGL78	AGAMOUS-like 78	137.463	33.684	-1.90365	6.1224e-08	130.058	20.2106	-2.50768	1.00552e-12	0.0421406	No
Shared	AT1G72350	M-type	AT1G72350	MADS-box transcription factor family protein	164.2	37.8655	-2.00708	2.31742e-10	150.219	28.6019	-2.25769	1.06282e-12	0.181272	No
Shared	AT1G66370	MYB	MYB113	myb domain protein 113	12.8724	1.24486	-2.41361	8.77957e-05	23.6604	1.53665	-3.12188	5.15058e-08	0.166545	No
Shared	AT5G21120	EIL	EIL2	ETHYLENE-INSENSITIVE3-like 2	182.354	22.8821	-2.47845	5.2264e-06	219.089	20.2407	-2.84898	6.25349e-08	0.47813	No
