# Supplementary material for: A comparison of heat-stress transcriptome changes between wild-type Arabidopsis pollen and a heat-sensitive mutant harboring a knockout of cyclic nucleotide-gated cation channel 16 (cngc16)
Source: BMC Genomics. 2018 Jul 24;19:549. doi: 10.1186/s12864-018-4930-4 (PMC6057101; doi:10.1186/s12864-018-4930-4)
Supplement: Supplementary file 11 — HS-dependent transcript abundance changes corresponding to transcription factors in WT and cngc16 pollen. Differentially expressed transcription factors (TFs) are organized to show HS-dependent differences that are WT-specific (23 changes, yellow highlight), cngc16-specific (98 changes, blue highlight), or common to both mutant and WT (66 changes, white highlight). a A comparison is provided to HS-dependent changes observed for aerial parts of seedlings exposed to a one hour 38 °C HS based on publicly available microarray data in AtGenExpress, (http://jsp.weigelworld.org/expviz/expviz.jsp; Schmid et al. 2005 (PMID: 15806101 [34]). The log2-fold change was calculated based on means of normalized values for two heat-stressed seedlings compared to two non-stressed seedlings. NA stands for not available because of absence of probeset on microarray experiment. (XLSX 63 kb) [file 12864_2018_4930_MOESM11_ESM.xlsx]

## Sheet: Additional file 11
Additional file 11. 230 Genes with putative Ca2+-signaling related functions. 230 genes with putative Ca2+-signaling related functions were identified here with quantifiable expression levels in the pollen RNA-Seq data set. Of those 230, 40 genes (yellow highlights) showed HS-dependent changes (≥ 2-fold changes with adjusted p-value ≤ 0.01) in WT pollen. Similar HS-dependent changes were also obs…
Gene ID	Symbol	Description	WT_control (normal) Expression Average	WT_heat Expression Average	log2-fold Change WT_heat vs WT_control (normal)	Adjusted p-value WT_heat vs WT_control (normal)	cngc16_control (normal) Expression Average	cngc16_heat Expression Average	log2-fold Change cngc16_heat vs cngc16_control (normal)	Adjusted p-value cngc16_heat vs cngc16_control (normal)	Ratio Of Pollen Over Seedling, Based On (Loraine et al. 2013, PMCID:PMC3668042)a	Heat stressed seedling log2-fold change, based on (Schmid et al. 2005, PMID:15806101)b
AT2G22950	ACA7	Cation transporter/ E1-E2 ATPase family protein	114.11	496.12	2.06922	2.62326e-22	105.176	438.527	2.00493	6.04965e-20	2566.42	0.01173
AT1G09210	CRT1b	calreticulin 1b	75.5079	383.336	2.24784	6.8478e-16	45.039	406.869	3.0177	3.89e-25	0.0119406	0.188376
AT1G56340	CRT1a	calreticulin 1a	70.1822	249.988	1.78263	1.01395e-14	37.0353	352.117	3.11967	7.20204e-35	0.00960501	0.179106
AT5G58460	CHX25	cation/H exchanger 25	131.273	480.091	1.79857	7.07182e-11	85.3985	363.129	1.98724	1.56545e-12	2449.42	0.321025
AT1G16380	ATCHX1	Cation/hydrogen exchanger family protein	33.2822	421.343	3.12451	5.68583e-10	21.9093	277.255	3.05404	1.4778e-09	1151.16	0.193928
AT2G30240	ATCHX13	Cation/hydrogen exchanger family protein	31.0922	139.334	2.0264	7.29747e-09	23.3162	140.005	2.3916	3.38775e-11	583.316	0.353633
AT1G66410	CAM4	calmodulin 4	18.5471	74.4071	1.88385	1.52366e-08	16.3028	98.5117	2.43265	1.57118e-12	0.0121062	-0.260645
AT1G20080	SYTB	Calcium-dependent lipid-binding (CaLB domain) family protein	174.721	487.068	1.42932	2.66352e-08	217.82	498.153	1.15361	6.25175e-06	164.086	0.0724336
AT5G37780	CAM1	calmodulin 1	151.646	472.161	1.57099	3.5832e-08	117.927	488	1.96311	3.36138e-12	0.16293	-0.33763
AT3G43810	CAM7	calmodulin 7	207.763	513.218	1.26287	8.37018e-07	118.601	494.483	1.98758	5.85786e-15	0.323706	0.0661199
AT1G07010	SLP1	Calcineurin-like metallo-phosphoesterase superfamily protein	3.79037	27.1505	2.38711	3.38457e-06	3.53507	23.9667	2.22172	2.84365e-05	0.00134227	-0.380589
AT1G53590	NTMC2T6.1	Calcium-dependent lipid-binding (CaLB domain) family protein	11.4051	42.7013	1.73346	4.32617e-05	11.4617	31.2908	1.2854	0.00370085	0.0141506	1.05809
AT1G23140	AT1G23140	Calcium-dependent lipid-binding (CaLB domain) family protein	0.379965	10.8696	2.589	0.000144883	1.13792	8.96258	1.90761	0.00475596	0.0202373	-0.151117
AT4G20780	CML42	calmodulin like 42	36.4674	109.071	1.46186	0.00016036	37.8786	141.205	1.77097	2.61772e-06	0.239938	-0.404916
AT1G70810	AT1G70810	Calcium-dependent lipid-binding (CaLB domain) family protein	45.4504	117.238	1.28603	0.000176068	71.6542	142.437	0.947347	0.00470068	0.163713	-0.0287014
AT3G25600	AT3G25600	Calcium-binding EF-hand family protein	23.8852	66.7162	1.37465	0.000274832	33.4059	69.2186	1.00434	0.00709987	0.386511	-0.179655
AT1G74720	QKY	C2 calcium/lipid-binding plant phosphoribosyltransferase family protein	3.40731	17.2578	1.88825	0.000590086	7.293	16.5982	1.05725	0.0442513	0.0065929	-0.792144
AT3G10300	AT3G10300	Calcium-binding EF-hand family protein	31.8273	67.3077	1.03143	0.000719232	35.9805	87.1788	1.20859	4.23534e-05	0.0576343	-0.0947985
AT1G76640	AT1G76640	Calcium-binding EF-hand family protein	33.3225	95.3303	1.38435	0.000929101	36.4064	105.413	1.40435	0.00058937	96.2104	0.238002
AT1G64480	CBL8	calcineurin B-like protein 8	9.04801	30.6182	1.52389	0.00208719	11.3139	36.764	1.50292	0.00178719	4.07399	0.00328599
AT3G49370	AT3G49370	Calcium-dependent protein kinase (CDPK) family protein	0.753743	12.2375	2.23277	0.00250312	0.568958	4.96662	1.29869	0.0769178	0	0.270621
AT1G54530	AT1G54530	Calcium-binding EF hand family protein	49.2717	109.157	1.07668	0.00318113	49.1746	103.92	1.02901	0.0042071	12.6919	NA
AT4G11240	TOPP7	Calcineurin-like metallo-phosphoesterase superfamily protein	11.368	29.3944	1.25191	0.00345717	9.49371	26.0022	1.27974	0.00399715	0.0245955	0.428107
AT1G29230	CIPK18	CBL-interacting protein kinase 18	10.2405	34.7668	1.51465	0.00379174	9.7548	36.3721	1.58731	0.00206213	0.537049	0.216635
AT1G73805	SARD1	Calmodulin binding protein-like protein	0.379965	7.15248	2.04994	0.00648536	1.10958	2.07723	0.367545	0.644374	0.00119859	-0.219938
AT4G00140	EDA34	Calcium-binding EF-hand family protein	4.15487	16.2943	1.44916	0.0465802	1.93962	5.54353	0.775137	0.285545	15.9474	NA
AT3G55250	PDE329	calcium homeostasis regulator	0.373777	4.3238	1.39167	0.0763553	4.01901	8.74402	0.870161	0.221672	0	-0.251541
AT3G22910	AT3G22910	ATPase E1-E2 type family protein / haloacid dehalogenase-like hydrolase family protein	3.41969	9.62493	1.16369	0.0918203	1.08124	9.81994	1.93004	0.00343973	0.241896	0.133896
AT4G04700	CPK27	calcium-dependent protein kinase 27	3.38565	9.68006	1.14644	0.108737	2.50858	5.81135	0.785706	0.255468	0.00610635	-0.0148637
AT3G59530	LAP3	Calcium-dependent phosphotriesterase superfamily protein	2.2767	7.17091	1.10903	0.141443	1.28758	13.2576	2.08369	0.00187911	0	1.19182
AT1G15990	CNGC7	cyclic nucleotide gated channel 7	99.7235	204.099	0.998269	0.000273905	76.0677	171.579	1.12521	4.54402e-05	4.10264	-0.0552377
AT1G54450	AT1G54450	Calcium-binding EF-hand family protein	26.5295	53.8549	0.961581	0.0114086	14.8187	51.4756	1.63788	2.92637e-05	0.415335	-0.18477
AT3G47810	MAG1	Calcineurin-like metallo-phosphoesterase superfamily protein	189.602	368.762	0.936055	4.79518e-05	161.865	309.067	0.914847	7.3538e-05	0.130388	-0.0952376
AT4G21940	CPK15	calcium-dependent protein kinase 15	1.52295	4.51877	0.916826	0.275294	0.998152	6.78371	1.51592	0.0351466	0.0291622	-0.577564
AT3G56690	CIP111	Cam interacting protein 111	6.08254	13.0065	0.908155	0.145465	5.98697	12.6967	0.885341	0.126188	0.0093125	-0.0644129
AT2G13620	CHX15	cation/hydrogen exchanger 15	1141.8	2143.65	0.897044	3.14984e-08	1152.86	1668.93	0.527686	0.00143533	16005.6	0.0556942
AT2G27480	AT2G27480	Calcium-binding EF-hand family protein	2.28598	5.85348	0.892758	0.254859	3.78626	8.45288	0.897868	0.187826	0.0516733	0.204734
AT4G23650	CDPK6	calcium-dependent protein kinase 6	14.417	28.1496	0.88681	0.0360157	12.1157	36.1492	1.43496	0.000459777	0.00280465	-0.304322
AT1G02270	AT1G02270	Calcium-binding endonuclease/exonuclease/phosphatase family	4.93026	10.2133	0.867773	0.190241	1.8282	10.0153	1.60881	0.0104733	0.00320977	-0.623329
AT2G43290	MSS3	Calcium-binding EF-hand family protein	3.04281	7.1357	0.849053	0.270491	6.36142	7.34971	0.149328	0.836947	0	0.227244
AT2G24300	AT2G24300	Calmodulin-binding protein	0.379965	2.02822	0.843065	0.334968	0	11.2397	2.84829	3.81023e-05	0	0.222375
AT5G11100	SYTD	Calcium-dependent lipid-binding (CaLB domain) family protein	4.17652	8.8067	0.832851	0.262033	1.51043	9.61815	1.66915	0.0123679	0.164075	1.2663
AT4G37640	ACA2	calcium ATPase 2	561.638	1001.09	0.818828	2.74116e-05	480.724	878.322	0.852708	8.80944e-06	0.591648	-0.913734
AT1G48590	AT1G48590	Calcium-dependent lipid-binding (CaLB domain) family protein	720.751	1274.65	0.797795	0.00191456	744.708	1293.49	0.773506	0.00189595	382.282	NA
AT3G56170	CAN	Ca-2 dependent nuclease	23.8914	42.6294	0.788327	0.0398627	20.3198	32.4426	0.619724	0.11087	0.0735723	-0.05046
AT5G07340	AT5G07340	Calreticulin family protein	12.5079	22.9165	0.78681	0.0692391	26.432	36.7385	0.44856	0.22697	0.00132314	0.309953
AT4G23000	AT4G23000	Calcineurin-like metallo-phosphoesterase superfamily protein	154.444	268.847	0.772123	0.00572594	120.733	262.835	1.07222	6.57695e-05	0.940732	-0.0465705
AT3G03430	AT3G03430	Calcium-binding EF-hand family protein	2253.62	3976.17	0.770827	0.0394006	1377.38	3720.56	1.3477	6.79346e-05	6111.57	0.19054
AT1G66360	AT1G66360	Calcium-dependent lipid-binding (CaLB domain) family protein	14.7939	26.5616	0.757053	0.135905	15.6105	26.8371	0.724726	0.123525	16.2838	-0.0957016
AT5G04170	AT5G04170	Calcium-binding EF-hand family protein	9.07276	16.4391	0.753385	0.176348	5.83731	20.4438	1.54392	0.00310738	1.33309	0.424372
AT5G24270	SOS3	Calcium-binding EF-hand family protein	3.79346	7.47432	0.750036	0.33138	1.56711	5.92015	1.16082	0.0925787	0.0393569	-0.565738
AT5G42370	AT5G42370	Calcineurin-like metallo-phosphoesterase superfamily protein	3.03044	6.08465	0.739696	0.332816	2.64835	8.03992	1.18125	0.0719517	0.0397358	-0.193207
AT5G21274	CAM6	calmodulin 6	204.902	344.489	0.719733	0.0174459	200.988	409.281	0.988001	0.000491707	0.372376	NA
AT1G09575	AT1G09575	calcium uniporter-like protein (DUF607)	48.4654	81.717	0.718053	0.0286983	64.2473	92.7705	0.504012	0.105483	2.39761	0.110081
AT1G64170	CHX16	cation/H exchanger 16	3.79037	7.04486	0.697979	0.380092	3.47839	2.36558	-0.411941	0.577188	0.00640713	-0.155839
AT5G44090	AT5G44090	Calcium-binding EF-hand family protein	18.9054	31.4919	0.67746	0.134229	12.2172	40.3117	1.58989	0.000190542	0.00821124	0.0113383
AT4G09570	CPK4	calcium-dependent protein kinase 4	180.427	290.819	0.675638	0.0015358	154.937	206.398	0.403262	0.0661445	0.308917	-0.985544
AT3G09970	AT3G09970	Calcineurin-like metallo-phosphoesterase superfamily protein	261.712	414.987	0.650156	0.00441196	223.549	341.296	0.600576	0.00766689	0.566348	-0.398359
AT2G41410	AT2G41410	Calcium-binding EF-hand family protein	281.862	446.568	0.647908	0.00527173	310.068	297.718	-0.0550648	0.829635	0.0505919	0.754873
AT3G18430	AT3G18430	Calcium-binding EF-hand family protein	9.47438	15.8174	0.643331	0.224806	14.4179	23.9541	0.693391	0.122944	0.0314936	0.0224265
AT2G33320	AT2G33320	Calcium-dependent lipid-binding (CaLB domain) family protein	1636.05	2541.03	0.624473	0.00132719	1258.17	1682.2	0.411913	0.0330431	5.60747	0.273436
AT3G17470	CRSH	Ca2 -activated RelA/spot-like protein	25.717	40.7604	0.623531	0.12063	29.917	33.9367	0.178308	0.656894	0.0583336	0.203228
AT3G50530	CRK	CDPK-related kinase	34.833	54.5132	0.616445	0.0802656	26.4301	55.0707	0.981319	0.00390148	0.0755729	-0.0488975
AT4G27280	AT4G27280	Calcium-binding EF-hand family protein	6.06397	10.1779	0.605894	0.400766	3.96427	10.2346	0.998919	0.110462	0.00368235	2.04061
AT4G34150	AT4G34150	Calcium-dependent lipid-binding (CaLB domain) family protein	238.191	360.493	0.584732	0.0121199	199.264	253.015	0.336659	0.15018	0.0530834	-0.335054
AT4G01010	CNGC13	cyclic nucleotide-gated channel 13	935.501	1406.31	0.557492	0.130939	749.173	931.137	0.296432	0.390698	2.49948	0.229617
AT4G33000	CBL10	calcineurin B-like protein 10	3.40422	5.92638	0.543947	0.526367	2.53692	10.9874	1.48469	0.0276958	0.00157356	-0.209723
AT3G52080	chx28	cation/hydrogen exchanger 28	1085.23	1565.63	0.522885	0.0010793	814.658	1029.64	0.332652	0.0386507	414.63	0.250149
AT2G31910	CHX21	cation/H exchanger 21	22.3777	32.9872	0.515977	0.276172	18.3519	28.2702	0.561638	0.198862	2.75899	0.00741701
AT3G23000	CIPK7	CBL-interacting protein kinase 7	6.7775	10.856	0.513613	0.5172	3.67484	20.481	1.8477	0.00337446	9.98159e-05	0.08578
AT4G08810	SUB1	calcium ion binding protein	57.3623	83.2766	0.50915	0.175334	51.6127	92.05	0.777156	0.0213496	0.0450339	NA
AT3G03305	AT3G03305	Calcineurin-like metallo-phosphoesterase superfamily protein	6.43775	9.89147	0.501049	0.515476	5.69755	6.50231	0.171989	0.805452	0.0100816	0.00330479
AT4G26470	AT4G26470	Calcium-binding EF-hand family protein	541.748	762.19	0.485437	0.00888917	440.43	572.377	0.374501	0.0404506	12.2984	0.355036
AT1G53710	AT1G53710	Calcineurin-like metallo-phosphoesterase superfamily protein	61.8632	86.9281	0.47333	0.145954	70.1644	74.0873	0.0592426	0.858134	0.176909	-0.0928022
AT2G41140	CRK1	CDPK-related kinase 1	16.6535	23.8402	0.471018	0.369663	11.4782	27.7963	1.15304	0.012523	0.0050804	0.701507
AT2G32450	AT2G32450	Calcium-binding tetratricopeptide family protein	22.7051	31.9031	0.459483	0.304535	11.8342	28.3979	1.0965	0.00995478	0.138509	-0.410927
AT3G53720	CHX20	cation/H exchanger 20	11.3866	16.2257	0.458761	0.426202	11.3219	13.7513	0.214992	0.684195	0.0081503	0.120841
AT1G73440	AT1G73440	calmodulin-like protein	12.1218	17.2042	0.455944	0.4245	13.7375	11.5512	-0.222853	0.671022	0.12528	0.175189
AT3G10660	CPK2	calmodulin-domain protein kinase cdpk isoform 2	898.694	1233.86	0.445868	0.0796126	611.549	794.294	0.366534	0.123524	6.6934	-0.0320819
AT1G05150	AT1G05150	Calcium-binding tetratricopeptide family protein	77.6577	106.593	0.435093	0.246639	43.4107	96.4528	1.06129	0.00164901	0.108552	-0.762746
AT3G48010	CNGC16	cyclic nucleotide-gated channel 16	538.773	732.675	0.427328	0.200502	98.0173	93.857	-0.0796779	0.820365	283.557	0.230584
AT2G23980	CNGC6	cyclic nucleotide-gated channel 6	14.3551	20.0498	0.420603	0.498795	14.1304	21.9354	0.56903	0.268794	0.000405344	-0.379689
AT2G46600	AT2G46600	Calcium-binding EF-hand family protein	9.85125	13.7534	0.415255	0.467229	16.6469	22.9607	0.428597	0.334299	0.00672993	1.29474
AT1G19780	CNGC8	cyclic nucleotide gated channel 8	1103.32	1473.06	0.407411	0.097266	794.653	1117.91	0.480358	0.0320665	457.452	0.126587
AT4G17615	CBL1	calcineurin B-like protein 1	103.393	136.944	0.395654	0.1307	113.962	114.682	0.0143131	0.957865	0.612742	0.156744
AT5G56360	PSL4	calmodulin-binding protein	80.3948	105.65	0.382408	0.213339	64.277	104.11	0.661023	0.0174505	0.0563874	0.11834
AT1G05500	NTMC2T2.1	Calcium-dependent lipid-binding (CaLB domain) family protein	47.7116	62.8082	0.380124	0.257075	54.6402	78.1171	0.50297	0.0847493	0.0530333	-0.00274451
AT4G38810	AT4G38810	Calcium-binding EF-hand family protein	4.93645	6.92214	0.371265	0.663884	2.53692	10.9229	1.50687	0.0201231	0	-0.140724
AT1G62820	AT1G62820	Calcium-binding EF-hand family protein	27.6879	36.4516	0.37055	0.420471	32.1725	44.1253	0.432166	0.262562	0.132333	-0.308219
AT3G44920	CHX11	cation/H exchanger 11	888.652	1135.98	0.345023	0.202944	696.658	833.612	0.251896	0.306038	10187.4	0.092153
AT2G17290	CPK6	Calcium-dependent protein kinase family protein	808.844	1024.21	0.334377	0.132778	666.079	789.114	0.237871	0.249489	1.44585	-1.2263
AT1G79400	CHX2	cation/H exchanger 2	1165.29	1454.74	0.316045	0.0868126	1019.44	1084.92	0.0878324	0.631614	262.963	0.27377
AT1G57610	AT1G57610	calcium uniporter (DUF607)	4.54721	6.08481	0.309582	0.713428	3.93593	15.1268	1.54119	0.010778	0.00371349	NA
AT2G35890	CPK25	calcium-dependent protein kinase 25	151.164	186.196	0.294478	0.265926	89.9549	114.023	0.326643	0.19349	1878.74	0.116215
AT4G18160	KCO6	Ca2 activated outward rectifying K channel 6	162.628	199.768	0.292239	0.191388	162.557	143.852	-0.179585	0.396721	0.491019	-0.020568
AT5G64220	AT5G64220	Calmodulin-binding transcription activator protein with CG-1 and Ankyrin domain	33.755	41.4367	0.284295	0.484472	25.2374	36.7474	0.484498	0.172888	0.0390058	0.11301
AT3G14590	NTMC2T6.2	Calcium-dependent lipid-binding (CaLB domain) family protein	50.7049	62.3995	0.283549	0.497301	38.2478	49.6674	0.330328	0.360575	0.242783	NA
AT1G18480	SLP2	Calcineurin-like metallo-phosphoesterase superfamily protein	61.3347	75.1353	0.283081	0.416306	58.6625	59.1603	-0.00611778	0.985996	0.0873922	-0.870488
AT2G41110	CAM2	calmodulin 2	1769.78	2128.88	0.260389	0.322622	1909.65	2261.23	0.238958	0.296009	7.96275	-0.433535
AT2G18750	AT2G18750	Calmodulin-binding protein	5.68401	7.17124	0.253127	0.777328	2.64835	12.8693	1.63837	0.0115953	0	0.0779047
AT1G01140	CIPK9	CBL-interacting protein kinase 9	348.494	416.474	0.252864	0.284042	363.794	397.251	0.12353	0.568987	0.200071	-0.547568
AT5G01690	CHX27	cation/H exchanger 27	1714.79	2035.8	0.244326	0.213424	1607.7	1642.61	0.0299753	0.877199	18810.5	0.0861006
AT2G38910	CPK20	calcium-dependent protein kinase 20	1228.92	1446.35	0.231938	0.24598	985.812	979.067	-0.0105665	0.957169	11190.3	0.143299
AT2G26980	CIPK3	CBL-interacting protein kinase 3	3.40731	4.3419	0.230253	0.809758	2.24749	11.8094	1.76963	0.00745693	0.00369939	0.920279
AT5G01810	CIPK15	CBL-interacting protein kinase 15	266.926	310.947	0.214994	0.464494	180.712	188.289	0.0483531	0.859849	0.140895	-2.196
AT5G55530	AT5G55530	Calcium-dependent lipid-binding (CaLB domain) family protein	4.56577	5.64107	0.208814	0.811005	6.38977	15.77	1.09232	0.0611667	0.000702276	-0.164812
AT1G64850	AT1G64850	Calcium-binding EF hand family protein	10.1755	12.1517	0.207622	0.768681	17.8132	24.8679	0.458895	0.349944	0.0508966	-0.299748
AT1G08860	BON3	Calcium-dependent phospholipid-binding Copine family protein	176.464	204.45	0.206632	0.501309	174.476	177.314	0.0234368	0.932031	294.03	0.401553
AT2G11520	CRCK3	calmodulin-binding receptor-like cytoplasmic kinase 3	3.03353	3.79005	0.19395	0.85245	4.50489	5.93972	0.308994	0.681638	0	-0.114665
AT1G35670	CDPK2	calcium-dependent protein kinase 2	1158.39	1312.86	0.176736	0.519453	1084.78	1112.79	0.0364197	0.880137	5.51766	-0.935787
AT5G14870	CNGC18	cyclic nucleotide-gated channel 18	3740.7	4158.24	0.150487	0.50749	2989.05	2620.47	-0.187704	0.309056	185.385	-0.0835808
AT4G11800	AT4G11800	Calcineurin-like metallo-phosphoesterase superfamily protein	103.869	114.802	0.138187	0.745564	77.5129	89.6729	0.193534	0.565026	0.0636413	-0.342767
AT5G58200	AT5G58200	Calcineurin-like metallo-phosphoesterase superfamily protein	207.272	228.422	0.13762	0.608774	190.542	165.254	-0.201745	0.35304	0.104154	0.764232
AT1G08450	CRT3	calreticulin 3	10.1941	11.1561	0.110913	0.897321	4.78442	14.1884	1.23774	0.0397484	0	-0.0920499
AT5G62570	AT5G62570	Calmodulin binding protein-like protein	9.11298	9.92834	0.106692	0.892543	5.64086	15.9948	1.24948	0.0229637	0.0172716	-0.712883
AT2G47010	AT2G47010	calcium/calcium/calmodulin-dependent Serine/Threonine-kinase	28.485	30.618	0.101573	0.858846	23.9947	28.143	0.222521	0.605374	0.387555	-0.356237
AT4G21160	ZAC	Calcium-dependent ARF-type GTPase activating protein family	775.013	827.625	0.0928227	0.747522	1012.58	894.553	-0.174826	0.413571	1.35687	-0.489622
AT1G30270	CIPK23	CBL-interacting protein kinase 23	939.292	994.64	0.0811324	0.772895	737.062	703.41	-0.0679715	0.759445	1.14225	-0.0639234
AT5G27840	TOPP8	Calcineurin-like metallo-phosphoesterase superfamily protein	375.555	396.888	0.0780515	0.785006	430.376	375.424	-0.191406	0.360031	0.582073	0.117592
AT1G74740	CPK30	calcium-dependent protein kinase 30	10.1941	10.7296	0.059289	0.945091	6.51109	15.5746	0.982584	0.0764323	0.00723013	-0.34441
AT5G19450	CDPK19	calcium-dependent protein kinase 19	28.0184	28.7531	0.0363122	0.952276	24.6401	21.6877	-0.179133	0.676574	0.0136395	-0.0864661
AT3G44930	CHX10	cation/H exchanger 10	1146.93	1172.11	0.0302579	0.943826	1119.15	772.793	-0.516876	0.0508449	7071.37	0.092153
AT2G27030	CAM5	calmodulin 5	7.61787	7.84615	0.0224229	0.980013	19.0625	19.6174	0.0787033	0.890421	0.0173625	-0.387223
AT5G10930	CIPK5	CBL-interacting protein kinase 5	10.6236	10.6396	0.00836441	0.991888	5.61446	13.4425	1.02547	0.0640586	0.0227478	-0.636262
AT5G04220	SYTC	Calcium-dependent lipid-binding (CaLB domain) family protein	24.2466	24.2335	-8.50728e-05	0.999866	20.7609	19.6289	-0.0953899	0.832148	0.0721471	-0.581178
AT5G23060	CaS	calcium sensing receptor	7.57455	7.65119	-0.00126455	0.999043	10.2327	20.4896	0.869157	0.136299	0	-0.365818
AT4G12700	AT4G12700	calcium ion-binding protein	28.4479	27.7923	-0.0315242	0.958128	30.8051	28.0032	-0.156717	0.698799	0.161329	-0.67741
AT3G51860	CAX3	cation exchanger 3	9.83269	9.62808	-0.0441799	0.959843	13.365	23.1077	0.71059	0.185455	0.0140083	0.225412
AT2G23790	AT2G23790	calcium uniporter (DUF607)	1279.91	1213.16	-0.0761391	0.768396	1168.04	1026.47	-0.183926	0.334339	1.94571	NA
AT4G01200	AT4G01200	Calcium-dependent lipid-binding (CaLB domain) family protein	24.6049	23.1289	-0.0812398	0.898837	26.4972	24.5992	-0.0956224	0.841028	0.151811	NA
AT1G63220	AT1G63220	Calcium-dependent lipid-binding (CaLB domain) family protein	1738.19	1633.42	-0.087835	0.766716	1577.57	1590.94	0.0123888	0.958253	5.9502	-0.0977073
AT2G44310	AT2G44310	Calcium-binding EF-hand family protein	14.3737	13.2019	-0.112028	0.869731	13.9986	24.3424	0.73023	0.109567	0.0160064	-0.591517
AT5G01680	CHX26	cation/H exchanger 26	115.951	106.874	-0.112713	0.765397	118.224	100.537	-0.229854	0.417117	1079.26	0.156188
AT5G53010	AT5G53010	calcium-transporting ATPase	136.694	125.942	-0.115043	0.765056	122.696	107.353	-0.198774	0.497913	0.174673	0.142805
AT3G07940	AT3G07940	Calcium-dependent ARF-type GTPase activating protein family	1839.93	1686.3	-0.124	0.583298	1802.41	1234.74	-0.538362	0.00148687	1.60684	-0.285229
AT4G04720	CPK21	calcium-dependent protein kinase 21	3.42278	3.02447	-0.126389	0.903592	2.82635	9.34636	1.21004	0.0767431	0	0.203119
AT1G50370	FYPP1	Calcineurin-like metallo-phosphoesterase superfamily protein	165.191	150.843	-0.128427	0.656175	170.669	152.045	-0.165941	0.463504	0.160898	-0.147256
AT3G57880	AT3G57880	Calcium-dependent lipid-binding (CaLB domain) plant phosphoribosyltransferase family protein	71.535	64.6192	-0.141358	0.714864	76.6089	67.157	-0.200135	0.50281	0.0677739	2.20878
AT4G04740	CPK23	calcium-dependent protein kinase 23	171.018	153.191	-0.154049	0.639226	138.776	105.857	-0.385365	0.133116	0.149604	-0.272178
AT4G26570	CBL3	calcineurin B-like 3	1230.89	1097.5	-0.163187	0.440924	1600.62	1034.95	-0.620559	0.000177935	1.28781	-0.0837136
AT4G36070	CPK18	calcium-dependent protein kinase 18	246.448	219.061	-0.166665	0.517389	224.685	159.058	-0.493299	0.0168779	302.461	0.0330708
AT4G34070	AT4G34070	Calcium-binding EF-hand family protein	227.981	201.407	-0.17533	0.511467	330.003	228.711	-0.517172	0.0119078	0.659309	NA
AT5G47100	CBL9	calcineurin B-like protein 9	919.904	797.628	-0.202466	0.363817	1071.51	681.955	-0.641407	0.00038694	6.39551	-0.421249
AT5G53130	CNGC1	cyclic nucleotide gated channel 1	9.1006	7.70466	-0.203479	0.800003	3.61816	20.1068	1.9634	0.000698593	0.0046212	-0.0699794
AT5G55990	CBL2	calcineurin B-like protein 2	979.381	846.889	-0.204727	0.478448	1123.3	781.781	-0.510356	0.0258125	0.48141	-0.496564
AT5G07300	BON2	Calcium-dependent phospholipid-binding Copine family protein	5.31333	4.34207	-0.21087	0.828774	2.28573	10.209	1.4249	0.03539	0.000493094	-0.0785573
AT1G76705	AT1G76705	calmodulin binding protein	5.2731	4.35934	-0.214714	0.816033	3.93593	7.39055	0.668199	0.317229	0.0533768	NA
AT5G46370	KCO2	Ca2 activated outward rectifying K channel 2	71.9149	61.437	-0.22006	0.525711	83.534	48.5279	-0.764413	0.00511422	116.547	0.135407
AT3G57030	AT3G57030	Calcium-dependent phosphotriesterase superfamily protein	5.67163	4.59051	-0.244636	0.778456	4.79431	11.9828	1.05105	0.0852184	0.0105607	0.10521
AT3G56800	CAM3	calmodulin 3	7583.89	6364.64	-0.246193	0.39379	9389.77	6937.31	-0.425155	0.0742232	2.85125	0.102323
AT3G61050	NTMC2T4	Calcium-dependent lipid-binding (CaLB domain) family protein	296.124	248.831	-0.246743	0.300702	297.157	251.845	-0.23903	0.254237	0.0849936	0.262943
AT4G16150	AT4G16150	calmodulin-binding transcription activator 5	207.231	173.675	-0.249186	0.340016	142.818	97.1152	-0.554255	0.0166236	0.055027	0.554859
AT3G51430	YLS2	Calcium-dependent phosphotriesterase superfamily protein	4.52864	3.55805	-0.252853	0.789459	1.53877	8.32827	1.57425	0.0205844	0.00260393	-0.528636
AT3G17510	CIPK1	CBL-interacting protein kinase 1	6154.48	5131.84	-0.258558	0.189825	5692.78	3309.34	-0.772065	3.1018e-06	2.82273	-0.0821944
AT4G38230	CPK26	calcium-dependent protein kinase 26	15069.9	12501.1	-0.265051	0.230053	12842.1	8203.59	-0.6357	0.00067011	50.9505	0.189475
AT1G18210	AT1G18210	Calcium-binding EF-hand family protein	7.92358	6.31565	-0.267763	0.737644	8.23447	11.6182	0.436202	0.464104	0.00520173	-0.682023
AT3G20410	CPK9	calmodulin-domain protein kinase 9	3.02735	2.27715	-0.281907	0.771193	3.10588	6.82079	0.88521	0.198241	0	-0.466042
AT2G38490	CIPK22	CBL-interacting Serine/Threonine-kinase	31.4783	24.7848	-0.317718	0.541935	32.9128	23.681	-0.461111	0.275308	1.12548	0.0187794
AT1G01340	CNGC10	cyclic nucleotide gated channel 10	521.584	410.382	-0.335862	0.245213	636.008	343.455	-0.866604	0.000365916	1.2977	-0.112261
AT5G57940	CNGC5	cyclic nucleotide gated channel 5	5.31951	3.86146	-0.338844	0.709139	4.2537	14.159	1.30746	0.0446135	0	-0.384787
AT3G16940	AT3G16940	calmodulin-binding transcription activator	6.43466	4.60878	-0.349374	0.702055	5.26175	9.35086	0.56602	0.412629	0.000286454	0.0149324
AT3G16510	AT3G16510	Calcium-dependent lipid-binding (CaLB domain) family protein	176.421	136.069	-0.351464	0.41684	131.574	106.388	-0.293688	0.432826	0.212431	NA
AT5G22020	AT5G22020	Calcium-dependent phosphotriesterase superfamily protein	8.73301	6.53187	-0.35637	0.641812	14.8754	12.9215	-0.1479	0.8064	0.00551961	NA
AT1G21630	AT1G21630	Calcium-binding EF hand family protein	1600.76	1231.37	-0.367057	0.208129	1153.38	684.75	-0.730492	0.00373614	0.260867	-0.221817
AT1G54115	CCX4	cation calcium exchanger 4	147.361	111.969	-0.384595	0.183627	160.951	123.532	-0.370884	0.153066	0.332143	-0.329662
AT2G01540	AT2G01540	Calcium-dependent lipid-binding (CaLB domain) family protein	891.158	676.457	-0.392789	0.0223469	959.867	711.077	-0.427781	0.00828967	4.2711	0.167123
AT5G10660	AT5G10660	calmodulin-binding protein-like protein	4098.34	3074.87	-0.408958	0.0225483	3570.86	2106.55	-0.750988	4.1624e-06	350.231	0.0248611
AT5G37060	CHX24	cation/H exchanger 24	4070.59	3029.95	-0.417885	0.0557716	3735.45	1865.24	-0.983274	3.35252e-07	17555.6	0.175204
AT3G14070	CAX9	cation exchanger 9	373.43	274.607	-0.43722	0.0196381	388.948	218.128	-0.824257	1.93862e-06	3.63514	0.0448174
AT1G08135	CHX6B	cation/H exchanger 6B	1833.89	1314.26	-0.473632	0.0111163	1844.17	1077.11	-0.764869	9.21112e-06	10991.4	0.0272152
AT5G12480	CPK7	calmodulin-domain protein kinase 7	28.006	19.589	-0.475702	0.308963	27.6247	26.7624	-0.0383533	0.931464	0.0115623	-0.40732
AT2G40410	AtCaN2	Ca(2 )-dependent nuclease family protein	11.7635	7.84582	-0.491091	0.457658	10.4088	14.5501	0.417768	0.4521	0.0039041	0.20717
AT1G48090	AT1G48090	calcium-dependent lipid-binding family protein	966.437	670.788	-0.496769	0.210226	635.384	417.807	-0.57067	0.103431	0.146922	0.281284
AT3G05580	TOPP9	Calcineurin-like metallo-phosphoesterase superfamily protein	2526.37	1775.8	-0.504338	0.000168519	2903.75	1476.76	-0.967845	1.41673e-14	8.84878	-0.233271
AT3G19830	NTMC2T5.2	Calcium-dependent lipid-binding (CaLB domain) family protein	275.995	188.642	-0.526534	0.109458	277.928	159.357	-0.774065	0.0090278	0.249537	NA
AT2G17890	CPK16	calcium-dependent protein kinase 16	13267.2	9130	-0.530975	0.00431672	12014.1	6023.61	-0.980993	1.03551e-08	86036.4	0.0203852
AT5G50170	AT5G50170	C2 calcium/lipid-binding and GRAM domain containing protein	86.0634	57.9457	-0.537752	0.163404	79.258	58.585	-0.422169	0.234941	0.244718	-0.256899
AT3G04360	AT3G04360	Calcium-dependent lipid-binding (CaLB domain) family protein	31776.7	21619.4	-0.545406	0.00811975	28131.7	15708.4	-0.825185	1.60149e-05	13514.9	0.399698
AT1G06970	CHX14	cation/hydrogen exchanger 14	2199.12	1498.56	-0.547521	0.000303804	2144.22	1107.88	-0.943092	4.04786e-11	399.977	0.391698
AT1G74010	AT1G74010	Calcium-dependent phosphotriesterase superfamily protein	14736.7	9730.68	-0.569256	0.10979	12270.7	7592.47	-0.658012	0.0404977	219.904	0.154232
AT1G07310	AT1G07310	Calcium-dependent lipid-binding (CaLB domain) family protein	331.919	219.5	-0.585383	0.00394999	298.708	152.051	-0.954567	9.22276e-07	0.171372	0.0727831
AT1G51570	AT1G51570	Calcium-dependent lipid-binding (CaLB domain) plant phosphoribosyltransferase family protein	12.511	7.49226	-0.608993	0.377686	6.38783	20.2658	1.34503	0.0207644	0.000176535	-0.574835
AT4G35310	CPK5	calmodulin-domain protein kinase 5	6.05469	3.29151	-0.633616	0.429804	4.99076	10.2594	0.825007	0.209582	0.00018927	-0.941444
AT3G17980	C2	Calcium-dependent lipid-binding (CaLB domain) family protein	46502.6	29668.5	-0.639034	0.000292963	55423.5	22635.8	-1.27327	9.45028e-15	9529.82	-0.0655214
AT5G19360	CPK34	calcium-dependent protein kinase 34	13616.8	8608.86	-0.648979	0.00154002	9907.84	5194.78	-0.913916	2.24124e-06	101460	0.251619
AT5G45810	CIPK19	CBL-interacting protein kinase 19	2025.52	1274.56	-0.655342	0.00156886	1881.75	1014.3	-0.875058	8.39241e-06	274.817	0.0400207
AT1G03960	AT1G03960	Calcium-binding EF hand family protein	154.367	96.3357	-0.65572	0.028133	162.748	82.0458	-0.953699	0.00062162	0.767457	-0.000280494
AT4G30993	AT4G30993	Calcineurin-like metallo-phosphoesterase superfamily protein	72.8357	44.8888	-0.663449	0.0474805	84.1971	49.75	-0.714006	0.0215	0.0699575	-0.191888
AT2G13350	AT2G13350	Calcium-dependent lipid-binding (CaLB domain) family protein	48800.4	30203.5	-0.683269	3.41201e-05	49865.5	20992.2	-1.23211	2.17252e-15	331657	0.030978
AT5G15410	DND1	Cyclic nucleotide-regulated ion channel family protein	7.58074	4.07453	-0.68461	0.362282	3.78626	10.0064	1.1137	0.0836517	0	-1.67951
AT3G58480	AT3G58480	calmodulin-binding family protein	8442.98	5222.13	-0.685787	3.73255e-06	8667.05	4211.18	-1.03054	3.39127e-13	1920.04	NA
AT2G31500	CPK24	calcium-dependent protein kinase 24	112406	68837.6	-0.696842	9.58886e-05	104235	48020.6	-1.1013	6.69646e-11	34200.4	-0.0391682
AT4G26560	CBL7	calcineurin B-like protein 7	26.9559	15.7104	-0.698133	0.162706	42.978	9.68441	-1.91347	9.81241e-06	3.59901	-0.0722607
AT5G66210	CPK28	calcium-dependent protein kinase 28	31.4938	18.5565	-0.698606	0.122655	28.6729	20.5392	-0.466783	0.273416	0.0171625	-0.768783
AT3G51850	CPK13	calcium-dependent protein kinase 13	9.04801	4.83978	-0.704711	0.333354	3.2173	15.4711	1.7301	0.00575113	0	-0.267178
AT5G57580	AT5G57580	Calmodulin-binding protein	6.04232	3.07828	-0.712228	0.365215	4.53323	6.46693	0.406736	0.560521	0	-0.33668
AT4G27790	AT4G27790	Calcium-binding EF hand family protein	44689.2	26806.7	-0.72667	3.17515e-05	42398.5	18997.3	-1.14145	5.19822e-12	2320.92	-0.291869
AT3G57530	CPK32	calcium-dependent protein kinase 32	6871.36	4092.29	-0.732298	0.000553928	5253.09	2263.13	-1.18993	2.21304e-09	2.22412	0.464837
AT1G03370	AT1G03370	C2 calcium/lipid-binding and GRAM domain containing protein	1554.23	921.865	-0.736126	0.00111622	1384.74	554.703	-1.29036	1.04679e-09	0.771283	-0.183871
AT3G57010	AT3G57010	Calcium-dependent phosphotriesterase superfamily protein	9.08204	4.66275	-0.773819	0.256258	9.70005	10.3242	0.0719154	0.911181	0.133541	-0.125933
AT4G18700	CIPK12	CBL-interacting protein kinase 12	170226	97214.7	-0.787179	0.000959751	134987	64100.9	-1.04623	3.50057e-06	46.3292	0.881422
AT3G17630	CHX19	cation/H exchanger 19	262.945	146.922	-0.794347	0.0229234	236.436	176.573	-0.399299	0.241537	2.61131	-0.118429
AT1G70790	AT1G70790	Calcium-dependent lipid-binding (CaLB domain) family protein	55964	31871	-0.796249	9.5714e-05	71594.4	25633.6	-1.45263	3.63356e-14	157.008	0.0946922
AT4G32060	AT4G32060	calcium-binding EF hand family protein	2732.5	1561.01	-0.797643	6.88299e-07	2794.51	1285.9	-1.10641	8.54513e-13	0.343358	-0.213141
AT4G36820	AT4G36820	calcium uniporter (DUF607)	6.44084	3.07877	-0.807356	0.273083	15.2215	1.5933	-2.42025	7.25918e-05	5.63117	NA
AT5G39400	PTEN1	Calcium/lipid-binding (CaLB) phosphatase	52302.3	29150.6	-0.829125	9.50285e-06	57470	21118.3	-1.41992	1.1765e-15	378354	0.0719827
AT5G45820	CIPK20	CBL-interacting protein kinase 20	3406.69	1896.23	-0.836333	9.49139e-09	3516.6	1396.1	-1.31936	5.40569e-21	4.34704	-0.638035
AT5G28850	AT5G28850	Calcium-binding EF-hand family protein	24.9787	13.0787	-0.852874	0.0629521	28.5661	15.1333	-0.829888	0.0492055	0.0328191	-0.0132852
AT1G04540	AT1G04540	Calcium-dependent lipid-binding (CaLB domain) family protein	114108	60729.5	-0.893318	4.20842e-06	108563	42798.2	-1.31833	1.13805e-12	557.697	0.399089
AT1G79380	RGLG4	Ca(2)-dependent phospholipid-binding protein (Copine) family	19.3009	9.466	-0.912611	0.0753315	21.1901	10.0595	-0.967215	0.0406399	0.00163796	-0.996204
AT1G70800	EHB1	Calcium-dependent lipid-binding (CaLB domain) family protein	183.124	93.5062	-0.935366	0.000808037	238.103	108.687	-1.08801	4.01332e-05	0.720346	NA
AT1G20760	AT1G20760	Calcium-binding EF hand family protein	1441.42	719.297	-0.972888	0.000105621	1248.82	483.684	-1.32814	3.23058e-08	0.623715	0.0572654
AT4G31000	AT4G31000	Calmodulin-binding protein	7.95452	2.98827	-1.01498	0.166033	8.29115	5.60883	-0.392088	0.566906	0.0121236	-1.28549
AT3G29310	AT3G29310	calmodulin-binding protein-like protein	18.9364	8.3799	-1.03308	0.0457673	11.1841	12.2429	0.0971749	0.863072	0.00973957	-0.258197
AT2G28170	ATCHX7	Cation/hydrogen exchanger family protein	10.6019	2.50832	-1.52986	0.019762	14.8306	5.18591	-1.24487	0.0385285	25.6316	0.0180802
AT5G28900	AT5G28900	Calcium-binding EF-hand family protein	22.7206	6.79526	-1.46528	0.00818106	10.9211	11.9882	0.116595	0.849496	0.0179993	-0.0132852
AT2G34030	AT2G34030	Calcium-binding EF-hand family protein	23.4712	7.82772	-1.38816	0.00472412	20.0021	10.2242	-0.85198	0.0791185	53.9239	NA
AT3G13320	CAX2	cation exchanger 2	47.7023	21.9374	-1.0515	0.00342485	67.2978	36.55	-0.85296	0.0104733	0.0354193	-0.192869
AT3G59450	AT3G59450	Calcium-binding EF-hand family protein	43.4887	12.1007	-1.58864	0.00195698	79.4694	14.2338	-2.1809	4.46637e-06	2.99119	NA
AT4G30560	CNGC9	cyclic nucleotide gated channel 9	287.005	139.349	-1.00771	0.000137235	304.897	131.012	-1.18534	3.42428e-06	0.939297	0.0549996
AT5G57630	CIPK21	CBL-interacting protein kinase 21	119.062	31.8735	-1.73586	3.29112e-05	86.8292	31.6788	-1.32726	0.00156419	0.0397501	-0.515995
AT1G05580	CHX23	cation/H exchanger 23	195378	93510.9	-1.03935	1.08835e-06	192334	66760.7	-1.49238	2.67969e-13	135484	NA
AT1G08150	ATCHX5	Cation/hydrogen exchanger family protein	35562.5	16244.2	-1.10549	1.61045e-07	38280.1	11651.6	-1.67815	1.01305e-16	231260	NA
AT5G12180	CPK17	calcium-dependent protein kinase 17	70394.9	32248.4	-1.10459	1.82384e-08	57542.2	19623.3	-1.52204	8.96317e-16	11967.5	0.370651
AT2G41860	CPK14	calcium-dependent protein kinase 14	31738.3	12441.6	-1.32014	4.74098e-10	29196.3	8254.21	-1.78072	4.7217e-18	144907	0.209765
AT5G01490	CAX4	cation exchanger 4	65.4896	5.74885	-3.05219	3.3905e-11	87.9644	9.54665	-2.87844	3.17445e-11	167.632	0.407603
AT2G28180	ATCHX8	cation/hydrogen exchanger family protein	46251.4	18523.3	-1.29545	1.09873e-11	46169.8	12213.7	-1.88247	2.45359e-24	12103.1	0.170401
AT1G08140	CHX6A	cation/H exchanger 6A	67438.4	25661.3	-1.36627	3.3143e-12	66798.6	17093.6	-1.92714	4.89382e-24	250482	NA
AT5G54130	AT5G54130	Calcium-binding endonuclease/exonuclease/phosphatase family	10980.6	4717.44	-1.20407	3.03442e-15	13874.1	3719.61	-1.87615	1.7806e-36	13.6581	-2.10002
AT2G45670	AT2G45670	calcineurin B subunit-like protein	1637.03	582.244	-1.47004	4.83863e-19	1778.05	436.31	-1.99903	1.21515e-34	0.53826	0.383893
