# Supplementary material for: A comparison of heat-stress transcriptome changes between wild-type Arabidopsis pollen and a heat-sensitive mutant harboring a knockout of cyclic nucleotide-gated cation channel 16 (cngc16)
Source: BMC Genomics. 2018 Jul 24;19:549. doi: 10.1186/s12864-018-4930-4 (PMC6057101; doi:10.1186/s12864-018-4930-4)
Supplement: Supplementary file 12 — 230 Genes with putative Ca2+-signaling related functions. 230 genes with putative Ca2+-signaling related functions were identified here with quantifiable expression levels in the pollen RNA-Seq data set. Of those 230, 40 genes (yellow highlights) showed HS-dependent changes (≥ 2-fold changes with adjusted p-value ≤0.01) in WT pollen. Similar HS-dependent changes were also observed for cngc16 mutant, with seven potential exceptions with lower degrees of significance shown in bold. a Ratio of expression between pollen and seedling is based on Loraine et al. 2013 (PMCID: PMC3668042 [22]). b A comparison is provided to HS-dependent changes observed for aerial parts of seedlings exposed to a one hour 38 °C HS based on publicly available microarray data in AtGenExpress, (http://jsp.weigelworld.org/expviz/expviz.jsp; Schmid et al. 2005 (PMID: 15806101 [33]). The log2-fold change was calculated based on means of normalized values for two heat-stressed seedlings compared to two non-stressed seedlings. (XLSX 15 kb) [file 12864_2018_4930_MOESM12_ESM.xlsx]

## Sheet: Additional file 12
Additional file 12. A comparison of HS-dependent changes in pollen to 67 multi-stress response genes in vegetative tissues. From a list of 67 multi-stress genes curated by Swindell 2006 (PMCID: PMC1698639 [48]; highlighted in purple), 19 genes showed detectable expression in pollen. Among those, only three genes showed significant changes in pollen HS (red font).
				RNA-Seq (this study)								Comparisons to RNA-seq study from Loraine et al. 2013, PMCID:PMC3668042)			Up-regulated/Down-regulated (Swindell 2006, PMCID: PMC1698639)
Gene ID	Gene_type	Symbol	Description	WT_control (normal) Expression Average	WT_heat Expression Average	cngc16_control (normal) Expression Average	cngc16_heat Expression Average	log2-fold Change WT_heat vs WT_control (normal)	Adjusted p-value WT_heat vs WT_control (normal)	log2-fold Change cngc16_heat vs cngc16_control (normal)	Adjusted p-value cngc16_heat vs cngc16_control (normal)	Pollen RPKM	Average Seedling RPKM	Ratio Of Pollen Over Seedling, Based On (Loraine et al., 2013, PMCID:PMC3668042)
AT1G05400	protein_coding	AT1G05400	hypothetical protein	74.6397	27.2943	100.784	29.572	-1.38735	2.61094e-06	-1.69942	1.30447e-09	1.0592	0.8819	1.20104	D
AT2G07739	protein_coding	AT2G07739	Ycf1 protein	0	13.004	0	7.60644	2.88987	4.78186e-05	2.11501	0.00289189	0	0.0696	0	D
AT5G01220	protein_coding	SQD2	sulfoquinovosyldiacylglycerol 2	1.51986	11.1905	1.62185	13.852	1.94253	0.00397536	2.11973	0.0011484	0.012	41.1457	0.000291647	D
AT1G15040	protein_coding	GAT1_2.1	Class I glutamine amidotransferase-like superfamily protein	141.68	199.734	150.866	173.242	0.487144	0.0164646	0.19977	0.33213	8.0727	1.0639	7.58784	D
AT3G29970	protein_coding	AT3G29970	B12D protein	8.33448	20.3177	13.2153	19.8305	1.11301	0.032453	0.559391	0.260086	0.9568	0	503.579	D
AT1G05450	protein_coding	AT1G05450	Bifunctional inhibitor/lipid-transfer protein/seed storage 2S albumin superfamily protein	5.69329	19.5964	4.14227	44.0684	1.35615	0.0365848	2.55304	1.83646e-05	0	0.0808	0	D
AT3G01620	protein_coding	AT3G01620	beta-1,4-N-acetylglucosaminyltransferase family protein	1830.28	1413.88	1678.42	912.878	-0.365418	0.100261	-0.861116	8.88514e-06	105.876	0.1293	818.84	D
AT2G26690	protein_coding	AT2G26690	Major facilitator superfamily protein	5.68091	13.2195	2.71493	39.2599	0.959814	0.139175	2.88789	5.46672e-07	0	29.9327	0	U
AT5G38820	protein_coding	AT5G38820	Transmembrane amino acid transporter family protein	413.27	530.723	418.613	431.295	0.3532	0.141797	0.044829	0.853136	13.0122	0.0668	194.793	D
AT3G14620	protein_coding	CYP72A8	cytochrome P450, family 72, subfamily A, polypeptide 8	3.7749	10.8376	0.568958	8.34762	1.1119	0.142207	1.83535	0.00875657	0.0128	43.6237	0.000293418	U
AT3G20220	protein_coding	AT3G20220	SAUR-like auxin-responsive protein family	34823.2	27171.1	38717.2	20755.7	-0.350271	0.146632	-0.880051	2.00672e-05	1502.67	0.5889	2551.65	D
AT1G63940	protein_coding	MDAR6	monodehydroascorbate reductase 6	17.7934	9.85643	17.1045	21.5388	-0.750598	0.149429	0.314708	0.511718	0.5609	37.7988	0.0148391	D
AT1G09230	protein_coding	AT1G09230	RNA-binding (RRM/RBD/RNP motifs) family protein	7.53743	4.36001	6.44451	8.37776	-0.603103	0.439328	0.309551	0.64987	0.0778	9.7591	0.00797205	U/D
AT5G44130	protein_coding	FLA13	FASCICLIN-like arabinogalactan protein 13 precursor	1.88436	1.03213	1.08124	6.21396	-0.436157	0.664644	1.48708	0.0417135	0.0769	99.0133	0.000776663	D
AT4G21560	protein_coding	VPS28-1	vacuolar protein sorting-associated protein-like protein	85.9798	94.1161	95.968	99.1108	0.127201	0.726214	0.0425127	0.885381	2.6032	14.2966	0.182085	U
AT2G39725	protein_coding	AT2G39725	LYR family of Fe/S cluster biogenesis protein	37.1438	33.4653	39.5359	30.4289	-0.139234	0.779945	-0.344428	0.353527	1.4019	5.9746	0.234643	U
AT3G17810	protein_coding	PYD1	pyrimidine 1	14.0401	12.2957	12.4882	13.808	-0.172066	0.797542	0.118162	0.826388	0.2022	47.038	0.00429865	U/D
AT4G28150	protein_coding	AT4G28150	hypothetical protein (DUF789)	375.15	356.154	464.918	327.734	-0.0733235	0.810012	-0.490806	0.0199395	17.7226	2.3147	7.65654	U
AT4G36010	protein_coding	AT4G36010	Pathogenesis-related thaumatin superfamily protein	3.40731	3.57632	0.568958	11.1185	0.0426401	0.968354	2.43111	0.000261519	0	10.3422	0	U
