# Supplementary material for: A comparison of heat-stress transcriptome changes between wild-type Arabidopsis pollen and a heat-sensitive mutant harboring a knockout of cyclic nucleotide-gated cation channel 16 (cngc16)
Source: BMC Genomics. 2018 Jul 24;19:549. doi: 10.1186/s12864-018-4930-4 (PMC6057101; doi:10.1186/s12864-018-4930-4)
Supplement: Supplementary file 13 — A comparison of HS-dependent changes in pollen to 67 multi-stress response genes in vegetative tissues. From a list of 67 multi-stress genes curated by Swindell 2006 (PMCID: PMC1698639 [47]; highlighted in purple), 19 genes showed detectable expression in pollen. Among those, only three genes showed significant changes in pollen HS (red font). (XLSX 596 kb) [file 12864_2018_4930_MOESM13_ESM.xlsx]

## Sheet: 13a
Additional file 13. GO analyses on HS-dependent changes in WT and cngc16. a. The number of genes in each GO category is shown for genes with HS-dependent changes observed in both WT (green header) and cngc16 (orange header). Enrichment above an expected is shown along with a p-value. In a simple contrast analysis, a ratio of gene numbers in cngc16 and WT is calculated for each GO category. The an…
		GO biological process for WT					GO biological process for cngc16
GO biological process categories	Arabidopsis thaliana reference list (27060)	upload_1 (1936) for WT	upload_1 (expected) for WT	upload_1 (over/under representation) for WT	upload_1 (fold Enrichment) for WT	upload_1 (p-value) for WT	upload_1 (3719) for cngc16	upload_1 (expected) for cngc16	upload_1 (over/under representation) for cngc16	upload_1 (fold Enrichment) for cngc16	upload_1 (p-value) for cngc16	Ratio of cngc16 hits divided by WT hits
Unclassified (UNCLASSIFIED)	7962	563	569.64	-	0.99	0	1076	1094.26	-	0.98	0	1.91119
response to heat (GO:0009408)	145	38	10.37	+	3.66	5.84e-08	55	19.93	+	2.76	1.46e-07	1.44737
response to temperature stimulus (GO:0009266)	405	68	28.98	+	2.35	6.85e-07	125	55.66	+	2.25	1.11e-12	1.83824
protein folding (GO:0006457)	186	36	13.31	+	2.71	0.000386	52	25.56	+	2.03	0.00578	1.44444
response to hydrogen peroxide (GO:0042542)	52	17	3.72	+	4.57	0.000889	20	7.15	+	2.8	0.124	1.17647
response to inorganic substance (GO:0010035)	682	84	48.79	+	1.72	0.00462	168	93.73	+	1.79	3.29e-09	2
response to abiotic stimulus (GO:0009628)	1492	153	106.74	+	1.43	0.0178	340	205.05	+	1.66	7.29e-16	2.22222
pollen development (GO:0009555)	221	34	15.81	+	2.15	0.0956	60	30.37	+	1.98	0.0026	1.76471
response to osmotic stress (GO:0006970)	447	56	31.98	+	1.75	0.141	114	61.43	+	1.86	1.95e-06	2.03571
gametophyte development (GO:0048229)	299	41	21.39	+	1.92	0.208	74	41.09	+	1.8	0.00459	1.80488
carbohydrate metabolic process (GO:0005975)	788	86	56.38	+	1.53	0.25	171	108.3	+	1.58	2.06e-05	1.98837
response to high light intensity (GO:0009644)	60	14	4.29	+	3.26	0.332	23	8.25	+	2.79	0.0382	1.64286
response to reactive oxygen species (GO:0000302)	135	23	9.66	+	2.38	0.379	36	18.55	+	1.94	0.442	1.56522
response to salt stress (GO:0009651)	403	50	28.83	+	1.73	0.42	106	55.39	+	1.91	1.52e-06	2.12
carbohydrate catabolic process (GO:0016052)	194	29	13.88	+	2.09	0.532	52	26.66	+	1.95	0.018	1.7931
response to light intensity (GO:0009642)	112	20	8.01	+	2.5	0.539	34	15.39	+	2.21	0.0595	1.7
response to endoplasmic reticulum stress (GO:0034976)	42	11	3	+	3.66	0.632	13	5.77	+	2.25	1	1.18182
ATP metabolic process (GO:0046034)	108	19	7.73	+	2.46	0.908	23	14.84	+	1.55	1	1.21053
response to stimulus (GO:0050896)	4604	367	329.39	+	1.11	1	790	632.75	+	1.25	3.33e-08	2.15259
cellular process (GO:0009987)	8477	644	606.48	+	1.06	1	1355	1165.04	+	1.16	4.13e-08	2.10404
response to chemical (GO:0042221)	2091	184	149.6	+	1.23	1	400	287.38	+	1.39	6.67e-08	2.17391
cellular component organization (GO:0016043)	1658	143	118.62	+	1.21	1	322	227.87	+	1.41	1.47e-06	2.25175
response to oxygen-containing compound (GO:1901700)	1139	102	81.49	+	1.25	1	230	156.54	+	1.47	2.36e-05	2.2549
cellular component organization or biogenesis (GO:0071840)	1845	151	132	+	1.14	1	344	253.57	+	1.36	2.61e-05	2.27815
response to cold (GO:0009409)	277	34	19.82	+	1.72	1	77	38.07	+	2.02	3.48e-05	2.26471
organic substance metabolic process (GO:0071704)	6816	508	487.65	+	1.04	1	1074	936.76	+	1.15	0.000386	2.11417
response to metal ion (GO:0010038)	364	43	26.04	+	1.65	1	90	50.03	+	1.8	0.000408	2.09302
metabolic process (GO:0008152)	8032	590	574.65	+	1.03	1	1247	1103.88	+	1.13	0.000449	2.11356
response to organic substance (GO:0010033)	1466	115	104.88	+	1.1	1	273	201.48	+	1.35	0.00101	2.37391
primary metabolic process (GO:0044238)	6353	471	454.52	+	1.04	1	1001	873.13	+	1.15	0.00131	2.12527
cell growth (GO:0016049)	290	29	20.75	+	1.4	1	73	39.86	+	1.83	0.00299	2.51724
cellular metabolic process (GO:0044237)	6383	463	456.67	+	1.01	1	999	877.25	+	1.14	0.00422	2.15767
catabolic process (GO:0009056)	1112	101	79.56	+	1.27	1	211	152.83	+	1.38	0.00648	2.08911
localization (GO:0051179)	1817	164	130	+	1.26	1	322	249.72	+	1.29	0.00654	1.96341
cellular component morphogenesis (GO:0032989)	287	27	20.53	+	1.31	1	71	39.44	+	1.8	0.00738	2.62963
response to cadmium ion (GO:0046686)	261	28	18.67	+	1.5	1	66	35.87	+	1.84	0.00805	2.35714
response to radiation (GO:0009314)	582	47	41.64	+	1.13	1	123	79.99	+	1.54	0.00816	2.61702
developmental growth involved in morphogenesis (GO:0060560)	235	23	16.81	+	1.37	1	61	32.3	+	1.89	0.00844	2.65217
establishment of localization (GO:0051234)	1754	161	125.49	+	1.28	1	311	241.06	+	1.29	0.00934	1.93168
regulation of cell growth (GO:0001558)	59	3	4.22	-	0.71	1	24	8.11	+	2.96	0.00974	8
cell morphogenesis (GO:0000902)	263	25	18.82	+	1.33	1	66	36.15	+	1.83	0.0102	2.64
response to acid chemical (GO:0001101)	882	72	63.1	+	1.14	1	172	121.22	+	1.42	0.0122	2.38889
DNA-dependent DNA replication (GO:0006261)	60	12	4.29	+	2.8	1	24	8.25	+	2.91	0.0128	2
growth (GO:0040007)	342	31	24.47	+	1.27	1	80	47	+	1.7	0.0138	2.58065
anatomical structure development (GO:0048856)	2181	158	156.04	+	1.01	1	375	299.75	+	1.25	0.0143	2.37342
organic substance catabolic process (GO:1901575)	946	90	67.68	+	1.33	1	182	130.01	+	1.4	0.0143	2.02222
transport (GO:0006810)	1738	161	124.34	+	1.29	1	307	238.86	+	1.29	0.0144	1.90683
unidimensional cell growth (GO:0009826)	209	22	14.95	+	1.47	1	55	28.72	+	1.91	0.0168	2.5
response to light stimulus (GO:0009416)	563	45	40.28	+	1.12	1	118	77.38	+	1.53	0.0183	2.62222
small molecule metabolic process (GO:0044281)	1193	114	85.35	+	1.34	1	220	163.96	+	1.34	0.0245	1.92982
developmental cell growth (GO:0048588)	131	16	9.37	+	1.71	1	39	18	+	2.17	0.0248	2.4375
developmental growth (GO:0048589)	271	25	19.39	+	1.29	1	66	37.24	+	1.77	0.0257	2.64
cellular response to stress (GO:0033554)	586	62	41.93	+	1.48	1	121	80.54	+	1.5	0.0271	1.95161
cell development (GO:0048468)	218	23	15.6	+	1.47	1	56	29.96	+	1.87	0.0272	2.43478
organic substance transport (GO:0071702)	910	91	65.11	+	1.4	1	174	125.07	+	1.39	0.0314	1.91209
developmental process (GO:0032502)	2332	164	166.84	-	0.98	1	392	320.5	+	1.22	0.0605	2.39024
cell morphogenesis involved in differentiation (GO:0000904)	158	18	11.3	+	1.59	1	43	21.71	+	1.98	0.0733	2.38889
organonitrogen compound metabolic process (GO:1901564)	3312	246	236.96	+	1.04	1	537	455.19	+	1.18	0.0754	2.18293
protein transport (GO:0015031)	470	52	33.63	+	1.55	1	99	64.59	+	1.53	0.0774	1.90385
anatomical structure morphogenesis (GO:0009653)	626	43	44.79	-	0.96	1	125	86.03	+	1.45	0.0836	2.90698
pollen tube development (GO:0048868)	134	18	9.59	+	1.88	1	38	18.42	+	2.06	0.088	2.11111
regulation of cellular component organization (GO:0051128)	207	14	14.81	-	0.95	1	52	28.45	+	1.83	0.0949	3.71429
response to oxidative stress (GO:0006979)	352	43	25.18	+	1.71	1	78	48.38	+	1.61	0.105	1.81395
establishment of protein localization (GO:0045184)	474	52	33.91	+	1.53	1	99	65.14	+	1.52	0.105	1.90385
regulation of unidimensional cell growth (GO:0051510)	36	2	2.58	-	0.78	1	16	4.95	+	3.23	0.131	8
response to hormone (GO:0009725)	1202	86	86	+	1	1	216	165.2	+	1.31	0.132	2.51163
response to endogenous stimulus (GO:0009719)	1209	87	86.5	+	1.01	1	217	166.16	+	1.31	0.136	2.49425
nitrogen compound metabolic process (GO:0006807)	5359	384	383.41	+	1	1	831	736.52	+	1.13	0.149	2.16406
protein localization (GO:0008104)	497	52	35.56	+	1.46	1	102	68.31	+	1.49	0.156	1.96154
DNA replication (GO:0006260)	94	14	6.73	+	2.08	1	29	12.92	+	2.24	0.169	2.07143
pollen tube growth (GO:0009860)	94	14	6.73	+	2.08	1	29	12.92	+	2.24	0.169	2.07143
nitrogen compound transport (GO:0071705)	674	67	48.22	+	1.39	1	131	92.63	+	1.41	0.175	1.95522
regulation of cell morphogenesis (GO:0022604)	54	3	3.86	-	0.78	1	20	7.42	+	2.69	0.205	6.66667
cell tip growth (GO:0009932)	110	15	7.87	+	1.91	1	32	15.12	+	2.12	0.216	2.13333
multicellular organismal process (GO:0032501)	2134	150	152.68	-	0.98	1	356	293.29	+	1.21	0.252	2.37333
regulation of response to stimulus (GO:0048583)	403	35	28.83	+	1.21	1	85	55.39	+	1.53	0.253	2.42857
response to water deprivation (GO:0009414)	232	23	16.6	+	1.39	1	55	31.88	+	1.72	0.254	2.3913
cellular catabolic process (GO:0044248)	793	67	56.73	+	1.18	1	149	108.99	+	1.37	0.274	2.22388
response to alcohol (GO:0097305)	410	35	29.33	+	1.19	1	86	56.35	+	1.53	0.276	2.45714
regulation of catalytic activity (GO:0050790)	137	16	9.8	+	1.63	1	37	18.83	+	1.97	0.286	2.3125
response to abscisic acid (GO:0009737)	406	35	29.05	+	1.2	1	85	55.8	+	1.52	0.319	2.42857
cellular developmental process (GO:0048869)	709	55	50.73	+	1.08	1	135	97.44	+	1.39	0.324	2.45455
response to water (GO:0009415)	240	23	17.17	+	1.34	1	56	32.98	+	1.7	0.328	2.43478
galacturonan metabolic process (GO:0010393)	123	17	8.8	+	1.93	1	34	16.9	+	2.01	0.344	2
amide transport (GO:0042886)	533	54	38.13	+	1.42	1	106	73.25	+	1.45	0.358	1.96296
reproduction (GO:0000003)	1257	89	89.93	-	0.99	1	221	172.76	+	1.28	0.366	2.48315
peptide transport (GO:0015833)	528	54	37.78	+	1.43	1	105	72.57	+	1.45	0.384	1.94444
response to lipid (GO:0033993)	559	43	39.99	+	1.08	1	110	76.83	+	1.43	0.401	2.55814
regulation of molecular function (GO:0065009)	166	16	11.88	+	1.35	1	42	22.81	+	1.84	0.417	2.625
ion transmembrane transport (GO:0034220)	204	23	14.6	+	1.58	1	49	28.04	+	1.75	0.43	2.13043
reproductive process (GO:0022414)	1250	89	89.43	-	1	1	219	171.79	+	1.27	0.47	2.46067
developmental process involved in reproduction (GO:0003006)	1098	83	78.56	+	1.06	1	195	150.9	+	1.29	0.531	2.3494
regulation of developmental growth (GO:0048638)	96	7	6.87	+	1.02	1	28	13.19	+	2.12	0.542	4
fluid transport (GO:0042044)	18	3	1.29	+	2.33	1	10	2.47	+	4.04	0.55	3.33333
water transport (GO:0006833)	18	3	1.29	+	2.33	1	10	2.47	+	4.04	0.55	3.33333
external encapsulating structure organization (GO:0045229)	426	37	30.48	+	1.21	1	87	58.55	+	1.49	0.586	2.35135
macromolecule localization (GO:0033036)	695	69	49.72	+	1.39	1	131	95.52	+	1.37	0.598	1.89855
multicellular organism development (GO:0007275)	1961	137	140.3	-	0.98	1	326	269.51	+	1.21	0.616	2.37956
pectin metabolic process (GO:0045488)	122	17	8.73	+	1.95	1	33	16.77	+	1.97	0.619	1.94118
organonitrogen compound biosynthetic process (GO:1901566)	1019	71	72.9	-	0.97	1	182	140.05	+	1.3	0.648	2.56338
phototropism (GO:0009638)	12	0	0.86	-	< 0.2	1	8	1.65	+	4.85	0.685	#DIV/0!
polysaccharide metabolic process (GO:0005976)	329	36	23.54	+	1.53	1	70	45.22	+	1.55	0.755	1.94444
organelle organization (GO:0006996)	863	73	61.74	+	1.18	1	157	118.61	+	1.32	0.76	2.15068
DNA replication initiation (GO:0006270)	19	5	1.36	+	3.68	1	10	2.61	+	3.83	0.836	2
cell cycle (GO:0007049)	290	31	20.75	+	1.49	1	63	39.86	+	1.58	0.863	2.03226
ATP generation from ADP (GO:0006757)	52	10	3.72	+	2.69	1	18	7.15	+	2.52	0.979	1.8
glycolytic process (GO:0006096)	52	10	3.72	+	2.69	1	18	7.15	+	2.52	0.979	1.8
exocytic process (GO:0140029)	28	3	2	+	1.5	1	3	3.85	-	0.78	1	1
signaling (GO:0023052)	1401	86	100.23	-	0.86	1	207	192.55	+	1.08	1	2.40698
regionalization (GO:0003002)	112	1	8.01	-	< 0.2	1	11	15.39	-	0.71	1	11
signal transduction (GO:0007165)	1373	82	98.23	-	0.83	1	201	188.7	+	1.07	1	2.45122
regulation of cellular process (GO:0050794)	3544	219	253.55	-	0.86	1	508	487.07	+	1.04	1	2.31963
cell communication (GO:0007154)	1553	101	111.11	-	0.91	1	233	213.44	+	1.09	1	2.30693
cellular response to stimulus (GO:0051716)	1976	142	141.37	+	1	1	317	271.57	+	1.17	1	2.23239
regulation of cellular metabolic process (GO:0031323)	2282	141	163.27	-	0.86	1	297	313.63	-	0.95	1	2.10638
calcium-mediated signaling (GO:0019722)	25	3	1.79	+	1.68	1	5	3.44	+	1.46	1	1.66667
activation of MAPK activity (GO:0000187)	6	1	0.43	+	2.33	1	1	0.82	+	1.21	1	1
ATP hydrolysis coupled proton transport (GO:0015991)	19	2	1.36	+	1.47	1	2	2.61	-	0.77	1	1
energy coupled proton transmembrane transport, against electrochemical gradient (GO:0015988)	20	2	1.43	+	1.4	1	2	2.75	-	0.73	1	1
flavonol metabolic process (GO:0051554)	14	1	1	-	1	1	1	1.92	-	0.52	1	1
oxidative phosphorylation (GO:0006119)	32	2	2.29	-	0.87	1	1	4.4	-	0.23	1	0.5
positive regulation of developmental process (GO:0051094)	85	1	6.08	-	< 0.2	1	17	11.68	+	1.46	1	17
photomorphogenesis (GO:0009640)	55	1	3.93	-	0.25	1	15	7.56	+	1.98	1	15
positive regulation of multicellular organismal process (GO:0051240)	77	1	5.51	-	< 0.2	1	15	10.58	+	1.42	1	15
pattern specification process (GO:0007389)	137	1	9.8	-	< 0.2	1	13	18.83	-	0.69	1	13
regulation of cell cycle process (GO:0010564)	56	1	4.01	-	0.25	1	12	7.7	+	1.56	1	12
positive regulation of post-embryonic development (GO:0048582)	61	1	4.36	-	0.23	1	12	8.38	+	1.43	1	12
detection of abiotic stimulus (GO:0009582)	63	1	4.51	-	0.22	1	11	8.66	+	1.27	1	11
detection of external stimulus (GO:0009581)	63	1	4.51	-	0.22	1	11	8.66	+	1.27	1	11
fertilization (GO:0009566)	29	1	2.07	-	0.48	1	10	3.99	+	2.51	1	10
positive regulation of reproductive process (GO:2000243)	50	1	3.58	-	0.28	1	10	6.87	+	1.46	1	10
detection of light stimulus (GO:0009583)	57	1	4.08	-	0.25	1	10	7.83	+	1.28	1	10
gibberellic acid mediated signaling pathway (GO:0009740)	64	1	4.58	-	0.22	1	10	8.8	+	1.14	1	10
gibberellin mediated signaling pathway (GO:0010476)	67	1	4.79	-	0.21	1	10	9.21	+	1.09	1	10
photoperiodism, flowering (GO:0048573)	48	1	3.43	-	0.29	1	9	6.6	+	1.36	1	9
phototransduction (GO:0007602)	56	1	4.01	-	0.25	1	9	7.7	+	1.17	1	9
red, far-red light phototransduction (GO:0009585)	56	1	4.01	-	0.25	1	9	7.7	+	1.17	1	9
shoot system morphogenesis (GO:0010016)	112	2	8.01	-	0.25	1	16	15.39	+	1.04	1	8
positive regulation of abscisic acid-activated signaling pathway (GO:0009789)	22	1	1.57	-	0.64	1	8	3.02	+	2.65	1	8
positive regulation of cellular response to alcohol (GO:1905959)	22	1	1.57	-	0.64	1	8	3.02	+	2.65	1	8
positive regulation of response to alcohol (GO:1901421)	22	1	1.57	-	0.64	1	8	3.02	+	2.65	1	8
response to far red light (GO:0010218)	44	1	3.15	-	0.32	1	8	6.05	+	1.32	1	8
positive regulation of organelle organization (GO:0010638)	46	1	3.29	-	0.3	1	8	6.32	+	1.27	1	8
multidimensional cell growth (GO:0009825)	47	1	3.36	-	0.3	1	8	6.46	+	1.24	1	8
protein polyubiquitination (GO:0000209)	49	1	3.51	-	0.29	1	8	6.73	+	1.19	1	8
post-embryonic plant morphogenesis (GO:0090698)	138	2	9.87	-	0.2	1	15	18.97	-	0.79	1	7.5
response to blue light (GO:0009637)	56	2	4.01	-	0.5	1	14	7.7	+	1.82	1	7
stomatal complex development (GO:0010374)	27	1	1.93	-	0.52	1	7	3.71	+	1.89	1	7
protein peptidyl-prolyl isomerization (GO:0000413)	28	1	2	-	0.5	1	7	3.85	+	1.82	1	7
chromatin remodeling (GO:0006338)	30	1	2.15	-	0.47	1	7	4.12	+	1.7	1	7
protein targeting to vacuole (GO:0006623)	30	1	2.15	-	0.47	1	7	4.12	+	1.7	1	7
establishment of protein localization to vacuole (GO:0072666)	33	1	2.36	-	0.42	1	7	4.54	+	1.54	1	7
protein localization to vacuole (GO:0072665)	33	1	2.36	-	0.42	1	7	4.54	+	1.54	1	7
positive regulation of flower development (GO:0009911)	37	1	2.65	-	0.38	1	7	5.09	+	1.38	1	7
cell proliferation (GO:0008283)	40	1	2.86	-	0.35	1	7	5.5	+	1.27	1	7
cytokinin-activated signaling pathway (GO:0009736)	51	1	3.65	-	0.27	1	7	7.01	-	1	1	7
nucleic acid phosphodiester bond hydrolysis (GO:0090305)	52	1	3.72	-	0.27	1	7	7.15	-	0.98	1	7
leaf morphogenesis (GO:0009965)	61	1	4.36	-	0.23	1	7	8.38	-	0.83	1	7
ribonucleoprotein complex assembly (GO:0022618)	62	1	4.44	-	0.23	1	7	8.52	-	0.82	1	7
ribonucleoprotein complex subunit organization (GO:0071826)	64	1	4.58	-	0.22	1	7	8.8	-	0.8	1	7
rRNA metabolic process (GO:0016072)	72	1	5.15	-	< 0.2	1	7	9.9	-	0.71	1	7
pyrimidine-containing compound metabolic process (GO:0072527)	51	2	3.65	-	0.55	1	13	7.01	+	1.85	1	6.5
regulation of anatomical structure morphogenesis (GO:0022603)	98	4	7.01	-	0.57	1	25	13.47	+	1.86	1	6.25
positive regulation of signal transduction (GO:0009967)	43	2	3.08	-	0.65	1	12	5.91	+	2.03	1	6
positive regulation of signaling (GO:0023056)	43	2	3.08	-	0.65	1	12	5.91	+	2.03	1	6
pyrimidine-containing compound biosynthetic process (GO:0072528)	47	2	3.36	-	0.59	1	12	6.46	+	1.86	1	6
glycosyl compound biosynthetic process (GO:1901659)	68	2	4.87	-	0.41	1	12	9.35	+	1.28	1	6
carbon fixation (GO:0015977)	13	1	0.93	+	1.08	1	6	1.79	+	3.36	1	6
negative regulation of photosynthesis (GO:1905156)	14	1	1	-	1	1	6	1.92	+	3.12	1	6
biological adhesion (GO:0022610)	15	1	1.07	-	0.93	1	6	2.06	+	2.91	1	6
cell adhesion (GO:0007155)	15	1	1.07	-	0.93	1	6	2.06	+	2.91	1	6
actin filament-based movement (GO:0030048)	19	1	1.36	-	0.74	1	6	2.61	+	2.3	1	6
wax biosynthetic process (GO:0010025)	19	1	1.36	-	0.74	1	6	2.61	+	2.3	1	6
fatty acid derivative biosynthetic process (GO:1901570)	20	1	1.43	-	0.7	1	6	2.75	+	2.18	1	6
negative regulation of intracellular signal transduction (GO:1902532)	20	1	1.43	-	0.7	1	6	2.75	+	2.18	1	6
wax metabolic process (GO:0010166)	20	1	1.43	-	0.7	1	6	2.75	+	2.18	1	6
cellular response to cold (GO:0070417)	21	1	1.5	-	0.67	1	6	2.89	+	2.08	1	6
nucleosome assembly (GO:0006334)	22	1	1.57	-	0.64	1	6	3.02	+	1.98	1	6
spindle organization (GO:0007051)	22	1	1.57	-	0.64	1	6	3.02	+	1.98	1	6
fatty acid beta-oxidation (GO:0006635)	23	1	1.65	-	0.61	1	6	3.16	+	1.9	1	6
fatty acid catabolic process (GO:0009062)	24	1	1.72	-	0.58	1	6	3.3	+	1.82	1	6
fatty acid derivative metabolic process (GO:1901568)	24	1	1.72	-	0.58	1	6	3.3	+	1.82	1	6
fatty acid oxidation (GO:0019395)	27	1	1.93	-	0.52	1	6	3.71	+	1.62	1	6
serine family amino acid biosynthetic process (GO:0009070)	33	1	2.36	-	0.42	1	6	4.54	+	1.32	1	6
sterol biosynthetic process (GO:0016126)	40	1	2.86	-	0.35	1	6	5.5	+	1.09	1	6
ncRNA processing (GO:0034470)	130	2	9.3	-	0.22	1	12	17.87	-	0.67	1	6
rRNA processing (GO:0006364)	68	1	4.87	-	0.21	1	6	9.35	-	0.64	1	6
sterol metabolic process (GO:0016125)	70	1	5.01	-	< 0.2	1	6	9.62	-	0.62	1	6
cellular metabolic compound salvage (GO:0043094)	75	3	5.37	-	0.56	1	17	10.31	+	1.65	1	5.66667
chlorophyll biosynthetic process (GO:0015995)	33	2	2.36	-	0.85	1	11	4.54	+	2.43	1	5.5
regulation of reactive oxygen species metabolic process (GO:2000377)	41	2	2.93	-	0.68	1	11	5.63	+	1.95	1	5.5
photoperiodism (GO:0009648)	56	2	4.01	-	0.5	1	11	7.7	+	1.43	1	5.5
cellular response to gibberellin stimulus (GO:0071370)	68	2	4.87	-	0.41	1	11	9.35	+	1.18	1	5.5
red or far-red light signaling pathway (GO:0010017)	71	2	5.08	-	0.39	1	11	9.76	+	1.13	1	5.5
cellular response to red or far red light (GO:0071489)	73	2	5.22	-	0.38	1	11	10.03	+	1.1	1	5.5
photosynthesis, light reaction (GO:0019684)	74	2	5.29	-	0.38	1	11	10.17	+	1.08	1	5.5
detection of stimulus (GO:0051606)	89	3	6.37	-	0.47	1	16	12.23	+	1.31	1	5.33333
response to red or far red light (GO:0009639)	169	6	12.09	-	0.5	1	31	23.23	+	1.33	1	5.16667
chromatin assembly or disassembly (GO:0006333)	39	2	2.79	-	0.72	1	10	5.36	+	1.87	1	5
root hair elongation (GO:0048767)	39	2	2.79	-	0.72	1	10	5.36	+	1.87	1	5
photorespiration (GO:0009853)	43	2	3.08	-	0.65	1	10	5.91	+	1.69	1	5
blue light signaling pathway (GO:0009785)	11	1	0.79	+	1.27	1	5	1.51	+	3.31	1	5
intracellular receptor signaling pathway (GO:0030522)	11	1	0.79	+	1.27	1	5	1.51	+	3.31	1	5
negative regulation of photosynthesis, light reaction (GO:0043155)	11	1	0.79	+	1.27	1	5	1.51	+	3.31	1	5
photoinhibition (GO:0010205)	11	1	0.79	+	1.27	1	5	1.51	+	3.31	1	5
protoporphyrinogen IX biosynthetic process (GO:0006782)	12	1	0.86	+	1.16	1	5	1.65	+	3.03	1	5
protoporphyrinogen IX metabolic process (GO:0046501)	12	1	0.86	+	1.16	1	5	1.65	+	3.03	1	5
CTP biosynthetic process (GO:0006241)	13	1	0.93	+	1.08	1	5	1.79	+	2.8	1	5
CTP metabolic process (GO:0046036)	13	1	0.93	+	1.08	1	5	1.79	+	2.8	1	5
pyrimidine ribonucleoside triphosphate biosynthetic process (GO:0009209)	13	1	0.93	+	1.08	1	5	1.79	+	2.8	1	5
pyrimidine ribonucleoside triphosphate metabolic process (GO:0009208)	13	1	0.93	+	1.08	1	5	1.79	+	2.8	1	5
single fertilization (GO:0007338)	13	1	0.93	+	1.08	1	5	1.79	+	2.8	1	5
nucleotide transport (GO:0006862)	14	1	1	-	1	1	5	1.92	+	2.6	1	5
pyrimidine nucleoside triphosphate biosynthetic process (GO:0009148)	14	1	1	-	1	1	5	1.92	+	2.6	1	5
response to superoxide (GO:0000303)	14	1	1	-	1	1	5	1.92	+	2.6	1	5
pyrimidine nucleoside triphosphate metabolic process (GO:0009147)	15	1	1.07	-	0.93	1	5	2.06	+	2.43	1	5
regulation of response to osmotic stress (GO:0047484)	16	1	1.14	-	0.87	1	5	2.2	+	2.27	1	5
response to oxygen radical (GO:0000305)	16	1	1.14	-	0.87	1	5	2.2	+	2.27	1	5
calcium ion transmembrane transport (GO:0070588)	19	1	1.36	-	0.74	1	5	2.61	+	1.91	1	5
post-Golgi vesicle-mediated transport (GO:0006892)	20	1	1.43	-	0.7	1	5	2.75	+	1.82	1	5
pyrimidine ribonucleotide biosynthetic process (GO:0009220)	20	1	1.43	-	0.7	1	5	2.75	+	1.82	1	5
pyrimidine ribonucleotide metabolic process (GO:0009218)	20	1	1.43	-	0.7	1	5	2.75	+	1.82	1	5
pyrimidine ribonucleoside biosynthetic process (GO:0046132)	21	1	1.5	-	0.67	1	5	2.89	+	1.73	1	5
mucilage metabolic process (GO:0010191)	22	1	1.57	-	0.64	1	5	3.02	+	1.65	1	5
pyrimidine nucleoside biosynthetic process (GO:0046134)	22	1	1.57	-	0.64	1	5	3.02	+	1.65	1	5
retrograde transport, endosome to Golgi (GO:0042147)	22	1	1.57	-	0.64	1	5	3.02	+	1.65	1	5
copper ion transport (GO:0006825)	23	1	1.65	-	0.61	1	5	3.16	+	1.58	1	5
L-serine metabolic process (GO:0006563)	24	1	1.72	-	0.58	1	5	3.3	+	1.52	1	5
pyrimidine ribonucleoside metabolic process (GO:0046131)	24	1	1.72	-	0.58	1	5	3.3	+	1.52	1	5
pyrimidine nucleoside metabolic process (GO:0006213)	25	1	1.79	-	0.56	1	5	3.44	+	1.46	1	5
positive regulation of cell cycle (GO:0045787)	27	1	1.93	-	0.52	1	5	3.71	+	1.35	1	5
very long-chain fatty acid metabolic process (GO:0000038)	27	1	1.93	-	0.52	1	5	3.71	+	1.35	1	5
protein import into nucleus (GO:0006606)	30	1	2.15	-	0.47	1	5	4.12	+	1.21	1	5
protein localization to nucleus (GO:0034504)	34	1	2.43	-	0.41	1	5	4.67	+	1.07	1	5
cellular response to reactive oxygen species (GO:0034614)	35	1	2.5	-	0.4	1	5	4.81	+	1.04	1	5
axis specification (GO:0009798)	41	1	2.93	-	0.34	1	5	5.63	-	0.89	1	5
tRNA processing (GO:0008033)	58	1	4.15	-	0.24	1	5	7.97	-	0.63	1	5
ribonucleoprotein complex biogenesis (GO:0022613)	214	5	15.31	-	0.33	1	24	29.41	-	0.82	1	4.8
ribosome biogenesis (GO:0042254)	177	4	12.66	-	0.32	1	19	24.33	-	0.78	1	4.75
regulation of stomatal movement (GO:0010119)	48	3	3.43	-	0.87	1	14	6.6	+	2.12	1	4.66667
androecium development (GO:0048466)	75	3	5.37	-	0.56	1	14	10.31	+	1.36	1	4.66667
stamen development (GO:0048443)	75	3	5.37	-	0.56	1	14	10.31	+	1.36	1	4.66667
protein import (GO:0017038)	78	3	5.58	-	0.54	1	14	10.72	+	1.31	1	4.66667
phyllome development (GO:0048827)	228	8	16.31	-	0.49	1	36	31.34	+	1.15	1	4.5
tropism (GO:0009606)	72	4	5.15	-	0.78	1	18	9.9	+	1.82	1	4.5
regulation of pollen tube growth (GO:0080092)	22	2	1.57	+	1.27	1	9	3.02	+	2.98	1	4.5
regulation of cell development (GO:0060284)	25	2	1.79	+	1.12	1	9	3.44	+	2.62	1	4.5
regulation of cell morphogenesis involved in differentiation (GO:0010769)	25	2	1.79	+	1.12	1	9	3.44	+	2.62	1	4.5
carboxylic acid transmembrane transport (GO:1905039)	33	2	2.36	-	0.85	1	9	4.54	+	1.98	1	4.5
organic acid transmembrane transport (GO:1903825)	33	2	2.36	-	0.85	1	9	4.54	+	1.98	1	4.5
movement of cell or subcellular component (GO:0006928)	34	2	2.43	-	0.82	1	9	4.67	+	1.93	1	4.5
DNA packaging (GO:0006323)	35	2	2.5	-	0.8	1	9	4.81	+	1.87	1	4.5
anatomical structure arrangement (GO:0048532)	47	2	3.36	-	0.59	1	9	6.46	+	1.39	1	4.5
seed germination (GO:0009845)	61	2	4.36	-	0.46	1	9	8.38	+	1.07	1	4.5
phosphorelay signal transduction system (GO:0000160)	164	5	11.73	-	0.43	1	22	22.54	-	0.98	1	4.4
leaf development (GO:0048366)	222	8	15.88	-	0.5	1	35	30.51	+	1.15	1	4.375
porphyrin-containing compound biosynthetic process (GO:0006779)	38	3	2.72	+	1.1	1	13	5.22	+	2.49	1	4.33333
tetrapyrrole biosynthetic process (GO:0033014)	41	3	2.93	+	1.02	1	13	5.63	+	2.31	1	4.33333
multi-organism reproductive process (GO:0044703)	113	6	8.08	-	0.74	1	25	15.53	+	1.61	1	4.16667
floral whorl development (GO:0048438)	155	6	11.09	-	0.54	1	25	21.3	+	1.17	1	4.16667
regulation of growth (GO:0040008)	199	11	14.24	-	0.77	1	45	27.35	+	1.65	1	4.09091
microtubule-based process (GO:0007017)	91	6	6.51	-	0.92	1	24	12.51	+	1.92	1	4
chloroplast organization (GO:0009658)	100	5	7.15	-	0.7	1	20	13.74	+	1.46	1	4
regulation of intracellular signal transduction (GO:1902531)	35	3	2.5	+	1.2	1	12	4.81	+	2.49	1	4
chlorophyll metabolic process (GO:0015994)	47	3	3.36	-	0.89	1	12	6.46	+	1.86	1	4
trichome morphogenesis (GO:0010090)	49	3	3.51	-	0.86	1	12	6.73	+	1.78	1	4
plant epidermis morphogenesis (GO:0090626)	50	3	3.58	-	0.84	1	12	6.87	+	1.75	1	4
cellular lipid catabolic process (GO:0044242)	53	3	3.79	-	0.79	1	12	7.28	+	1.65	1	4
positive regulation of cellular component organization (GO:0051130)	59	3	4.22	-	0.71	1	12	8.11	+	1.48	1	4
microtubule cytoskeleton organization (GO:0000226)	60	3	4.29	-	0.7	1	12	8.25	+	1.46	1	4
leaf senescence (GO:0010150)	67	3	4.79	-	0.63	1	12	9.21	+	1.3	1	4
plant organ senescence (GO:0090693)	67	3	4.79	-	0.63	1	12	9.21	+	1.3	1	4
mismatch repair (GO:0006298)	16	2	1.14	+	1.75	1	8	2.2	+	3.64	1	4
cell wall thickening (GO:0052386)	23	2	1.65	+	1.22	1	8	3.16	+	2.53	1	4
sphingolipid metabolic process (GO:0006665)	27	2	1.93	+	1.04	1	8	3.71	+	2.16	1	4
chromatin assembly (GO:0031497)	28	2	2	-	1	1	8	3.85	+	2.08	1	4
defense response to fungus, incompatible interaction (GO:0009817)	36	2	2.58	-	0.78	1	8	4.95	+	1.62	1	4
lipid oxidation (GO:0034440)	37	2	2.65	-	0.76	1	8	5.09	+	1.57	1	4
meiosis I (GO:0007127)	42	2	3	-	0.67	1	8	5.77	+	1.39	1	4
protein transmembrane import into intracellular organelle (GO:0044743)	47	2	3.36	-	0.59	1	8	6.46	+	1.24	1	4
intracellular protein transmembrane transport (GO:0065002)	50	2	3.58	-	0.56	1	8	6.87	+	1.16	1	4
protein transmembrane transport (GO:0071806)	50	2	3.58	-	0.56	1	8	6.87	+	1.16	1	4
regulation of seed germination (GO:0010029)	53	2	3.79	-	0.53	1	8	7.28	+	1.1	1	4
regulation of seedling development (GO:1900140)	56	2	4.01	-	0.5	1	8	7.7	+	1.04	1	4
auxin metabolic process (GO:0009850)	59	2	4.22	-	0.47	1	8	8.11	-	0.99	1	4
DNA recombinase assembly (GO:0000730)	8	1	0.57	+	1.75	1	4	1.1	+	3.64	1	4
DNA repair complex assembly (GO:0090735)	8	1	0.57	+	1.75	1	4	1.1	+	3.64	1	4
strand invasion (GO:0042148)	8	1	0.57	+	1.75	1	4	1.1	+	3.64	1	4
double-strand break repair via synthesis-dependent strand annealing (GO:0045003)	9	1	0.64	+	1.55	1	4	1.24	+	3.23	1	4
positive regulation of cell growth (GO:0030307)	10	1	0.72	+	1.4	1	4	1.37	+	2.91	1	4
purine nucleotide transport (GO:0015865)	10	1	0.72	+	1.4	1	4	1.37	+	2.91	1	4
copper ion homeostasis (GO:0055070)	11	1	0.79	+	1.27	1	4	1.51	+	2.65	1	4
cellular response to oxygen radical (GO:0071450)	12	1	0.86	+	1.16	1	4	1.65	+	2.43	1	4
cellular response to superoxide (GO:0071451)	12	1	0.86	+	1.16	1	4	1.65	+	2.43	1	4
pyrimidine-containing compound salvage (GO:0008655)	12	1	0.86	+	1.16	1	4	1.65	+	2.43	1	4
removal of superoxide radicals (GO:0019430)	12	1	0.86	+	1.16	1	4	1.65	+	2.43	1	4
mitotic recombination (GO:0006312)	13	1	0.93	+	1.08	1	4	1.79	+	2.24	1	4
superoxide metabolic process (GO:0006801)	13	1	0.93	+	1.08	1	4	1.79	+	2.24	1	4
triglyceride metabolic process (GO:0006641)	13	1	0.93	+	1.08	1	4	1.79	+	2.24	1	4
acylglycerol metabolic process (GO:0006639)	14	1	1	-	1	1	4	1.92	+	2.08	1	4
iron ion transport (GO:0006826)	14	1	1	-	1	1	4	1.92	+	2.08	1	4
neutral lipid metabolic process (GO:0006638)	14	1	1	-	1	1	4	1.92	+	2.08	1	4
carbohydrate homeostasis (GO:0033500)	15	1	1.07	-	0.93	1	4	2.06	+	1.94	1	4
Golgi to vacuole transport (GO:0006896)	15	1	1.07	-	0.93	1	4	2.06	+	1.94	1	4
male meiotic nuclear division (GO:0007140)	15	1	1.07	-	0.93	1	4	2.06	+	1.94	1	4
regulation of response to DNA damage stimulus (GO:2001020)	15	1	1.07	-	0.93	1	4	2.06	+	1.94	1	4
DNA endoreduplication (GO:0042023)	16	1	1.14	-	0.87	1	4	2.2	+	1.82	1	4
negative regulation of ethylene-activated signaling pathway (GO:0010105)	16	1	1.14	-	0.87	1	4	2.2	+	1.82	1	4
negative regulation of phosphorelay signal transduction system (GO:0070298)	16	1	1.14	-	0.87	1	4	2.2	+	1.82	1	4
cellular oxidant detoxification (GO:0098869)	17	1	1.22	-	0.82	1	4	2.34	+	1.71	1	4
regulation of vesicle-mediated transport (GO:0060627)	17	1	1.22	-	0.82	1	4	2.34	+	1.71	1	4
cellular detoxification (GO:1990748)	18	1	1.29	-	0.78	1	4	2.47	+	1.62	1	4
peptidyl-threonine modification (GO:0018210)	18	1	1.29	-	0.78	1	4	2.47	+	1.62	1	4
peptidyl-threonine phosphorylation (GO:0018107)	18	1	1.29	-	0.78	1	4	2.47	+	1.62	1	4
anthocyanin-containing compound metabolic process (GO:0046283)	19	1	1.36	-	0.74	1	4	2.61	+	1.53	1	4
cytoplasmic microtubule organization (GO:0031122)	19	1	1.36	-	0.74	1	4	2.61	+	1.53	1	4
regulation of cell shape (GO:0008360)	19	1	1.36	-	0.74	1	4	2.61	+	1.53	1	4
mucilage biosynthetic process (GO:0010192)	20	1	1.43	-	0.7	1	4	2.75	+	1.46	1	4
positive regulation of protein polymerization (GO:0032273)	20	1	1.43	-	0.7	1	4	2.75	+	1.46	1	4
protein polymerization (GO:0051258)	20	1	1.43	-	0.7	1	4	2.75	+	1.46	1	4
pyrimidine nucleobase metabolic process (GO:0006206)	20	1	1.43	-	0.7	1	4	2.75	+	1.46	1	4
positive regulation of cytoskeleton organization (GO:0051495)	22	1	1.57	-	0.64	1	4	3.02	+	1.32	1	4
positive regulation of supramolecular fiber organization (GO:1902905)	22	1	1.57	-	0.64	1	4	3.02	+	1.32	1	4
regulation of nuclear division (GO:0051783)	22	1	1.57	-	0.64	1	4	3.02	+	1.32	1	4
RNA phosphodiester bond hydrolysis (GO:0090501)	22	1	1.57	-	0.64	1	4	3.02	+	1.32	1	4
photosynthetic electron transport chain (GO:0009767)	24	1	1.72	-	0.58	1	4	3.3	+	1.21	1	4
zinc II ion transport (GO:0006829)	24	1	1.72	-	0.58	1	4	3.3	+	1.21	1	4
cuticle development (GO:0042335)	25	1	1.79	-	0.56	1	4	3.44	+	1.16	1	4
plant-type cell wall modification involved in multidimensional cell growth (GO:0009831)	25	1	1.79	-	0.56	1	4	3.44	+	1.16	1	4
base-excision repair (GO:0006284)	26	1	1.86	-	0.54	1	4	3.57	+	1.12	1	4
cell fate specification (GO:0001708)	26	1	1.86	-	0.54	1	4	3.57	+	1.12	1	4
cell wall modification involved in multidimensional cell growth (GO:0042547)	26	1	1.86	-	0.54	1	4	3.57	+	1.12	1	4
cellular modified amino acid biosynthetic process (GO:0042398)	26	1	1.86	-	0.54	1	4	3.57	+	1.12	1	4
positive gravitropism (GO:0009958)	26	1	1.86	-	0.54	1	4	3.57	+	1.12	1	4
sodium ion transport (GO:0006814)	26	1	1.86	-	0.54	1	4	3.57	+	1.12	1	4
meristem initiation (GO:0010014)	28	1	2	-	0.5	1	4	3.85	+	1.04	1	4
positive regulation of cellular catabolic process (GO:0031331)	29	1	2.07	-	0.48	1	4	3.99	+	1	1	4
regulation of seed development (GO:0080050)	29	1	2.07	-	0.48	1	4	3.99	+	1	1	4
positive regulation of catabolic process (GO:0009896)	30	1	2.15	-	0.47	1	4	4.12	-	0.97	1	4
hemicellulose metabolic process (GO:0010410)	87	2	6.22	-	0.32	1	8	11.96	-	0.67	1	4
brassinosteroid metabolic process (GO:0016131)	34	1	2.43	-	0.41	1	4	4.67	-	0.86	1	4
nuclear-transcribed mRNA catabolic process (GO:0000956)	34	1	2.43	-	0.41	1	4	4.67	-	0.86	1	4
xylan metabolic process (GO:0045491)	34	1	2.43	-	0.41	1	4	4.67	-	0.86	1	4
phytosteroid metabolic process (GO:0016128)	37	1	2.65	-	0.38	1	4	5.09	-	0.79	1	4
mRNA catabolic process (GO:0006402)	40	1	2.86	-	0.35	1	4	5.5	-	0.73	1	4
xyloglucan metabolic process (GO:0010411)	55	1	3.93	-	0.25	1	4	7.56	-	0.53	1	4
circadian rhythm (GO:0007623)	85	6	6.08	-	0.99	1	23	11.68	+	1.97	1	3.83333
sexual reproduction (GO:0019953)	109	6	7.8	-	0.77	1	23	14.98	+	1.54	1	3.83333
protein autophosphorylation (GO:0046777)	112	6	8.01	-	0.75	1	23	15.39	+	1.49	1	3.83333
cellular response to auxin stimulus (GO:0071365)	177	5	12.66	-	0.39	1	19	24.33	-	0.78	1	3.8
steroid metabolic process (GO:0008202)	98	4	7.01	-	0.57	1	15	13.47	+	1.11	1	3.75
ethylene-activated signaling pathway (GO:0009873)	131	4	9.37	-	0.43	1	15	18	-	0.83	1	3.75
regulation of cell cycle (GO:0051726)	109	7	7.8	-	0.9	1	26	14.98	+	1.74	1	3.71429
cellular response to light stimulus (GO:0071482)	104	6	7.44	-	0.81	1	22	14.29	+	1.54	1	3.66667
cellular response to radiation (GO:0071478)	107	6	7.66	-	0.78	1	22	14.71	+	1.5	1	3.66667
regulation of cytoskeleton organization (GO:0051493)	43	3	3.08	-	0.98	1	11	5.91	+	1.86	1	3.66667
regulation of circadian rhythm (GO:0042752)	46	3	3.29	-	0.91	1	11	6.32	+	1.74	1	3.66667
double-strand break repair via homologous recombination (GO:0000724)	47	3	3.36	-	0.89	1	11	6.46	+	1.7	1	3.66667
recombinational repair (GO:0000725)	47	3	3.36	-	0.89	1	11	6.46	+	1.7	1	3.66667
anther development (GO:0048653)	50	3	3.58	-	0.84	1	11	6.87	+	1.6	1	3.66667
vitamin biosynthetic process (GO:0009110)	56	3	4.01	-	0.75	1	11	7.7	+	1.43	1	3.66667
vitamin metabolic process (GO:0006766)	58	3	4.15	-	0.72	1	11	7.97	+	1.38	1	3.66667
lipid modification (GO:0030258)	59	3	4.22	-	0.71	1	11	8.11	+	1.36	1	3.66667
seedling development (GO:0090351)	69	3	4.94	-	0.61	1	11	9.48	+	1.16	1	3.66667
oligopeptide transport (GO:0006857)	70	3	5.01	-	0.6	1	11	9.62	+	1.14	1	3.66667
detoxification (GO:0098754)	72	3	5.15	-	0.58	1	11	9.9	+	1.11	1	3.66667
gynoecium development (GO:0048467)	77	3	5.51	-	0.54	1	11	10.58	+	1.04	1	3.66667
auxin-activated signaling pathway (GO:0009734)	166	5	11.88	-	0.42	1	18	22.81	-	0.79	1	3.6
shoot system development (GO:0048367)	604	26	43.21	-	0.6	1	91	83.01	+	1.1	1	3.5
rhythmic process (GO:0048511)	102	8	7.3	+	1.1	1	28	14.02	+	2	1	3.5
pigment metabolic process (GO:0042440)	119	6	8.51	-	0.7	1	21	16.35	+	1.28	1	3.5
negative regulation of reproductive process (GO:2000242)	50	4	3.58	+	1.12	1	14	6.87	+	2.04	1	3.5
porphyrin-containing compound metabolic process (GO:0006778)	57	4	4.08	-	0.98	1	14	7.83	+	1.79	1	3.5
tetrapyrrole metabolic process (GO:0033013)	58	4	4.15	-	0.96	1	14	7.97	+	1.76	1	3.5
peptidyl-serine modification (GO:0018209)	69	4	4.94	-	0.81	1	14	9.48	+	1.48	1	3.5
peptidyl-serine phosphorylation (GO:0018105)	69	4	4.94	-	0.81	1	14	9.48	+	1.48	1	3.5
heme biosynthetic process (GO:0006783)	18	2	1.29	+	1.55	1	7	2.47	+	2.83	1	3.5
response to ionizing radiation (GO:0010212)	21	2	1.5	+	1.33	1	7	2.89	+	2.43	1	3.5
amino acid transmembrane transport (GO:0003333)	22	2	1.57	+	1.27	1	7	3.02	+	2.32	1	3.5
callose deposition in cell wall (GO:0052543)	22	2	1.57	+	1.27	1	7	3.02	+	2.32	1	3.5
endosperm development (GO:0009960)	22	2	1.57	+	1.27	1	7	3.02	+	2.32	1	3.5
heme metabolic process (GO:0042168)	22	2	1.57	+	1.27	1	7	3.02	+	2.32	1	3.5
regulation of sulfur metabolic process (GO:0042762)	23	2	1.65	+	1.22	1	7	3.16	+	2.21	1	3.5
establishment of protein localization to chloroplast (GO:0072596)	24	2	1.72	+	1.16	1	7	3.3	+	2.12	1	3.5
protein targeting to chloroplast (GO:0045036)	24	2	1.72	+	1.16	1	7	3.3	+	2.12	1	3.5
protein localization to chloroplast (GO:0072598)	25	2	1.79	+	1.12	1	7	3.44	+	2.04	1	3.5
cytosolic transport (GO:0016482)	26	2	1.86	+	1.08	1	7	3.57	+	1.96	1	3.5
regulation of photosynthesis (GO:0010109)	28	2	2	-	1	1	7	3.85	+	1.82	1	3.5
pyrimidine nucleotide biosynthetic process (GO:0006221)	30	2	2.15	-	0.93	1	7	4.12	+	1.7	1	3.5
pyrimidine nucleotide metabolic process (GO:0006220)	30	2	2.15	-	0.93	1	7	4.12	+	1.7	1	3.5
glyceraldehyde-3-phosphate metabolic process (GO:0019682)	31	2	2.22	-	0.9	1	7	4.26	+	1.64	1	3.5
reciprocal DNA recombination (GO:0035825)	33	2	2.36	-	0.85	1	7	4.54	+	1.54	1	3.5
reciprocal meiotic recombination (GO:0007131)	33	2	2.36	-	0.85	1	7	4.54	+	1.54	1	3.5
monocarboxylic acid catabolic process (GO:0072329)	35	2	2.5	-	0.8	1	7	4.81	+	1.46	1	3.5
sulfur amino acid biosynthetic process (GO:0000097)	35	2	2.5	-	0.8	1	7	4.81	+	1.46	1	3.5
nucleobase metabolic process (GO:0009112)	38	2	2.72	-	0.74	1	7	5.22	+	1.34	1	3.5
meristem structural organization (GO:0009933)	40	2	2.86	-	0.7	1	7	5.5	+	1.27	1	3.5
secondary metabolite catabolic process (GO:0090487)	43	2	3.08	-	0.65	1	7	5.91	+	1.18	1	3.5
toxin catabolic process (GO:0009407)	43	2	3.08	-	0.65	1	7	5.91	+	1.18	1	3.5
cellular response to cytokinin stimulus (GO:0071368)	53	2	3.79	-	0.53	1	7	7.28	-	0.96	1	3.5
organelle assembly (GO:0070925)	53	2	3.79	-	0.53	1	7	7.28	-	0.96	1	3.5
regulation of cell proliferation (GO:0042127)	53	2	3.79	-	0.53	1	7	7.28	-	0.96	1	3.5
post-embryonic plant organ morphogenesis (GO:0090697)	92	2	6.58	-	0.3	1	7	12.64	-	0.55	1	3.5
establishment of protein localization to organelle (GO:0072594)	136	7	9.73	-	0.72	1	24	18.69	+	1.28	1	3.42857
plastid organization (GO:0009657)	136	7	9.73	-	0.72	1	24	18.69	+	1.28	1	3.42857
pigment biosynthetic process (GO:0046148)	100	5	7.15	-	0.7	1	17	13.74	+	1.24	1	3.4
peptide biosynthetic process (GO:0043043)	468	24	33.48	-	0.72	1	80	64.32	+	1.24	1	3.33333
response to gibberellin (GO:0009739)	120	6	8.59	-	0.7	1	20	16.49	+	1.21	1	3.33333
nucleosome organization (GO:0034728)	31	3	2.22	+	1.35	1	10	4.26	+	2.35	1	3.33333
regulation of DNA metabolic process (GO:0051052)	58	3	4.15	-	0.72	1	10	7.97	+	1.25	1	3.33333
gravitropism (GO:0009630)	59	3	4.22	-	0.71	1	10	8.11	+	1.23	1	3.33333
steroid biosynthetic process (GO:0006694)	73	3	5.22	-	0.57	1	10	10.03	-	1	1	3.33333
transmembrane receptor protein tyrosine kinase signaling pathway (GO:0007169)	100	3	7.15	-	0.42	1	10	13.74	-	0.73	1	3.33333
enzyme linked receptor protein signaling pathway (GO:0007167)	101	3	7.23	-	0.42	1	10	13.88	-	0.72	1	3.33333
translation (GO:0006412)	464	24	33.2	-	0.72	1	79	63.77	+	1.24	1	3.29167
regulation of reproductive process (GO:2000241)	213	14	15.24	-	0.92	1	46	29.27	+	1.57	1	3.28571
multicellular organism reproduction (GO:0032504)	111	7	7.94	-	0.88	1	23	15.26	+	1.51	1	3.28571
regulation of organelle organization (GO:0033043)	116	7	8.3	-	0.84	1	23	15.94	+	1.44	1	3.28571
anatomical structure formation involved in morphogenesis (GO:0048646)	148	7	10.59	-	0.66	1	23	20.34	+	1.13	1	3.28571
regulation of signal transduction (GO:0009966)	168	12	12.02	-	1	1	39	23.09	+	1.69	1	3.25
regulation of signaling (GO:0023051)	171	12	12.23	-	0.98	1	39	23.5	+	1.66	1	3.25
photosynthesis (GO:0015979)	157	8	11.23	-	0.71	1	26	21.58	+	1.2	1	3.25
translational elongation (GO:0006414)	44	4	3.15	+	1.27	1	13	6.05	+	2.15	1	3.25
positive regulation of cell communication (GO:0010647)	46	4	3.29	+	1.22	1	13	6.32	+	2.06	1	3.25
protein ubiquitination involved in ubiquitin-dependent protein catabolic process (GO:0042787)	49	4	3.51	+	1.14	1	13	6.73	+	1.93	1	3.25
reproductive shoot system development (GO:0090567)	382	18	27.33	-	0.66	1	58	52.5	+	1.1	1	3.22222
fatty acid metabolic process (GO:0006631)	182	10	13.02	-	0.77	1	32	25.01	+	1.28	1	3.2
DNA conformation change (GO:0071103)	61	5	4.36	+	1.15	1	16	8.38	+	1.91	1	3.2
hormone metabolic process (GO:0042445)	125	5	8.94	-	0.56	1	16	17.18	-	0.93	1	3.2
cellular response to organic cyclic compound (GO:0071407)	131	5	9.37	-	0.53	1	16	18	-	0.89	1	3.2
cellular response to ethylene stimulus (GO:0071369)	146	5	10.45	-	0.48	1	16	20.07	-	0.8	1	3.2
peptide metabolic process (GO:0006518)	490	26	35.06	-	0.74	1	83	67.34	+	1.23	1	3.19231
ncRNA metabolic process (GO:0034660)	187	6	13.38	-	0.45	1	19	25.7	-	0.74	1	3.16667
cellular response to lipid (GO:0071396)	285	15	20.39	-	0.74	1	47	39.17	+	1.2	1	3.13333
amide biosynthetic process (GO:0043604)	505	27	36.13	-	0.75	1	84	69.4	+	1.21	1	3.11111
cellular response to abiotic stimulus (GO:0071214)	151	10	10.8	-	0.93	1	31	20.75	+	1.49	1	3.1
cellular macromolecular complex assembly (GO:0034622)	218	13	15.6	-	0.83	1	40	29.96	+	1.34	1	3.07692
flower development (GO:0009908)	369	18	26.4	-	0.68	1	54	50.71	+	1.06	1	3
multicellular organismal reproductive process (GO:0048609)	106	7	7.58	-	0.92	1	21	14.57	+	1.44	1	3
aging (GO:0007568)	117	7	8.37	-	0.84	1	21	16.08	+	1.31	1	3
regulation of multi-organism process (GO:0043900)	83	6	5.94	+	1.01	1	18	11.41	+	1.58	1	3
root epidermal cell differentiation (GO:0010053)	85	6	6.08	-	0.99	1	18	11.68	+	1.54	1	3
regulation of hormone levels (GO:0010817)	217	9	15.53	-	0.58	1	27	29.82	-	0.91	1	3
root hair cell differentiation (GO:0048765)	66	5	4.72	+	1.06	1	15	9.07	+	1.65	1	3
trichoblast maturation (GO:0048764)	66	5	4.72	+	1.06	1	15	9.07	+	1.65	1	3
cell maturation (GO:0048469)	67	5	4.79	+	1.04	1	15	9.21	+	1.63	1	3
trichoblast differentiation (GO:0010054)	70	5	5.01	-	1	1	15	9.62	+	1.56	1	3
divalent metal ion transport (GO:0070838)	72	5	5.15	-	0.97	1	15	9.9	+	1.52	1	3
divalent inorganic cation transport (GO:0072511)	74	5	5.29	-	0.94	1	15	10.17	+	1.47	1	3
fatty acid biosynthetic process (GO:0006633)	119	6	8.51	-	0.7	1	18	16.35	+	1.1	1	3
regulation of meristem development (GO:0048509)	77	5	5.51	-	0.91	1	15	10.58	+	1.42	1	3
regulation of cell differentiation (GO:0045595)	50	4	3.58	+	1.12	1	12	6.87	+	1.75	1	3
cellular aldehyde metabolic process (GO:0006081)	53	4	3.79	+	1.05	1	12	7.28	+	1.65	1	3
root hair cell development (GO:0080147)	55	4	3.93	+	1.02	1	12	7.56	+	1.59	1	3
glucose metabolic process (GO:0006006)	24	3	1.72	+	1.75	1	9	3.3	+	2.73	1	3
response to gravity (GO:0009629)	66	4	4.72	-	0.85	1	12	9.07	+	1.32	1	3
cellular nitrogen compound catabolic process (GO:0044270)	109	5	7.8	-	0.64	1	15	14.98	+	1	1	3
transition metal ion homeostasis (GO:0055076)	70	4	5.01	-	0.8	1	12	9.62	+	1.25	1	3
regulation of supramolecular fiber organization (GO:1902903)	36	3	2.58	+	1.16	1	9	4.95	+	1.82	1	3
posttranscriptional gene silencing by RNA (GO:0035194)	43	3	3.08	-	0.98	1	9	5.91	+	1.52	1	3
regulation of mitotic cell cycle (GO:0007346)	44	3	3.15	-	0.95	1	9	6.05	+	1.49	1	3
regulation of cellular catabolic process (GO:0031329)	45	3	3.22	-	0.93	1	9	6.18	+	1.46	1	3
water-soluble vitamin biosynthetic process (GO:0042364)	46	3	3.29	-	0.91	1	9	6.32	+	1.42	1	3
water-soluble vitamin metabolic process (GO:0006767)	48	3	3.43	-	0.87	1	9	6.6	+	1.36	1	3
brassinosteroid mediated signaling pathway (GO:0009742)	51	3	3.65	-	0.82	1	9	7.01	+	1.28	1	3
cellular response to steroid hormone stimulus (GO:0071383)	51	3	3.65	-	0.82	1	9	7.01	+	1.28	1	3
response to steroid hormone (GO:0048545)	51	3	3.65	-	0.82	1	9	7.01	+	1.28	1	3
steroid hormone mediated signaling pathway (GO:0043401)	51	3	3.65	-	0.82	1	9	7.01	+	1.28	1	3
post-embryonic plant organ development (GO:0090696)	135	5	9.66	-	0.52	1	15	18.55	-	0.81	1	3
cellular response to brassinosteroid stimulus (GO:0071367)	52	3	3.72	-	0.81	1	9	7.15	+	1.26	1	3
vacuolar transport (GO:0007034)	52	3	3.72	-	0.81	1	9	7.15	+	1.26	1	3
response to red light (GO:0010114)	54	3	3.86	-	0.78	1	9	7.42	+	1.21	1	3
production of ta-siRNAs involved in RNA interference (GO:0010267)	14	2	1	+	2	1	6	1.92	+	3.12	1	3
energy reserve metabolic process (GO:0006112)	15	2	1.07	+	1.86	1	6	2.06	+	2.91	1	3
glycogen metabolic process (GO:0005977)	15	2	1.07	+	1.86	1	6	2.06	+	2.91	1	3
anther dehiscence (GO:0009901)	16	2	1.14	+	1.75	1	6	2.2	+	2.73	1	3
cellular response to blue light (GO:0071483)	17	2	1.22	+	1.64	1	6	2.34	+	2.57	1	3
regulation of catabolic process (GO:0009894)	59	3	4.22	-	0.71	1	9	8.11	+	1.11	1	3
cellular response to nitrogen levels (GO:0043562)	18	2	1.29	+	1.55	1	6	2.47	+	2.43	1	3
regulation of hydrolase activity (GO:0051336)	18	2	1.29	+	1.55	1	6	2.47	+	2.43	1	3
regulation of ethylene-activated signaling pathway (GO:0010104)	19	2	1.36	+	1.47	1	6	2.61	+	2.3	1	3
regulation of phosphorelay signal transduction system (GO:0070297)	19	2	1.36	+	1.47	1	6	2.61	+	2.3	1	3
cell cycle DNA replication (GO:0044786)	20	2	1.43	+	1.4	1	6	2.75	+	2.18	1	3
dehiscence (GO:0009900)	20	2	1.43	+	1.4	1	6	2.75	+	2.18	1	3
response to nitrate (GO:0010167)	20	2	1.43	+	1.4	1	6	2.75	+	2.18	1	3
regulation of ion transmembrane transport (GO:0034765)	22	2	1.57	+	1.27	1	6	3.02	+	1.98	1	3
carpel development (GO:0048440)	65	3	4.65	-	0.65	1	9	8.93	+	1.01	1	3
production of siRNA involved in RNA interference (GO:0030422)	23	2	1.65	+	1.22	1	6	3.16	+	1.9	1	3
regulation of transmembrane transport (GO:0034762)	23	2	1.65	+	1.22	1	6	3.16	+	1.9	1	3
trichome branching (GO:0010091)	23	2	1.65	+	1.22	1	6	3.16	+	1.9	1	3
inflorescence development (GO:0010229)	24	2	1.72	+	1.16	1	6	3.3	+	1.82	1	3
flavonoid metabolic process (GO:0009812)	67	3	4.79	-	0.63	1	9	9.21	-	0.98	1	3
regulation of proteolysis (GO:0030162)	25	2	1.79	+	1.12	1	6	3.44	+	1.75	1	3
regulation of timing of meristematic phase transition (GO:0048506)	25	2	1.79	+	1.12	1	6	3.44	+	1.75	1	3
regulation of timing of transition from vegetative to reproductive phase (GO:0048510)	25	2	1.79	+	1.12	1	6	3.44	+	1.75	1	3
RNA interference (GO:0016246)	25	2	1.79	+	1.12	1	6	3.44	+	1.75	1	3
vacuole organization (GO:0007033)	28	2	2	-	1	1	6	3.85	+	1.56	1	3
seed coat development (GO:0010214)	30	2	2.15	-	0.93	1	6	4.12	+	1.46	1	3
RNA modification (GO:0009451)	114	4	8.16	-	0.49	1	12	15.67	-	0.77	1	3
nuclear import (GO:0051170)	31	2	2.22	-	0.9	1	6	4.26	+	1.41	1	3
cellular divalent inorganic cation homeostasis (GO:0072503)	33	2	2.36	-	0.85	1	6	4.54	+	1.32	1	3
cellular response to dsRNA (GO:0071359)	33	2	2.36	-	0.85	1	6	4.54	+	1.32	1	3
dsRNA fragmentation (GO:0031050)	33	2	2.36	-	0.85	1	6	4.54	+	1.32	1	3
production of small RNA involved in gene silencing by RNA (GO:0070918)	33	2	2.36	-	0.85	1	6	4.54	+	1.32	1	3
response to dsRNA (GO:0043331)	33	2	2.36	-	0.85	1	6	4.54	+	1.32	1	3
ribonucleoside biosynthetic process (GO:0042455)	35	2	2.5	-	0.8	1	6	4.81	+	1.25	1	3
nucleoside biosynthetic process (GO:0009163)	36	2	2.58	-	0.78	1	6	4.95	+	1.21	1	3
regulation of development, heterochronic (GO:0040034)	37	2	2.65	-	0.76	1	6	5.09	+	1.18	1	3
negative regulation of DNA recombination (GO:0045910)	4	1	0.29	+	3.49	1	3	0.55	+	5.46	1	3
peptidyl-asparagine modification (GO:0018196)	5	1	0.36	+	2.8	1	3	0.69	+	4.37	1	3
protein N-linked glycosylation via asparagine (GO:0018279)	5	1	0.36	+	2.8	1	3	0.69	+	4.37	1	3
autophagosome assembly (GO:0000045)	6	1	0.43	+	2.33	1	3	0.82	+	3.64	1	3
autophagosome organization (GO:1905037)	6	1	0.43	+	2.33	1	3	0.82	+	3.64	1	3
cellular copper ion homeostasis (GO:0006878)	6	1	0.43	+	2.33	1	3	0.82	+	3.64	1	3
macroautophagy (GO:0016236)	6	1	0.43	+	2.33	1	3	0.82	+	3.64	1	3
regulation of potassium ion transport (GO:0043266)	6	1	0.43	+	2.33	1	3	0.82	+	3.64	1	3
aldehyde catabolic process (GO:0046185)	7	1	0.5	+	2	1	3	0.96	+	3.12	1	3
photoprotection (GO:0010117)	7	1	0.5	+	2	1	3	0.96	+	3.12	1	3
plastoquinone biosynthetic process (GO:0010236)	7	1	0.5	+	2	1	3	0.96	+	3.12	1	3
regulation of transcription elongation from RNA polymerase II promoter (GO:0034243)	7	1	0.5	+	2	1	3	0.96	+	3.12	1	3
ATP-dependent chromatin remodeling (GO:0043044)	8	1	0.57	+	1.75	1	3	1.1	+	2.73	1	3
erythrose 4-phosphate/phosphoenolpyruvate family amino acid biosynthetic process (GO:1902223)	8	1	0.57	+	1.75	1	3	1.1	+	2.73	1	3
glycine catabolic process (GO:0006546)	8	1	0.57	+	1.75	1	3	1.1	+	2.73	1	3
L-phenylalanine biosynthetic process (GO:0009094)	8	1	0.57	+	1.75	1	3	1.1	+	2.73	1	3
photosynthetic electron transport in photosystem I (GO:0009773)	8	1	0.57	+	1.75	1	3	1.1	+	2.73	1	3
photosystem II repair (GO:0010206)	8	1	0.57	+	1.75	1	3	1.1	+	2.73	1	3
regulation of protein modification by small protein conjugation or removal (GO:1903320)	8	1	0.57	+	1.75	1	3	1.1	+	2.73	1	3
response to gamma radiation (GO:0010332)	8	1	0.57	+	1.75	1	3	1.1	+	2.73	1	3
regulation of defense response to virus (GO:0050688)	9	1	0.64	+	1.55	1	3	1.24	+	2.43	1	3
regulation of DNA recombination (GO:0000018)	9	1	0.64	+	1.55	1	3	1.24	+	2.43	1	3
regulation of immune effector process (GO:0002697)	9	1	0.64	+	1.55	1	3	1.24	+	2.43	1	3
regulation of metal ion transport (GO:0010959)	9	1	0.64	+	1.55	1	3	1.24	+	2.43	1	3
vesicle fusion with Golgi apparatus (GO:0048280)	9	1	0.64	+	1.55	1	3	1.24	+	2.43	1	3
RNA catabolic process (GO:0006401)	51	2	3.65	-	0.55	1	6	7.01	-	0.86	1	3
aromatic amino acid family biosynthetic process, prephenate pathway (GO:0009095)	10	1	0.72	+	1.4	1	3	1.37	+	2.18	1	3
glucose homeostasis (GO:0042593)	10	1	0.72	+	1.4	1	3	1.37	+	2.18	1	3
magnesium ion transport (GO:0015693)	10	1	0.72	+	1.4	1	3	1.37	+	2.18	1	3
positive regulation of hydrolase activity (GO:0051345)	10	1	0.72	+	1.4	1	3	1.37	+	2.18	1	3
protein import into peroxisome matrix (GO:0016558)	10	1	0.72	+	1.4	1	3	1.37	+	2.18	1	3
response to mannitol (GO:0010555)	10	1	0.72	+	1.4	1	3	1.37	+	2.18	1	3
serine family amino acid catabolic process (GO:0009071)	10	1	0.72	+	1.4	1	3	1.37	+	2.18	1	3
activation of protein kinase activity (GO:0032147)	11	1	0.79	+	1.27	1	3	1.51	+	1.98	1	3
N-terminal protein amino acid modification (GO:0031365)	11	1	0.79	+	1.27	1	3	1.51	+	1.98	1	3
phenol-containing compound biosynthetic process (GO:0046189)	11	1	0.79	+	1.27	1	3	1.51	+	1.98	1	3
postreplication repair (GO:0006301)	11	1	0.79	+	1.27	1	3	1.51	+	1.98	1	3
establishment of protein localization to peroxisome (GO:0072663)	12	1	0.86	+	1.16	1	3	1.65	+	1.82	1	3
mitotic cell cycle checkpoint (GO:0007093)	12	1	0.86	+	1.16	1	3	1.65	+	1.82	1	3
negative regulation of DNA metabolic process (GO:0051053)	12	1	0.86	+	1.16	1	3	1.65	+	1.82	1	3
peroxisomal transport (GO:0043574)	12	1	0.86	+	1.16	1	3	1.65	+	1.82	1	3
protein localization to peroxisome (GO:0072662)	12	1	0.86	+	1.16	1	3	1.65	+	1.82	1	3
protein targeting to peroxisome (GO:0006625)	12	1	0.86	+	1.16	1	3	1.65	+	1.82	1	3
root hair cell tip growth (GO:0048768)	12	1	0.86	+	1.16	1	3	1.65	+	1.82	1	3
cortical microtubule organization (GO:0043622)	14	1	1	-	1	1	3	1.92	+	1.56	1	3
microtubule-based movement (GO:0007018)	14	1	1	-	1	1	3	1.92	+	1.56	1	3
mucilage metabolic process involved in seed coat development (GO:0048359)	14	1	1	-	1	1	3	1.92	+	1.56	1	3
negative regulation of mitotic cell cycle (GO:0045930)	14	1	1	-	1	1	3	1.92	+	1.56	1	3
nucleoside salvage (GO:0043174)	14	1	1	-	1	1	3	1.92	+	1.56	1	3
polyol biosynthetic process (GO:0046173)	14	1	1	-	1	1	3	1.92	+	1.56	1	3
glutathione metabolic process (GO:0006749)	15	1	1.07	-	0.93	1	3	2.06	+	1.46	1	3
indoleacetic acid biosynthetic process (GO:0009684)	15	1	1.07	-	0.93	1	3	2.06	+	1.46	1	3
mRNA cleavage (GO:0006379)	15	1	1.07	-	0.93	1	3	2.06	+	1.46	1	3
translational termination (GO:0006415)	15	1	1.07	-	0.93	1	3	2.06	+	1.46	1	3
actin nucleation (GO:0045010)	16	1	1.14	-	0.87	1	3	2.2	+	1.36	1	3
asymmetric cell division (GO:0008356)	16	1	1.14	-	0.87	1	3	2.2	+	1.36	1	3
DNA-templated transcription, elongation (GO:0006354)	16	1	1.14	-	0.87	1	3	2.2	+	1.36	1	3
indoleacetic acid metabolic process (GO:0009683)	16	1	1.14	-	0.87	1	3	2.2	+	1.36	1	3
negative regulation of growth (GO:0045926)	16	1	1.14	-	0.87	1	3	2.2	+	1.36	1	3
potassium ion homeostasis (GO:0055075)	16	1	1.14	-	0.87	1	3	2.2	+	1.36	1	3
nucleotide salvage (GO:0043173)	17	1	1.22	-	0.82	1	3	2.34	+	1.28	1	3
positive regulation of actin filament polymerization (GO:0030838)	17	1	1.22	-	0.82	1	3	2.34	+	1.28	1	3
cortical cytoskeleton organization (GO:0030865)	18	1	1.29	-	0.78	1	3	2.47	+	1.21	1	3
mRNA modification (GO:0016556)	18	1	1.29	-	0.78	1	3	2.47	+	1.21	1	3
purine nucleobase metabolic process (GO:0006144)	18	1	1.29	-	0.78	1	3	2.47	+	1.21	1	3
regulation of cellular pH (GO:0030641)	18	1	1.29	-	0.78	1	3	2.47	+	1.21	1	3
regulation of intracellular pH (GO:0051453)	18	1	1.29	-	0.78	1	3	2.47	+	1.21	1	3
embryonic pattern specification (GO:0009880)	19	1	1.36	-	0.74	1	3	2.61	+	1.15	1	3
lipoprotein biosynthetic process (GO:0042158)	19	1	1.36	-	0.74	1	3	2.61	+	1.15	1	3
protein lipidation (GO:0006497)	19	1	1.36	-	0.74	1	3	2.61	+	1.15	1	3
protein repair (GO:0030091)	19	1	1.36	-	0.74	1	3	2.61	+	1.15	1	3
synapsis (GO:0007129)	19	1	1.36	-	0.74	1	3	2.61	+	1.15	1	3
jasmonic acid biosynthetic process (GO:0009695)	20	1	1.43	-	0.7	1	3	2.75	+	1.09	1	3
lipoprotein metabolic process (GO:0042157)	20	1	1.43	-	0.7	1	3	2.75	+	1.09	1	3
regulation of cell size (GO:0008361)	20	1	1.43	-	0.7	1	3	2.75	+	1.09	1	3
cardiovascular system development (GO:0072358)	21	1	1.5	-	0.67	1	3	2.89	+	1.04	1	3
circulatory system development (GO:0072359)	21	1	1.5	-	0.67	1	3	2.89	+	1.04	1	3
vasculature development (GO:0001944)	21	1	1.5	-	0.67	1	3	2.89	+	1.04	1	3
homologous chromosome segregation (GO:0045143)	22	1	1.57	-	0.64	1	3	3.02	-	0.99	1	3
regulation of DNA replication (GO:0006275)	22	1	1.57	-	0.64	1	3	3.02	-	0.99	1	3
cysteine metabolic process (GO:0006534)	23	1	1.65	-	0.61	1	3	3.16	-	0.95	1	3
regulation of cell cycle phase transition (GO:1901987)	23	1	1.65	-	0.61	1	3	3.16	-	0.95	1	3
benzene-containing compound metabolic process (GO:0042537)	24	1	1.72	-	0.58	1	3	3.3	-	0.91	1	3
jasmonic acid metabolic process (GO:0009694)	25	1	1.79	-	0.56	1	3	3.44	-	0.87	1	3
regulation of gene silencing (GO:0060968)	27	1	1.93	-	0.52	1	3	3.71	-	0.81	1	3
xylan biosynthetic process (GO:0045492)	27	1	1.93	-	0.52	1	3	3.71	-	0.81	1	3
brassinosteroid biosynthetic process (GO:0016132)	29	1	2.07	-	0.48	1	3	3.99	-	0.75	1	3
protein homooligomerization (GO:0051260)	29	1	2.07	-	0.48	1	3	3.99	-	0.75	1	3
photosynthesis, light harvesting (GO:0009765)	30	1	2.15	-	0.47	1	3	4.12	-	0.73	1	3
phytosteroid biosynthetic process (GO:0016129)	32	1	2.29	-	0.44	1	3	4.4	-	0.68	1	3
citrate metabolic process (GO:0006101)	37	1	2.65	-	0.38	1	3	5.09	-	0.59	1	3
tricarboxylic acid cycle (GO:0006099)	37	1	2.65	-	0.38	1	3	5.09	-	0.59	1	3
response to cytokinin (GO:0009735)	190	15	13.59	+	1.1	1	44	26.11	+	1.69	1	2.93333
cellular response to hormone stimulus (GO:0032870)	640	29	45.79	-	0.63	1	85	87.96	-	0.97	1	2.93103
hormone-mediated signaling pathway (GO:0009755)	603	28	43.14	-	0.65	1	82	82.87	-	0.99	1	2.92857
root morphogenesis (GO:0010015)	169	11	12.09	-	0.91	1	32	23.23	+	1.38	1	2.90909
tissue development (GO:0009888)	353	20	25.26	-	0.79	1	58	48.51	+	1.2	1	2.9
plant epidermis development (GO:0090558)	149	10	10.66	-	0.94	1	29	20.48	+	1.42	1	2.9
cellular response to abscisic acid stimulus (GO:0071215)	170	10	12.16	-	0.82	1	29	23.36	+	1.24	1	2.9
cellular response to alcohol (GO:0097306)	170	10	12.16	-	0.82	1	29	23.36	+	1.24	1	2.9
floral organ development (GO:0048437)	194	9	13.88	-	0.65	1	26	26.66	-	0.98	1	2.88889
cellular response to DNA damage stimulus (GO:0006974)	224	17	16.03	+	1.06	1	49	30.79	+	1.59	1	2.88235
reactive oxygen species metabolic process (GO:0072593)	103	8	7.37	+	1.09	1	23	14.16	+	1.62	1	2.875
regulation of developmental process (GO:0050793)	493	31	35.27	-	0.88	1	89	67.76	+	1.31	1	2.87097
cellular response to endogenous stimulus (GO:0071495)	647	30	46.29	-	0.65	1	86	88.92	-	0.97	1	2.86667
protein phosphorylation (GO:0006468)	670	35	47.93	-	0.73	1	100	92.08	+	1.09	1	2.85714
regulation of cell communication (GO:0010646)	174	14	12.45	+	1.12	1	40	23.91	+	1.67	1	2.85714
cellular protein complex assembly (GO:0043623)	112	7	8.01	-	0.87	1	20	15.39	+	1.3	1	2.85714
metal ion homeostasis (GO:0055065)	117	7	8.37	-	0.84	1	20	16.08	+	1.24	1	2.85714
hydrogen peroxide metabolic process (GO:0042743)	77	6	5.51	+	1.09	1	17	10.58	+	1.61	1	2.83333
response to karrikin (GO:0080167)	103	6	7.37	-	0.81	1	17	14.16	+	1.2	1	2.83333
regulation of shoot system development (GO:0048831)	169	11	12.09	-	0.91	1	31	23.23	+	1.33	1	2.81818
abscisic acid-activated signaling pathway (GO:0009738)	160	10	11.45	-	0.87	1	28	21.99	+	1.27	1	2.8
regulation of programmed cell death (GO:0043067)	42	5	3	+	1.66	1	14	5.77	+	2.43	1	2.8
trichome differentiation (GO:0010026)	66	5	4.72	+	1.06	1	14	9.07	+	1.54	1	2.8
regulation of transport (GO:0051049)	73	5	5.22	-	0.96	1	14	10.03	+	1.4	1	2.8
phenylpropanoid biosynthetic process (GO:0009699)	91	5	6.51	-	0.77	1	14	12.51	+	1.12	1	2.8
cellular response to acid chemical (GO:0071229)	343	19	24.54	-	0.77	1	53	47.14	+	1.12	1	2.78947
cellular amide metabolic process (GO:0043603)	547	32	39.13	-	0.82	1	89	75.18	+	1.18	1	2.78125
regulation of multicellular organismal process (GO:0051239)	386	26	27.62	-	0.94	1	72	53.05	+	1.36	1	2.76923
protein targeting (GO:0006605)	115	8	8.23	-	0.97	1	22	15.81	+	1.39	1	2.75
negative regulation of flower development (GO:0009910)	41	4	2.93	+	1.36	1	11	5.63	+	1.95	1	2.75
gamete generation (GO:0007276)	45	4	3.22	+	1.24	1	11	6.18	+	1.78	1	2.75
membrane lipid biosynthetic process (GO:0046467)	50	4	3.58	+	1.12	1	11	6.87	+	1.6	1	2.75
serine family amino acid metabolic process (GO:0009069)	52	4	3.72	+	1.08	1	11	7.15	+	1.54	1	2.75
RNA localization (GO:0006403)	54	4	3.86	+	1.04	1	11	7.42	+	1.48	1	2.75
glycerolipid biosynthetic process (GO:0045017)	65	4	4.65	-	0.86	1	11	8.93	+	1.23	1	2.75
transition metal ion transport (GO:0000041)	68	4	4.87	-	0.82	1	11	9.35	+	1.18	1	2.75
tRNA metabolic process (GO:0006399)	106	4	7.58	-	0.53	1	11	14.57	-	0.76	1	2.75
cellular response to oxygen-containing compound (GO:1901701)	443	26	31.69	-	0.82	1	71	60.88	+	1.17	1	2.73077
nucleobase-containing compound transport (GO:0015931)	82	7	5.87	+	1.19	1	19	11.27	+	1.69	1	2.71429
DNA recombination (GO:0006310)	91	7	6.51	+	1.08	1	19	12.51	+	1.52	1	2.71429
cellular cation homeostasis (GO:0030003)	98	7	7.01	-	1	1	19	13.47	+	1.41	1	2.71429
phenylpropanoid metabolic process (GO:0009698)	123	7	8.8	-	0.8	1	19	16.9	+	1.12	1	2.71429
DNA repair (GO:0006281)	211	17	15.1	+	1.13	1	46	29	+	1.59	1	2.70588
macromolecular complex assembly (GO:0065003)	261	17	18.67	-	0.91	1	46	35.87	+	1.28	1	2.70588
protein localization to organelle (GO:0033365)	151	10	10.8	-	0.93	1	27	20.75	+	1.3	1	2.7
post-embryonic development (GO:0009791)	1108	71	79.27	-	0.9	1	191	152.28	+	1.25	1	2.69014
regulation of post-embryonic development (GO:0048580)	256	18	18.32	-	0.98	1	48	35.18	+	1.36	1	2.66667
glycerolipid metabolic process (GO:0046486)	100	9	7.15	+	1.26	1	24	13.74	+	1.75	1	2.66667
cytoskeleton organization (GO:0007010)	122	9	8.73	+	1.03	1	24	16.77	+	1.43	1	2.66667
mRNA splicing, via spliceosome (GO:0000398)	72	6	5.15	+	1.16	1	16	9.9	+	1.62	1	2.66667
hydrogen peroxide catabolic process (GO:0042744)	73	6	5.22	+	1.15	1	16	10.03	+	1.59	1	2.66667
RNA splicing, via transesterification reactions (GO:0000375)	77	6	5.51	+	1.09	1	16	10.58	+	1.51	1	2.66667
RNA splicing, via transesterification reactions with bulged adenosine as nucleophile (GO:0000377)	77	6	5.51	+	1.09	1	16	10.58	+	1.51	1	2.66667
cellular metal ion homeostasis (GO:0006875)	79	6	5.65	+	1.06	1	16	10.86	+	1.47	1	2.66667
glycerol metabolic process (GO:0006071)	16	3	1.14	+	2.62	1	8	2.2	+	3.64	1	2.66667
alditol metabolic process (GO:0019400)	17	3	1.22	+	2.47	1	8	2.34	+	3.42	1	2.66667
callose localization (GO:0052545)	25	3	1.79	+	1.68	1	8	3.44	+	2.33	1	2.66667
monosaccharide transport (GO:0015749)	25	3	1.79	+	1.68	1	8	3.44	+	2.33	1	2.66667
polysaccharide localization (GO:0033037)	26	3	1.86	+	1.61	1	8	3.57	+	2.24	1	2.66667
regulation of photoperiodism, flowering (GO:2000028)	28	3	2	+	1.5	1	8	3.85	+	2.08	1	2.66667
regulation of actin cytoskeleton organization (GO:0032956)	30	3	2.15	+	1.4	1	8	4.12	+	1.94	1	2.66667
regulation of actin filament length (GO:0030832)	30	3	2.15	+	1.4	1	8	4.12	+	1.94	1	2.66667
regulation of actin filament-based process (GO:0032970)	30	3	2.15	+	1.4	1	8	4.12	+	1.94	1	2.66667
regulation of actin polymerization or depolymerization (GO:0008064)	30	3	2.15	+	1.4	1	8	4.12	+	1.94	1	2.66667
regulation of protein polymerization (GO:0032271)	32	3	2.29	+	1.31	1	8	4.4	+	1.82	1	2.66667
calcium ion transport (GO:0006816)	33	3	2.36	+	1.27	1	8	4.54	+	1.76	1	2.66667
plant-type cell wall loosening (GO:0009828)	36	3	2.58	+	1.16	1	8	4.95	+	1.62	1	2.66667
regulation of ion transport (GO:0043269)	38	3	2.72	+	1.1	1	8	5.22	+	1.53	1	2.66667
carbohydrate derivative transport (GO:1901264)	41	3	2.93	+	1.02	1	8	5.63	+	1.42	1	2.66667
sulfur amino acid metabolic process (GO:0000096)	41	3	2.93	+	1.02	1	8	5.63	+	1.42	1	2.66667
divalent inorganic cation homeostasis (GO:0072507)	43	3	3.08	-	0.98	1	8	5.91	+	1.35	1	2.66667
plant ovule development (GO:0048481)	45	3	3.22	-	0.93	1	8	6.18	+	1.29	1	2.66667
plant-type ovary development (GO:0035670)	46	3	3.29	-	0.91	1	8	6.32	+	1.27	1	2.66667
regulation of response to biotic stimulus (GO:0002831)	47	3	3.36	-	0.89	1	8	6.46	+	1.24	1	2.66667
cellular hormone metabolic process (GO:0034754)	50	3	3.58	-	0.84	1	8	6.87	+	1.16	1	2.66667
auxin polar transport (GO:0009926)	67	3	4.79	-	0.63	1	8	9.21	-	0.87	1	2.66667
regulation of multicellular organismal development (GO:2000026)	343	23	24.54	-	0.94	1	61	47.14	+	1.29	1	2.65217
cellular ion homeostasis (GO:0006873)	108	8	7.73	+	1.04	1	21	14.84	+	1.41	1	2.625
response to auxin (GO:0009733)	295	15	21.11	-	0.71	1	39	40.54	-	0.96	1	2.6
protein-DNA complex assembly (GO:0065004)	47	5	3.36	+	1.49	1	13	6.46	+	2.01	1	2.6
post-embryonic root development (GO:0048528)	94	5	6.73	-	0.74	1	13	12.92	+	1.01	1	2.6
cellular response to organic substance (GO:0071310)	738	39	52.8	-	0.74	1	101	101.43	-	1	1	2.58974
secondary metabolite biosynthetic process (GO:0044550)	241	12	17.24	-	0.7	1	31	33.12	-	0.94	1	2.58333
secondary metabolic process (GO:0019748)	374	21	26.76	-	0.78	1	54	51.4	+	1.05	1	2.57143
anion transmembrane transport (GO:0098656)	59	7	4.22	+	1.66	1	18	8.11	+	2.22	1	2.57143
negative regulation of post-embryonic development (GO:0048581)	81	7	5.8	+	1.21	1	18	11.13	+	1.62	1	2.57143
meristem development (GO:0048507)	136	7	9.73	-	0.72	1	18	18.69	-	0.96	1	2.57143
system development (GO:0048731)	1367	85	97.8	-	0.87	1	218	187.87	+	1.16	1	2.56471
negative regulation of molecular function (GO:0044092)	86	9	6.15	+	1.46	1	23	11.82	+	1.95	1	2.55556
cellular chemical homeostasis (GO:0055082)	119	9	8.51	+	1.06	1	23	16.35	+	1.41	1	2.55556
cellular response to chemical stimulus (GO:0070887)	845	47	60.46	-	0.78	1	120	116.13	+	1.03	1	2.55319
cell differentiation (GO:0030154)	567	42	40.57	+	1.04	1	107	77.93	+	1.37	1	2.54762
inorganic ion homeostasis (GO:0098771)	159	11	11.38	-	0.97	1	28	21.85	+	1.28	1	2.54545
cell wall modification (GO:0042545)	135	13	9.66	+	1.35	1	33	18.55	+	1.78	1	2.53846
metal ion transport (GO:0030001)	217	15	15.53	-	0.97	1	38	29.82	+	1.27	1	2.53333
ion homeostasis (GO:0050801)	176	12	12.59	-	0.95	1	30	24.19	+	1.24	1	2.5
glycerophospholipid metabolic process (GO:0006650)	84	8	6.01	+	1.33	1	20	11.54	+	1.73	1	2.5
plant organ development (GO:0099402)	227	12	16.24	-	0.74	1	30	31.2	-	0.96	1	2.5
positive regulation of molecular function (GO:0044093)	53	6	3.79	+	1.58	1	15	7.28	+	2.06	1	2.5
regulation of cell death (GO:0010941)	53	6	3.79	+	1.58	1	15	7.28	+	2.06	1	2.5
organelle localization (GO:0051640)	88	6	6.3	-	0.95	1	15	12.09	+	1.24	1	2.5
glucosinolate metabolic process (GO:0019760)	90	6	6.44	-	0.93	1	15	12.37	+	1.21	1	2.5
glycosinolate metabolic process (GO:0019757)	90	6	6.44	-	0.93	1	15	12.37	+	1.21	1	2.5
S-glycoside metabolic process (GO:0016143)	90	6	6.44	-	0.93	1	15	12.37	+	1.21	1	2.5
meiotic cell cycle (GO:0051321)	98	6	7.01	-	0.86	1	15	13.47	+	1.11	1	2.5
endosomal transport (GO:0016197)	36	4	2.58	+	1.55	1	10	4.95	+	2.02	1	2.5
ER to Golgi vesicle-mediated transport (GO:0006888)	37	4	2.65	+	1.51	1	10	5.09	+	1.97	1	2.5
heterocycle catabolic process (GO:0046700)	109	6	7.8	-	0.77	1	15	14.98	+	1	1	2.5
cellular process involved in reproduction in multicellular organism (GO:0022412)	40	4	2.86	+	1.4	1	10	5.5	+	1.82	1	2.5
male gamete generation (GO:0048232)	41	4	2.93	+	1.36	1	10	5.63	+	1.77	1	2.5
cellular component disassembly (GO:0022411)	43	4	3.08	+	1.3	1	10	5.91	+	1.69	1	2.5
peptidyl-proline modification (GO:0018208)	45	4	3.22	+	1.24	1	10	6.18	+	1.62	1	2.5
plant-type cell wall modification (GO:0009827)	48	4	3.43	+	1.16	1	10	6.6	+	1.52	1	2.5
establishment of RNA localization (GO:0051236)	51	4	3.65	+	1.1	1	10	7.01	+	1.43	1	2.5
nucleic acid transport (GO:0050657)	51	4	3.65	+	1.1	1	10	7.01	+	1.43	1	2.5
RNA transport (GO:0050658)	51	4	3.65	+	1.1	1	10	7.01	+	1.43	1	2.5
meiotic nuclear division (GO:0140013)	59	4	4.22	-	0.95	1	10	8.11	+	1.23	1	2.5
auxin transport (GO:0060918)	75	4	5.37	-	0.75	1	10	10.31	-	0.97	1	2.5
nucleobase-containing compound catabolic process (GO:0034655)	76	4	5.44	-	0.74	1	10	10.45	-	0.96	1	2.5
hormone transport (GO:0009914)	77	4	5.51	-	0.73	1	10	10.58	-	0.94	1	2.5
DNA unwinding involved in DNA replication (GO:0006268)	9	2	0.64	+	3.11	1	5	1.24	+	4.04	1	2.5
modulation by organism of defense response of other organism involved in symbiotic interaction (GO:0052255)	9	2	0.64	+	3.11	1	5	1.24	+	4.04	1	2.5
modulation by symbiont of host defense response (GO:0052031)	9	2	0.64	+	3.11	1	5	1.24	+	4.04	1	2.5
response to defenses of other organism involved in symbiotic interaction (GO:0052173)	9	2	0.64	+	3.11	1	5	1.24	+	4.04	1	2.5
response to host (GO:0075136)	9	2	0.64	+	3.11	1	5	1.24	+	4.04	1	2.5
response to host defenses (GO:0052200)	9	2	0.64	+	3.11	1	5	1.24	+	4.04	1	2.5
modulation by symbiont of RNA levels in host (GO:0052018)	12	2	0.86	+	2.33	1	5	1.65	+	3.03	1	2.5
modulation of RNA levels in other organism involved in symbiotic interaction (GO:0052249)	12	2	0.86	+	2.33	1	5	1.65	+	3.03	1	2.5
virus induced gene silencing (GO:0009616)	12	2	0.86	+	2.33	1	5	1.65	+	3.03	1	2.5
cell wall assembly (GO:0070726)	13	2	0.93	+	2.15	1	5	1.79	+	2.8	1	2.5
cellular response to nitrogen starvation (GO:0006995)	13	2	0.93	+	2.15	1	5	1.79	+	2.8	1	2.5
plant-type cell wall assembly (GO:0071668)	13	2	0.93	+	2.15	1	5	1.79	+	2.8	1	2.5
cellular response to virus (GO:0098586)	14	2	1	+	2	1	5	1.92	+	2.6	1	2.5
phosphatidylcholine metabolic process (GO:0046470)	14	2	1	+	2	1	5	1.92	+	2.6	1	2.5
valine metabolic process (GO:0006573)	15	2	1.07	+	1.86	1	5	2.06	+	2.43	1	2.5
lateral root development (GO:0048527)	85	4	6.08	-	0.66	1	10	11.68	-	0.86	1	2.5
regulation of photosynthesis, light reaction (GO:0042548)	17	2	1.22	+	1.64	1	5	2.34	+	2.14	1	2.5
epithelium development (GO:0060429)	18	2	1.29	+	1.55	1	5	2.47	+	2.02	1	2.5
ether metabolic process (GO:0018904)	18	2	1.29	+	1.55	1	5	2.47	+	2.02	1	2.5
methionine biosynthetic process (GO:0009086)	18	2	1.29	+	1.55	1	5	2.47	+	2.02	1	2.5
positive regulation of growth (GO:0045927)	18	2	1.29	+	1.55	1	5	2.47	+	2.02	1	2.5
regulation of generation of precursor metabolites and energy (GO:0043467)	19	2	1.36	+	1.47	1	5	2.61	+	1.91	1	2.5
actin polymerization or depolymerization (GO:0008154)	21	2	1.5	+	1.33	1	5	2.89	+	1.73	1	2.5
gene silencing by miRNA (GO:0035195)	21	2	1.5	+	1.33	1	5	2.89	+	1.73	1	2.5
glucose 6-phosphate metabolic process (GO:0051156)	22	2	1.57	+	1.27	1	5	3.02	+	1.65	1	2.5
pentose-phosphate shunt (GO:0006098)	22	2	1.57	+	1.27	1	5	3.02	+	1.65	1	2.5
regulation of histone modification (GO:0031056)	22	2	1.57	+	1.27	1	5	3.02	+	1.65	1	2.5
regulation of jasmonic acid mediated signaling pathway (GO:2000022)	23	2	1.65	+	1.22	1	5	3.16	+	1.58	1	2.5
cellular monovalent inorganic cation homeostasis (GO:0030004)	24	2	1.72	+	1.16	1	5	3.3	+	1.52	1	2.5
small GTPase mediated signal transduction (GO:0007264)	25	2	1.79	+	1.12	1	5	3.44	+	1.46	1	2.5
extracellular matrix assembly (GO:0085029)	27	2	1.93	+	1.04	1	5	3.71	+	1.35	1	2.5
pollen wall assembly (GO:0010208)	27	2	1.93	+	1.04	1	5	3.71	+	1.35	1	2.5
autophagy (GO:0006914)	28	2	2	-	1	1	5	3.85	+	1.3	1	2.5
cellular component assembly involved in morphogenesis (GO:0010927)	28	2	2	-	1	1	5	3.85	+	1.3	1	2.5
histone lysine methylation (GO:0034968)	28	2	2	-	1	1	5	3.85	+	1.3	1	2.5
process utilizing autophagic mechanism (GO:0061919)	28	2	2	-	1	1	5	3.85	+	1.3	1	2.5
cellular calcium ion homeostasis (GO:0006874)	29	2	2.07	-	0.96	1	5	3.99	+	1.25	1	2.5
cellular protein complex disassembly (GO:0043624)	29	2	2.07	-	0.96	1	5	3.99	+	1.25	1	2.5
cytokinin metabolic process (GO:0009690)	32	2	2.29	-	0.87	1	5	4.4	+	1.14	1	2.5
peptidyl-lysine methylation (GO:0018022)	32	2	2.29	-	0.87	1	5	4.4	+	1.14	1	2.5
lateral root formation (GO:0010311)	35	2	2.5	-	0.8	1	5	4.81	+	1.04	1	2.5
histone methylation (GO:0016571)	36	2	2.58	-	0.78	1	5	4.95	+	1.01	1	2.5
endomembrane system organization (GO:0010256)	40	2	2.86	-	0.7	1	5	5.5	-	0.91	1	2.5
cell fate commitment (GO:0045165)	41	2	2.93	-	0.68	1	5	5.63	-	0.89	1	2.5
auxin biosynthetic process (GO:0009851)	43	2	3.08	-	0.65	1	5	5.91	-	0.85	1	2.5
lateral root morphogenesis (GO:0010102)	49	2	3.51	-	0.57	1	5	6.73	-	0.74	1	2.5
post-embryonic root morphogenesis (GO:0010101)	50	2	3.58	-	0.56	1	5	6.87	-	0.73	1	2.5
aerobic respiration (GO:0009060)	51	2	3.65	-	0.55	1	5	7.01	-	0.71	1	2.5
flavonoid biosynthetic process (GO:0009813)	59	2	4.22	-	0.47	1	5	8.11	-	0.62	1	2.5
macromolecular complex subunit organization (GO:0043933)	302	23	21.61	+	1.06	1	57	41.51	+	1.37	1	2.47826
defense response to fungus (GO:0050832)	423	23	30.26	-	0.76	1	57	58.14	-	0.98	1	2.47826
positive regulation of response to stimulus (GO:0048584)	135	13	9.66	+	1.35	1	32	18.55	+	1.72	1	2.46154
regulation of transcription from RNA polymerase II promoter (GO:0006357)	246	13	17.6	-	0.74	1	32	33.81	-	0.95	1	2.46154
positive regulation of cellular process (GO:0048522)	501	35	35.84	-	0.98	1	86	68.86	+	1.25	1	2.45714
vegetative to reproductive phase transition of meristem (GO:0010228)	127	11	9.09	+	1.21	1	27	17.45	+	1.55	1	2.45455
cellular homeostasis (GO:0019725)	224	18	16.03	+	1.12	1	44	30.79	+	1.43	1	2.44444
sulfur compound biosynthetic process (GO:0044272)	127	9	9.09	-	0.99	1	22	17.45	+	1.26	1	2.44444
defense response, incompatible interaction (GO:0009814)	129	9	9.23	-	0.98	1	22	17.73	+	1.24	1	2.44444
developmental maturation (GO:0021700)	132	9	9.44	-	0.95	1	22	18.14	+	1.21	1	2.44444
cell surface receptor signaling pathway (GO:0007166)	168	9	12.02	-	0.75	1	22	23.09	-	0.95	1	2.44444
reproductive structure development (GO:0048608)	945	64	67.61	-	0.95	1	156	129.88	+	1.2	1	2.4375
reproductive system development (GO:0061458)	945	64	67.61	-	0.95	1	156	129.88	+	1.2	1	2.4375
chemical homeostasis (GO:0048878)	253	16	18.1	-	0.88	1	39	34.77	+	1.12	1	2.4375
protein-DNA complex subunit organization (GO:0071824)	56	7	4.01	+	1.75	1	17	7.7	+	2.21	1	2.42857
actin filament-based process (GO:0030029)	75	7	5.37	+	1.3	1	17	10.31	+	1.65	1	2.42857
glucan biosynthetic process (GO:0009250)	82	7	5.87	+	1.19	1	17	11.27	+	1.51	1	2.42857
membrane organization (GO:0061024)	119	7	8.51	-	0.82	1	17	16.35	+	1.04	1	2.42857
intracellular signal transduction (GO:0035556)	452	31	32.34	-	0.96	1	75	62.12	+	1.21	1	2.41935
root development (GO:0048364)	338	24	24.18	-	0.99	1	58	46.45	+	1.25	1	2.41667
root system development (GO:0022622)	338	24	24.18	-	0.99	1	58	46.45	+	1.25	1	2.41667
peptidyl-amino acid modification (GO:0018193)	206	17	14.74	+	1.15	1	41	28.31	+	1.45	1	2.41176
cellular protein metabolic process (GO:0044267)	2177	142	155.75	-	0.91	1	341	299.2	+	1.14	1	2.40141
interaction with host (GO:0051701)	37	5	2.65	+	1.89	1	12	5.09	+	2.36	1	2.4
beta-glucan biosynthetic process (GO:0051274)	43	5	3.08	+	1.63	1	12	5.91	+	2.03	1	2.4
response to sucrose (GO:0009744)	46	5	3.29	+	1.52	1	12	6.32	+	1.9	1	2.4
response to disaccharide (GO:0034285)	47	5	3.36	+	1.49	1	12	6.46	+	1.86	1	2.4
beta-glucan metabolic process (GO:0051273)	49	5	3.51	+	1.43	1	12	6.73	+	1.78	1	2.4
regulation of anatomical structure size (GO:0090066)	54	5	3.86	+	1.29	1	12	7.42	+	1.62	1	2.4
regulation of cellular component size (GO:0032535)	54	5	3.86	+	1.29	1	12	7.42	+	1.62	1	2.4
negative regulation of signal transduction (GO:0009968)	60	5	4.29	+	1.16	1	12	8.25	+	1.46	1	2.4
negative regulation of cell communication (GO:0010648)	63	5	4.51	+	1.11	1	12	8.66	+	1.39	1	2.4
negative regulation of signaling (GO:0023057)	63	5	4.51	+	1.11	1	12	8.66	+	1.39	1	2.4
response to brassinosteroid (GO:0009741)	67	5	4.79	+	1.04	1	12	9.21	+	1.3	1	2.4
regulation of cellular component biogenesis (GO:0044087)	68	5	4.87	+	1.03	1	12	9.35	+	1.28	1	2.4
lignin metabolic process (GO:0009808)	69	5	4.94	+	1.01	1	12	9.48	+	1.27	1	2.4
DNA metabolic process (GO:0006259)	371	31	26.54	+	1.17	1	74	50.99	+	1.45	1	2.3871
RNA processing (GO:0006396)	390	26	27.9	-	0.93	1	62	53.6	+	1.16	1	2.38462
positive regulation of biological process (GO:0048518)	651	47	46.58	+	1.01	1	112	89.47	+	1.25	1	2.38298
cell wall organization (GO:0071555)	402	34	28.76	+	1.18	1	81	55.25	+	1.47	1	2.38235
regulation of protein modification process (GO:0031399)	75	8	5.37	+	1.49	1	19	10.31	+	1.84	1	2.375
chromatin organization (GO:0006325)	232	19	16.6	+	1.14	1	45	31.88	+	1.41	1	2.36842
defense response (GO:0006952)	1225	71	87.64	-	0.81	1	168	168.36	-	1	1	2.3662
negative regulation of response to stimulus (GO:0048585)	125	11	8.94	+	1.23	1	26	17.18	+	1.51	1	2.36364
regulation of flower development (GO:0009909)	127	11	9.09	+	1.21	1	26	17.45	+	1.49	1	2.36364
protein complex assembly (GO:0006461)	156	11	11.16	-	0.99	1	26	21.44	+	1.21	1	2.36364
protein complex biogenesis (GO:0070271)	159	11	11.38	-	0.97	1	26	21.85	+	1.19	1	2.36364
defense response to other organism (GO:0098542)	720	45	51.51	-	0.87	1	106	98.95	+	1.07	1	2.35556
response to nitrogen compound (GO:1901698)	223	17	15.95	+	1.07	1	40	30.65	+	1.31	1	2.35294
immune system process (GO:0002376)	264	18	18.89	-	0.95	1	42	36.28	+	1.16	1	2.33333
negative regulation of catalytic activity (GO:0043086)	76	9	5.44	+	1.66	1	21	10.45	+	2.01	1	2.33333
cell redox homeostasis (GO:0045454)	101	9	7.23	+	1.25	1	21	13.88	+	1.51	1	2.33333
organic hydroxy compound biosynthetic process (GO:1901617)	136	9	9.73	-	0.92	1	21	18.69	+	1.12	1	2.33333
positive regulation of catalytic activity (GO:0043085)	45	6	3.22	+	1.86	1	14	6.18	+	2.26	1	2.33333
regulation of abscisic acid-activated signaling pathway (GO:0009787)	53	6	3.79	+	1.58	1	14	7.28	+	1.92	1	2.33333
regulation of cellular response to alcohol (GO:1905957)	53	6	3.79	+	1.58	1	14	7.28	+	1.92	1	2.33333
regulation of response to alcohol (GO:1901419)	53	6	3.79	+	1.58	1	14	7.28	+	1.92	1	2.33333
cellular response to oxidative stress (GO:0034599)	65	6	4.65	+	1.29	1	14	8.93	+	1.57	1	2.33333
supramolecular fiber organization (GO:0097435)	76	6	5.44	+	1.1	1	14	10.45	+	1.34	1	2.33333
histone modification (GO:0016570)	92	6	6.58	-	0.91	1	14	12.64	+	1.11	1	2.33333
clathrin coat assembly (GO:0048268)	14	3	1	+	3	1	7	1.92	+	3.64	1	2.33333
glucose import (GO:0046323)	22	3	1.57	+	1.91	1	7	3.02	+	2.32	1	2.33333
glucose transport (GO:0015758)	22	3	1.57	+	1.91	1	7	3.02	+	2.32	1	2.33333
glucosinolate catabolic process (GO:0019762)	24	3	1.72	+	1.75	1	7	3.3	+	2.12	1	2.33333
glycosinolate catabolic process (GO:0019759)	24	3	1.72	+	1.75	1	7	3.3	+	2.12	1	2.33333
hexose transport (GO:0008645)	24	3	1.72	+	1.75	1	7	3.3	+	2.12	1	2.33333
S-glycoside catabolic process (GO:0016145)	24	3	1.72	+	1.75	1	7	3.3	+	2.12	1	2.33333
organophosphate ester transport (GO:0015748)	26	3	1.86	+	1.61	1	7	3.57	+	1.96	1	2.33333
positive regulation of protein complex assembly (GO:0031334)	28	3	2	+	1.5	1	7	3.85	+	1.82	1	2.33333
regulation of actin filament polymerization (GO:0030833)	28	3	2	+	1.5	1	7	3.85	+	1.82	1	2.33333
negative regulation of cellular amide metabolic process (GO:0034249)	30	3	2.15	+	1.4	1	7	4.12	+	1.7	1	2.33333
negative regulation of translation (GO:0017148)	30	3	2.15	+	1.4	1	7	4.12	+	1.7	1	2.33333
regulation of meristem growth (GO:0010075)	33	3	2.36	+	1.27	1	7	4.54	+	1.54	1	2.33333
positive regulation of cellular component biogenesis (GO:0044089)	37	3	2.65	+	1.13	1	7	5.09	+	1.38	1	2.33333
ribonucleoside metabolic process (GO:0009119)	44	3	3.15	-	0.95	1	7	6.05	+	1.16	1	2.33333
cellular response to nitrogen compound (GO:1901699)	61	3	4.36	-	0.69	1	7	8.38	-	0.83	1	2.33333
cellular component assembly (GO:0022607)	384	31	27.47	+	1.13	1	72	52.78	+	1.36	1	2.32258
positive regulation of nucleobase-containing compound metabolic process (GO:0045935)	288	19	20.6	-	0.92	1	44	39.58	+	1.11	1	2.31579
cellular protein modification process (GO:0006464)	1567	102	112.11	-	0.91	1	236	215.36	+	1.1	1	2.31373
protein modification process (GO:0036211)	1567	102	112.11	-	0.91	1	236	215.36	+	1.1	1	2.31373
cellular macromolecule catabolic process (GO:0044265)	390	29	27.9	+	1.04	1	67	53.6	+	1.25	1	2.31034
monocarboxylic acid biosynthetic process (GO:0072330)	187	13	13.38	-	0.97	1	30	25.7	+	1.17	1	2.30769
regulation of biological quality (GO:0065008)	711	49	50.87	-	0.96	1	113	97.72	+	1.16	1	2.30612
cellular component biogenesis (GO:0044085)	691	46	49.44	-	0.93	1	106	94.97	+	1.12	1	2.30435
ubiquitin-dependent protein catabolic process (GO:0006511)	296	23	21.18	+	1.09	1	53	40.68	+	1.3	1	2.30435
modification-dependent protein catabolic process (GO:0019941)	297	23	21.25	+	1.08	1	53	40.82	+	1.3	1	2.30435
modification-dependent macromolecule catabolic process (GO:0043632)	299	23	21.39	+	1.08	1	53	41.09	+	1.29	1	2.30435
negative regulation of cellular metabolic process (GO:0031324)	256	20	18.32	+	1.09	1	46	35.18	+	1.31	1	2.3
mRNA metabolic process (GO:0016071)	258	20	18.46	+	1.08	1	46	35.46	+	1.3	1	2.3
response to carbohydrate (GO:0009743)	91	10	6.51	+	1.54	1	23	12.51	+	1.84	1	2.3
seed development (GO:0048316)	518	37	37.06	-	1	1	85	71.19	+	1.19	1	2.2973
immune response (GO:0006955)	235	17	16.81	+	1.01	1	39	32.3	+	1.21	1	2.29412
positive regulation of macromolecule metabolic process (GO:0010604)	361	24	25.83	-	0.93	1	55	49.61	+	1.11	1	2.29167
response to fungus (GO:0009620)	487	28	34.84	-	0.8	1	64	66.93	-	0.96	1	2.28571
glycosyl compound metabolic process (GO:1901657)	194	14	13.88	+	1.01	1	32	26.66	+	1.2	1	2.28571
regulation of localization (GO:0032879)	93	7	6.65	+	1.05	1	16	12.78	+	1.25	1	2.28571
organelle fission (GO:0048285)	112	7	8.01	-	0.87	1	16	15.39	+	1.04	1	2.28571
macromolecule modification (GO:0043412)	1762	116	126.06	-	0.92	1	265	242.16	+	1.09	1	2.28448
protein metabolic process (GO:0019538)	2507	172	179.36	-	0.96	1	392	344.55	+	1.14	1	2.27907
positive regulation of transcription, DNA-templated (GO:0045893)	261	18	18.67	-	0.96	1	41	35.87	+	1.14	1	2.27778
positive regulation of nucleic acid-templated transcription (GO:1903508)	262	18	18.74	-	0.96	1	41	36.01	+	1.14	1	2.27778
positive regulation of RNA biosynthetic process (GO:1902680)	262	18	18.74	-	0.96	1	41	36.01	+	1.14	1	2.27778
positive regulation of RNA metabolic process (GO:0051254)	268	18	19.17	-	0.94	1	41	36.83	+	1.11	1	2.27778
embryo development (GO:0009790)	422	29	30.19	-	0.96	1	66	58	+	1.14	1	2.27586
cation homeostasis (GO:0055080)	153	11	10.95	+	1	1	25	21.03	+	1.19	1	2.27273
phosphorylation (GO:0016310)	1019	70	72.9	-	0.96	1	158	140.05	+	1.13	1	2.25714
homeostatic process (GO:0042592)	390	28	27.9	+	1	1	63	53.6	+	1.18	1	2.25
regulation of protein metabolic process (GO:0051246)	233	20	16.67	+	1.2	1	45	32.02	+	1.41	1	2.25
positive regulation of macromolecule biosynthetic process (GO:0010557)	282	20	20.18	-	0.99	1	45	38.76	+	1.16	1	2.25
response to organonitrogen compound (GO:0010243)	151	12	10.8	+	1.11	1	27	20.75	+	1.3	1	2.25
negative regulation of multicellular organismal process (GO:0051241)	95	8	6.8	+	1.18	1	18	13.06	+	1.38	1	2.25
response to UV (GO:0009411)	95	8	6.8	+	1.18	1	18	13.06	+	1.38	1	2.25
response to toxic substance (GO:0009636)	102	8	7.3	+	1.1	1	18	14.02	+	1.28	1	2.25
response to chitin (GO:0010200)	108	8	7.73	+	1.04	1	18	14.84	+	1.21	1	2.25
microgametogenesis (GO:0055046)	32	4	2.29	+	1.75	1	9	4.4	+	2.05	1	2.25
defense response to virus (GO:0051607)	34	4	2.43	+	1.64	1	9	4.67	+	1.93	1	2.25
mRNA transport (GO:0051028)	38	4	2.72	+	1.47	1	9	5.22	+	1.72	1	2.25
cellular transition metal ion homeostasis (GO:0046916)	39	4	2.79	+	1.43	1	9	5.36	+	1.68	1	2.25
extracellular matrix organization (GO:0030198)	40	4	2.86	+	1.4	1	9	5.5	+	1.64	1	2.25
extracellular structure organization (GO:0043062)	40	4	2.86	+	1.4	1	9	5.5	+	1.64	1	2.25
viral process (GO:0016032)	46	4	3.29	+	1.22	1	9	6.32	+	1.42	1	2.25
lignin biosynthetic process (GO:0009809)	51	4	3.65	+	1.1	1	9	7.01	+	1.28	1	2.25
glycerophospholipid biosynthetic process (GO:0046474)	53	4	3.79	+	1.05	1	9	7.28	+	1.24	1	2.25
toxin metabolic process (GO:0009404)	55	4	3.93	+	1.02	1	9	7.56	+	1.19	1	2.25
translational initiation (GO:0006413)	79	4	5.65	-	0.71	1	9	10.86	-	0.83	1	2.25
plant organ morphogenesis (GO:1905392)	107	4	7.66	-	0.52	1	9	14.71	-	0.61	1	2.25
cellular macromolecule metabolic process (GO:0044260)	4370	290	312.65	-	0.93	1	651	600.59	+	1.08	1	2.24483
small molecule biosynthetic process (GO:0044283)	479	41	34.27	+	1.2	1	92	65.83	+	1.4	1	2.2439
embryo development ending in seed dormancy (GO:0009793)	408	29	29.19	-	0.99	1	65	56.07	+	1.16	1	2.24138
innate immune response (GO:0045087)	230	17	16.46	+	1.03	1	38	31.61	+	1.2	1	2.23529
cell wall organization or biogenesis (GO:0071554)	536	43	38.35	+	1.12	1	96	73.67	+	1.3	1	2.23256
fruit development (GO:0010154)	549	39	39.28	-	0.99	1	87	75.45	+	1.15	1	2.23077
posttranscriptional regulation of gene expression (GO:0010608)	158	13	11.3	+	1.15	1	29	21.71	+	1.34	1	2.23077
regulation of biological process (GO:0050789)	3875	252	277.24	-	0.91	1	561	532.56	+	1.05	1	2.22619
protein ubiquitination (GO:0016567)	441	31	31.55	-	0.98	1	69	60.61	+	1.14	1	2.22581
cellular protein catabolic process (GO:0044257)	328	27	23.47	+	1.15	1	60	45.08	+	1.33	1	2.22222
regulation of cellular protein metabolic process (GO:0032268)	213	18	15.24	+	1.18	1	40	29.27	+	1.37	1	2.22222
symbiosis, encompassing mutualism through parasitism (GO:0044403)	70	9	5.01	+	1.8	1	20	9.62	+	2.08	1	2.22222
biological regulation (GO:0065007)	4251	282	304.14	-	0.93	1	626	584.24	+	1.07	1	2.21986
cellular lipid metabolic process (GO:0044255)	498	37	35.63	+	1.04	1	82	68.44	+	1.2	1	2.21622
protein catabolic process (GO:0030163)	344	28	24.61	+	1.14	1	62	47.28	+	1.31	1	2.21429
alpha-amino acid biosynthetic process (GO:1901607)	146	14	10.45	+	1.34	1	31	20.07	+	1.54	1	2.21429
response to ethylene (GO:0009723)	229	14	16.38	-	0.85	1	31	31.47	-	0.98	1	2.21429
protein modification by small protein conjugation (GO:0032446)	461	33	32.98	+	1	1	73	63.36	+	1.15	1	2.21212
defense response to bacterium (GO:0042742)	267	24	19.1	+	1.26	1	53	36.7	+	1.44	1	2.20833
response to organic cyclic compound (GO:0014070)	271	20	19.39	+	1.03	1	44	37.24	+	1.18	1	2.2
positive regulation of gene expression (GO:0010628)	288	20	20.6	-	0.97	1	44	39.58	+	1.11	1	2.2
protein complex subunit organization (GO:0071822)	187	15	13.38	+	1.12	1	33	25.7	+	1.28	1	2.2
RNA splicing (GO:0008380)	128	10	9.16	+	1.09	1	22	17.59	+	1.25	1	2.2
modification by symbiont of host morphology or physiology (GO:0044003)	26	5	1.86	+	2.69	1	11	3.57	+	3.08	1	2.2
cellulose biosynthetic process (GO:0030244)	36	5	2.58	+	1.94	1	11	4.95	+	2.22	1	2.2
cellulose metabolic process (GO:0030243)	42	5	3	+	1.66	1	11	5.77	+	1.91	1	2.2
regulation of protein complex assembly (GO:0043254)	45	5	3.22	+	1.55	1	11	6.18	+	1.78	1	2.2
vesicle fusion (GO:0006906)	48	5	3.43	+	1.46	1	11	6.6	+	1.67	1	2.2
organelle membrane fusion (GO:0090174)	49	5	3.51	+	1.43	1	11	6.73	+	1.63	1	2.2
negative regulation of cellular protein metabolic process (GO:0032269)	53	5	3.79	+	1.32	1	11	7.28	+	1.51	1	2.2
negative regulation of protein metabolic process (GO:0051248)	53	5	3.79	+	1.32	1	11	7.28	+	1.51	1	2.2
posttranscriptional gene silencing (GO:0016441)	54	5	3.86	+	1.29	1	11	7.42	+	1.48	1	2.2
regulation of phosphate metabolic process (GO:0019220)	55	5	3.93	+	1.27	1	11	7.56	+	1.46	1	2.2
membrane fusion (GO:0061025)	57	5	4.08	+	1.23	1	11	7.83	+	1.4	1	2.2
nucleoside metabolic process (GO:0009116)	67	5	4.79	+	1.04	1	11	9.21	+	1.19	1	2.2
nuclear division (GO:0000280)	81	5	5.8	-	0.86	1	11	11.13	-	0.99	1	2.2
meiotic cell cycle process (GO:1903046)	83	5	5.94	-	0.84	1	11	11.41	-	0.96	1	2.2
macromolecule biosynthetic process (GO:0009059)	2273	147	162.62	-	0.9	1	323	312.39	+	1.03	1	2.19728
gene expression (GO:0010467)	2325	144	166.34	-	0.87	1	316	319.54	-	0.99	1	2.19444
monocarboxylic acid metabolic process (GO:0032787)	352	31	25.18	+	1.23	1	68	48.38	+	1.41	1	2.19355
cellular macromolecule biosynthetic process (GO:0034645)	2233	144	159.76	-	0.9	1	315	306.89	+	1.03	1	2.1875
cellular amino acid biosynthetic process (GO:0008652)	163	16	11.66	+	1.37	1	35	22.4	+	1.56	1	2.1875
negative regulation of metabolic process (GO:0009892)	357	27	25.54	+	1.06	1	59	49.06	+	1.2	1	2.18519
macromolecule metabolic process (GO:0043170)	4830	337	345.56	-	0.98	1	736	663.81	+	1.11	1	2.18398
generation of precursor metabolites and energy (GO:0006091)	253	22	18.1	+	1.22	1	48	34.77	+	1.38	1	2.18182
positive regulation of metabolic process (GO:0009893)	406	28	29.05	-	0.96	1	61	55.8	+	1.09	1	2.17857
lipid metabolic process (GO:0006629)	774	58	55.38	+	1.05	1	126	106.37	+	1.18	1	2.17241
negative regulation of nitrogen compound metabolic process (GO:0051172)	231	18	16.53	+	1.09	1	39	31.75	+	1.23	1	2.16667
polyol metabolic process (GO:0019751)	35	6	2.5	+	2.4	1	13	4.81	+	2.7	1	2.16667
protein modification by small protein conjugation or removal (GO:0070647)	513	37	36.7	+	1.01	1	80	70.5	+	1.13	1	2.16216
negative regulation of biological process (GO:0048519)	590	50	42.21	+	1.18	1	108	81.09	+	1.33	1	2.16
positive regulation of nitrogen compound metabolic process (GO:0051173)	349	25	24.97	+	1	1	54	47.96	+	1.13	1	2.16
lipid biosynthetic process (GO:0008610)	420	26	30.05	-	0.87	1	56	57.72	-	0.97	1	2.15385
macromolecule catabolic process (GO:0009057)	537	46	38.42	+	1.2	1	99	73.8	+	1.34	1	2.15217
proteolysis involved in cellular protein catabolic process (GO:0051603)	320	27	22.89	+	1.18	1	58	43.98	+	1.32	1	2.14815
multi-multicellular organism process (GO:0044706)	198	21	14.17	+	1.48	1	45	27.21	+	1.65	1	2.14286
pollination (GO:0009856)	198	21	14.17	+	1.48	1	45	27.21	+	1.65	1	2.14286
cofactor biosynthetic process (GO:0051188)	165	14	11.8	+	1.19	1	30	22.68	+	1.32	1	2.14286
lipid catabolic process (GO:0016042)	187	14	13.38	+	1.05	1	30	25.7	+	1.17	1	2.14286
hexose metabolic process (GO:0019318)	52	7	3.72	+	1.88	1	15	7.15	+	2.1	1	2.14286
membrane lipid metabolic process (GO:0006643)	64	7	4.58	+	1.53	1	15	8.8	+	1.71	1	2.14286
double-strand break repair (GO:0006302)	66	7	4.72	+	1.48	1	15	9.07	+	1.65	1	2.14286
positive regulation of biosynthetic process (GO:0009891)	307	22	21.96	+	1	1	47	42.19	+	1.11	1	2.13636
negative regulation of biosynthetic process (GO:0009890)	212	15	15.17	-	0.99	1	32	29.14	+	1.1	1	2.13333
cellular localization (GO:0051641)	519	47	37.13	+	1.27	1	100	71.33	+	1.4	1	2.12766
energy derivation by oxidation of organic compounds (GO:0015980)	116	8	8.3	-	0.96	1	17	15.94	+	1.07	1	2.125
cellular nitrogen compound metabolic process (GO:0034641)	3216	226	230.09	-	0.98	1	480	441.99	+	1.09	1	2.12389
multi-organism process (GO:0051704)	1285	98	91.93	+	1.07	1	208	176.6	+	1.18	1	2.12245
negative regulation of cellular process (GO:0048523)	385	33	27.54	+	1.2	1	70	52.91	+	1.32	1	2.12121
response to biotic stimulus (GO:0009607)	995	71	71.19	-	1	1	150	136.75	+	1.1	1	2.11268
organic hydroxy compound metabolic process (GO:1901615)	196	18	14.02	+	1.28	1	38	26.94	+	1.41	1	2.11111
mRNA processing (GO:0006397)	201	18	14.38	+	1.25	1	38	27.62	+	1.38	1	2.11111
sulfur compound metabolic process (GO:0006790)	251	18	17.96	+	1	1	38	34.5	+	1.1	1	2.11111
cellular nitrogen compound biosynthetic process (GO:0044271)	2289	149	163.77	-	0.91	1	314	314.59	-	1	1	2.10738
positive regulation of cellular metabolic process (GO:0031325)	376	28	26.9	+	1.04	1	59	51.68	+	1.14	1	2.10714
oxidation-reduction process (GO:0055114)	1222	96	87.43	+	1.1	1	202	167.95	+	1.2	1	2.10417
organic substance biosynthetic process (GO:1901576)	3361	243	240.46	+	1.01	1	511	461.92	+	1.11	1	2.10288
establishment of localization in cell (GO:0051649)	424	39	30.33	+	1.29	1	82	58.27	+	1.41	1	2.10256
interspecies interaction between organisms (GO:0044419)	327	20	23.4	-	0.85	1	42	44.94	-	0.93	1	2.1
regulation of gene expression, epigenetic (GO:0040029)	113	10	8.08	+	1.24	1	21	15.53	+	1.35	1	2.1
regulation of primary metabolic process (GO:0080090)	2219	134	158.76	-	0.84	1	281	304.97	-	0.92	1	2.09701
organonitrogen compound catabolic process (GO:1901565)	480	43	34.34	+	1.25	1	90	65.97	+	1.36	1	2.09302
positive regulation of cellular biosynthetic process (GO:0031328)	297	22	21.25	+	1.04	1	46	40.82	+	1.13	1	2.09091
biosynthetic process (GO:0009058)	3580	255	256.13	-	1	1	533	492.02	+	1.08	1	2.0902
response to other organism (GO:0051707)	954	68	68.25	-	1	1	142	131.11	+	1.08	1	2.08824
carboxylic acid biosynthetic process (GO:0046394)	399	34	28.55	+	1.19	1	71	54.84	+	1.29	1	2.08824
organic acid biosynthetic process (GO:0016053)	399	34	28.55	+	1.19	1	71	54.84	+	1.29	1	2.08824
cellular biosynthetic process (GO:0044249)	3278	232	234.52	-	0.99	1	484	450.51	+	1.07	1	2.08621
nucleic acid metabolic process (GO:0090304)	2263	151	161.91	-	0.93	1	315	311.02	+	1.01	1	2.08609
response to external stimulus (GO:0009605)	1222	95	87.43	+	1.09	1	198	167.95	+	1.18	1	2.08421
negative regulation of macromolecule metabolic process (GO:0010605)	325	24	23.25	+	1.03	1	50	44.67	+	1.12	1	2.08333
phospholipid metabolic process (GO:0006644)	150	13	10.73	+	1.21	1	27	20.62	+	1.31	1	2.07692
negative regulation of nucleobase-containing compound metabolic process (GO:0045934)	178	13	12.73	+	1.02	1	27	24.46	+	1.1	1	2.07692
negative regulation of cellular macromolecule biosynthetic process (GO:2000113)	183	13	13.09	-	0.99	1	27	25.15	+	1.07	1	2.07692
response to external biotic stimulus (GO:0043207)	956	69	68.4	+	1.01	1	143	131.39	+	1.09	1	2.07246
regulation of metabolic process (GO:0019222)	2433	154	174.07	-	0.88	1	319	334.38	-	0.95	1	2.07143
covalent chromatin modification (GO:0016569)	158	14	11.3	+	1.24	1	29	21.71	+	1.34	1	2.07143
regulation of nitrogen compound metabolic process (GO:0051171)	2186	133	156.4	-	0.85	1	275	300.43	-	0.92	1	2.06767
polysaccharide biosynthetic process (GO:0000271)	150	15	10.73	+	1.4	1	31	20.62	+	1.5	1	2.06667
negative regulation of cellular biosynthetic process (GO:0031327)	208	15	14.88	+	1.01	1	31	28.59	+	1.08	1	2.06667
phosphate-containing compound metabolic process (GO:0006796)	1397	106	99.95	+	1.06	1	219	192	+	1.14	1	2.06604
cellular macromolecule localization (GO:0070727)	338	32	24.18	+	1.32	1	66	46.45	+	1.42	1	2.0625
response to jasmonic acid (GO:0009753)	172	17	12.31	+	1.38	1	35	23.64	+	1.48	1	2.05882
regulation of response to stress (GO:0080134)	223	19	15.95	+	1.19	1	39	30.65	+	1.27	1	2.05263
organic cyclic compound metabolic process (GO:1901360)	3047	220	218	+	1.01	1	450	418.77	+	1.07	1	2.04545
cellular aromatic compound metabolic process (GO:0006725)	2927	211	209.41	+	1.01	1	431	402.27	+	1.07	1	2.04265
regulation of biosynthetic process (GO:0009889)	2120	128	151.67	-	0.84	1	260	291.36	-	0.89	1	2.03125
chromosome organization (GO:0051276)	341	32	24.4	+	1.31	1	65	46.87	+	1.39	1	2.03125
response to bacterium (GO:0009617)	342	32	24.47	+	1.31	1	65	47	+	1.38	1	2.03125
regulation of macromolecule metabolic process (GO:0060255)	2296	144	164.27	-	0.88	1	292	315.55	-	0.93	1	2.02778
transmembrane transport (GO:0055085)	494	44	35.34	+	1.24	1	89	67.89	+	1.31	1	2.02273
heterocycle metabolic process (GO:0046483)	2818	206	201.61	+	1.02	1	416	387.29	+	1.07	1	2.01942
phosphorus metabolic process (GO:0006793)	1447	114	103.53	+	1.1	1	230	198.87	+	1.16	1	2.01754
nucleobase-containing compound metabolic process (GO:0006139)	2581	188	184.66	+	1.02	1	378	354.72	+	1.07	1	2.01064
regulation of nucleobase-containing compound metabolic process (GO:0019219)	1990	119	142.37	-	0.84	1	239	273.5	-	0.87	1	2.0084
regulation of cellular biosynthetic process (GO:0031326)	2103	128	150.46	-	0.85	1	256	289.03	-	0.89	1	2
intracellular transport (GO:0046907)	410	39	29.33	+	1.33	1	78	56.35	+	1.38	1	2
negative regulation of gene expression (GO:0010629)	273	20	19.53	+	1.02	1	40	37.52	+	1.07	1	2
plant-type cell wall organization (GO:0009664)	97	12	6.94	+	1.73	1	24	13.33	+	1.8	1	2
carbohydrate transport (GO:0008643)	91	11	6.51	+	1.69	1	22	12.51	+	1.76	1	2
cellular polysaccharide biosynthetic process (GO:0033692)	124	12	8.87	+	1.35	1	24	17.04	+	1.41	1	2
negative regulation of macromolecule biosynthetic process (GO:0010558)	197	14	14.09	-	0.99	1	28	27.07	+	1.03	1	2
alcohol metabolic process (GO:0006066)	67	9	4.79	+	1.88	1	18	9.21	+	1.95	1	2
negative regulation of developmental process (GO:0051093)	105	10	7.51	+	1.33	1	20	14.43	+	1.39	1	2
negative regulation of RNA metabolic process (GO:0051253)	167	12	11.95	+	1	1	24	22.95	+	1.05	1	2
carboxylic acid catabolic process (GO:0046395)	89	9	6.37	+	1.41	1	18	12.23	+	1.47	1	2
organic acid catabolic process (GO:0016054)	89	9	6.37	+	1.41	1	18	12.23	+	1.47	1	2
regulation of cellular amide metabolic process (GO:0034248)	122	10	8.73	+	1.15	1	20	16.77	+	1.19	1	2
regulation of translation (GO:0006417)	122	10	8.73	+	1.15	1	20	16.77	+	1.19	1	2
organic cyclic compound catabolic process (GO:1901361)	138	10	9.87	+	1.01	1	20	18.97	+	1.05	1	2
amino acid transport (GO:0006865)	61	7	4.36	+	1.6	1	14	8.38	+	1.67	1	2
cold acclimation (GO:0009631)	38	6	2.72	+	2.21	1	12	5.22	+	2.3	1	2
regulation of cellular response to stress (GO:0080135)	40	6	2.86	+	2.1	1	12	5.5	+	2.18	1	2
hyperosmotic salinity response (GO:0042538)	45	6	3.22	+	1.86	1	12	6.18	+	1.94	1	2
regulation of phosphorus metabolic process (GO:0051174)	56	6	4.01	+	1.5	1	12	7.7	+	1.56	1	2
carbohydrate derivative catabolic process (GO:1901136)	60	6	4.29	+	1.4	1	12	8.25	+	1.46	1	2
response to nematode (GO:0009624)	60	6	4.29	+	1.4	1	12	8.25	+	1.46	1	2
vesicle organization (GO:0016050)	61	6	4.36	+	1.37	1	12	8.38	+	1.43	1	2
sulfur compound catabolic process (GO:0044273)	37	5	2.65	+	1.89	1	10	5.09	+	1.97	1	2
glycosyl compound catabolic process (GO:1901658)	38	5	2.72	+	1.84	1	10	5.22	+	1.91	1	2
positive regulation of protein modification process (GO:0031401)	38	5	2.72	+	1.84	1	10	5.22	+	1.91	1	2
peptidyl-lysine modification (GO:0018205)	76	6	5.44	+	1.1	1	12	10.45	+	1.15	1	2
actin filament organization (GO:0007015)	50	5	3.58	+	1.4	1	10	6.87	+	1.46	1	2
potassium ion transport (GO:0006813)	79	6	5.65	+	1.06	1	12	10.86	+	1.11	1	2
mitochondrial transport (GO:0006839)	82	6	5.87	+	1.02	1	12	11.27	+	1.06	1	2
cellular response to osmotic stress (GO:0071470)	29	4	2.07	+	1.93	1	8	3.99	+	2.01	1	2
response to ozone (GO:0010193)	30	4	2.15	+	1.86	1	8	4.12	+	1.94	1	2
locomotion (GO:0040011)	37	4	2.65	+	1.51	1	8	5.09	+	1.57	1	2
defense response to bacterium, incompatible interaction (GO:0009816)	39	4	2.79	+	1.43	1	8	5.36	+	1.49	1	2
gluconeogenesis (GO:0006094)	11	3	0.79	+	3.81	1	6	1.51	+	3.97	1	2
phosphatidylinositol metabolic process (GO:0046488)	40	4	2.86	+	1.4	1	8	5.5	+	1.46	1	2
hexose biosynthetic process (GO:0019319)	15	3	1.07	+	2.8	1	6	2.06	+	2.91	1	2
syncytium formation (GO:0006949)	15	3	1.07	+	2.8	1	6	2.06	+	2.91	1	2
aromatic amino acid family biosynthetic process (GO:0009073)	44	4	3.15	+	1.27	1	8	6.05	+	1.32	1	2
DNA duplex unwinding (GO:0032508)	17	3	1.22	+	2.47	1	6	2.34	+	2.57	1	2
DNA geometric change (GO:0032392)	17	3	1.22	+	2.47	1	6	2.34	+	2.57	1	2
regulation of defense response to bacterium (GO:1900424)	18	3	1.29	+	2.33	1	6	2.47	+	2.43	1	2
response to desiccation (GO:0009269)	19	3	1.36	+	2.21	1	6	2.61	+	2.3	1	2
glycine metabolic process (GO:0006544)	20	3	1.43	+	2.1	1	6	2.75	+	2.18	1	2
hexose transmembrane transport (GO:0035428)	21	3	1.5	+	2	1	6	2.89	+	2.08	1	2
monosaccharide transmembrane transport (GO:1905950)	21	3	1.5	+	2	1	6	2.89	+	2.08	1	2
pollen sperm cell differentiation (GO:0048235)	21	3	1.5	+	2	1	6	2.89	+	2.08	1	2
cellular response to salt stress (GO:0071472)	22	3	1.57	+	1.91	1	6	3.02	+	1.98	1	2
methionine metabolic process (GO:0006555)	22	3	1.57	+	1.91	1	6	3.02	+	1.98	1	2
regulation of chromosome organization (GO:0033044)	52	4	3.72	+	1.08	1	8	7.15	+	1.12	1	2
regulation of response to red or far red light (GO:2000030)	25	3	1.79	+	1.68	1	6	3.44	+	1.75	1	2
NADP metabolic process (GO:0006739)	26	3	1.86	+	1.61	1	6	3.57	+	1.68	1	2
response to absence of light (GO:0009646)	28	3	2	+	1.5	1	6	3.85	+	1.56	1	2
cell killing (GO:0001906)	253	11	18.1	-	0.61	1	22	34.77	-	0.63	1	2
disruption of cells of other organism (GO:0044364)	253	11	18.1	-	0.61	1	22	34.77	-	0.63	1	2
killing of cells of other organism (GO:0031640)	253	11	18.1	-	0.61	1	22	34.77	-	0.63	1	2
branched-chain amino acid metabolic process (GO:0009081)	30	3	2.15	+	1.4	1	6	4.12	+	1.46	1	2
protein complex disassembly (GO:0043241)	30	3	2.15	+	1.4	1	6	4.12	+	1.46	1	2
regulation of membrane potential (GO:0042391)	30	3	2.15	+	1.4	1	6	4.12	+	1.46	1	2
meristem maintenance (GO:0010073)	87	5	6.22	-	0.8	1	10	11.96	-	0.84	1	2
calcium ion homeostasis (GO:0055074)	31	3	2.22	+	1.35	1	6	4.26	+	1.41	1	2
macromolecular complex disassembly (GO:0032984)	32	3	2.29	+	1.31	1	6	4.4	+	1.36	1	2
RNA export from nucleus (GO:0006405)	32	3	2.29	+	1.31	1	6	4.4	+	1.36	1	2
nuclear export (GO:0051168)	33	3	2.36	+	1.27	1	6	4.54	+	1.32	1	2
alcohol biosynthetic process (GO:0046165)	34	3	2.43	+	1.23	1	6	4.67	+	1.28	1	2
nitrate assimilation (GO:0042128)	34	3	2.43	+	1.23	1	6	4.67	+	1.28	1	2
nitrate metabolic process (GO:0042126)	34	3	2.43	+	1.23	1	6	4.67	+	1.28	1	2
regulation of chromatin organization (GO:1902275)	35	3	2.5	+	1.2	1	6	4.81	+	1.25	1	2
valine biosynthetic process (GO:0009099)	7	2	0.5	+	3.99	1	4	0.96	+	4.16	1	2
modulation by organism of immune response of other organism involved in symbiotic interaction (GO:0052552)	8	2	0.57	+	3.49	1	4	1.1	+	3.64	1	2
modulation by symbiont of host immune response (GO:0052553)	8	2	0.57	+	3.49	1	4	1.1	+	3.64	1	2
positive regulation by organism of immune response of other organism involved in symbiotic interaction (GO:0052555)	8	2	0.57	+	3.49	1	4	1.1	+	3.64	1	2
positive regulation by symbiont of host immune response (GO:0052556)	8	2	0.57	+	3.49	1	4	1.1	+	3.64	1	2
regulation of ethylene biosynthetic process (GO:0010364)	8	2	0.57	+	3.49	1	4	1.1	+	3.64	1	2
regulation of olefin biosynthetic process (GO:1900911)	8	2	0.57	+	3.49	1	4	1.1	+	3.64	1	2
regulation of olefin metabolic process (GO:1900908)	8	2	0.57	+	3.49	1	4	1.1	+	3.64	1	2
regulation of sulfur amino acid metabolic process (GO:0031335)	8	2	0.57	+	3.49	1	4	1.1	+	3.64	1	2
response to host immune response (GO:0052572)	8	2	0.57	+	3.49	1	4	1.1	+	3.64	1	2
response to immune response of other organism involved in symbiotic interaction (GO:0052564)	8	2	0.57	+	3.49	1	4	1.1	+	3.64	1	2
negative regulation of defense response (GO:0031348)	36	3	2.58	+	1.16	1	6	4.95	+	1.21	1	2
reactive nitrogen species metabolic process (GO:2001057)	36	3	2.58	+	1.16	1	6	4.95	+	1.21	1	2
isoleucine biosynthetic process (GO:0009097)	9	2	0.64	+	3.11	1	4	1.24	+	3.23	1	2
isoleucine metabolic process (GO:0006549)	9	2	0.64	+	3.11	1	4	1.24	+	3.23	1	2
nitrogen cycle metabolic process (GO:0071941)	37	3	2.65	+	1.13	1	6	5.09	+	1.18	1	2
regulation of DNA-templated transcription, elongation (GO:0032784)	10	2	0.72	+	2.8	1	4	1.37	+	2.91	1	2
hormone biosynthetic process (GO:0042446)	94	5	6.73	-	0.74	1	10	12.92	-	0.77	1	2
cellulose microfibril organization (GO:0010215)	11	2	0.79	+	2.54	1	4	1.51	+	2.65	1	2
positive regulation of defense response to bacterium (GO:1900426)	11	2	0.79	+	2.54	1	4	1.51	+	2.65	1	2
genetic imprinting (GO:0071514)	12	2	0.86	+	2.33	1	4	1.65	+	2.43	1	2
regulation of gene expression by genetic imprinting (GO:0006349)	12	2	0.86	+	2.33	1	4	1.65	+	2.43	1	2
cell cycle checkpoint (GO:0000075)	13	2	0.93	+	2.15	1	4	1.79	+	2.24	1	2
nucleotide-sugar transport (GO:0015780)	13	2	0.93	+	2.15	1	4	1.79	+	2.24	1	2
positive regulation of response to biotic stimulus (GO:0002833)	13	2	0.93	+	2.15	1	4	1.79	+	2.24	1	2
branched-chain amino acid biosynthetic process (GO:0009082)	15	2	1.07	+	1.86	1	4	2.06	+	1.94	1	2
glutamate metabolic process (GO:0006536)	15	2	1.07	+	1.86	1	4	2.06	+	1.94	1	2
regulation of plant-type hypersensitive response (GO:0010363)	15	2	1.07	+	1.86	1	4	2.06	+	1.94	1	2
glycerol ether metabolic process (GO:0006662)	16	2	1.14	+	1.75	1	4	2.2	+	1.82	1	2
CDP-diacylglycerol biosynthetic process (GO:0016024)	17	2	1.22	+	1.64	1	4	2.34	+	1.71	1	2
CDP-diacylglycerol metabolic process (GO:0046341)	17	2	1.22	+	1.64	1	4	2.34	+	1.71	1	2
regulation of auxin mediated signaling pathway (GO:0010928)	17	2	1.22	+	1.64	1	4	2.34	+	1.71	1	2
amino acid activation (GO:0043038)	46	3	3.29	-	0.91	1	6	6.32	-	0.95	1	2
pollen exine formation (GO:0010584)	18	2	1.29	+	1.55	1	4	2.47	+	1.62	1	2
tRNA aminoacylation (GO:0043039)	46	3	3.29	-	0.91	1	6	6.32	-	0.95	1	2
tRNA aminoacylation for protein translation (GO:0006418)	46	3	3.29	-	0.91	1	6	6.32	-	0.95	1	2
inorganic anion transmembrane transport (GO:0098661)	19	2	1.36	+	1.47	1	4	2.61	+	1.53	1	2
detection of chemical stimulus (GO:0009593)	20	2	1.43	+	1.4	1	4	2.75	+	1.46	1	2
glutamine metabolic process (GO:0006541)	20	2	1.43	+	1.4	1	4	2.75	+	1.46	1	2
phosphatidylinositol biosynthetic process (GO:0006661)	21	2	1.5	+	1.33	1	4	2.89	+	1.39	1	2
starch biosynthetic process (GO:0019252)	21	2	1.5	+	1.33	1	4	2.89	+	1.39	1	2
phenol-containing compound metabolic process (GO:0018958)	22	2	1.57	+	1.27	1	4	3.02	+	1.32	1	2
cellular response to water deprivation (GO:0042631)	23	2	1.65	+	1.22	1	4	3.16	+	1.27	1	2
negative regulation of protein modification process (GO:0031400)	23	2	1.65	+	1.22	1	4	3.16	+	1.27	1	2
cellular response to water stimulus (GO:0071462)	24	2	1.72	+	1.16	1	4	3.3	+	1.21	1	2
nucleotide-excision repair (GO:0006289)	25	2	1.79	+	1.12	1	4	3.44	+	1.16	1	2
peroxisome organization (GO:0007031)	27	2	1.93	+	1.04	1	4	3.71	+	1.08	1	2
base-excision repair, gap-filling (GO:0006287)	2	1	0.14	+	6.99	1	2	0.27	+	7.28	1	2
borate transport (GO:0046713)	2	1	0.14	+	6.99	1	2	0.27	+	7.28	1	2
cellular sodium ion homeostasis (GO:0006883)	2	1	0.14	+	6.99	1	2	0.27	+	7.28	1	2
DNA replication proofreading (GO:0045004)	2	1	0.14	+	6.99	1	2	0.27	+	7.28	1	2
leading strand elongation (GO:0006272)	2	1	0.14	+	6.99	1	2	0.27	+	7.28	1	2
nucleotide-excision repair, DNA gap filling (GO:0006297)	2	1	0.14	+	6.99	1	2	0.27	+	7.28	1	2
regulation of ATPase activity (GO:0043462)	2	1	0.14	+	6.99	1	2	0.27	+	7.28	1	2
regulation of histone deacetylation (GO:0031063)	2	1	0.14	+	6.99	1	2	0.27	+	7.28	1	2
regulation of protein deacetylation (GO:0090311)	2	1	0.14	+	6.99	1	2	0.27	+	7.28	1	2
sodium ion homeostasis (GO:0055078)	2	1	0.14	+	6.99	1	2	0.27	+	7.28	1	2
alanine catabolic process (GO:0006524)	3	1	0.21	+	4.66	1	2	0.41	+	4.85	1	2
alanine metabolic process (GO:0006522)	3	1	0.21	+	4.66	1	2	0.41	+	4.85	1	2
alditol catabolic process (GO:0019405)	3	1	0.21	+	4.66	1	2	0.41	+	4.85	1	2
cellular response to ozone (GO:0071457)	3	1	0.21	+	4.66	1	2	0.41	+	4.85	1	2
glucosylceramide metabolic process (GO:0006678)	3	1	0.21	+	4.66	1	2	0.41	+	4.85	1	2
glycerol catabolic process (GO:0019563)	3	1	0.21	+	4.66	1	2	0.41	+	4.85	1	2
glycosphingolipid metabolic process (GO:0006687)	3	1	0.21	+	4.66	1	2	0.41	+	4.85	1	2
glycosylceramide metabolic process (GO:0006677)	3	1	0.21	+	4.66	1	2	0.41	+	4.85	1	2
L-alanine catabolic process (GO:0042853)	3	1	0.21	+	4.66	1	2	0.41	+	4.85	1	2
L-alanine metabolic process (GO:0042851)	3	1	0.21	+	4.66	1	2	0.41	+	4.85	1	2
L-arabinose metabolic process (GO:0046373)	3	1	0.21	+	4.66	1	2	0.41	+	4.85	1	2
L-proline biosynthetic process (GO:0055129)	3	1	0.21	+	4.66	1	2	0.41	+	4.85	1	2
mitotic DNA replication (GO:1902969)	3	1	0.21	+	4.66	1	2	0.41	+	4.85	1	2
negative regulation of cellular amine metabolic process (GO:0033239)	3	1	0.21	+	4.66	1	2	0.41	+	4.85	1	2
negative regulation of cellular amino acid metabolic process (GO:0045763)	3	1	0.21	+	4.66	1	2	0.41	+	4.85	1	2
negative regulation of ethylene biosynthetic process (GO:0010366)	3	1	0.21	+	4.66	1	2	0.41	+	4.85	1	2
negative regulation of olefin biosynthetic process (GO:1900912)	3	1	0.21	+	4.66	1	2	0.41	+	4.85	1	2
negative regulation of olefin metabolic process (GO:1900909)	3	1	0.21	+	4.66	1	2	0.41	+	4.85	1	2
negative regulation of sulfur amino acid metabolic process (GO:0031336)	3	1	0.21	+	4.66	1	2	0.41	+	4.85	1	2
negative regulation of sulfur metabolic process (GO:0051175)	3	1	0.21	+	4.66	1	2	0.41	+	4.85	1	2
nucleosome positioning (GO:0016584)	3	1	0.21	+	4.66	1	2	0.41	+	4.85	1	2
phospholipid transport (GO:0015914)	3	1	0.21	+	4.66	1	2	0.41	+	4.85	1	2
positive regulation of systemic acquired resistance (GO:1901672)	3	1	0.21	+	4.66	1	2	0.41	+	4.85	1	2
pyruvate family amino acid catabolic process (GO:0009080)	3	1	0.21	+	4.66	1	2	0.41	+	4.85	1	2
pyruvate family amino acid metabolic process (GO:0009078)	3	1	0.21	+	4.66	1	2	0.41	+	4.85	1	2
response to boron-containing substance (GO:0010036)	3	1	0.21	+	4.66	1	2	0.41	+	4.85	1	2
simple leaf morphogenesis (GO:0060776)	3	1	0.21	+	4.66	1	2	0.41	+	4.85	1	2
UDP-glucuronate biosynthetic process (GO:0006065)	3	1	0.21	+	4.66	1	2	0.41	+	4.85	1	2
capsule organization (GO:0045230)	4	1	0.29	+	3.49	1	2	0.55	+	3.64	1	2
capsule polysaccharide biosynthetic process (GO:0045227)	4	1	0.29	+	3.49	1	2	0.55	+	3.64	1	2
cellular response to sulfur starvation (GO:0010438)	4	1	0.29	+	3.49	1	2	0.55	+	3.64	1	2
cellular response to UV-B (GO:0071493)	4	1	0.29	+	3.49	1	2	0.55	+	3.64	1	2
extracellular polysaccharide biosynthetic process (GO:0045226)	4	1	0.29	+	3.49	1	2	0.55	+	3.64	1	2
extracellular polysaccharide metabolic process (GO:0046379)	4	1	0.29	+	3.49	1	2	0.55	+	3.64	1	2
GDP-mannose biosynthetic process (GO:0009298)	4	1	0.29	+	3.49	1	2	0.55	+	3.64	1	2
homocysteine metabolic process (GO:0050667)	4	1	0.29	+	3.49	1	2	0.55	+	3.64	1	2
methylation-dependent chromatin silencing (GO:0006346)	4	1	0.29	+	3.49	1	2	0.55	+	3.64	1	2
negative regulation of short-day photoperiodism, flowering (GO:0048577)	4	1	0.29	+	3.49	1	2	0.55	+	3.64	1	2
nuclear DNA replication (GO:0033260)	4	1	0.29	+	3.49	1	2	0.55	+	3.64	1	2
osmosensory signaling pathway (GO:0007231)	4	1	0.29	+	3.49	1	2	0.55	+	3.64	1	2
positive regulation of cyclin-dependent protein kinase activity (GO:1904031)	4	1	0.29	+	3.49	1	2	0.55	+	3.64	1	2
positive regulation of cyclin-dependent protein serine/threonine kinase activity (GO:0045737)	4	1	0.29	+	3.49	1	2	0.55	+	3.64	1	2
protein exit from endoplasmic reticulum (GO:0032527)	4	1	0.29	+	3.49	1	2	0.55	+	3.64	1	2
purine nucleotide-sugar transport (GO:0036079)	4	1	0.29	+	3.49	1	2	0.55	+	3.64	1	2
regulation of membrane permeability (GO:0090559)	4	1	0.29	+	3.49	1	2	0.55	+	3.64	1	2
regulation of mitochondrial membrane permeability (GO:0046902)	4	1	0.29	+	3.49	1	2	0.55	+	3.64	1	2
response to carbon dioxide (GO:0010037)	4	1	0.29	+	3.49	1	2	0.55	+	3.64	1	2
UDP-glucuronate metabolic process (GO:0046398)	4	1	0.29	+	3.49	1	2	0.55	+	3.64	1	2
UDP-L-arabinose biosynthetic process (GO:0033358)	4	1	0.29	+	3.49	1	2	0.55	+	3.64	1	2
CTP salvage (GO:0044211)	5	1	0.36	+	2.8	1	2	0.69	+	2.91	1	2
glutamate biosynthetic process (GO:0006537)	5	1	0.36	+	2.8	1	2	0.69	+	2.91	1	2
glutamyl-tRNA aminoacylation (GO:0006424)	5	1	0.36	+	2.8	1	2	0.69	+	2.91	1	2
ketone catabolic process (GO:0042182)	5	1	0.36	+	2.8	1	2	0.69	+	2.91	1	2
methylglyoxal catabolic process (GO:0051596)	5	1	0.36	+	2.8	1	2	0.69	+	2.91	1	2
methylglyoxal catabolic process to D-lactate via S-lactoyl-glutathione (GO:0019243)	5	1	0.36	+	2.8	1	2	0.69	+	2.91	1	2
methylglyoxal catabolic process to lactate (GO:0061727)	5	1	0.36	+	2.8	1	2	0.69	+	2.91	1	2
methylglyoxal metabolic process (GO:0009438)	5	1	0.36	+	2.8	1	2	0.69	+	2.91	1	2
phosphatidylinositol-3-phosphate biosynthetic process (GO:0036092)	5	1	0.36	+	2.8	1	2	0.69	+	2.91	1	2
positive regulation of transcription elongation from RNA polymerase II promoter (GO:0032968)	5	1	0.36	+	2.8	1	2	0.69	+	2.91	1	2
response to vitamin (GO:0033273)	5	1	0.36	+	2.8	1	2	0.69	+	2.91	1	2
actin filament polymerization (GO:0030041)	6	1	0.43	+	2.33	1	2	0.82	+	2.43	1	2
arabinose metabolic process (GO:0019566)	6	1	0.43	+	2.33	1	2	0.82	+	2.43	1	2
cellular potassium ion homeostasis (GO:0030007)	6	1	0.43	+	2.33	1	2	0.82	+	2.43	1	2
cellular response to high light intensity (GO:0071486)	6	1	0.43	+	2.33	1	2	0.82	+	2.43	1	2
cellular response to sucrose stimulus (GO:0071329)	6	1	0.43	+	2.33	1	2	0.82	+	2.43	1	2
ceramide metabolic process (GO:0006672)	6	1	0.43	+	2.33	1	2	0.82	+	2.43	1	2
glycine decarboxylation via glycine cleavage system (GO:0019464)	6	1	0.43	+	2.33	1	2	0.82	+	2.43	1	2
lactate metabolic process (GO:0006089)	6	1	0.43	+	2.33	1	2	0.82	+	2.43	1	2
magnesium ion transmembrane transport (GO:1903830)	6	1	0.43	+	2.33	1	2	0.82	+	2.43	1	2
negative regulation of defense response to bacterium (GO:1900425)	6	1	0.43	+	2.33	1	2	0.82	+	2.43	1	2
positive regulation of ion transport (GO:0043270)	6	1	0.43	+	2.33	1	2	0.82	+	2.43	1	2
positive regulation of reactive oxygen species metabolic process (GO:2000379)	6	1	0.43	+	2.33	1	2	0.82	+	2.43	1	2
pyrimidine nucleotide salvage (GO:0032262)	6	1	0.43	+	2.33	1	2	0.82	+	2.43	1	2
pyrimidine ribonucleotide salvage (GO:0010138)	6	1	0.43	+	2.33	1	2	0.82	+	2.43	1	2
regulation of nitrogen utilization (GO:0006808)	6	1	0.43	+	2.33	1	2	0.82	+	2.43	1	2
response to microbial phytotoxin (GO:0010188)	6	1	0.43	+	2.33	1	2	0.82	+	2.43	1	2
UMP salvage (GO:0044206)	6	1	0.43	+	2.33	1	2	0.82	+	2.43	1	2
meiotic chromosome segregation (GO:0045132)	34	2	2.43	-	0.82	1	4	4.67	-	0.86	1	2
cellular response to disaccharide stimulus (GO:0071324)	7	1	0.5	+	2	1	2	0.96	+	2.08	1	2
cellular response to glucose stimulus (GO:0071333)	7	1	0.5	+	2	1	2	0.96	+	2.08	1	2
copper ion transmembrane transport (GO:0035434)	7	1	0.5	+	2	1	2	0.96	+	2.08	1	2
epidermal cell fate specification (GO:0009957)	7	1	0.5	+	2	1	2	0.96	+	2.08	1	2
glutathione catabolic process (GO:0006751)	7	1	0.5	+	2	1	2	0.96	+	2.08	1	2
glycine biosynthetic process (GO:0006545)	7	1	0.5	+	2	1	2	0.96	+	2.08	1	2
inositol phosphate biosynthetic process (GO:0032958)	7	1	0.5	+	2	1	2	0.96	+	2.08	1	2
mRNA cis splicing, via spliceosome (GO:0045292)	7	1	0.5	+	2	1	2	0.96	+	2.08	1	2
negative regulation of catabolic process (GO:0009895)	7	1	0.5	+	2	1	2	0.96	+	2.08	1	2
negative regulation of cellular catabolic process (GO:0031330)	7	1	0.5	+	2	1	2	0.96	+	2.08	1	2
positive regulation of autophagy (GO:0010508)	7	1	0.5	+	2	1	2	0.96	+	2.08	1	2
positive regulation of sulfur metabolic process (GO:0051176)	7	1	0.5	+	2	1	2	0.96	+	2.08	1	2
pyrimidine nucleoside salvage (GO:0043097)	7	1	0.5	+	2	1	2	0.96	+	2.08	1	2
regulation of protein ubiquitination (GO:0031396)	7	1	0.5	+	2	1	2	0.96	+	2.08	1	2
regulation of stomatal complex development (GO:2000038)	7	1	0.5	+	2	1	2	0.96	+	2.08	1	2
chromatin silencing by small RNA (GO:0031048)	8	1	0.57	+	1.75	1	2	1.1	+	1.82	1	2
nucleobase catabolic process (GO:0046113)	8	1	0.57	+	1.75	1	2	1.1	+	1.82	1	2
peptide catabolic process (GO:0043171)	8	1	0.57	+	1.75	1	2	1.1	+	1.82	1	2
positive regulation of intracellular signal transduction (GO:1902533)	8	1	0.57	+	1.75	1	2	1.1	+	1.82	1	2
proline biosynthetic process (GO:0006561)	8	1	0.57	+	1.75	1	2	1.1	+	1.82	1	2
regulation of post-embryonic root development (GO:2000069)	8	1	0.57	+	1.75	1	2	1.1	+	1.82	1	2
response to molecule of fungal origin (GO:0002238)	8	1	0.57	+	1.75	1	2	1.1	+	1.82	1	2
stomatal lineage progression (GO:0010440)	8	1	0.57	+	1.75	1	2	1.1	+	1.82	1	2
transcription elongation from RNA polymerase II promoter (GO:0006368)	8	1	0.57	+	1.75	1	2	1.1	+	1.82	1	2
tRNA splicing, via endonucleolytic cleavage and ligation (GO:0006388)	8	1	0.57	+	1.75	1	2	1.1	+	1.82	1	2
cellular glucose homeostasis (GO:0001678)	9	1	0.64	+	1.55	1	2	1.24	+	1.62	1	2
cellular response to hexose stimulus (GO:0071331)	9	1	0.64	+	1.55	1	2	1.24	+	1.62	1	2
cellular response to monosaccharide stimulus (GO:0071326)	9	1	0.64	+	1.55	1	2	1.24	+	1.62	1	2
chromosome separation (GO:0051304)	9	1	0.64	+	1.55	1	2	1.24	+	1.62	1	2
organic cation transport (GO:0015695)	9	1	0.64	+	1.55	1	2	1.24	+	1.62	1	2
regulation of MAP kinase activity (GO:0043405)	9	1	0.64	+	1.55	1	2	1.24	+	1.62	1	2
regulation of MAPK cascade (GO:0043408)	9	1	0.64	+	1.55	1	2	1.24	+	1.62	1	2
response to nutrient (GO:0007584)	9	1	0.64	+	1.55	1	2	1.24	+	1.62	1	2
carotenoid metabolic process (GO:0016116)	37	2	2.65	-	0.76	1	4	5.09	-	0.79	1	2
seed maturation (GO:0010431)	37	2	2.65	-	0.76	1	4	5.09	-	0.79	1	2
tetraterpenoid metabolic process (GO:0016108)	37	2	2.65	-	0.76	1	4	5.09	-	0.79	1	2
mucilage biosynthetic process involved in seed coat development (GO:0048354)	10	1	0.72	+	1.4	1	2	1.37	+	1.46	1	2
negative regulation of multi-organism process (GO:0043901)	10	1	0.72	+	1.4	1	2	1.37	+	1.46	1	2
negative regulation of response to biotic stimulus (GO:0002832)	10	1	0.72	+	1.4	1	2	1.37	+	1.46	1	2
negative regulation of response to external stimulus (GO:0032102)	10	1	0.72	+	1.4	1	2	1.37	+	1.46	1	2
nicotinamide nucleotide biosynthetic process (GO:0019359)	10	1	0.72	+	1.4	1	2	1.37	+	1.46	1	2
organ growth (GO:0035265)	10	1	0.72	+	1.4	1	2	1.37	+	1.46	1	2
positive regulation of transport (GO:0051050)	10	1	0.72	+	1.4	1	2	1.37	+	1.46	1	2
response to amino acid (GO:0043200)	10	1	0.72	+	1.4	1	2	1.37	+	1.46	1	2
UDP-L-arabinose metabolic process (GO:0033356)	10	1	0.72	+	1.4	1	2	1.37	+	1.46	1	2
maintenance of cell number (GO:0098727)	38	2	2.72	-	0.74	1	4	5.22	-	0.77	1	2
stem cell population maintenance (GO:0019827)	38	2	2.72	-	0.74	1	4	5.22	-	0.77	1	2
anaerobic respiration (GO:0009061)	11	1	0.79	+	1.27	1	2	1.51	+	1.32	1	2
branched-chain amino acid catabolic process (GO:0009083)	11	1	0.79	+	1.27	1	2	1.51	+	1.32	1	2
cofactor transport (GO:0051181)	11	1	0.79	+	1.27	1	2	1.51	+	1.32	1	2
far-red light signaling pathway (GO:0010018)	11	1	0.79	+	1.27	1	2	1.51	+	1.32	1	2
inositol phosphate metabolic process (GO:0043647)	11	1	0.79	+	1.27	1	2	1.51	+	1.32	1	2
ncRNA catabolic process (GO:0034661)	11	1	0.79	+	1.27	1	2	1.51	+	1.32	1	2
nuclear-transcribed mRNA catabolic process, deadenylation-dependent decay (GO:0000288)	11	1	0.79	+	1.27	1	2	1.51	+	1.32	1	2
proteoglycan metabolic process (GO:0006029)	11	1	0.79	+	1.27	1	2	1.51	+	1.32	1	2
RNA splicing, via endonucleolytic cleavage and ligation (GO:0000394)	11	1	0.79	+	1.27	1	2	1.51	+	1.32	1	2
GPI anchor biosynthetic process (GO:0006506)	12	1	0.86	+	1.16	1	2	1.65	+	1.21	1	2
GPI anchor metabolic process (GO:0006505)	12	1	0.86	+	1.16	1	2	1.65	+	1.21	1	2
jasmonic acid and ethylene-dependent systemic resistance (GO:0009861)	12	1	0.86	+	1.16	1	2	1.65	+	1.21	1	2
lipid phosphorylation (GO:0046834)	12	1	0.86	+	1.16	1	2	1.65	+	1.21	1	2
mitochondrial membrane organization (GO:0007006)	12	1	0.86	+	1.16	1	2	1.65	+	1.21	1	2
negative regulation of immune response (GO:0050777)	12	1	0.86	+	1.16	1	2	1.65	+	1.21	1	2
negative regulation of kinase activity (GO:0033673)	12	1	0.86	+	1.16	1	2	1.65	+	1.21	1	2
negative regulation of protein kinase activity (GO:0006469)	12	1	0.86	+	1.16	1	2	1.65	+	1.21	1	2
phosphatidylinositol phosphorylation (GO:0046854)	12	1	0.86	+	1.16	1	2	1.65	+	1.21	1	2
pyrimidine ribonucleoside monophosphate biosynthetic process (GO:0009174)	12	1	0.86	+	1.16	1	2	1.65	+	1.21	1	2
regulation of DNA repair (GO:0006282)	12	1	0.86	+	1.16	1	2	1.65	+	1.21	1	2
UMP biosynthetic process (GO:0006222)	12	1	0.86	+	1.16	1	2	1.65	+	1.21	1	2
UMP metabolic process (GO:0046049)	12	1	0.86	+	1.16	1	2	1.65	+	1.21	1	2
actin filament depolymerization (GO:0030042)	13	1	0.93	+	1.08	1	2	1.79	+	1.12	1	2
cellular response to far red light (GO:0071490)	13	1	0.93	+	1.08	1	2	1.79	+	1.12	1	2
NAD metabolic process (GO:0019674)	13	1	0.93	+	1.08	1	2	1.79	+	1.12	1	2
negative regulation of phosphorylation (GO:0042326)	13	1	0.93	+	1.08	1	2	1.79	+	1.12	1	2
negative regulation of protein phosphorylation (GO:0001933)	13	1	0.93	+	1.08	1	2	1.79	+	1.12	1	2
pyridine nucleotide biosynthetic process (GO:0019363)	13	1	0.93	+	1.08	1	2	1.79	+	1.12	1	2
pyrimidine ribonucleoside monophosphate metabolic process (GO:0009173)	13	1	0.93	+	1.08	1	2	1.79	+	1.12	1	2
tricarboxylic acid metabolic process (GO:0072350)	41	2	2.93	-	0.68	1	4	5.63	-	0.71	1	2
chiasma assembly (GO:0051026)	14	1	1	-	1	1	2	1.92	+	1.04	1	2
diaminopimelate metabolic process (GO:0046451)	14	1	1	-	1	1	2	1.92	+	1.04	1	2
DNA biosynthetic process (GO:0071897)	14	1	1	-	1	1	2	1.92	+	1.04	1	2
leucine metabolic process (GO:0006551)	14	1	1	-	1	1	2	1.92	+	1.04	1	2
lysine biosynthetic process (GO:0009085)	14	1	1	-	1	1	2	1.92	+	1.04	1	2
lysine biosynthetic process via diaminopimelate (GO:0009089)	14	1	1	-	1	1	2	1.92	+	1.04	1	2
negative regulation of cell proliferation (GO:0008285)	14	1	1	-	1	1	2	1.92	+	1.04	1	2
negative regulation of immune system process (GO:0002683)	14	1	1	-	1	1	2	1.92	+	1.04	1	2
negative regulation of transferase activity (GO:0051348)	14	1	1	-	1	1	2	1.92	+	1.04	1	2
production of miRNAs involved in gene silencing by miRNA (GO:0035196)	14	1	1	-	1	1	2	1.92	+	1.04	1	2
protein depolymerization (GO:0051261)	14	1	1	-	1	1	2	1.92	+	1.04	1	2
spindle assembly (GO:0051225)	14	1	1	-	1	1	2	1.92	+	1.04	1	2
xanthophyll metabolic process (GO:0016122)	14	1	1	-	1	1	2	1.92	+	1.04	1	2
maintenance of DNA methylation (GO:0010216)	15	1	1.07	-	0.93	1	2	2.06	-	0.97	1	2
negative regulation of chromosome organization (GO:2001251)	15	1	1.07	-	0.93	1	2	2.06	-	0.97	1	2
negative regulation of phosphate metabolic process (GO:0045936)	15	1	1.07	-	0.93	1	2	2.06	-	0.97	1	2
negative regulation of phosphorus metabolic process (GO:0010563)	15	1	1.07	-	0.93	1	2	2.06	-	0.97	1	2
phloem transport (GO:0010233)	15	1	1.07	-	0.93	1	2	2.06	-	0.97	1	2
vascular transport (GO:0010232)	15	1	1.07	-	0.93	1	2	2.06	-	0.97	1	2
folic acid-containing compound biosynthetic process (GO:0009396)	16	1	1.14	-	0.87	1	2	2.2	-	0.91	1	2
lysine metabolic process (GO:0006553)	17	1	1.22	-	0.82	1	2	2.34	-	0.86	1	2
negative regulation of seed germination (GO:0010187)	17	1	1.22	-	0.82	1	2	2.34	-	0.86	1	2
regulation of anthocyanin metabolic process (GO:0031537)	17	1	1.22	-	0.82	1	2	2.34	-	0.86	1	2
regulation of organ growth (GO:0046620)	17	1	1.22	-	0.82	1	2	2.34	-	0.86	1	2
regulation of protein localization (GO:0032880)	17	1	1.22	-	0.82	1	2	2.34	-	0.86	1	2
dormancy process (GO:0022611)	18	1	1.29	-	0.78	1	2	2.47	-	0.81	1	2
purine nucleoside biosynthetic process (GO:0042451)	18	1	1.29	-	0.78	1	2	2.47	-	0.81	1	2
purine ribonucleoside biosynthetic process (GO:0046129)	18	1	1.29	-	0.78	1	2	2.47	-	0.81	1	2
pyridine-containing compound biosynthetic process (GO:0072525)	18	1	1.29	-	0.78	1	2	2.47	-	0.81	1	2
seed dormancy process (GO:0010162)	18	1	1.29	-	0.78	1	2	2.47	-	0.81	1	2
regulation of mitotic cell cycle phase transition (GO:1901990)	20	1	1.43	-	0.7	1	2	2.75	-	0.73	1	2
indolalkylamine biosynthetic process (GO:0046219)	21	1	1.5	-	0.67	1	2	2.89	-	0.69	1	2
RNA methylation (GO:0001510)	21	1	1.5	-	0.67	1	2	2.89	-	0.69	1	2
tryptophan biosynthetic process (GO:0000162)	21	1	1.5	-	0.67	1	2	2.89	-	0.69	1	2
drug transmembrane transport (GO:0006855)	49	2	3.51	-	0.57	1	4	6.73	-	0.59	1	2
cellular response to hypoxia (GO:0071456)	24	1	1.72	-	0.58	1	2	3.3	-	0.61	1	2
indolalkylamine metabolic process (GO:0006586)	24	1	1.72	-	0.58	1	2	3.3	-	0.61	1	2
tetrahydrofolate metabolic process (GO:0046653)	24	1	1.72	-	0.58	1	2	3.3	-	0.61	1	2
tryptophan metabolic process (GO:0006568)	24	1	1.72	-	0.58	1	2	3.3	-	0.61	1	2
floral organ abscission (GO:0010227)	25	1	1.79	-	0.56	1	2	3.44	-	0.58	1	2
cell wall macromolecule catabolic process (GO:0016998)	26	1	1.86	-	0.54	1	2	3.57	-	0.56	1	2
cellular response to decreased oxygen levels (GO:0036294)	26	1	1.86	-	0.54	1	2	3.57	-	0.56	1	2
cellular response to oxygen levels (GO:0071453)	26	1	1.86	-	0.54	1	2	3.57	-	0.56	1	2
thylakoid membrane organization (GO:0010027)	26	1	1.86	-	0.54	1	2	3.57	-	0.56	1	2
brassinosteroid homeostasis (GO:0010268)	27	1	1.93	-	0.52	1	2	3.71	-	0.54	1	2
plastid membrane organization (GO:0009668)	27	1	1.93	-	0.52	1	2	3.71	-	0.54	1	2
regulation of secondary metabolic process (GO:0043455)	30	1	2.15	-	0.47	1	2	4.12	-	0.49	1	2
lipid homeostasis (GO:0055088)	35	1	2.5	-	0.4	1	2	4.81	-	0.42	1	2
RNA metabolic process (GO:0016070)	1984	128	141.94	-	0.9	1	255	272.67	-	0.94	1	1.99219
regulation of cellular macromolecule biosynthetic process (GO:2000112)	2056	125	147.1	-	0.85	1	249	282.57	-	0.88	1	1.992
regulation of macromolecule biosynthetic process (GO:0010556)	2057	125	147.17	-	0.85	1	249	282.7	-	0.88	1	1.992
organic cyclic compound biosynthetic process (GO:1901362)	2019	136	144.45	-	0.94	1	269	277.48	-	0.97	1	1.97794
nucleic acid-templated transcription (GO:0097659)	1493	88	106.82	-	0.82	1	174	205.19	-	0.85	1	1.97727
transcription, DNA-templated (GO:0006351)	1493	88	106.82	-	0.82	1	174	205.19	-	0.85	1	1.97727
regulation of RNA metabolic process (GO:0051252)	1955	118	139.87	-	0.84	1	233	268.69	-	0.87	1	1.97458
aromatic compound biosynthetic process (GO:0019438)	1898	128	135.79	-	0.94	1	252	260.85	-	0.97	1	1.96875
cellular protein localization (GO:0034613)	314	30	22.47	+	1.34	1	59	43.15	+	1.37	1	1.96667
RNA biosynthetic process (GO:0032774)	1495	89	106.96	-	0.83	1	175	205.47	-	0.85	1	1.96629
cofactor metabolic process (GO:0051186)	280	28	20.03	+	1.4	1	55	38.48	+	1.43	1	1.96429
regulation of gene expression (GO:0010468)	2182	138	156.11	-	0.88	1	269	299.88	-	0.9	1	1.94928
regulation of transcription, DNA-templated (GO:0006355)	1931	118	138.15	-	0.85	1	230	265.39	-	0.87	1	1.94915
regulation of nucleic acid-templated transcription (GO:1903506)	1932	118	138.22	-	0.85	1	230	265.53	-	0.87	1	1.94915
regulation of RNA biosynthetic process (GO:2001141)	1932	118	138.22	-	0.85	1	230	265.53	-	0.87	1	1.94915
response to wounding (GO:0009611)	179	17	12.81	+	1.33	1	33	24.6	+	1.34	1	1.94118
modification of morphology or physiology of other organism (GO:0035821)	280	17	20.03	-	0.85	1	33	38.48	-	0.86	1	1.94118
organic acid metabolic process (GO:0006082)	849	78	60.74	+	1.28	1	151	116.68	+	1.29	1	1.9359
heterocycle biosynthetic process (GO:0018130)	1832	124	131.07	-	0.95	1	240	251.78	-	0.95	1	1.93548
proteolysis (GO:0006508)	673	59	48.15	+	1.23	1	114	92.49	+	1.23	1	1.9322
intracellular protein transport (GO:0006886)	282	28	20.18	+	1.39	1	54	38.76	+	1.39	1	1.92857
carboxylic acid metabolic process (GO:0019752)	739	67	52.87	+	1.27	1	129	101.56	+	1.27	1	1.92537
biological_process (GO:0008150)	19098	1373	1366.36	+	1	1	2643	2624.74	+	1.01	1	1.92498
oxoacid metabolic process (GO:0043436)	847	78	60.6	+	1.29	1	150	116.41	+	1.29	1	1.92308
small molecule catabolic process (GO:0044282)	110	13	7.87	+	1.65	1	25	15.12	+	1.65	1	1.92308
proteasome-mediated ubiquitin-dependent protein catabolic process (GO:0043161)	111	13	7.94	+	1.64	1	25	15.26	+	1.64	1	1.92308
proteasomal protein catabolic process (GO:0010498)	115	13	8.23	+	1.58	1	25	15.81	+	1.58	1	1.92308
ion transport (GO:0006811)	515	51	36.85	+	1.38	1	98	70.78	+	1.38	1	1.92157
nicotinamide nucleotide metabolic process (GO:0046496)	83	12	5.94	+	2.02	1	23	11.41	+	2.02	1	1.91667
pyridine nucleotide metabolic process (GO:0019362)	85	12	6.08	+	1.97	1	23	11.68	+	1.97	1	1.91667
pyridine-containing compound metabolic process (GO:0072524)	90	12	6.44	+	1.86	1	23	12.37	+	1.86	1	1.91667
pectin catabolic process (GO:0045490)	81	11	5.8	+	1.9	1	21	11.13	+	1.89	1	1.90909
mitotic cell cycle (GO:0000278)	108	11	7.73	+	1.42	1	21	14.84	+	1.41	1	1.90909
cell death (GO:0008219)	121	11	8.66	+	1.27	1	21	16.63	+	1.26	1	1.90909
negative regulation of transcription, DNA-templated (GO:0045892)	149	11	10.66	+	1.03	1	21	20.48	+	1.03	1	1.90909
nucleoside diphosphate phosphorylation (GO:0006165)	57	10	4.08	+	2.45	1	19	7.83	+	2.43	1	1.9
nucleotide phosphorylation (GO:0046939)	60	10	4.29	+	2.33	1	19	8.25	+	2.3	1	1.9
mitotic cell cycle process (GO:1903047)	103	10	7.37	+	1.36	1	19	14.16	+	1.34	1	1.9
regulation of immune system process (GO:0002682)	92	9	6.58	+	1.37	1	17	12.64	+	1.34	1	1.88889
aromatic compound catabolic process (GO:0019439)	130	9	9.3	-	0.97	1	17	17.87	-	0.95	1	1.88889
cation transport (GO:0006812)	296	25	21.18	+	1.18	1	47	40.68	+	1.16	1	1.88
cellular glucan metabolic process (GO:0006073)	153	16	10.95	+	1.46	1	30	21.03	+	1.43	1	1.875
glucan metabolic process (GO:0044042)	153	16	10.95	+	1.46	1	30	21.03	+	1.43	1	1.875
nucleobase-containing compound biosynthetic process (GO:0034654)	1662	111	118.91	-	0.93	1	208	228.42	-	0.91	1	1.87387
cell cycle process (GO:0022402)	214	21	15.31	+	1.37	1	39	29.41	+	1.33	1	1.85714
embryo sac development (GO:0009553)	101	14	7.23	+	1.94	1	26	13.88	+	1.87	1	1.85714
endocytosis (GO:0006897)	50	7	3.58	+	1.96	1	13	6.87	+	1.89	1	1.85714
hyperosmotic response (GO:0006972)	51	7	3.65	+	1.92	1	13	7.01	+	1.85	1	1.85714
positive regulation of cellular protein metabolic process (GO:0032270)	66	7	4.72	+	1.48	1	13	9.07	+	1.43	1	1.85714
positive regulation of protein metabolic process (GO:0051247)	68	7	4.87	+	1.44	1	13	9.35	+	1.39	1	1.85714
phospholipid biosynthetic process (GO:0008654)	101	7	7.23	-	0.97	1	13	13.88	-	0.94	1	1.85714
negative regulation of nucleic acid-templated transcription (GO:1903507)	163	12	11.66	+	1.03	1	22	22.4	-	0.98	1	1.83333
negative regulation of RNA biosynthetic process (GO:1902679)	163	12	11.66	+	1.03	1	22	22.4	-	0.98	1	1.83333
modification of morphology or physiology of other organism involved in symbiotic interaction (GO:0051817)	27	6	1.93	+	3.11	1	11	3.71	+	2.96	1	1.83333
heat acclimation (GO:0010286)	34	6	2.43	+	2.47	1	11	4.67	+	2.35	1	1.83333
pectin biosynthetic process (GO:0045489)	38	6	2.72	+	2.21	1	11	5.22	+	2.11	1	1.83333
immune effector process (GO:0002252)	49	6	3.51	+	1.71	1	11	6.73	+	1.63	1	1.83333
actin cytoskeleton organization (GO:0030036)	55	6	3.93	+	1.52	1	11	7.56	+	1.46	1	1.83333
chromosome segregation (GO:0007059)	68	6	4.87	+	1.23	1	11	9.35	+	1.18	1	1.83333
cell wall polysaccharide metabolic process (GO:0010383)	100	6	7.15	-	0.84	1	11	13.74	-	0.8	1	1.83333
cellular respiration (GO:0045333)	101	6	7.23	-	0.83	1	11	13.88	-	0.79	1	1.83333
carbohydrate biosynthetic process (GO:0016051)	241	29	17.24	+	1.68	1	53	33.12	+	1.6	1	1.82759
nucleoside diphosphate metabolic process (GO:0009132)	62	11	4.44	+	2.48	1	20	8.52	+	2.35	1	1.81818
pyruvate metabolic process (GO:0006090)	69	11	4.94	+	2.23	1	20	9.48	+	2.11	1	1.81818
Golgi vesicle transport (GO:0048193)	81	11	5.8	+	1.9	1	20	11.13	+	1.8	1	1.81818
polysaccharide catabolic process (GO:0000272)	129	16	9.23	+	1.73	1	29	17.73	+	1.64	1	1.8125
organophosphate metabolic process (GO:0019637)	420	42	30.05	+	1.4	1	76	57.72	+	1.32	1	1.80952
cellular polysaccharide metabolic process (GO:0044264)	198	21	14.17	+	1.48	1	38	27.21	+	1.4	1	1.80952
ADP metabolic process (GO:0046031)	54	10	3.86	+	2.59	1	18	7.42	+	2.43	1	1.8
purine nucleoside diphosphate metabolic process (GO:0009135)	54	10	3.86	+	2.59	1	18	7.42	+	2.43	1	1.8
purine ribonucleoside diphosphate metabolic process (GO:0009179)	54	10	3.86	+	2.59	1	18	7.42	+	2.43	1	1.8
ribonucleoside diphosphate metabolic process (GO:0009185)	54	10	3.86	+	2.59	1	18	7.42	+	2.43	1	1.8
aspartate family amino acid biosynthetic process (GO:0009067)	37	5	2.65	+	1.89	1	9	5.09	+	1.77	1	1.8
regulation of protein phosphorylation (GO:0001932)	37	5	2.65	+	1.89	1	9	5.09	+	1.77	1	1.8
regulation of phosphorylation (GO:0042325)	41	5	2.93	+	1.7	1	9	5.63	+	1.6	1	1.8
regulation of root development (GO:2000280)	47	5	3.36	+	1.49	1	9	6.46	+	1.39	1	1.8
regulation of response to external stimulus (GO:0032101)	51	5	3.65	+	1.37	1	9	7.01	+	1.28	1	1.8
nuclear transport (GO:0051169)	66	5	4.72	+	1.06	1	9	9.07	-	0.99	1	1.8
nucleocytoplasmic transport (GO:0006913)	66	5	4.72	+	1.06	1	9	9.07	-	0.99	1	1.8
electron transport chain (GO:0022900)	75	5	5.37	-	0.93	1	9	10.31	-	0.87	1	1.8
oxidoreduction coenzyme metabolic process (GO:0006733)	93	14	6.65	+	2.1	1	25	12.78	+	1.96	1	1.78571
vesicle-mediated transport (GO:0016192)	271	32	19.39	+	1.65	1	57	37.24	+	1.53	1	1.78125
plant-type cell wall organization or biogenesis (GO:0071669)	182	18	13.02	+	1.38	1	32	25.01	+	1.28	1	1.77778
positive regulation of transcription from RNA polymerase II promoter (GO:0045944)	108	9	7.73	+	1.16	1	16	14.84	+	1.08	1	1.77778
coenzyme metabolic process (GO:0006732)	202	22	14.45	+	1.52	1	39	27.76	+	1.4	1	1.77273
cellular amino acid metabolic process (GO:0006520)	318	32	22.75	+	1.41	1	56	43.7	+	1.28	1	1.75
organic anion transport (GO:0015711)	122	16	8.73	+	1.83	1	28	16.77	+	1.67	1	1.75
carboxylic acid transport (GO:0046942)	99	12	7.08	+	1.69	1	21	13.61	+	1.54	1	1.75
organic acid transport (GO:0015849)	99	12	7.08	+	1.69	1	21	13.61	+	1.54	1	1.75
positive regulation of phosphorylation (GO:0042327)	20	4	1.43	+	2.8	1	7	2.75	+	2.55	1	1.75
positive regulation of protein phosphorylation (GO:0001934)	20	4	1.43	+	2.8	1	7	2.75	+	2.55	1	1.75
positive regulation of phosphate metabolic process (GO:0045937)	21	4	1.5	+	2.66	1	7	2.89	+	2.43	1	1.75
positive regulation of phosphorus metabolic process (GO:0010562)	21	4	1.5	+	2.66	1	7	2.89	+	2.43	1	1.75
glutamine family amino acid biosynthetic process (GO:0009084)	25	4	1.79	+	2.24	1	7	3.44	+	2.04	1	1.75
chemotaxis (GO:0006935)	26	4	1.86	+	2.15	1	7	3.57	+	1.96	1	1.75
pollen tube guidance (GO:0010183)	26	4	1.86	+	2.15	1	7	3.57	+	1.96	1	1.75
positive chemotaxis (GO:0050918)	26	4	1.86	+	2.15	1	7	3.57	+	1.96	1	1.75
taxis (GO:0042330)	26	4	1.86	+	2.15	1	7	3.57	+	1.96	1	1.75
cellular ketone metabolic process (GO:0042180)	28	4	2	+	2	1	7	3.85	+	1.82	1	1.75
response to glucose (GO:0009749)	28	4	2	+	2	1	7	3.85	+	1.82	1	1.75
negative regulation of cellular component organization (GO:0051129)	32	4	2.29	+	1.75	1	7	4.4	+	1.59	1	1.75
response to hexose (GO:0009746)	34	4	2.43	+	1.64	1	7	4.67	+	1.5	1	1.75
transcription from RNA polymerase II promoter (GO:0006366)	36	4	2.58	+	1.55	1	7	4.95	+	1.41	1	1.75
protein modification by small protein removal (GO:0070646)	53	4	3.79	+	1.05	1	7	7.28	-	0.96	1	1.75
cell division (GO:0051301)	208	23	14.88	+	1.55	1	40	28.59	+	1.4	1	1.73913
cellular carbohydrate metabolic process (GO:0044262)	278	32	19.89	+	1.61	1	55	38.21	+	1.44	1	1.71875
monosaccharide metabolic process (GO:0005996)	82	14	5.87	+	2.39	1	24	11.27	+	2.13	1	1.71429
cation transmembrane transport (GO:0098655)	137	14	9.8	+	1.43	1	24	18.83	+	1.27	1	1.71429
glycoprotein biosynthetic process (GO:0009101)	76	7	5.44	+	1.29	1	12	10.45	+	1.15	1	1.71429
glycoprotein metabolic process (GO:0009100)	81	7	5.8	+	1.21	1	12	11.13	+	1.08	1	1.71429
isoprenoid metabolic process (GO:0006720)	148	7	10.59	-	0.66	1	12	20.34	-	0.59	1	1.71429
alpha-amino acid metabolic process (GO:1901605)	229	26	16.38	+	1.59	1	44	31.47	+	1.4	1	1.69231
dephosphorylation (GO:0016311)	121	13	8.66	+	1.5	1	22	16.63	+	1.32	1	1.69231
inorganic ion transmembrane transport (GO:0098660)	149	16	10.66	+	1.5	1	27	20.48	+	1.32	1	1.6875
nucleobase-containing small molecule metabolic process (GO:0055086)	279	30	19.96	+	1.5	1	50	38.34	+	1.3	1	1.66667
protein dephosphorylation (GO:0006470)	80	9	5.72	+	1.57	1	15	10.99	+	1.36	1	1.66667
response to salicylic acid (GO:0009751)	152	12	10.87	+	1.1	1	20	20.89	-	0.96	1	1.66667
regulation of immune response (GO:0050776)	84	9	6.01	+	1.5	1	15	11.54	+	1.3	1	1.66667
coenzyme biosynthetic process (GO:0009108)	107	9	7.66	+	1.18	1	15	14.71	+	1.02	1	1.66667
cellular response to carbohydrate stimulus (GO:0071322)	39	6	2.79	+	2.15	1	10	5.36	+	1.87	1	1.66667
regulation of transferase activity (GO:0051338)	45	6	3.22	+	1.86	1	10	6.18	+	1.62	1	1.66667
aspartate family amino acid metabolic process (GO:0009066)	49	6	3.51	+	1.71	1	10	6.73	+	1.48	1	1.66667
aromatic amino acid family metabolic process (GO:0009072)	60	6	4.29	+	1.4	1	10	8.25	+	1.21	1	1.66667
cell wall macromolecule metabolic process (GO:0044036)	132	9	9.44	-	0.95	1	15	18.14	-	0.83	1	1.66667
cellular modified amino acid metabolic process (GO:0006575)	66	6	4.72	+	1.27	1	10	9.07	+	1.1	1	1.66667
cellular response to light intensity (GO:0071484)	9	3	0.64	+	4.66	1	5	1.24	+	4.04	1	1.66667
regulation of autophagy (GO:0010506)	14	3	1	+	3	1	5	1.92	+	2.6	1	1.66667
regulation of cellular amine metabolic process (GO:0033238)	14	3	1	+	3	1	5	1.92	+	2.6	1	1.66667
regulation of cellular amino acid metabolic process (GO:0006521)	14	3	1	+	3	1	5	1.92	+	2.6	1	1.66667
response to copper ion (GO:0046688)	14	3	1	+	3	1	5	1.92	+	2.6	1	1.66667
erythrose 4-phosphate/phosphoenolpyruvate family amino acid metabolic process (GO:1902221)	15	3	1.07	+	2.8	1	5	2.06	+	2.43	1	1.66667
L-phenylalanine metabolic process (GO:0006558)	15	3	1.07	+	2.8	1	5	2.06	+	2.43	1	1.66667
ubiquitin-dependent ERAD pathway (GO:0030433)	16	3	1.14	+	2.62	1	5	2.2	+	2.27	1	1.66667
regulation of root meristem growth (GO:0010082)	17	3	1.22	+	2.47	1	5	2.34	+	2.14	1	1.66667
ERAD pathway (GO:0036503)	19	3	1.36	+	2.21	1	5	2.61	+	1.91	1	1.66667
cellular response to heat (GO:0034605)	21	3	1.5	+	2	1	5	2.89	+	1.73	1	1.66667
quinone biosynthetic process (GO:1901663)	21	3	1.5	+	2	1	5	2.89	+	1.73	1	1.66667
quinone metabolic process (GO:1901661)	21	3	1.5	+	2	1	5	2.89	+	1.73	1	1.66667
ketone biosynthetic process (GO:0042181)	22	3	1.57	+	1.91	1	5	3.02	+	1.65	1	1.66667
response to oomycetes (GO:0002239)	24	3	1.72	+	1.75	1	5	3.3	+	1.52	1	1.66667
ribonucleoprotein complex export from nucleus (GO:0071426)	27	3	1.93	+	1.55	1	5	3.71	+	1.35	1	1.66667
ribonucleoprotein complex localization (GO:0071166)	27	3	1.93	+	1.55	1	5	3.71	+	1.35	1	1.66667
one-carbon metabolic process (GO:0006730)	28	3	2	+	1.5	1	5	3.85	+	1.3	1	1.66667
protein export from nucleus (GO:0006611)	28	3	2	+	1.5	1	5	3.85	+	1.3	1	1.66667
second-messenger-mediated signaling (GO:0019932)	28	3	2	+	1.5	1	5	3.85	+	1.3	1	1.66667
negative regulation of cell cycle (GO:0045786)	30	3	2.15	+	1.4	1	5	4.12	+	1.21	1	1.66667
cytokinesis by cell plate formation (GO:0000911)	43	3	3.08	-	0.98	1	5	5.91	-	0.85	1	1.66667
cytokinetic process (GO:0032506)	43	3	3.08	-	0.98	1	5	5.91	-	0.85	1	1.66667
mitotic cytokinetic process (GO:1902410)	43	3	3.08	-	0.98	1	5	5.91	-	0.85	1	1.66667
drug transport (GO:0015893)	55	3	3.93	-	0.76	1	5	7.56	-	0.66	1	1.66667
response to drug (GO:0042493)	56	3	4.01	-	0.75	1	5	7.7	-	0.65	1	1.66667
organophosphate biosynthetic process (GO:0090407)	239	23	17.1	+	1.35	1	38	32.85	+	1.16	1	1.65217
cellular carbohydrate biosynthetic process (GO:0034637)	162	17	11.59	+	1.47	1	28	22.26	+	1.26	1	1.64706
inorganic cation transmembrane transport (GO:0098662)	130	14	9.3	+	1.51	1	23	17.87	+	1.29	1	1.64286
lipid transport (GO:0006869)	148	14	10.59	+	1.32	1	23	20.34	+	1.13	1	1.64286
lipid localization (GO:0010876)	163	14	11.66	+	1.2	1	23	22.4	+	1.03	1	1.64286
organelle fusion (GO:0048284)	72	11	5.15	+	2.14	1	18	9.9	+	1.82	1	1.63636
nucleotide metabolic process (GO:0009117)	238	27	17.03	+	1.59	1	44	32.71	+	1.35	1	1.62963
nucleoside phosphate metabolic process (GO:0006753)	241	27	17.24	+	1.57	1	44	33.12	+	1.33	1	1.62963
gene silencing by RNA (GO:0031047)	84	8	6.01	+	1.33	1	13	11.54	+	1.13	1	1.625
carbohydrate derivative metabolic process (GO:1901135)	547	60	39.13	+	1.53	1	96	75.18	+	1.28	1	1.6
anion transport (GO:0006820)	199	25	14.24	+	1.76	1	40	27.35	+	1.46	1	1.6
cell wall biogenesis (GO:0042546)	168	15	12.02	+	1.25	1	24	23.09	+	1.04	1	1.6
chaperone-mediated protein folding (GO:0061077)	14	5	1	+	4.99	1	8	1.92	+	4.16	1	1.6
intra-Golgi vesicle-mediated transport (GO:0006891)	25	5	1.79	+	2.8	1	8	3.44	+	2.33	1	1.6
positive regulation of transferase activity (GO:0051347)	26	5	1.86	+	2.69	1	8	3.57	+	2.24	1	1.6
carbohydrate transmembrane transport (GO:0034219)	27	5	1.93	+	2.59	1	8	3.71	+	2.16	1	1.6
ammonium ion metabolic process (GO:0097164)	33	5	2.36	+	2.12	1	8	4.54	+	1.76	1	1.6
regulation of protein kinase activity (GO:0045859)	34	5	2.43	+	2.06	1	8	4.67	+	1.71	1	1.6
regulation of kinase activity (GO:0043549)	35	5	2.5	+	2	1	8	4.81	+	1.66	1	1.6
response to monosaccharide (GO:0034284)	37	5	2.65	+	1.89	1	8	5.09	+	1.57	1	1.6
cell-cell signaling (GO:0007267)	42	5	3	+	1.66	1	8	5.77	+	1.39	1	1.6
response to iron ion (GO:0010039)	42	5	3	+	1.66	1	8	5.77	+	1.39	1	1.6
monovalent inorganic cation homeostasis (GO:0055067)	51	5	3.65	+	1.37	1	8	7.01	+	1.14	1	1.6
nuclear chromosome segregation (GO:0098813)	53	5	3.79	+	1.32	1	8	7.28	+	1.1	1	1.6
jasmonic acid mediated signaling pathway (GO:0009867)	58	5	4.15	+	1.2	1	8	7.97	+	1	1	1.6
cellular response to jasmonic acid stimulus (GO:0071395)	61	5	4.36	+	1.15	1	8	8.38	-	0.95	1	1.6
monosaccharide biosynthetic process (GO:0046364)	32	7	2.29	+	3.06	1	11	4.4	+	2.5	1	1.57143
cellular carbohydrate catabolic process (GO:0044275)	41	7	2.93	+	2.39	1	11	5.63	+	1.95	1	1.57143
alpha-amino acid catabolic process (GO:1901606)	49	7	3.51	+	2	1	11	6.73	+	1.63	1	1.57143
positive regulation of immune response (GO:0050778)	50	7	3.58	+	1.96	1	11	6.87	+	1.6	1	1.57143
positive regulation of immune system process (GO:0002684)	50	7	3.58	+	1.96	1	11	6.87	+	1.6	1	1.57143
macromolecule glycosylation (GO:0043413)	75	7	5.37	+	1.3	1	11	10.31	+	1.07	1	1.57143
protein glycosylation (GO:0006486)	75	7	5.37	+	1.3	1	11	10.31	+	1.07	1	1.57143
glycosylation (GO:0070085)	79	7	5.65	+	1.24	1	11	10.86	+	1.01	1	1.57143
terpenoid metabolic process (GO:0006721)	131	7	9.37	-	0.75	1	11	18	-	0.61	1	1.57143
nucleotide-sugar metabolic process (GO:0009225)	45	9	3.22	+	2.8	1	14	6.18	+	2.26	1	1.55556
secretion by cell (GO:0032940)	79	9	5.65	+	1.59	1	14	10.86	+	1.29	1	1.55556
response to extracellular stimulus (GO:0009991)	137	20	9.8	+	2.04	1	31	18.83	+	1.65	1	1.55
carbohydrate derivative biosynthetic process (GO:1901137)	268	32	19.17	+	1.67	1	49	36.83	+	1.33	1	1.53125
cellular response to external stimulus (GO:0071496)	128	19	9.16	+	2.07	1	29	17.59	+	1.65	1	1.52632
regulation of defense response (GO:0031347)	173	16	12.38	+	1.29	1	24	23.78	+	1.01	1	1.5
cellular response to phosphate starvation (GO:0016036)	50	8	3.58	+	2.24	1	12	6.87	+	1.75	1	1.5
cellular amino acid catabolic process (GO:0009063)	51	8	3.65	+	2.19	1	12	7.01	+	1.71	1	1.5
dicarboxylic acid metabolic process (GO:0043648)	62	8	4.44	+	1.8	1	12	8.52	+	1.41	1	1.5
gene silencing (GO:0016458)	115	10	8.23	+	1.22	1	15	15.81	-	0.95	1	1.5
stomatal movement (GO:0010118)	34	6	2.43	+	2.47	1	9	4.67	+	1.93	1	1.5
regulation of innate immune response (GO:0045088)	81	8	5.8	+	1.38	1	12	11.13	+	1.08	1	1.5
response to hypoxia (GO:0001666)	53	6	3.79	+	1.58	1	9	7.28	+	1.24	1	1.5
MAPK cascade (GO:0000165)	57	6	4.08	+	1.47	1	9	7.83	+	1.15	1	1.5
signal transduction by protein phosphorylation (GO:0023014)	57	6	4.08	+	1.47	1	9	7.83	+	1.15	1	1.5
exocytosis (GO:0006887)	58	6	4.15	+	1.45	1	9	7.97	+	1.13	1	1.5
response to decreased oxygen levels (GO:0036293)	59	6	4.22	+	1.42	1	9	8.11	+	1.11	1	1.5
response to oxygen levels (GO:0070482)	60	6	4.29	+	1.4	1	9	8.25	+	1.09	1	1.5
positive regulation of kinase activity (GO:0033674)	19	4	1.36	+	2.94	1	6	2.61	+	2.3	1	1.5
positive regulation of protein kinase activity (GO:0045860)	19	4	1.36	+	2.94	1	6	2.61	+	2.3	1	1.5
galactose metabolic process (GO:0006012)	22	4	1.57	+	2.54	1	6	3.02	+	1.98	1	1.5
peptide secretion (GO:0002790)	22	4	1.57	+	2.54	1	6	3.02	+	1.98	1	1.5
protein secretion (GO:0009306)	22	4	1.57	+	2.54	1	6	3.02	+	1.98	1	1.5
cellular polysaccharide catabolic process (GO:0044247)	30	4	2.15	+	1.86	1	6	4.12	+	1.46	1	1.5
negative regulation of organelle organization (GO:0010639)	30	4	2.15	+	1.86	1	6	4.12	+	1.46	1	1.5
glycolipid biosynthetic process (GO:0009247)	33	4	2.36	+	1.69	1	6	4.54	+	1.32	1	1.5
DNA-templated transcription, initiation (GO:0006352)	34	4	2.43	+	1.64	1	6	4.67	+	1.28	1	1.5
protein oligomerization (GO:0051259)	36	4	2.58	+	1.55	1	6	4.95	+	1.21	1	1.5
regulation of pH (GO:0006885)	40	4	2.86	+	1.4	1	6	5.5	+	1.09	1	1.5
cellular potassium ion transport (GO:0071804)	41	4	2.93	+	1.36	1	6	5.63	+	1.06	1	1.5
potassium ion transmembrane transport (GO:0071805)	41	4	2.93	+	1.36	1	6	5.63	+	1.06	1	1.5
DNA-dependent DNA replication maintenance of fidelity (GO:0045005)	4	2	0.29	+	6.99	1	3	0.55	+	5.46	1	1.5
GDP-mannose metabolic process (GO:0019673)	6	2	0.43	+	4.66	1	3	0.82	+	3.64	1	1.5
positive regulation of RNA polymerase II transcriptional preinitiation complex assembly (GO:0045899)	6	2	0.43	+	4.66	1	3	0.82	+	3.64	1	1.5
regulation of RNA polymerase II transcriptional preinitiation complex assembly (GO:0045898)	6	2	0.43	+	4.66	1	3	0.82	+	3.64	1	1.5
detection of calcium ion (GO:0005513)	7	2	0.5	+	3.99	1	3	0.96	+	3.12	1	1.5
late endosome to vacuole transport (GO:0045324)	7	2	0.5	+	3.99	1	3	0.96	+	3.12	1	1.5
poly(A)+ mRNA export from nucleus (GO:0016973)	7	2	0.5	+	3.99	1	3	0.96	+	3.12	1	1.5
positive regulation of DNA-templated transcription, elongation (GO:0032786)	7	2	0.5	+	3.99	1	3	0.96	+	3.12	1	1.5
indole-containing compound biosynthetic process (GO:0042435)	49	4	3.51	+	1.14	1	6	6.73	-	0.89	1	1.5
DNA strand elongation (GO:0022616)	8	2	0.57	+	3.49	1	3	1.1	+	2.73	1	1.5
DNA strand elongation involved in DNA replication (GO:0006271)	8	2	0.57	+	3.49	1	3	1.1	+	2.73	1	1.5
positive regulation of DNA-templated transcription, initiation (GO:2000144)	8	2	0.57	+	3.49	1	3	1.1	+	2.73	1	1.5
positive regulation of transcription initiation from RNA polymerase II promoter (GO:0060261)	8	2	0.57	+	3.49	1	3	1.1	+	2.73	1	1.5
regulation of DNA-templated transcription, initiation (GO:2000142)	8	2	0.57	+	3.49	1	3	1.1	+	2.73	1	1.5
regulation of transcription initiation from RNA polymerase II promoter (GO:0060260)	8	2	0.57	+	3.49	1	3	1.1	+	2.73	1	1.5
cellular heat acclimation (GO:0070370)	9	2	0.64	+	3.11	1	3	1.24	+	2.43	1	1.5
cellular modified amino acid catabolic process (GO:0042219)	9	2	0.64	+	3.11	1	3	1.24	+	2.43	1	1.5
DNA-templated transcriptional preinitiation complex assembly (GO:0070897)	9	2	0.64	+	3.11	1	3	1.24	+	2.43	1	1.5
cellular response to sulfate starvation (GO:0009970)	10	2	0.72	+	2.8	1	3	1.37	+	2.18	1	1.5
response to calcium ion (GO:0051592)	10	2	0.72	+	2.8	1	3	1.37	+	2.18	1	1.5
stomatal closure (GO:0090332)	11	2	0.79	+	2.54	1	3	1.51	+	1.98	1	1.5
proline metabolic process (GO:0006560)	12	2	0.86	+	2.33	1	3	1.65	+	1.82	1	1.5
vernalization response (GO:0010048)	12	2	0.86	+	2.33	1	3	1.65	+	1.82	1	1.5
actin filament bundle assembly (GO:0051017)	13	2	0.93	+	2.15	1	3	1.79	+	1.68	1	1.5
actin filament bundle organization (GO:0061572)	13	2	0.93	+	2.15	1	3	1.79	+	1.68	1	1.5
cellular response to UV (GO:0034644)	13	2	0.93	+	2.15	1	3	1.79	+	1.68	1	1.5
nucleoside catabolic process (GO:0009164)	13	2	0.93	+	2.15	1	3	1.79	+	1.68	1	1.5
response to fructose (GO:0009750)	14	2	1	+	2	1	3	1.92	+	1.56	1	1.5
telomeric loop formation (GO:0031627)	14	2	1	+	2	1	3	1.92	+	1.56	1	1.5
epidermal cell differentiation (GO:0009913)	15	2	1.07	+	1.86	1	3	2.06	+	1.46	1	1.5
epidermis development (GO:0008544)	15	2	1.07	+	1.86	1	3	2.06	+	1.46	1	1.5
epithelial cell differentiation (GO:0030855)	15	2	1.07	+	1.86	1	3	2.06	+	1.46	1	1.5
Golgi organization (GO:0007030)	15	2	1.07	+	1.86	1	3	2.06	+	1.46	1	1.5
pyrimidine nucleoside monophosphate biosynthetic process (GO:0009130)	16	2	1.14	+	1.75	1	3	2.2	+	1.36	1	1.5
transcription initiation from RNA polymerase II promoter (GO:0006367)	16	2	1.14	+	1.75	1	3	2.2	+	1.36	1	1.5
lignin catabolic process (GO:0046274)	17	2	1.22	+	1.64	1	3	2.34	+	1.28	1	1.5
phenylpropanoid catabolic process (GO:0046271)	17	2	1.22	+	1.64	1	3	2.34	+	1.28	1	1.5
pyrimidine nucleoside monophosphate metabolic process (GO:0009129)	17	2	1.22	+	1.64	1	3	2.34	+	1.28	1	1.5
G-protein coupled receptor signaling pathway (GO:0007186)	18	2	1.29	+	1.55	1	3	2.47	+	1.21	1	1.5
pteridine-containing compound biosynthetic process (GO:0042559)	18	2	1.29	+	1.55	1	3	2.47	+	1.21	1	1.5
ATP hydrolysis coupled cation transmembrane transport (GO:0099132)	21	2	1.5	+	1.33	1	3	2.89	+	1.04	1	1.5
trehalose metabolic process (GO:0005991)	21	2	1.5	+	1.33	1	3	2.89	+	1.04	1	1.5
abscisic acid metabolic process (GO:0009687)	22	2	1.57	+	1.27	1	3	3.02	-	0.99	1	1.5
apocarotenoid metabolic process (GO:0043288)	22	2	1.57	+	1.27	1	3	3.02	-	0.99	1	1.5
ATP hydrolysis coupled ion transmembrane transport (GO:0099131)	22	2	1.57	+	1.27	1	3	3.02	-	0.99	1	1.5
ATP hydrolysis coupled transmembrane transport (GO:0090662)	22	2	1.57	+	1.27	1	3	3.02	-	0.99	1	1.5
tertiary alcohol metabolic process (GO:1902644)	22	2	1.57	+	1.27	1	3	3.02	-	0.99	1	1.5
protein N-linked glycosylation (GO:0006487)	23	2	1.65	+	1.22	1	3	3.16	-	0.95	1	1.5
purine ribonucleoside metabolic process (GO:0046128)	24	2	1.72	+	1.16	1	3	3.3	-	0.91	1	1.5
nucleobase transport (GO:0015851)	25	2	1.79	+	1.12	1	3	3.44	-	0.87	1	1.5
purine nucleoside metabolic process (GO:0042278)	25	2	1.79	+	1.12	1	3	3.44	-	0.87	1	1.5
abscission (GO:0009838)	28	2	2	-	1	1	3	3.85	-	0.78	1	1.5
maintenance of meristem identity (GO:0010074)	30	2	2.15	-	0.93	1	3	4.12	-	0.73	1	1.5
sesquiterpenoid metabolic process (GO:0006714)	33	2	2.36	-	0.85	1	3	4.54	-	0.66	1	1.5
DNA alkylation (GO:0006305)	36	2	2.58	-	0.78	1	3	4.95	-	0.61	1	1.5
DNA methylation (GO:0006306)	36	2	2.58	-	0.78	1	3	4.95	-	0.61	1	1.5
iron ion homeostasis (GO:0055072)	38	2	2.72	-	0.74	1	3	5.22	-	0.57	1	1.5
respiratory electron transport chain (GO:0022904)	40	2	2.86	-	0.7	1	3	5.5	-	0.55	1	1.5
ribose phosphate metabolic process (GO:0019693)	187	23	13.38	+	1.72	1	34	25.7	+	1.32	1	1.47826
cellular response to extracellular stimulus (GO:0031668)	124	19	8.87	+	2.14	1	28	17.04	+	1.64	1	1.47368
methylation (GO:0032259)	227	17	16.24	+	1.05	1	25	31.2	-	0.8	1	1.47059
plant-type cell wall biogenesis (GO:0009832)	110	11	7.87	+	1.4	1	16	15.12	+	1.06	1	1.45455
response to nutrient levels (GO:0031667)	110	18	7.87	+	2.29	1	26	15.12	+	1.72	1	1.44444
response to virus (GO:0009615)	62	9	4.44	+	2.03	1	13	8.52	+	1.53	1	1.44444
nucleotide-sugar biosynthetic process (GO:0009226)	31	7	2.22	+	3.16	1	10	4.26	+	2.35	1	1.42857
response to UV-B (GO:0010224)	60	7	4.29	+	1.63	1	10	8.25	+	1.21	1	1.42857
macromolecule methylation (GO:0043414)	97	7	6.94	+	1.01	1	10	13.33	-	0.75	1	1.42857
ribonucleotide metabolic process (GO:0009259)	169	22	12.09	+	1.82	1	31	23.23	+	1.33	1	1.40909
ribonucleoside triphosphate metabolic process (GO:0009199)	122	20	8.73	+	2.29	1	28	16.77	+	1.67	1	1.4
nucleoside triphosphate metabolic process (GO:0009141)	127	20	9.09	+	2.2	1	28	17.45	+	1.6	1	1.4
protein processing (GO:0016485)	20	5	1.43	+	3.49	1	7	2.75	+	2.55	1	1.4
dicarboxylic acid biosynthetic process (GO:0043650)	24	5	1.72	+	2.91	1	7	3.3	+	2.12	1	1.4
carbohydrate mediated signaling (GO:0009756)	30	5	2.15	+	2.33	1	7	4.12	+	1.7	1	1.4
sugar mediated signaling pathway (GO:0010182)	30	5	2.15	+	2.33	1	7	4.12	+	1.7	1	1.4
glycolipid metabolic process (GO:0006664)	36	5	2.58	+	1.94	1	7	4.95	+	1.41	1	1.4
monovalent inorganic cation transport (GO:0015672)	135	13	9.66	+	1.35	1	18	18.55	-	0.97	1	1.38462
ribonucleoside monophosphate metabolic process (GO:0009161)	148	21	10.59	+	1.98	1	29	20.34	+	1.43	1	1.38095
response to starvation (GO:0042594)	95	16	6.8	+	2.35	1	22	13.06	+	1.69	1	1.375
megagametogenesis (GO:0009561)	46	8	3.29	+	2.43	1	11	6.32	+	1.74	1	1.375
nucleoside monophosphate metabolic process (GO:0009123)	152	22	10.87	+	2.02	1	30	20.89	+	1.44	1	1.36364
nucleotide biosynthetic process (GO:0009165)	111	14	7.94	+	1.76	1	19	15.26	+	1.25	1	1.35714
nucleoside phosphate biosynthetic process (GO:1901293)	113	14	8.08	+	1.73	1	19	15.53	+	1.22	1	1.35714
cellular response to nutrient levels (GO:0031669)	98	17	7.01	+	2.42	1	23	13.47	+	1.71	1	1.35294
secretion (GO:0046903)	85	12	6.08	+	1.97	1	16	11.68	+	1.37	1	1.33333
protein maturation (GO:0051604)	27	6	1.93	+	3.11	1	8	3.71	+	2.16	1	1.33333
programmed cell death (GO:0012501)	89	9	6.37	+	1.41	1	12	12.23	-	0.98	1	1.33333
pollen germination (GO:0009846)	44	6	3.15	+	1.91	1	8	6.05	+	1.32	1	1.33333
vesicle docking (GO:0048278)	52	6	3.72	+	1.61	1	8	7.15	+	1.12	1	1.33333
membrane docking (GO:0022406)	53	6	3.79	+	1.58	1	8	7.28	+	1.1	1	1.33333
organelle localization by membrane tethering (GO:0140056)	53	6	3.79	+	1.58	1	8	7.28	+	1.1	1	1.33333
plant-type hypersensitive response (GO:0009626)	63	6	4.51	+	1.33	1	8	8.66	-	0.92	1	1.33333
regulation of short-day photoperiodism, flowering (GO:0048587)	8	3	0.57	+	5.24	1	4	1.1	+	3.64	1	1.33333
response to aluminum ion (GO:0010044)	8	3	0.57	+	5.24	1	4	1.1	+	3.64	1	1.33333
host programmed cell death induced by symbiont (GO:0034050)	64	6	4.58	+	1.31	1	8	8.8	-	0.91	1	1.33333
polyol catabolic process (GO:0046174)	9	3	0.64	+	4.66	1	4	1.24	+	3.23	1	1.33333
positive regulation of protein serine/threonine kinase activity (GO:0071902)	12	3	0.86	+	3.49	1	4	1.65	+	2.43	1	1.33333
L-ascorbic acid biosynthetic process (GO:0019853)	13	3	0.93	+	3.23	1	4	1.79	+	2.24	1	1.33333
L-ascorbic acid metabolic process (GO:0019852)	13	3	0.93	+	3.23	1	4	1.79	+	2.24	1	1.33333
positive regulation of programmed cell death (GO:0043068)	13	3	0.93	+	3.23	1	4	1.79	+	2.24	1	1.33333
sulfate transport (GO:0008272)	13	3	0.93	+	3.23	1	4	1.79	+	2.24	1	1.33333
alcohol catabolic process (GO:0046164)	14	3	1	+	3	1	4	1.92	+	2.08	1	1.33333
maintenance of protein location (GO:0045185)	14	3	1	+	3	1	4	1.92	+	2.08	1	1.33333
maintenance of protein location in cell (GO:0032507)	14	3	1	+	3	1	4	1.92	+	2.08	1	1.33333
positive regulation of multi-organism process (GO:0043902)	15	3	1.07	+	2.8	1	4	2.06	+	1.94	1	1.33333
mRNA export from nucleus (GO:0006406)	17	3	1.22	+	2.47	1	4	2.34	+	1.71	1	1.33333
mRNA-containing ribonucleoprotein complex export from nucleus (GO:0071427)	17	3	1.22	+	2.47	1	4	2.34	+	1.71	1	1.33333
positive regulation of circadian rhythm (GO:0042753)	17	3	1.22	+	2.47	1	4	2.34	+	1.71	1	1.33333
pentose metabolic process (GO:0019321)	18	3	1.29	+	2.33	1	4	2.47	+	1.62	1	1.33333
amine metabolic process (GO:0009308)	79	6	5.65	+	1.06	1	8	10.86	-	0.74	1	1.33333
induced systemic resistance (GO:0009682)	27	3	1.93	+	1.55	1	4	3.71	+	1.08	1	1.33333
cellular response to iron ion (GO:0071281)	28	3	2	+	1.5	1	4	3.85	+	1.04	1	1.33333
chromosome organization involved in meiotic cell cycle (GO:0070192)	28	3	2	+	1.5	1	4	3.85	+	1.04	1	1.33333
telomere maintenance (GO:0000723)	32	3	2.29	+	1.31	1	4	4.4	-	0.91	1	1.33333
telomere organization (GO:0032200)	32	3	2.29	+	1.31	1	4	4.4	-	0.91	1	1.33333
anatomical structure homeostasis (GO:0060249)	33	3	2.36	+	1.27	1	4	4.54	-	0.88	1	1.33333
response to zinc ion (GO:0010043)	34	3	2.43	+	1.23	1	4	4.67	-	0.86	1	1.33333
chromatin silencing (GO:0006342)	37	3	2.65	+	1.13	1	4	5.09	-	0.79	1	1.33333
protein deubiquitination (GO:0016579)	37	3	2.65	+	1.13	1	4	5.09	-	0.79	1	1.33333
plant-type secondary cell wall biogenesis (GO:0009834)	40	3	2.86	+	1.05	1	4	5.5	-	0.73	1	1.33333
DNA methylation or demethylation (GO:0044728)	41	3	2.93	+	1.02	1	4	5.63	-	0.71	1	1.33333
isoprenoid biosynthetic process (GO:0008299)	131	6	9.37	-	0.64	1	8	18	-	0.44	1	1.33333
purine nucleoside monophosphate metabolic process (GO:0009126)	132	19	9.44	+	2.01	1	25	18.14	+	1.38	1	1.31579
purine ribonucleoside monophosphate metabolic process (GO:0009167)	132	19	9.44	+	2.01	1	25	18.14	+	1.38	1	1.31579
cellular response to starvation (GO:0009267)	91	16	6.51	+	2.46	1	21	12.51	+	1.68	1	1.3125
purine ribonucleotide metabolic process (GO:0009150)	153	21	10.95	+	1.92	1	27	21.03	+	1.28	1	1.28571
purine nucleotide metabolic process (GO:0006163)	155	21	11.09	+	1.89	1	27	21.3	+	1.27	1	1.28571
positive regulation of innate immune response (GO:0045089)	48	7	3.43	+	2.04	1	9	6.6	+	1.36	1	1.28571
mitotic cytokinesis (GO:0000281)	60	7	4.29	+	1.63	1	9	8.25	+	1.09	1	1.28571
cytoskeleton-dependent cytokinesis (GO:0061640)	63	7	4.51	+	1.55	1	9	8.66	+	1.04	1	1.28571
cytokinesis (GO:0000910)	68	7	4.87	+	1.44	1	9	9.35	-	0.96	1	1.28571
purine ribonucleoside triphosphate metabolic process (GO:0009205)	114	19	8.16	+	2.33	1	24	15.67	+	1.53	1	1.26316
purine nucleoside triphosphate metabolic process (GO:0009144)	116	19	8.3	+	2.29	1	24	15.94	+	1.51	1	1.26316
purine-containing compound metabolic process (GO:0072521)	173	24	12.38	+	1.94	1	30	23.78	+	1.26	1	1.25
starch metabolic process (GO:0005982)	44	8	3.15	+	2.54	1	10	6.05	+	1.65	1	1.25
disaccharide metabolic process (GO:0005984)	50	8	3.58	+	2.24	1	10	6.87	+	1.46	1	1.25
positive regulation of defense response (GO:0031349)	62	8	4.44	+	1.8	1	10	8.52	+	1.17	1	1.25
inorganic anion transport (GO:0015698)	67	8	4.79	+	1.67	1	10	9.21	+	1.09	1	1.25
positive regulation of response to external stimulus (GO:0032103)	16	4	1.14	+	3.49	1	5	2.2	+	2.27	1	1.25
response to mechanical stimulus (GO:0009612)	17	4	1.22	+	3.29	1	5	2.34	+	2.14	1	1.25
positive regulation of cell death (GO:0010942)	19	4	1.36	+	2.94	1	5	2.61	+	1.91	1	1.25
organic hydroxy compound catabolic process (GO:1901616)	20	4	1.43	+	2.8	1	5	2.75	+	1.82	1	1.25
maintenance of location in cell (GO:0051651)	21	4	1.5	+	2.66	1	5	2.89	+	1.73	1	1.25
sulfur compound transport (GO:0072348)	22	4	1.57	+	2.54	1	5	3.02	+	1.65	1	1.25
sister chromatid cohesion (GO:0007062)	23	4	1.65	+	2.43	1	5	3.16	+	1.58	1	1.25
regulation of protein serine/threonine kinase activity (GO:0071900)	24	4	1.72	+	2.33	1	5	3.3	+	1.52	1	1.25
glucan catabolic process (GO:0009251)	25	4	1.79	+	2.24	1	5	3.44	+	1.46	1	1.25
negative regulation of abscisic acid-activated signaling pathway (GO:0009788)	25	4	1.79	+	2.24	1	5	3.44	+	1.46	1	1.25
negative regulation of cellular response to alcohol (GO:1905958)	25	4	1.79	+	2.24	1	5	3.44	+	1.46	1	1.25
negative regulation of response to alcohol (GO:1901420)	25	4	1.79	+	2.24	1	5	3.44	+	1.46	1	1.25
sister chromatid segregation (GO:0000819)	27	4	1.93	+	2.07	1	5	3.71	+	1.35	1	1.25
cellular response to metal ion (GO:0071248)	31	4	2.22	+	1.8	1	5	4.26	+	1.17	1	1.25
cellular response to inorganic substance (GO:0071241)	35	4	2.5	+	1.6	1	5	4.81	+	1.04	1	1.25
maintenance of location (GO:0051235)	37	4	2.65	+	1.51	1	5	5.09	-	0.98	1	1.25
DNA modification (GO:0006304)	42	4	3	+	1.33	1	5	5.77	-	0.87	1	1.25
protein alkylation (GO:0008213)	49	4	3.51	+	1.14	1	5	6.73	-	0.74	1	1.25
protein methylation (GO:0006479)	49	4	3.51	+	1.14	1	5	6.73	-	0.74	1	1.25
mitochondrion organization (GO:0007005)	72	9	5.15	+	1.75	1	11	9.9	+	1.11	1	1.22222
oligosaccharide metabolic process (GO:0009311)	65	10	4.65	+	2.15	1	12	8.93	+	1.34	1	1.2
ribonucleotide biosynthetic process (GO:0009260)	76	10	5.44	+	1.84	1	12	10.45	+	1.15	1	1.2
ribose phosphate biosynthetic process (GO:0046390)	76	10	5.44	+	1.84	1	12	10.45	+	1.15	1	1.2
sucrose metabolic process (GO:0005985)	25	5	1.79	+	2.8	1	6	3.44	+	1.75	1	1.2
cell wall polysaccharide biosynthetic process (GO:0070592)	38	5	2.72	+	1.84	1	6	5.22	+	1.15	1	1.2
regulation of cellular ketone metabolic process (GO:0010565)	51	5	3.65	+	1.37	1	6	7.01	-	0.86	1	1.2
indole-containing compound metabolic process (GO:0042430)	70	5	5.01	-	1	1	6	9.62	-	0.62	1	1.2
karyogamy (GO:0000741)	23	6	1.65	+	3.65	1	7	3.16	+	2.21	1	1.16667
polar nucleus fusion (GO:0010197)	23	6	1.65	+	3.65	1	7	3.16	+	2.21	1	1.16667
embryo sac central cell differentiation (GO:0009559)	24	6	1.72	+	3.49	1	7	3.3	+	2.12	1	1.16667
liposaccharide metabolic process (GO:1903509)	37	6	2.65	+	2.27	1	7	5.09	+	1.38	1	1.16667
cell wall macromolecule biosynthetic process (GO:0044038)	39	6	2.79	+	2.15	1	7	5.36	+	1.31	1	1.16667
cellular component macromolecule biosynthetic process (GO:0070589)	39	6	2.79	+	2.15	1	7	5.36	+	1.31	1	1.16667
terpenoid biosynthetic process (GO:0016114)	113	6	8.08	-	0.74	1	7	15.53	-	0.45	1	1.16667
nucleus organization (GO:0006997)	38	7	2.72	+	2.57	1	8	5.22	+	1.53	1	1.14286
ribonucleoside triphosphate biosynthetic process (GO:0009201)	37	8	2.65	+	3.02	1	9	5.09	+	1.77	1	1.125
nucleoside triphosphate biosynthetic process (GO:0009142)	40	8	2.86	+	2.8	1	9	5.5	+	1.64	1	1.125
glutamine family amino acid metabolic process (GO:0009064)	51	9	3.65	+	2.47	1	10	7.01	+	1.43	1	1.11111
ribonucleoside monophosphate biosynthetic process (GO:0009156)	61	9	4.36	+	2.06	1	10	8.38	+	1.19	1	1.11111
nucleoside monophosphate biosynthetic process (GO:0009124)	65	10	4.65	+	2.15	1	11	8.93	+	1.23	1	1.1
RNA secondary structure unwinding (GO:0010501)	15	5	1.07	+	4.66	1	5	2.06	+	2.43	1	1
'de novo' protein folding (GO:0006458)	4	3	0.29	+	10.48	1	3	0.55	+	5.46	1	1
mitochondrial genome maintenance (GO:0000002)	6	3	0.43	+	6.99	1	3	0.82	+	3.64	1	1
negative regulation of actin filament polymerization (GO:0030837)	11	3	0.79	+	3.81	1	3	1.51	+	1.98	1	1
sucrose biosynthetic process (GO:0005986)	11	3	0.79	+	3.81	1	3	1.51	+	1.98	1	1
inositol metabolic process (GO:0006020)	12	3	0.86	+	3.49	1	3	1.65	+	1.82	1	1
negative regulation of protein complex assembly (GO:0031333)	12	3	0.86	+	3.49	1	3	1.65	+	1.82	1	1
negative regulation of protein polymerization (GO:0032272)	12	3	0.86	+	3.49	1	3	1.65	+	1.82	1	1
monocarboxylic acid transport (GO:0015718)	26	4	1.86	+	2.15	1	4	3.57	+	1.12	1	1
negative regulation of cytoskeleton organization (GO:0051494)	13	3	0.93	+	3.23	1	3	1.79	+	1.68	1	1
negative regulation of supramolecular fiber organization (GO:1902904)	13	3	0.93	+	3.23	1	3	1.79	+	1.68	1	1
cell wall pectin metabolic process (GO:0052546)	14	3	1	+	3	1	3	1.92	+	1.56	1	1
plant-type primary cell wall biogenesis (GO:0009833)	14	3	1	+	3	1	3	1.92	+	1.56	1	1
Notch signaling pathway (GO:0007219)	2	2	0.14	+	13.98	1	2	0.27	+	7.28	1	1
'de novo' posttranslational protein folding (GO:0051084)	3	2	0.21	+	9.32	1	2	0.41	+	4.85	1	1
asparagine biosynthetic process (GO:0006529)	3	2	0.21	+	9.32	1	2	0.41	+	4.85	1	1
asparagine metabolic process (GO:0006528)	3	2	0.21	+	9.32	1	2	0.41	+	4.85	1	1
chaperone mediated protein folding requiring cofactor (GO:0051085)	3	2	0.21	+	9.32	1	2	0.41	+	4.85	1	1
L-asparagine biosynthetic process (GO:0070981)	3	2	0.21	+	9.32	1	2	0.41	+	4.85	1	1
L-asparagine metabolic process (GO:0070982)	3	2	0.21	+	9.32	1	2	0.41	+	4.85	1	1
pyrimidine nucleotide-sugar transmembrane transport (GO:0090481)	3	2	0.21	+	9.32	1	2	0.41	+	4.85	1	1
shikimate metabolic process (GO:0019632)	3	2	0.21	+	9.32	1	2	0.41	+	4.85	1	1
UDP-galactose transmembrane transport (GO:0072334)	3	2	0.21	+	9.32	1	2	0.41	+	4.85	1	1
UDP-galactose transport (GO:0015785)	3	2	0.21	+	9.32	1	2	0.41	+	4.85	1	1
UDP-glucose metabolic process (GO:0006011)	3	2	0.21	+	9.32	1	2	0.41	+	4.85	1	1
defense response to oomycetes (GO:0002229)	18	3	1.29	+	2.33	1	3	2.47	+	1.21	1	1
inositol catabolic process (GO:0019310)	4	2	0.29	+	6.99	1	2	0.55	+	3.64	1	1
oxylipin metabolic process (GO:0031407)	18	3	1.29	+	2.33	1	3	2.47	+	1.21	1	1
pyrimidine nucleotide-sugar transport (GO:0015781)	4	2	0.29	+	6.99	1	2	0.55	+	3.64	1	1
pyrimidine-containing compound transmembrane transport (GO:0072531)	4	2	0.29	+	6.99	1	2	0.55	+	3.64	1	1
viral gene silencing in virus induced gene silencing (GO:0060145)	4	2	0.29	+	6.99	1	2	0.55	+	3.64	1	1
arachidonate transport (GO:1903963)	5	2	0.36	+	5.59	1	2	0.69	+	2.91	1	1
arachidonic acid secretion (GO:0050482)	5	2	0.36	+	5.59	1	2	0.69	+	2.91	1	1
fatty acid derivative transport (GO:1901571)	5	2	0.36	+	5.59	1	2	0.69	+	2.91	1	1
icosanoid secretion (GO:0032309)	5	2	0.36	+	5.59	1	2	0.69	+	2.91	1	1
icosanoid transport (GO:0071715)	5	2	0.36	+	5.59	1	2	0.69	+	2.91	1	1
long-chain fatty acid transport (GO:0015909)	5	2	0.36	+	5.59	1	2	0.69	+	2.91	1	1
thigmotropism (GO:0009652)	5	2	0.36	+	5.59	1	2	0.69	+	2.91	1	1
acid secretion (GO:0046717)	6	2	0.43	+	4.66	1	2	0.82	+	2.43	1	1
actin crosslink formation (GO:0051764)	6	2	0.43	+	4.66	1	2	0.82	+	2.43	1	1
isoprenoid transport (GO:0046864)	6	2	0.43	+	4.66	1	2	0.82	+	2.43	1	1
modulation by organism of innate immune response in other organism involved in symbiotic interaction (GO:0052306)	6	2	0.43	+	4.66	1	2	0.82	+	2.43	1	1
modulation by symbiont of host innate immune response (GO:0052167)	6	2	0.43	+	4.66	1	2	0.82	+	2.43	1	1
pathogen-associated molecular pattern dependent induction by organism of innate immune response of other organism involved in symbiotic interaction (GO:0052257)	6	2	0.43	+	4.66	1	2	0.82	+	2.43	1	1
pathogen-associated molecular pattern dependent induction by symbiont of host innate immune response (GO:0052033)	6	2	0.43	+	4.66	1	2	0.82	+	2.43	1	1
pathogen-associated molecular pattern dependent modulation by organism of innate immune response in other organism involved in symbiotic interaction (GO:0052308)	6	2	0.43	+	4.66	1	2	0.82	+	2.43	1	1
pathogen-associated molecular pattern dependent modulation by symbiont of host innate immune response (GO:0052169)	6	2	0.43	+	4.66	1	2	0.82	+	2.43	1	1
positive regulation by organism of defense response of other organism involved in symbiotic interaction (GO:0052510)	6	2	0.43	+	4.66	1	2	0.82	+	2.43	1	1
positive regulation by organism of innate immune response in other organism involved in symbiotic interaction (GO:0052305)	6	2	0.43	+	4.66	1	2	0.82	+	2.43	1	1
positive regulation by symbiont of host defense response (GO:0052509)	6	2	0.43	+	4.66	1	2	0.82	+	2.43	1	1
positive regulation by symbiont of host innate immune response (GO:0052166)	6	2	0.43	+	4.66	1	2	0.82	+	2.43	1	1
positive regulation of plant-type hypersensitive response (GO:0034052)	6	2	0.43	+	4.66	1	2	0.82	+	2.43	1	1
response to molecule of bacterial origin (GO:0002237)	20	3	1.43	+	2.1	1	3	2.75	+	1.09	1	1
terpenoid transport (GO:0046865)	6	2	0.43	+	4.66	1	2	0.82	+	2.43	1	1
UDP-D-xylose biosynthetic process (GO:0033320)	6	2	0.43	+	4.66	1	2	0.82	+	2.43	1	1
UDP-D-xylose metabolic process (GO:0033319)	6	2	0.43	+	4.66	1	2	0.82	+	2.43	1	1
erythrose 4-phosphate/phosphoenolpyruvate family amino acid catabolic process (GO:1902222)	7	2	0.5	+	3.99	1	2	0.96	+	2.08	1	1
L-phenylalanine catabolic process (GO:0006559)	7	2	0.5	+	3.99	1	2	0.96	+	2.08	1	1
regulation of stomatal complex patterning (GO:2000037)	7	2	0.5	+	3.99	1	2	0.96	+	2.08	1	1
chorismate biosynthetic process (GO:0009423)	8	2	0.57	+	3.49	1	2	1.1	+	1.82	1	1
D-xylose metabolic process (GO:0042732)	8	2	0.57	+	3.49	1	2	1.1	+	1.82	1	1
fatty acid transport (GO:0015908)	8	2	0.57	+	3.49	1	2	1.1	+	1.82	1	1
long-chain fatty acid metabolic process (GO:0001676)	8	2	0.57	+	3.49	1	2	1.1	+	1.82	1	1
maintenance of floral meristem identity (GO:0010076)	8	2	0.57	+	3.49	1	2	1.1	+	1.82	1	1
protein tetramerization (GO:0051262)	8	2	0.57	+	3.49	1	2	1.1	+	1.82	1	1
ubiquinone biosynthetic process (GO:0006744)	8	2	0.57	+	3.49	1	2	1.1	+	1.82	1	1
ubiquinone metabolic process (GO:0006743)	8	2	0.57	+	3.49	1	2	1.1	+	1.82	1	1
aromatic amino acid family catabolic process (GO:0009074)	9	2	0.64	+	3.11	1	2	1.24	+	1.62	1	1
cell plate assembly (GO:0000919)	9	2	0.64	+	3.11	1	2	1.24	+	1.62	1	1
deoxyribonucleotide biosynthetic process (GO:0009263)	9	2	0.64	+	3.11	1	2	1.24	+	1.62	1	1
4-hydroxyproline metabolic process (GO:0019471)	10	2	0.72	+	2.8	1	2	1.37	+	1.46	1	1
cellular response to biotic stimulus (GO:0071216)	10	2	0.72	+	2.8	1	2	1.37	+	1.46	1	1
fructose 6-phosphate metabolic process (GO:0006002)	10	2	0.72	+	2.8	1	2	1.37	+	1.46	1	1
induced systemic resistance, jasmonic acid mediated signaling pathway (GO:0009864)	10	2	0.72	+	2.8	1	2	1.37	+	1.46	1	1
pentacyclic triterpenoid biosynthetic process (GO:0019745)	10	2	0.72	+	2.8	1	2	1.37	+	1.46	1	1
pentacyclic triterpenoid metabolic process (GO:0019742)	10	2	0.72	+	2.8	1	2	1.37	+	1.46	1	1
peptidyl-proline hydroxylation (GO:0019511)	10	2	0.72	+	2.8	1	2	1.37	+	1.46	1	1
peptidyl-proline hydroxylation to 4-hydroxy-L-proline (GO:0018401)	10	2	0.72	+	2.8	1	2	1.37	+	1.46	1	1
protein hydroxylation (GO:0018126)	10	2	0.72	+	2.8	1	2	1.37	+	1.46	1	1
arginine biosynthetic process (GO:0006526)	11	2	0.79	+	2.54	1	2	1.51	+	1.32	1	1
chorismate metabolic process (GO:0046417)	11	2	0.79	+	2.54	1	2	1.51	+	1.32	1	1
demethylation (GO:0070988)	11	2	0.79	+	2.54	1	2	1.51	+	1.32	1	1
deoxyribonucleotide metabolic process (GO:0009262)	11	2	0.79	+	2.54	1	2	1.51	+	1.32	1	1
indole phytoalexin biosynthetic process (GO:0009700)	12	2	0.86	+	2.33	1	2	1.65	+	1.21	1	1
indole phytoalexin metabolic process (GO:0046217)	12	2	0.86	+	2.33	1	2	1.65	+	1.21	1	1
organic hydroxy compound transport (GO:0015850)	12	2	0.86	+	2.33	1	2	1.65	+	1.21	1	1
phytoalexin biosynthetic process (GO:0052315)	12	2	0.86	+	2.33	1	2	1.65	+	1.21	1	1
phytoalexin metabolic process (GO:0052314)	12	2	0.86	+	2.33	1	2	1.65	+	1.21	1	1
positive regulation of cellular amide metabolic process (GO:0034250)	12	2	0.86	+	2.33	1	2	1.65	+	1.21	1	1
positive regulation of translation (GO:0045727)	12	2	0.86	+	2.33	1	2	1.65	+	1.21	1	1
purine-containing compound catabolic process (GO:0072523)	12	2	0.86	+	2.33	1	2	1.65	+	1.21	1	1
regulation of cyclin-dependent protein kinase activity (GO:1904029)	12	2	0.86	+	2.33	1	2	1.65	+	1.21	1	1
regulation of cyclin-dependent protein serine/threonine kinase activity (GO:0000079)	12	2	0.86	+	2.33	1	2	1.65	+	1.21	1	1
toxin biosynthetic process (GO:0009403)	12	2	0.86	+	2.33	1	2	1.65	+	1.21	1	1
triterpenoid biosynthetic process (GO:0016104)	12	2	0.86	+	2.33	1	2	1.65	+	1.21	1	1
abscisic acid biosynthetic process (GO:0009688)	14	2	1	+	2	1	2	1.92	+	1.04	1	1
apocarotenoid biosynthetic process (GO:0043289)	14	2	1	+	2	1	2	1.92	+	1.04	1	1
negative regulation of gene expression, epigenetic (GO:0045814)	42	4	3	+	1.33	1	4	5.77	-	0.69	1	1
tertiary alcohol biosynthetic process (GO:1902645)	14	2	1	+	2	1	2	1.92	+	1.04	1	1
triterpenoid metabolic process (GO:0006722)	14	2	1	+	2	1	2	1.92	+	1.04	1	1
vesicle docking involved in exocytosis (GO:0006904)	28	3	2	+	1.5	1	3	3.85	-	0.78	1	1
arginine transport (GO:0015809)	1	1	0.07	+	13.98	1	1	0.14	+	7.28	1	1
borate transmembrane transport (GO:0035445)	1	1	0.07	+	13.98	1	1	0.14	+	7.28	1	1
cell cycle DNA replication maintenance of fidelity (GO:1902298)	1	1	0.07	+	13.98	1	1	0.14	+	7.28	1	1
cell wall glycoprotein biosynthetic process (GO:0031506)	1	1	0.07	+	13.98	1	1	0.14	+	7.28	1	1
cell wall mannoprotein biosynthetic process (GO:0000032)	1	1	0.07	+	13.98	1	1	0.14	+	7.28	1	1
citrate transport (GO:0015746)	1	1	0.07	+	13.98	1	1	0.14	+	7.28	1	1
defense response to protozoan (GO:0042832)	1	1	0.07	+	13.98	1	1	0.14	+	7.28	1	1
defense response to protozoan, incompatible interaction (GO:0009818)	1	1	0.07	+	13.98	1	1	0.14	+	7.28	1	1
DNA replication, synthesis of RNA primer (GO:0006269)	1	1	0.07	+	13.98	1	1	0.14	+	7.28	1	1
glycerol-3-phosphate biosynthetic process (GO:0046167)	1	1	0.07	+	13.98	1	1	0.14	+	7.28	1	1
Golgi vesicle docking (GO:0048211)	1	1	0.07	+	13.98	1	1	0.14	+	7.28	1	1
heme O biosynthetic process (GO:0048034)	1	1	0.07	+	13.98	1	1	0.14	+	7.28	1	1
heme o metabolic process (GO:0048033)	1	1	0.07	+	13.98	1	1	0.14	+	7.28	1	1
induction of programmed cell death (GO:0012502)	1	1	0.07	+	13.98	1	1	0.14	+	7.28	1	1
Kdo2-lipid A biosynthetic process (GO:0036104)	1	1	0.07	+	13.98	1	1	0.14	+	7.28	1	1
Kdo2-lipid A metabolic process (GO:0036103)	1	1	0.07	+	13.98	1	1	0.14	+	7.28	1	1
mannoprotein biosynthetic process (GO:0006057)	1	1	0.07	+	13.98	1	1	0.14	+	7.28	1	1
mannoprotein metabolic process (GO:0006056)	1	1	0.07	+	13.98	1	1	0.14	+	7.28	1	1
mitochondrial DNA inheritance (GO:0033955)	1	1	0.07	+	13.98	1	1	0.14	+	7.28	1	1
mitochondrial respiratory chain supercomplex assembly (GO:0097250)	1	1	0.07	+	13.98	1	1	0.14	+	7.28	1	1
mitotic DNA replication maintenance of fidelity (GO:1990505)	1	1	0.07	+	13.98	1	1	0.14	+	7.28	1	1
mitotic recombination-dependent replication fork processing (GO:1990426)	1	1	0.07	+	13.98	1	1	0.14	+	7.28	1	1
nodulation (GO:0009877)	1	1	0.07	+	13.98	1	1	0.14	+	7.28	1	1
peptidyl-glutamine modification (GO:0018199)	1	1	0.07	+	13.98	1	1	0.14	+	7.28	1	1
peptidyl-pyroglutamic acid biosynthetic process, using glutaminyl-peptide cyclotransferase (GO:0017186)	1	1	0.07	+	13.98	1	1	0.14	+	7.28	1	1
plant-type cell wall cellulose biosynthetic process (GO:0052324)	1	1	0.07	+	13.98	1	1	0.14	+	7.28	1	1
positive regulation of removal of superoxide radicals (GO:1904833)	1	1	0.07	+	13.98	1	1	0.14	+	7.28	1	1
positive regulation of response to reactive oxygen species (GO:1901033)	1	1	0.07	+	13.98	1	1	0.14	+	7.28	1	1
positive regulation of superoxide dismutase activity (GO:1901671)	1	1	0.07	+	13.98	1	1	0.14	+	7.28	1	1
protein heterotetramerization (GO:0051290)	1	1	0.07	+	13.98	1	1	0.14	+	7.28	1	1
protein import into mitochondrial intermembrane space (GO:0045041)	1	1	0.07	+	13.98	1	1	0.14	+	7.28	1	1
protein localization to Golgi apparatus (GO:0034067)	1	1	0.07	+	13.98	1	1	0.14	+	7.28	1	1
protein refolding (GO:0042026)	1	1	0.07	+	13.98	1	1	0.14	+	7.28	1	1
protein retention in Golgi apparatus (GO:0045053)	1	1	0.07	+	13.98	1	1	0.14	+	7.28	1	1
protein unfolding (GO:0043335)	1	1	0.07	+	13.98	1	1	0.14	+	7.28	1	1
regulation of superoxide dismutase activity (GO:1901668)	1	1	0.07	+	13.98	1	1	0.14	+	7.28	1	1
response to DDT (GO:0046680)	1	1	0.07	+	13.98	1	1	0.14	+	7.28	1	1
response to insecticide (GO:0017085)	1	1	0.07	+	13.98	1	1	0.14	+	7.28	1	1
response to protozoan (GO:0001562)	1	1	0.07	+	13.98	1	1	0.14	+	7.28	1	1
shikimate biosynthetic process (GO:0033587)	1	1	0.07	+	13.98	1	1	0.14	+	7.28	1	1
transcytosis (GO:0045056)	1	1	0.07	+	13.98	1	1	0.14	+	7.28	1	1
UDP-glucose transport (GO:0015786)	1	1	0.07	+	13.98	1	1	0.14	+	7.28	1	1
(R)-2-hydroxy-alpha-linolenic acid biosynthetic process (GO:1902609)	2	1	0.14	+	6.99	1	1	0.27	+	3.64	1	1
4-alpha-methyl-delta7-sterol oxidation (GO:0080065)	2	1	0.14	+	6.99	1	1	0.27	+	3.64	1	1
actin filament severing (GO:0051014)	2	1	0.14	+	6.99	1	1	0.27	+	3.64	1	1
alternative mRNA splicing, via spliceosome (GO:0000380)	2	1	0.14	+	6.99	1	1	0.27	+	3.64	1	1
callose deposition in phloem sieve plate (GO:0080165)	2	1	0.14	+	6.99	1	1	0.27	+	3.64	1	1
cellular response to boron-containing substance levels (GO:0080029)	2	1	0.14	+	6.99	1	1	0.27	+	3.64	1	1
cellular response to copper ion (GO:0071280)	2	1	0.14	+	6.99	1	1	0.27	+	3.64	1	1
ceramide catabolic process (GO:0046514)	2	1	0.14	+	6.99	1	1	0.27	+	3.64	1	1
cytoplasmic streaming (GO:0099636)	2	1	0.14	+	6.99	1	1	0.27	+	3.64	1	1
DNA replication checkpoint (GO:0000076)	2	1	0.14	+	6.99	1	1	0.27	+	3.64	1	1
gas transport (GO:0015669)	2	1	0.14	+	6.99	1	1	0.27	+	3.64	1	1
glucosylceramide catabolic process (GO:0006680)	2	1	0.14	+	6.99	1	1	0.27	+	3.64	1	1
glycolipid catabolic process (GO:0019377)	2	1	0.14	+	6.99	1	1	0.27	+	3.64	1	1
glycosphingolipid catabolic process (GO:0046479)	2	1	0.14	+	6.99	1	1	0.27	+	3.64	1	1
glycosylceramide catabolic process (GO:0046477)	2	1	0.14	+	6.99	1	1	0.27	+	3.64	1	1
homogentisate catabolic process (GO:1902000)	2	1	0.14	+	6.99	1	1	0.27	+	3.64	1	1
homogentisate metabolic process (GO:1901999)	2	1	0.14	+	6.99	1	1	0.27	+	3.64	1	1
integrin-mediated signaling pathway (GO:0007229)	2	1	0.14	+	6.99	1	1	0.27	+	3.64	1	1
mitochondrial DNA replication (GO:0006264)	2	1	0.14	+	6.99	1	1	0.27	+	3.64	1	1
mRNA 5'-splice site recognition (GO:0000395)	2	1	0.14	+	6.99	1	1	0.27	+	3.64	1	1
nuclear pore organization (GO:0006999)	2	1	0.14	+	6.99	1	1	0.27	+	3.64	1	1
phosphatidic acid metabolic process (GO:0046473)	2	1	0.14	+	6.99	1	1	0.27	+	3.64	1	1
plant-type cell wall cellulose metabolic process (GO:0052541)	2	1	0.14	+	6.99	1	1	0.27	+	3.64	1	1
plastid DNA metabolic process (GO:0033258)	2	1	0.14	+	6.99	1	1	0.27	+	3.64	1	1
plastid DNA replication (GO:0033259)	2	1	0.14	+	6.99	1	1	0.27	+	3.64	1	1
positive regulation of cellular response to oxidative stress (GO:1900409)	2	1	0.14	+	6.99	1	1	0.27	+	3.64	1	1
positive regulation of ethylene biosynthetic process (GO:0010365)	2	1	0.14	+	6.99	1	1	0.27	+	3.64	1	1
positive regulation of olefin biosynthetic process (GO:1900913)	2	1	0.14	+	6.99	1	1	0.27	+	3.64	1	1
positive regulation of olefin metabolic process (GO:1900910)	2	1	0.14	+	6.99	1	1	0.27	+	3.64	1	1
positive regulation of potassium ion transport (GO:0043268)	2	1	0.14	+	6.99	1	1	0.27	+	3.64	1	1
positive regulation of sulfur amino acid metabolic process (GO:0031337)	2	1	0.14	+	6.99	1	1	0.27	+	3.64	1	1
priming of cellular response to stress (GO:0080136)	2	1	0.14	+	6.99	1	1	0.27	+	3.64	1	1
regulation of nuclease activity (GO:0032069)	2	1	0.14	+	6.99	1	1	0.27	+	3.64	1	1
regulation of removal of superoxide radicals (GO:2000121)	2	1	0.14	+	6.99	1	1	0.27	+	3.64	1	1
regulation of response to reactive oxygen species (GO:1901031)	2	1	0.14	+	6.99	1	1	0.27	+	3.64	1	1
replication fork processing (GO:0031297)	2	1	0.14	+	6.99	1	1	0.27	+	3.64	1	1
S-adenosylhomocysteine catabolic process (GO:0019510)	2	1	0.14	+	6.99	1	1	0.27	+	3.64	1	1
S-adenosylhomocysteine metabolic process (GO:0046498)	2	1	0.14	+	6.99	1	1	0.27	+	3.64	1	1
S-adenosylmethionine cycle (GO:0033353)	2	1	0.14	+	6.99	1	1	0.27	+	3.64	1	1
selenate transport (GO:0080160)	2	1	0.14	+	6.99	1	1	0.27	+	3.64	1	1
sialylation (GO:0097503)	2	1	0.14	+	6.99	1	1	0.27	+	3.64	1	1
single strand break repair (GO:0000012)	2	1	0.14	+	6.99	1	1	0.27	+	3.64	1	1
TOR signaling (GO:0031929)	2	1	0.14	+	6.99	1	1	0.27	+	3.64	1	1
trans-zeatin biosynthetic process (GO:0033466)	2	1	0.14	+	6.99	1	1	0.27	+	3.64	1	1
trans-zeatin metabolic process (GO:0033400)	2	1	0.14	+	6.99	1	1	0.27	+	3.64	1	1
tricarboxylic acid transport (GO:0006842)	2	1	0.14	+	6.99	1	1	0.27	+	3.64	1	1
zeatin biosynthetic process (GO:0033398)	2	1	0.14	+	6.99	1	1	0.27	+	3.64	1	1
zeatin metabolic process (GO:0033397)	2	1	0.14	+	6.99	1	1	0.27	+	3.64	1	1
pteridine-containing compound metabolic process (GO:0042558)	30	3	2.15	+	1.4	1	3	4.12	-	0.73	1	1
10-formyltetrahydrofolate biosynthetic process (GO:0009257)	3	1	0.21	+	4.66	1	1	0.41	+	2.43	1	1
10-formyltetrahydrofolate metabolic process (GO:0009256)	3	1	0.21	+	4.66	1	1	0.41	+	2.43	1	1
adenylate cyclase-modulating G-protein coupled receptor signaling pathway (GO:0007188)	3	1	0.21	+	4.66	1	1	0.41	+	2.43	1	1
allantoin catabolic process (GO:0000256)	3	1	0.21	+	4.66	1	1	0.41	+	2.43	1	1
aromatic amino acid transport (GO:0015801)	3	1	0.21	+	4.66	1	1	0.41	+	2.43	1	1
basic amino acid transport (GO:0015802)	3	1	0.21	+	4.66	1	1	0.41	+	2.43	1	1
carotene catabolic process (GO:0016121)	3	1	0.21	+	4.66	1	1	0.41	+	2.43	1	1
carotenoid catabolic process (GO:0016118)	3	1	0.21	+	4.66	1	1	0.41	+	2.43	1	1
cell wall disassembly (GO:0044277)	3	1	0.21	+	4.66	1	1	0.41	+	2.43	1	1
cell wall modification involved in abscission (GO:0009830)	3	1	0.21	+	4.66	1	1	0.41	+	2.43	1	1
chaperone-mediated protein complex assembly (GO:0051131)	3	1	0.21	+	4.66	1	1	0.41	+	2.43	1	1
deoxyribonucleoside diphosphate metabolic process (GO:0009186)	3	1	0.21	+	4.66	1	1	0.41	+	2.43	1	1
DNA methylation on cytosine within a CG sequence (GO:0010424)	3	1	0.21	+	4.66	1	1	0.41	+	2.43	1	1
dTMP biosynthetic process (GO:0006231)	3	1	0.21	+	4.66	1	1	0.41	+	2.43	1	1
dTMP metabolic process (GO:0046073)	3	1	0.21	+	4.66	1	1	0.41	+	2.43	1	1
G-protein coupled receptor signaling pathway, coupled to cyclic nucleotide second messenger (GO:0007187)	3	1	0.21	+	4.66	1	1	0.41	+	2.43	1	1
GDP-fucose transport (GO:0015783)	3	1	0.21	+	4.66	1	1	0.41	+	2.43	1	1
histone H3-K27 methylation (GO:0070734)	3	1	0.21	+	4.66	1	1	0.41	+	2.43	1	1
inositol lipid-mediated signaling (GO:0048017)	3	1	0.21	+	4.66	1	1	0.41	+	2.43	1	1
L-cysteine metabolic process (GO:0046439)	3	1	0.21	+	4.66	1	1	0.41	+	2.43	1	1
long-chain fatty acid biosynthetic process (GO:0042759)	3	1	0.21	+	4.66	1	1	0.41	+	2.43	1	1
mitochondrial DNA metabolic process (GO:0032042)	3	1	0.21	+	4.66	1	1	0.41	+	2.43	1	1
mRNA methylation (GO:0080009)	3	1	0.21	+	4.66	1	1	0.41	+	2.43	1	1
NADP biosynthetic process (GO:0006741)	3	1	0.21	+	4.66	1	1	0.41	+	2.43	1	1
negative regulation of autophagy (GO:0010507)	3	1	0.21	+	4.66	1	1	0.41	+	2.43	1	1
phosphatidylinositol-mediated signaling (GO:0048015)	3	1	0.21	+	4.66	1	1	0.41	+	2.43	1	1
positive regulation of defense response to virus by host (GO:0002230)	3	1	0.21	+	4.66	1	1	0.41	+	2.43	1	1
positive regulation of oxidoreductase activity (GO:0051353)	3	1	0.21	+	4.66	1	1	0.41	+	2.43	1	1
positive regulation of response to oxidative stress (GO:1902884)	3	1	0.21	+	4.66	1	1	0.41	+	2.43	1	1
positive regulation of ubiquitin protein ligase activity (GO:1904668)	3	1	0.21	+	4.66	1	1	0.41	+	2.43	1	1
proline catabolic process (GO:0006562)	3	1	0.21	+	4.66	1	1	0.41	+	2.43	1	1
proline catabolic process to glutamate (GO:0010133)	3	1	0.21	+	4.66	1	1	0.41	+	2.43	1	1
protein heterooligomerization (GO:0051291)	3	1	0.21	+	4.66	1	1	0.41	+	2.43	1	1
protein localization to cell periphery (GO:1990778)	3	1	0.21	+	4.66	1	1	0.41	+	2.43	1	1
protein localization to plasma membrane (GO:0072661)	3	1	0.21	+	4.66	1	1	0.41	+	2.43	1	1
purine ribonucleoside catabolic process (GO:0046130)	3	1	0.21	+	4.66	1	1	0.41	+	2.43	1	1
regulation of cellular response to oxidative stress (GO:1900407)	3	1	0.21	+	4.66	1	1	0.41	+	2.43	1	1
regulation of defense response by callose deposition (GO:2000071)	3	1	0.21	+	4.66	1	1	0.41	+	2.43	1	1
regulation of oxidoreductase activity (GO:0051341)	3	1	0.21	+	4.66	1	1	0.41	+	2.43	1	1
response to L-ascorbic acid (GO:0033591)	3	1	0.21	+	4.66	1	1	0.41	+	2.43	1	1
response to redox state (GO:0051775)	3	1	0.21	+	4.66	1	1	0.41	+	2.43	1	1
response to X-ray (GO:0010165)	3	1	0.21	+	4.66	1	1	0.41	+	2.43	1	1
sphingolipid catabolic process (GO:0030149)	3	1	0.21	+	4.66	1	1	0.41	+	2.43	1	1
terpene catabolic process (GO:0046247)	3	1	0.21	+	4.66	1	1	0.41	+	2.43	1	1
tetrahydrobiopterin biosynthetic process (GO:0006729)	3	1	0.21	+	4.66	1	1	0.41	+	2.43	1	1
tetrahydrobiopterin metabolic process (GO:0046146)	3	1	0.21	+	4.66	1	1	0.41	+	2.43	1	1
tetraterpenoid catabolic process (GO:0016110)	3	1	0.21	+	4.66	1	1	0.41	+	2.43	1	1
tyrosine catabolic process (GO:0006572)	3	1	0.21	+	4.66	1	1	0.41	+	2.43	1	1
xanthophyll catabolic process (GO:0016124)	3	1	0.21	+	4.66	1	1	0.41	+	2.43	1	1
zygote asymmetric cell division (GO:0010070)	3	1	0.21	+	4.66	1	1	0.41	+	2.43	1	1
zygote asymmetric cytokinesis in embryo sac (GO:0010069)	3	1	0.21	+	4.66	1	1	0.41	+	2.43	1	1
oxylipin biosynthetic process (GO:0031408)	17	2	1.22	+	1.64	1	2	2.34	-	0.86	1	1
regulation of systemic acquired resistance (GO:0010112)	17	2	1.22	+	1.64	1	2	2.34	-	0.86	1	1
terpene metabolic process (GO:0042214)	17	2	1.22	+	1.64	1	2	2.34	-	0.86	1	1
'de novo' GDP-L-fucose biosynthetic process (GO:0042351)	4	1	0.29	+	3.49	1	1	0.55	+	1.82	1	1
activation of immune response (GO:0002253)	32	3	2.29	+	1.31	1	3	4.4	-	0.68	1	1
activation of innate immune response (GO:0002218)	32	3	2.29	+	1.31	1	3	4.4	-	0.68	1	1
allantoin metabolic process (GO:0000255)	4	1	0.29	+	3.49	1	1	0.55	+	1.82	1	1
cell plate formation involved in plant-type cell wall biogenesis (GO:0009920)	4	1	0.29	+	3.49	1	1	0.55	+	1.82	1	1
cellular amide catabolic process (GO:0043605)	4	1	0.29	+	3.49	1	1	0.55	+	1.82	1	1
cellular iron ion homeostasis (GO:0006879)	18	2	1.29	+	1.55	1	2	2.47	-	0.81	1	1
cellular response to amino acid stimulus (GO:0071230)	4	1	0.29	+	3.49	1	1	0.55	+	1.82	1	1
cellular response to sucrose starvation (GO:0043617)	4	1	0.29	+	3.49	1	1	0.55	+	1.82	1	1
cellular response to UV-A (GO:0071492)	4	1	0.29	+	3.49	1	1	0.55	+	1.82	1	1
cytochrome b6f complex assembly (GO:0010190)	4	1	0.29	+	3.49	1	1	0.55	+	1.82	1	1
deoxyribonucleoside monophosphate biosynthetic process (GO:0009157)	4	1	0.29	+	3.49	1	1	0.55	+	1.82	1	1
deoxyribonucleoside monophosphate metabolic process (GO:0009162)	4	1	0.29	+	3.49	1	1	0.55	+	1.82	1	1
dephosphorylation of RNA polymerase II C-terminal domain (GO:0070940)	4	1	0.29	+	3.49	1	1	0.55	+	1.82	1	1
DNA integrity checkpoint (GO:0031570)	4	1	0.29	+	3.49	1	1	0.55	+	1.82	1	1
energy quenching (GO:1990066)	4	1	0.29	+	3.49	1	1	0.55	+	1.82	1	1
glucose mediated signaling pathway (GO:0010255)	4	1	0.29	+	3.49	1	1	0.55	+	1.82	1	1
histone exchange (GO:0043486)	4	1	0.29	+	3.49	1	1	0.55	+	1.82	1	1
histone H3-K9 demethylation (GO:0033169)	4	1	0.29	+	3.49	1	1	0.55	+	1.82	1	1
[truncated: 3,056 more rows]

## Sheet: 13b
Additional file 13b. Uploads used for HS-dependent changes with ≥ 2-fold changes and adjusted p-value ≤ 0.01.
WT HS-changes(2102 total)				cngc16 HS-changes(3936 total)
Gene ID	log2-fold Change WT_heat vs WT_control (normal)	Adjusted p-value WT_heat vs WT_control (normal)		Gene ID	log2-fold Change cngc16_heat vs cngc16_control (normal)	Adjusted p-value cngc16_heat vs cngc16_control (normal)
AT4G10250	5.83026	4.76793e-32		AT4G10250	6.283	0
AT5G51490	5.67693	4.25941e-50		AT3G27650	5.598	0
AT3G27650	5.59125	4.21743e-59		AT4G11760	5.583	0
AT4G12400	5.4498	4.78438e-61		AT5G15960	5.358	0
AT5G52640	5.39953	7.69515e-28		AT4G12400	5.319	0
AT3G53230	5.08198	1.22357e-36		AT2G34825	5.234	0
AT3G24500	4.94256	2.26123e-36		AT5G52640	5.033	0
AT4G11760	4.85264	5.40431e-50		AT1G14740	4.999	0
AT5G11920	4.81593	4.39856e-16		AT5G42020	4.954	0
AT2G29500	4.81331	4.93314e-26		AT1G09080	4.918	0
AT4G21320	4.6964	8.72739e-21		AT2G29500	4.828	0
AT1G14740	4.56687	1.61974e-42		AT2G32885	4.759	0
AT5G42020	4.54242	1.4771e-82		AT5G51490	4.699	0
AT1G09080	4.52587	1.49253e-17		AT4G25200	4.426	0
AT2G34825	4.47092	1.1937e-18		AT3G24500	4.373	0
AT5G51440	4.45003	9.37791e-14		AT3G53230	4.333	0
AT1G59860	4.44216	6.38019e-23		AT1G59860	4.296	0
AT4G08620	4.41312	1.35524e-18		AT3G05165	4.273	0
AT4G25200	4.4032	1.59758e-15		AT1G21900	4.217	0
AT4G05150	4.38803	1.51451e-32		AT5G48570	4.206	0
AT5G04635	4.35472	8.73507e-35		AT1G57550	4.156	0
AT4G27570	4.33199	4.97585e-53		AT4G21320	4.153	0
AT3G05165	4.29868	1.68369e-104		AT4G08620	4.122	0
AT1G06883	4.25742	3.13665e-15		AT5G61790	4.121	0
AT1G07400	4.21403	1.89278e-14		AT1G77370	4.102	0
AT2G32885	4.19448	1.26567e-20		AT2G03290	4.061	0
AT1G71000	4.19004	6.38155e-12		AT3G05650	4.035	0
AT5G48570	4.14058	2.19498e-59		AT5G12020	4.005	0
AT5G35320	4.062	5.44117e-13		AT5G25280	4.001	0
AT5G12020	4.05752	1.28312e-26		AT5G11920	3.989	0
AT1G54050	4.05643	3.86516e-21		AT3G13470	3.986	0
AT2G19310	4.04732	7.49119e-12		AT5G04635	3.943	0
AT1G48770	4.01306	2.7312e-12		AT1G07400	3.932	0
AT3G06355	3.85334	4.14292e-40		AT3G09690	3.919	0
AT2G03290	3.7825	8.03911e-11		AT4G11485	3.881	0
AT1G21900	3.73716	4.39435e-42		AT1G16850	3.876	0
AT3G01060	3.73555	4.06697e-19		AT3G06840	3.83	0
AT3G02620	3.72529	2.39193e-10		AT5G53820	3.828	0
AT3G09690	3.71212	8.29876e-20		AT4G05150	3.781	0
AT4G37740	3.70662	5.6977e-12		AT1G32280	3.748	0
AT3G25597	3.66304	1.12535e-15		AT5G43920	3.724	0
AT4G04510	3.63733	3.99931e-18		AT3G00820	3.707	0
AT1G17360	3.60054	5.88884e-15		AT2G19310	3.686	0
AT2G25140	3.59603	4.09648e-11		AT1G71000	3.683	0
AT3G21150	3.58919	9.75606e-11		AT4G19430	3.638	0
AT3G14030	3.56366	6.23989e-09		AT5G37800	3.597	0
AT1G14360	3.54141	2.26123e-36		AT3G28840	3.593	0
AT3G06840	3.53755	8.18063e-17		AT5G49470	3.591	0
AT5G41430	3.52987	5.57114e-08		AT4G17690	3.589	0
AT4G12330	3.51805	9.14811e-16		AT5G39310	3.581	0
AT3G05860	3.50754	1.03228e-09		AT4G16660	3.561	0
AT5G28824	3.4964	2.29962e-07		AT4G12330	3.557	0
AT5G43260	3.47592	1.79181e-13		AT2G25110	3.556	0
AT5G61790	3.47467	2.58522e-34		AT5G59310	3.536	0
AT4G02920	3.45615	7.74084e-45		AT1G53910	3.535	0
AT1G77370	3.45514	3.03756e-19		AT5G50260	3.533	0
AT5G37800	3.45138	1.76715e-16		AT5G51440	3.51	0
AT1G32280	3.44809	4.13663e-09		AT3G12050	3.46	0
AT3G45130	3.44293	1.44651e-07		AT4G19810	3.446	0
AT4G17690	3.4337	2.82621e-31		AT3G51980	3.429	0
AT2G25110	3.40503	1.37318e-28		AT3G06355	3.428	0
AT1G53910	3.39196	3.60931e-29		AT1G14360	3.414	0
AT3G00820	3.38215	1.77863e-17		AT5G35320	3.412	0
AT1G57550	3.3731	3.20269e-11		AT3G25597	3.412	0
AT1G56430	3.35324	4.87801e-07		AT2G42530	3.395	0
AT4G11880	3.35035	3.06072e-08		AT4G02920	3.389	0
AT2G26150	3.34883	2.00003e-08		AT5G60100	3.388	0
AT3G49640	3.33738	3.42651e-20		AT1G04625	3.38	0
AT2G46240	3.33469	1.20822e-17		AT5G56250	3.356	0
AT3G22030	3.30861	1.17359e-08		AT3G62740	3.353	0
AT3G28840	3.30505	2.4372e-11		AT2G37180	3.349	0
AT5G35970	3.29634	4.67694e-20		AT1G56330	3.34	0
AT5G38450	3.29066	1.1283e-18		AT5G12110	3.337	0
AT3G27503	3.28889	2.83669e-15		AT3G02620	3.335	0
AT5G56250	3.27595	5.12189e-13		AT5G49140	3.329	0
AT5G15960	3.27373	7.10113e-13		AT5G15970	3.324	0
AT3G51980	3.27357	1.2982e-11		AT5G03080	3.312	0
AT5G59720	3.27346	2.2023e-17		AT1G77510	3.296	0
AT1G56330	3.26321	2.15506e-52		AT4G17440	3.294	0
AT3G19450	3.26197	1.55872e-15		AT1G53540	3.279	0
AT2G36460	3.24538	1.11105e-10		AT1G06883	3.279	0
AT5G39310	3.23871	5.54978e-36		AT2G04030	3.278	0
AT1G77510	3.22898	1.49652e-21		AT3G09640	3.271	0
AT5G00420	3.2277	3.29545e-10		AT5G01950	3.27	0
AT1G53540	3.22661	1.54056e-18		AT3G28770	3.253	0
AT3G13470	3.19729	7.47074e-13		AT4G28700	3.249	0
AT5G42895	3.17545	5.84184e-10		AT3G46230	3.232	0
AT2G45120	3.1654	9.21155e-12		AT4G27570	3.224	0
AT5G28820	3.14403	6.92943e-07		AT5G39790	3.223	0
AT3G14080	3.13387	6.87486e-09		AT1G48770	3.219	0
AT2G01735	3.1332	1.27436e-17		AT3G03640	3.2	0
AT5G41390	3.13223	6.35907e-17		AT3G28270	3.187	0
AT1G60370	3.12598	3.80825e-07		AT3G27503	3.156	0
AT1G16380	3.12451	5.68583e-10		AT5G24155	3.154	0
AT5G49190	3.1193	3.16887e-21		AT4G05520	3.153	0
AT5G00520	3.10829	1.46066e-13		AT4G04020	3.148	0
AT5G09340	3.10092	3.91755e-07		AT3G10460	3.139	0
AT2G09265	3.06983	1.16132e-09		AT2G26200	3.134	0
AT5G59490	3.06638	2.86674e-09		AT3G03670	3.133	0
AT2G07698	3.0644	1.11452e-05		AT2G33380	3.127	0
AT1G74310	3.05152	2.74749e-08		AT5G63570	3.127	0
AT5G49140	3.04859	6.59785e-12		AT3G05660	3.124	0
AT2G07020	3.04778	4.26782e-06		AT1G56340	3.12	0
AT2G31425	3.01717	1.5265e-26		AT3G14380	3.119	0
AT5G40010	3.01141	1.7685e-09		AT3G05640	3.116	0
AT5G12030	3.00924	2.76082e-07		AT3G49120	3.116	0
AT5G58010	3.00093	2.94051e-35		AT3G01060	3.115	0
AT5G56350	2.99902	4.0448e-06		AT5G38450	3.114	0
AT1G18260	2.9949	1.31795e-35		AT5G28540	3.11	0
AT4G24020	2.95737	1.5068e-26		AT1G55870	3.094	0
AT1G09465	2.95067	1.52062e-07		AT2G32120	3.069	0
AT5G56030	2.94308	5.7096e-29		AT3G54700	3.068	0
ATMG01170	2.94117	4.22599e-05		AT4G40100	3.063	0
AT4G11485	2.93889	1.63105e-17		AT1G72660	3.059	0
AT2G34790	2.9365	3.32514e-20		AT1G16380	3.054	0
AT3G27310	2.91801	5.69539e-30		AT4G29520	3.029	0
AT1G70700	2.91035	2.55066e-05		AT2G33850	3.022	0
AT1G75190	2.90646	2.30371e-19		AT1G09210	3.018	0
AT1G08280	2.90044	1.10822e-08		AT1G17360	3.018	0
AT2G10260	2.89475	2.88381e-05		AT2G07671	3.013	0
ATMG00370	2.89099	5.38634e-05		AT3G45740	3.003	0
AT2G07739	2.88987	4.78186e-05		AT4G04510	3	0
AT3G44200	2.88965	1.8643e-15		AT2G29450	2.992	0
AT4G16660	2.88419	3.69932e-32		AT5G24150	2.981	0
AT3G04050	2.88119	7.87503e-13		AT3G07770	2.962	0
AT1G67540	2.87833	2.4712e-18		AT5G19260	2.956	0
AT1G51880	2.86238	2.70583e-05		AT2G46420	2.953	0
AT4G17440	2.85742	1.07886e-16		AT3G43110	2.945	0
AT1G36627	2.85372	3.35416e-08		AT2G31425	2.945	0
AT5G63570	2.84603	5.82803e-23		AT2G26150	2.937	0
AT1G08995	2.84412	4.62608e-09		AT4G18280	2.934	0
AT2G25095	2.84247	1.15963e-14		AT2G43386	2.931	0
AT4G06005	2.84068	4.19193e-06		AT1G54050	2.931	0
AT3G10150	2.83821	6.39659e-06		AT3G19650	2.93	0
AT4G05520	2.83593	6.47656e-27		AT1G08280	2.925	0
AT1G26240	2.83354	7.09957e-05		AT3G22030	2.923	0
AT5G28540	2.82906	6.02433e-26		AT3G14075	2.922	0
AT5G02805	2.81725	9.29027e-06		AT3G20100	2.918	0
AT4G17850	2.80826	3.95265e-05		AT5G41390	2.916	0
AT5G03080	2.80377	2.28569e-20		AT1G10960	2.914	0
AT4G25710	2.79484	3.16414e-09		AT1G09875	2.902	0
AT1G31470	2.78995	1.72629e-06		AT1G28305	2.898	0
AT4G19430	2.78862	1.60208e-05		AT4G11880	2.896	0
AT3G62600	2.7849	1.05498e-29		AT3G22420	2.892	0
AT3G28770	2.78005	1.62281e-18		AT2G28000	2.89	0
AT3G03165	2.77927	3.18463e-09		AT5G59720	2.888	0
AT2G05665	2.7653	1.62567e-05		AT2G26690	2.888	0
AT1G55870	2.76413	5.41292e-12		AT2G31150	2.885	0
AT3G10460	2.76143	1.63655e-22		AT2G25140	2.863	0
AT1G53887	2.76052	1.58842e-05		AT5G27930	2.859	0
AT2G43386	2.75871	7.74923e-15		AT3G23990	2.852	0
AT4G10595	2.72411	2.01622e-06		AT2G24300	2.848	0
AT1G22490	2.72091	0.000143245		AT3G53070	2.847	0
AT2G05620	2.71784	3.18726e-24		AT1G35310	2.846	0
AT3G12050	2.71509	1.18495e-13		AT5G59490	2.836	0
AT3G45740	2.71385	3.21e-17		AT3G14030	2.833	0
AT3G23270	2.71379	6.65985e-22		AT1G36627	2.832	0
AT3G12580	2.71232	1.64656e-09		AT1G07590	2.831	0
AT5G54170	2.71032	2.94421e-12		AT2G34790	2.83	0
AT5G42280	2.70088	1.24339e-09		AT5G37500	2.829	0
AT2G16835	2.69498	6.84697e-05		AT5G42170	2.823	0
AT5G19260	2.69393	6.51396e-07		AT5G28820	2.819	0
AT3G14075	2.69163	1.3256e-11		AT3G13276	2.818	0
AT3G53070	2.68664	1.19518e-05		AT5G43260	2.815	0
AT4G25930	2.67364	4.67444e-09		AT2G18690	2.814	0
AT1G49120	2.66867	1.77704e-07		AT5G35970	2.814	0
AT5G20590	2.66763	1.01385e-25		AT1G26820	2.811	0
AT4G35290	2.66757	8.17062e-06		AT4G15570	2.801	0
AT1G07350	2.66665	2.26123e-36		AT3G16500	2.796	0
AT5G18340	2.66399	2.37173e-10		AT3G53220	2.795	0
AT5G25280	2.66337	1.62045e-10		AT5G14920	2.783	0
AT5G65080	2.65888	1.16025e-05		AT5G48160	2.776	0
AT1G02970	2.65486	7.68528e-20		AT4G19985	2.772	0
AT2G31432	2.65377	2.46285e-11		AT5G62730	2.765	0
AT4G21810	2.65147	1.82793e-41		AT4G08980	2.764	0
AT3G45320	2.64834	2.7448e-09		AT3G44200	2.762	0
AT1G26500	2.64742	1.66034e-08		AT5G50800	2.761	0
AT2G07075	2.64559	2.25808e-07		AT1G48780	2.76	0
AT1G12180	2.64289	0.000104585		AT4G13266	2.758	0
ATMG00690	2.64147	0.000361701		AT3G24040	2.757	0
AT5G57350	2.63802	2.95826e-23		AT5G19880	2.756	0
AT5G11440	2.63585	1.15462e-20		AT2G15000	2.754	0
AT5G04230	2.63346	6.21189e-07		AT4G04450	2.747	0
AT3G01900	2.6318	2.94598e-16		AT5G26880	2.746	0
AT4G30160	2.6317	2.43575e-10		AT1G42560	2.744	0
AT5G12110	2.62968	2.32186e-06		AT2G36460	2.741	0
AT1G07203	2.62175	4.83996e-06		AT2G34810	2.74	0
AT3G04910	2.59878	3.49669e-09		AT4G15780	2.739	0
AT3G00980	2.59665	8.25542e-06		AT3G41762	2.737	0
AT1G23140	2.589	0.000144883		AT3G62600	2.737	0
AT3G05665	2.5883	0.000189428		AT3G04910	2.736	0
AT1G28335	2.5861	7.5604e-15		AT5G00420	2.733	0
AT5G20400	2.58498	3.11041e-07		AT1G71680	2.731	0
AT1G05167	2.58345	1.19725e-18		AT2G28930	2.728	0
AT5G52960	2.57505	6.26295e-09		AT3G45130	2.728	0
AT3G00600	2.57413	1.63945e-06		AT4G10595	2.728	0
AT2G46960	2.57353	5.37494e-05		AT2G21660	2.718	0
AT5G47230	2.5694	2.4684e-15		AT1G29465	2.713	0
AT4G40100	2.56425	1.03911e-08		AT2G31432	2.711	0
AT2G13760	2.56193	7.27971e-11		AT1G09095	2.705	0
AT2G20560	2.55633	5.75105e-11		AT2G01900	2.705	0
AT2G34920	2.55374	1.72037e-22		AT5G07420	2.701	0
AT3G54700	2.54905	3.6138e-10		AT2G45580	2.698	0
AT4G28700	2.54819	3.18142e-14		AT2G27290	2.696	0
AT2G32120	2.54447	4.78098e-05		AT1G54040	2.692	0
AT2G20362	2.54177	0.000151557		AT3G05925	2.69	0
AT3G52340	2.5402	3.37642e-15		AT1G27420	2.681	0
AT5G38540	2.53182	2.38952e-06		AT5G04200	2.68	0
AT1G76955	2.52778	0.000374423		AT4G23670	2.677	0
AT2G35390	2.52633	9.94831e-06		AT3G12580	2.676	0
AT2G16970	2.50971	0.000377913		AT3G05960	2.675	0
AT1G04625	2.50817	1.61627e-09		AT1G76080	2.674	0
AT5G13490	2.5076	3.80692e-13		AT5G56850	2.67	0
AT1G48780	2.50209	2.72831e-06		AT1G67540	2.667	0
AT1G49000	2.49027	0.000510394		AT2G29340	2.666	0
AT2G18690	2.4879	1.86315e-05		AT3G00600	2.666	0
AT4G11850	2.485	1.88805e-05		AT5G56030	2.662	0
AT1G77030	2.47895	1.2982e-11		AT1G28335	2.657	0
AT4G28680	2.47304	6.04316e-26		AT1G09465	2.657	0
AT3G53220	2.46936	3.45297e-14		AT5G49190	2.654	0
AT5G20700	2.46746	1.09873e-11		AT4G23500	2.653	0
AT2G25690	2.46597	3.5382e-06		AT5G07690	2.653	0
AT1G01180	2.46485	0.000217201		AT4G23680	2.653	0
ATMG01090	2.46314	0.000794371		AT5G58590	2.652	0
AT1G09565	2.45512	0.000139216		AT1G09250	2.651	0
AT2G47730	2.45085	2.23907e-12		AT3G10760	2.641	0
AT4G27850	2.45077	4.60484e-05		AT1G79620	2.64	0
AT2G23148	2.44997	4.816e-07		AT4G35290	2.639	0
AT2G01900	2.43488	0.000392781		AT2G22980	2.638	0
AT1G06983	2.43062	0.00070308		AT4G10440	2.626	0
AT3G41762	2.43055	2.57923e-09		AT2G47180	2.625	0
AT4G23040	2.41981	1.93284e-06		AT5G04230	2.624	0
AT1G02610	2.41311	1.93756e-07		AT1G56430	2.621	0
AT3G28270	2.41016	8.0422e-05		AT1G25098	2.618	0
AT2G04715	2.4039	0.000756766		AT1G22490	2.618	0
AT3G00650	2.40168	0.000983672		AT5G02500	2.616	0
AT5G26865	2.40002	0.00100962		AT4G37740	2.616	0
AT1G60220	2.39898	8.16568e-07		AT5G09540	2.616	0
AT1G16850	2.39647	0.000201206		AT1G02300	2.612	0
AT5G43920	2.39508	0.000357574		AT1G35660	2.61	0
AT5G43150	2.39419	0.00058215		AT1G07440	2.609	0
AT1G09180	2.39388	1.0657e-09		AT4G25710	2.606	0
AT4G09805	2.39326	1.16779e-20		AT3G49640	2.604	0
AT5G50260	2.39272	3.15381e-06		AT1G69530	2.603	0
AT1G78090	2.38967	0.000516996		AT1G04670	2.598	0
AT5G59310	2.38931	4.89159e-13		AT1G53070	2.592	0
AT3G27820	2.38926	1.48082e-19		AT1G30490	2.592	0
AT2G33740	2.38894	0.000137273		AT1G75190	2.591	0
AT4G37040	2.38886	4.08765e-06		AT5G52960	2.588	0
AT3G29810	2.38822	0.000119518		AT3G03470	2.586	0
AT1G07010	2.38711	3.38457e-06		AT5G43150	2.581	0
AT2G01890	2.38661	0.000912681		AT1G25330	2.58	0
AT1G77280	2.38334	1.00418e-05		AT2G19000	2.575	0
AT2G26480	2.38216	0.00104441		AT2G23450	2.572	0
AT4G02550	2.3804	1.7741e-06		AT5G49740	2.571	0
AT3G05160	2.38025	4.23311e-23		AT5G28824	2.571	0
ATMG01190	2.37896	0.000191429		AT5G52310	2.569	0
AT1G59840	2.37412	8.07572e-05		AT1G18260	2.564	0
ATMG00090	2.37402	0.000438389		AT5G66400	2.56	0
AT1G17710	2.37389	3.94289e-27		AT3G10020	2.559	0
AT3G46230	2.36995	1.04002e-08		AT5G40010	2.557	0
AT2G24080	2.36395	1.65342e-11		AT2G46240	2.553	0
AT5G04860	2.36314	9.93545e-22		AT1G05450	2.553	0
AT5G07420	2.35704	8.39094e-13		AT4G30160	2.552	0
AT1G06997	2.35663	0.00129824		AT2G05310	2.549	0
AT2G33250	2.35663	0.000113213		AT3G01530	2.545	0
AT3G22060	2.35627	3.06836e-10		AT3G03560	2.544	0
AT5G00365	2.3554	0.00107307		AT3G09440	2.543	0
AT2G29450	2.35058	1.86576e-05		AT5G20590	2.542	0
AT3G62740	2.3469	0.000689727		AT2G07698	2.542	0
AT1G49740	2.3437	3.08331e-07		AT5G28030	2.527	0
AT5G49470	2.33586	1.37178e-05		AT3G62840	2.526	0
AT4G08670	2.31905	4.69137e-11		AT5G22700	2.524	0
AT5G17523	2.31706	7.6402e-06		AT5G40290	2.52	0
AT5G47680	2.31457	4.91667e-06		AT1G72645	2.52	0
AT2G39000	2.31442	6.24788e-07		AT5G20700	2.517	0
AT1G77000	2.31092	1.84369e-05		AT3G22040	2.508	0
AT5G02500	2.30959	3.59676e-24		AT1G60260	2.506	0
AT5G39870	2.30442	5.28298e-19		AT3G02540	2.506	0
AT3G17152	2.29838	3.86488e-06		AT4G10430	2.503	0
AT5G30495	2.29687	0.000167957		AT4G28680	2.503	0
AT4G39540	2.2964	3.06072e-08		AT1G70640	2.501	0
AT5G14800	2.29592	9.48292e-18		AT3G07860	2.501	0
AT1G78070	2.29475	4.90603e-08		AT3G45320	2.496	0
AT3G28530	2.29349	0.000543643		AT1G65070	2.495	0
AT4G36580	2.29096	0.00159004		AT5G39870	2.488	0
AT1G28220	2.28931	1.785e-05		AT2G32690	2.488	0
AT3G26870	2.27105	0.000546618		AT1G01550	2.486	0
AT2G08100	2.26773	0.000275881		AT4G25930	2.485	0
AT2G01045	2.26742	2.27455e-05		AT4G16190	2.483	0
AT1G09825	2.26709	0.00177033		AT5G47910	2.482	0
AT2G37180	2.26611	2.6905e-06		AT5G22050	2.481	0
AT1G62530	2.26347	0.000116499		AT4G36600	2.481	0
AT2G29700	2.26111	1.14947e-05		AT3G23790	2.48	0
AT5G37180	2.25799	8.01316e-05		AT1G08995	2.479	0
AT2G07777	2.25724	0.0012372		AT5G27730	2.478	0
AT4G19810	2.25694	0.00105879		AT4G04315	2.472	0
AT4G35160	2.24871	0.00120621		AT3G10150	2.471	0
AT1G09210	2.24784	6.8478e-16		AT4G34620	2.47	0
AT5G24960	2.24773	2.20377e-21		AT4G38020	2.468	0
AT5G25450	2.24204	3.37476e-05		AT4G34630	2.466	0
AT4G04475	2.24153	0.00260099		AT2G29700	2.462	0
AT5G09530	2.23924	0.00217126		AT1G07193	2.458	0
AT1G51915	2.23572	3.19796e-08		AT3G53800	2.457	0
AT5G26673	2.23545	1.77874e-05		AT4G19660	2.455	0
AT4G29520	2.2338	0.000104987		AT5G00365	2.455	0
AT3G49370	2.23277	0.00250312		AT5G42895	2.454	0
AT5G07400	2.23126	4.154e-15		AT3G15095	2.454	0
AT5G44290	2.23115	1.65014e-05		AT3G21970	2.453	0
AT5G10610	2.23106	1.44947e-22		AT3G56200	2.451	0
AT1G72100	2.2293	0.000481902		AT2G47160	2.451	0
AT1G72660	2.22618	4.41568e-05		AT4G13520	2.446	0
AT3G09640	2.2254	0.00115053		AT1G68820	2.445	0
AT3G10760	2.22304	4.27903e-06		AT1G70700	2.443	0
AT1G52680	2.21996	5.60403e-13		AT1G49710	2.443	0
AT4G12910	2.21129	0.000523542		AT1G15290	2.443	0
AT1G12060	2.20891	0.000885647		AT2G46880	2.441	0
AT3G08325	2.20519	0.00297935		AT5G44190	2.44	0.001
AT4G11930	2.20362	0.00247286		AT5G26220	2.44	0
AT1G52870	2.20359	0.000479885		AT4G21910	2.44	0
AT5G63600	2.20214	7.20934e-06		AT5G02620	2.436	0
AT5G02575	2.20126	7.06889e-09		AT1G01230	2.435	0
AT5G57300	2.19641	2.7079e-08		AT5G42690	2.435	0
AT2G41160	2.19601	3.69129e-15		AT1G74510	2.434	0
AT2G19010	2.19471	4.37946e-18		AT1G66410	2.433	0
AT3G13276	2.19444	0.00203883		AT4G36010	2.431	0
AT2G07671	2.19078	0.000502772		AT2G05620	2.429	0
AT3G45800	2.18958	0.000980113		AT5G12030	2.427	0
AT5G17320	2.18603	1.92764e-05		AT2G08610	2.424	0
AT2G29880	2.18428	1.28032e-13		AT2G24940	2.424	0
AT4G30530	2.18246	0.000170668		AT2G24120	2.422	0
AT3G56090	2.18204	1.66432e-08		AT2G01890	2.421	0
AT1G05857	2.18076	5.93461e-07		AT2G35390	2.42	0
AT2G30480	2.17942	4.16901e-12		AT3G53300	2.419	0
AT1G09720	2.17128	1.82384e-08		AT3G02110	2.419	0
AT4G31877	2.16972	0.000153937		AT5G26673	2.418	0
AT5G64360	2.1669	7.11238e-13		AT1G35290	2.418	0
AT3G21890	2.16684	2.6511e-10		AT1G21350	2.417	0
AT2G39175	2.16524	0.000366295		AT5G17920	2.414	0
AT2G15830	2.16467	0.000578481		AT3G44310	2.414	0
AT3G61610	2.16372	0.00017676		AT5G67250	2.411	0
AT5G47350	2.16249	7.02971e-06		AT5G20720	2.41	0
AT3G09440	2.16172	2.62093e-08		AT3G14080	2.408	0
ATMG00670	2.16121	0.00355444		AT4G34230	2.403	0
AT2G19000	2.16053	2.60599e-11		AT1G08980	2.402	0.001
AT2G38900	2.15655	0.00144165		AT1G49740	2.397	0
AT2G20470	2.15583	1.00675e-22		AT1G61580	2.397	0
AT5G00585	2.15506	0.00358059		AT4G04675	2.396	0.001
AT1G20640	2.15232	1.28384e-15		AT5G14390	2.396	0
AT2G26200	2.1419	7.81246e-05		AT1G02610	2.393	0
AT2G47180	2.1419	0.000232766		AT2G30240	2.392	0
AT1G16030	2.14138	5.42415e-05		AT5G03830	2.391	0
ATMG00640	2.1408	0.00284011		AT1G17710	2.39	0
AT4G38060	2.13689	1.04002e-08		AT1G15400	2.388	0.001
AT3G03780	2.13479	3.08395e-15		AT1G05170	2.385	0
AT5G53820	2.13476	0.000174592		AT3G27820	2.383	0
AT5G37490	2.13153	0.000160076		AT5G13490	2.383	0
AT5G01950	2.12959	6.60649e-07		AT1G68490	2.383	0
AT4G12000	2.12225	3.02633e-05		AT1G60370	2.382	0
AT4G23380	2.11292	7.63722e-05		AT2G37860	2.38	0
AT1G75080	2.11124	0.000163173		AT3G50560	2.377	0
AT5G45240	2.10987	4.71027e-10		AT5G47230	2.375	0
AT1G04533	2.10775	0.00463407		AT1G09565	2.374	0
AT1G71370	2.10759	3.34828e-05		AT2G39960	2.373	0
AT4G19985	2.10701	3.39624e-14		AT4G21620	2.373	0
AT3G28790	2.10247	8.40707e-14		AT3G29810	2.371	0
AT5G09540	2.10149	0.000900743		AT3G48690	2.369	0
AT3G29050	2.10033	2.62477e-07		AT2G10260	2.367	0.001
AT3G47800	2.09604	5.39386e-13		AT4G10300	2.365	0
AT1G09875	2.09494	0.000439452		AT5G00535	2.364	0
AT1G16040	2.09478	0.000901288		AT5G11440	2.362	0
AT1G09245	2.09278	0.00422162		AT4G24280	2.362	0
AT1G64235	2.09226	2.60715e-10		AT1G09157	2.36	0
AT2G46880	2.09215	0.000591635		AT1G65980	2.357	0
AT5G04820	2.08877	9.3729e-16		AT2G17580	2.357	0.001
AT3G07860	2.08521	1.14576e-07		AT3G01900	2.356	0
AT5G14390	2.08468	1.17576e-05		AT5G41430	2.354	0
AT2G07706	2.08417	0.00567571		AT4G06005	2.353	0
AT2G46480	2.08124	5.06894e-12		AT2G29140	2.352	0
AT1G10960	2.07872	0.000585629		AT3G14420	2.352	0
AT4G34630	2.07688	3.61515e-05		AT3G24463	2.352	0.001
AT3G20210	2.07559	0.000275881		AT3G23460	2.35	0.001
AT5G26880	2.0744	4.80479e-05		AT2G47730	2.348	0
AT1G28305	2.07351	0.000203288		AT1G22190	2.348	0
AT2G22950	2.06922	2.62326e-22		AT4G23400	2.345	0
AT1G78290	2.06896	7.12048e-08		AT5G02805	2.345	0
AT1G31170	2.06206	0.00326203		AT4G27610	2.345	0
AT3G05650	2.06201	0.00054712		AT3G19450	2.344	0
ATMG00580	2.05973	0.00598336		AT2G16940	2.343	0
AT4G02460	2.0593	0.000170517		AT2G02130	2.342	0
AT2G25011	2.05785	0.000159741		AT3G23270	2.34	0
AT2G07722	2.05754	0.0059497		AT3G10455	2.339	0
AT4G25720	2.05553	0.000129233		AT5G56350	2.337	0
ATMG00660	2.05362	0.00351069		AT1G28290	2.336	0
AT4G15710	2.05164	0.00148383		AT5G26570	2.335	0
AT1G73805	2.04994	0.00648536		AT4G33760	2.335	0
AT4G15750	2.0427	6.21316e-06		AT1G77030	2.333	0
AT3G08700	2.04224	0.00632801		AT1G60220	2.333	0
AT2G20060	2.04124	1.53345e-06		AT2G20560	2.326	0
AT4G38950	2.04097	2.15821e-06		AT2G24615	2.323	0.001
AT5G03770	2.04088	0.000945937		AT1G51915	2.323	0
AT1G24140	2.04069	0.00296653		AT4G18425	2.322	0.001
AT1G79620	2.04035	0.00256746		AT1G59840	2.321	0
AT1G52260	2.03488	0.00527397		AT5G14800	2.32	0
AT5G36700	2.03407	0.00117042		AT5G15160	2.319	0.001
AT1G56360	2.02912	0.00425787		AT3G56160	2.315	0
AT3G06620	2.02877	2.34807e-12		AT5G04347	2.315	0
AT2G30240	2.0264	7.29747e-09		AT3G26920	2.314	0.001
AT5G45830	2.02549	0.000366978		AT1G51430	2.313	0.001
AT1G30230	2.02411	9.76248e-11		AT4G09805	2.312	0
AT4G10115	2.02396	0.00130708		AT4G25340	2.311	0
AT3G51020	2.02389	0.000110425		AT1G05167	2.311	0
AT5G24500	2.02331	1.81511e-14		AT3G28530	2.31	0
AT4G03960	2.02254	0.000478823		AT4G04960	2.309	0.001
AT5G00535	2.02236	1.1184e-05		AT3G21150	2.309	0
AT5G20340	2.02147	0.000472564		AT2G28950	2.308	0
AT2G37290	2.02042	6.51866e-10		AT1G08910	2.308	0
AT5G24520	2.01871	0.000131535		AT1G07350	2.306	0
AT5G09890	2.01669	9.53304e-19		AT3G09920	2.301	0.001
AT2G33130	2.01606	0.00389082		AT5G39730	2.3	0
AT5G06265	2.01138	4.39726e-05		AT5G55470	2.297	0.001
AT4G12960	2.008	0.000591245		AT1G19570	2.296	0
AT5G37500	2.00598	6.78156e-11		AT5G59320	2.296	0
AT1G07590	2.00076	3.16131e-08		AT5G18065	2.296	0.001
AT2G13845	1.99974	0.00242522		AT5G18340	2.294	0
AT1G76920	1.99648	2.03004e-07		AT1G68010	2.291	0
AT3G22053	1.99636	0.000188052		AT2G23120	2.29	0
AT2G27290	1.99518	0.00289898		AT1G52680	2.286	0
AT3G54450	1.99295	0.00133194		AT5G42280	2.285	0
AT4G11400	1.99245	3.56421e-10		AT3G02720	2.285	0
AT2G36840	1.99152	2.37173e-10		AT2G34920	2.284	0
AT1G68410	1.99036	9.29027e-06		AT1G35320	2.283	0.001
AT1G31280	1.98953	0.00197255		AT5G38760	2.283	0
AT5G18820	1.98896	0.000943152		AT3G54500	2.281	0
AT1G04670	1.98795	4.565e-06		AT5G23240	2.28	0.001
AT4G19460	1.98771	1.04863e-05		AT3G28790	2.28	0
AT3G52820	1.98671	0.00311588		AT1G53730	2.278	0
AT5G02565	1.98625	2.20205e-09		AT3G60880	2.278	0.001
AT2G07675	1.98354	0.00486477		AT5G62090	2.278	0
AT3G61770	1.98345	0.00384241		AT1G78080	2.276	0
AT3G43110	1.9792	0.004078		AT3G04610	2.273	0
AT1G30070	1.97813	0.0001154		AT3G23050	2.272	0
AT1G09583	1.9773	4.96316e-06		AT1G13270	2.269	0.001
AT4G29470	1.97603	2.11808e-21		AT3G10810	2.269	0
AT3G51780	1.97407	1.30579e-12		AT3G28980	2.269	0
AT4G11230	1.9717	0.00171902		AT1G31280	2.265	0
AT2G32785	1.96841	4.37832e-06		AT2G22990	2.261	0
AT4G24920	1.96803	1.92398e-10		AT1G71220	2.256	0
AT2G22860	1.96716	8.97691e-17		AT4G27850	2.256	0
AT1G09655	1.96431	4.70163e-11		AT5G36790	2.255	0
AT5G13530	1.9629	7.02566e-06		AT3G19370	2.255	0.001
AT3G07770	1.96048	0.000179518		AT1G25520	2.254	0.001
AT5G54590	1.95973	0.000420459		AT2G37940	2.254	0
AT5G59050	1.95768	0.000166105		AT1G19870	2.253	0
AT5G04200	1.95703	0.00199802		AT1G30070	2.253	0
AT3G10020	1.95023	0.000262778		AT3G27320	2.25	0.001
AT1G15415	1.94843	5.20518e-12		AT2G46550	2.248	0
AT5G01040	1.94787	1.54894e-08		ATMG00690	2.248	0.002
AT3G60540	1.94672	1.98422e-10		AT3G44670	2.248	0
AT1G45150	1.94442	1.84454e-07		AT1G74560	2.247	0
AT4G29330	1.94281	0.00101058		AT4G24920	2.244	0
AT5G01220	1.94253	0.00397536		AT4G11290	2.244	0
AT1G35660	1.94117	0.00994031		AT4G35670	2.242	0
AT2G04115	1.94063	1.1464e-07		AT5G67300	2.241	0
AT3G44110	1.93962	2.7131e-29		AT1G65450	2.241	0
AT1G74750	1.93956	0.00565939		AT3G56620	2.241	0.002
AT4G02733	1.93747	1.87315e-06		AT2G40460	2.241	0.001
AT3G53790	1.93424	0.000978228		AT2G47590	2.24	0
AT1G13940	1.93422	0.000272703		AT3G12000	2.24	0.001
AT2G17240	1.9333	1.05781e-07		AT5G30495	2.239	0
AT3G58240	1.93259	1.12764e-06		AT1G64680	2.238	0
AT4G13520	1.93257	3.37178e-05		AT2G22970	2.236	0
AT1G09915	1.93231	9.28368e-12		AT1G19715	2.235	0.001
AT4G38590	1.92883	2.92435e-10		AT3G10850	2.235	0
AT5G04347	1.92578	1.2795e-11		AT1G74090	2.235	0.002
AT3G25230	1.92458	1.65432e-13		AT4G00910	2.235	0.002
AT5G05800	1.92229	5.57205e-13		AT5G10610	2.234	0
AT1G80420	1.91957	1.36921e-08		AT2G38820	2.234	0
AT2G37200	1.91784	0.00211902		AT2G05520	2.233	0
AT3G09390	1.91649	6.74629e-05		AT2G42590	2.23	0
AT4G34230	1.9163	3.37476e-05		AT1G19600	2.229	0
AT1G44010	1.91578	0.0103999		AT2G37170	2.229	0
AT4G24140	1.91248	0.00603812		AT1G69870	2.228	0
AT1G49710	1.90972	2.2774e-05		AT4G11400	2.228	0
AT3G03640	1.90952	0.00362143		AT2G33740	2.224	0
AT1G06490	1.90758	0.00133667		AT1G66540	2.224	0.002
AT4G38020	1.90522	0.00607588		AT1G16040	2.222	0
AT4G37370	1.90516	0.00650312		AT5G54170	2.222	0
AT4G31460	1.903	0.000411535		AT1G07010	2.222	0
AT3G23510	1.90017	0.000760098		AT2G45920	2.221	0
AT4G14300	1.89652	1.68245e-15		AT1G13940	2.22	0
AT2G06895	1.89565	0.00194446		AT1G64770	2.22	0
AT5G20330	1.8954	7.94403e-05		AT4G02290	2.217	0
AT2G20100	1.89296	0.0070719		AT4G39480	2.217	0.001
AT1G03550	1.89046	2.87706e-05		AT1G23040	2.217	0.001
AT2G34810	1.89	0.00626094		AT5G15090	2.216	0
AT1G75410	1.88827	0.000760098		AT2G35240	2.214	0.001
AT1G74720	1.88825	0.000590086		AT5G03170	2.213	0.001
AT5G17640	1.88778	7.82727e-13		AT4G38090	2.212	0
AT4G37990	1.88733	1.09104e-15		AT5G37070	2.211	0
AT4G32285	1.88616	1.88777e-09		AT1G52000	2.21	0.002
AT5G17570	1.88548	1.89273e-05		AT1G64235	2.206	0
AT3G55730	1.88391	1.16906e-12		AT4G24020	2.206	0
AT1G66410	1.88385	1.52366e-08		AT5G02670	2.206	0.002
AT1G67220	1.88281	0.000293173		AT1G06520	2.205	0
AT4G08868	1.88212	8.90811e-09		AT2G05665	2.203	0
AT3G53110	1.8804	2.48087e-09		AT4G24590	2.203	0
AT3G60680	1.88019	0.00270748		AT1G16960	2.203	0.002
AT5G26751	1.87971	1.16239e-14		AT4G08685	2.2	0
AT1G51240	1.87933	0.000624124		AT2G38540	2.2	0
AT2G45780	1.87797	0.00148996		AT4G08670	2.198	0
AT2G30330	1.87785	4.96814e-06		AT1G75080	2.197	0
AT2G03440	1.87668	1.44015e-13		AT2G15050	2.196	0.001
AT5G17920	1.87239	2.07746e-14		AT5G65940	2.195	0
AT1G22120	1.87186	7.11109e-05		AT1G25175	2.195	0
AT3G10455	1.87148	6.74612e-12		AT4G21810	2.194	0
AT2G32920	1.86903	6.1224e-08		AT3G51420	2.191	0.001
AT4G32180	1.86873	2.30055e-07		AT5G51630	2.19	0
AT2G29910	1.86849	2.97574e-13		AT3G19820	2.19	0
AT3G63170	1.86792	0.000148992		AT2G43980	2.189	0.001
AT3G47220	1.86645	1.85706e-10		AT2G24650	2.188	0
AT2G26660	1.86635	7.55533e-06		AT4G08500	2.188	0.002
AT3G04930	1.86567	6.98836e-09		AT1G12180	2.186	0.001
AT5G24110	1.85717	0.000242519		AT4G01985	2.186	0.002
AT3G05635	1.85435	0.00761044		AT3G14210	2.185	0.001
AT3G00950	1.85392	1.22314e-14		AT1G53580	2.185	0
AT2G24650	1.85207	0.00137967		AT3G21230	2.179	0
AT2G02360	1.84755	0.0083644		AT2G37290	2.179	0
AT3G49120	1.8465	0.00134978		AT5G25460	2.177	0
AT1G26510	1.84602	0.00978976		AT2G32785	2.177	0
AT5G00660	1.84524	0.000713623		AT4G19460	2.176	0
AT2G34380	1.84457	1.45711e-06		AT5G60360	2.174	0
AT1G28240	1.8423	4.26928e-15		AT1G42480	2.173	0
AT5G03065	1.84142	0.00041064		AT4G06634	2.173	0
AT1G55805	1.83905	0.00152335		AT4G01610	2.173	0
AT3G60940	1.83502	0.00228821		AT4G16240	2.172	0.001
AT5G14970	1.8343	2.84657e-07		AT1G09700	2.171	0.002
AT5G19633	1.83225	0.0101348		AT2G36830	2.171	0
AT1G28306	1.83051	1.57532e-13		AT1G76350	2.169	0
AT1G80650	1.82961	4.87002e-07		AT2G19010	2.169	0
AT1G50660	1.82843	5.37494e-05		AT5G11330	2.168	0.001
AT5G42170	1.82766	8.52112e-06		AT1G09185	2.168	0
AT4G24590	1.82651	3.37701e-05		AT1G58807	2.166	0.001
AT1G05397	1.82604	1.43543e-05		AT1G60990	2.166	0.001
AT4G15910	1.82568	1.01384e-09		AT3G26085	2.166	0.001
AT3G04310	1.82493	0.00797344		AT1G20030	2.166	0.002
AT5G64430	1.82491	0.00584165		AT5G56040	2.164	0.001
AT5G14670	1.82464	2.37742e-10		AT1G14980	2.162	0
AT1G72820	1.82459	0.00474112		AT3G22550	2.161	0.002
AT4G10330	1.82459	0.0078171		AT5G43900	2.16	0.001
AT3G25120	1.82367	0.000108454		AT3G52380	2.159	0
AT2G18938	1.82249	0.00723757		AT2G21170	2.158	0
AT3G05950	1.82203	5.40965e-09		AT1G50660	2.158	0
AT5G22620	1.82089	1.78206e-10		AT2G16990	2.157	0.001
AT3G12740	1.81842	5.48292e-05		AT3G49500	2.157	0.002
AT5G24950	1.8114	0.00350984		AT5G23310	2.155	0.001
AT1G09255	1.81009	2.05675e-05		AT3G02480	2.15	0
AT4G05340	1.80924	0.00720809		AT4G32714	2.148	0
AT1G53760	1.80748	2.30874e-08		AT3G51120	2.148	0.002
AT5G54860	1.80645	1.1525e-11		AT2G45120	2.148	0
AT3G15110	1.80639	0.00485795		AT2G35230	2.147	0
AT5G14680	1.80597	0.00491494		AT4G12980	2.147	0
AT4G36600	1.80487	3.40402e-07		AT2G44080	2.147	0.002
AT1G14980	1.80383	0.000104987		AT4G36580	2.147	0.002
AT4G00120	1.80042	0.000790602		AT4G36515	2.146	0.001
AT1G71860	1.79965	3.08784e-16		AT5G03340	2.145	0.001
AT5G58460	1.79857	7.07182e-11		AT5G43340	2.145	0.001
AT1G76350	1.79542	0.000272005		AT5G59220	2.141	0.001
AT5G25425	1.79512	4.45546e-11		AT3G21890	2.141	0
AT5G11270	1.7944	0.0049418		AT3G57810	2.14	0.002
AT1G78920	1.79139	2.76655e-13		AT4G12030	2.14	0.003
AT1G69850	1.78869	0.00381528		AT1G41830	2.139	0
AT3G28930	1.78862	0.00621966		AT1G54770	2.136	0.002
AT1G20270	1.78806	1.73446e-05		AT2G37050	2.136	0
AT1G72630	1.78642	2.81921e-12		AT5G06530	2.136	0.002
AT1G10010	1.78314	0.00721347		AT1G74310	2.134	0
AT1G56340	1.78263	1.01395e-14		AT5G54380	2.133	0.001
AT5G53750	1.78235	3.69129e-15		AT3G48500	2.132	0.001
AT1G09595	1.77908	8.38104e-08		AT4G17840	2.132	0.001
AT4G13230	1.77819	4.12615e-07		AT1G20640	2.132	0
AT1G76760	1.77757	1.42852e-11		AT1G30230	2.129	0
AT4G01480	1.7774	3.32233e-18		ATMG01090	2.127	0.003
AT1G79800	1.77667	4.03744e-05		AT1G49330	2.125	0.002
AT5G56550	1.77502	1.21202e-06		AT1G52870	2.124	0
AT3G62560	1.77144	0.00411055		AT5G26000	2.124	0
AT2G34900	1.76779	0.00195884		AT1G28220	2.123	0
AT5G27350	1.76729	0.0070433		AT3G19170	2.122	0
AT5G16150	1.76711	6.1078e-07		AT4G30220	2.12	0.002
AT3G20430	1.76674	0.00137298		AT5G01220	2.12	0.001
AT3G53800	1.76587	0.00161134		AT4G13230	2.119	0
AT2G40020	1.76441	0.00158321		AT5G17480	2.118	0
AT5G67250	1.76133	3.00947e-07		AT3G24140	2.117	0.001
AT4G01660	1.75728	3.51263e-15		AT5G24490	2.117	0.001
AT2G45130	1.75311	0.00251453		AT5G47820	2.117	0
AT3G26880	1.75168	3.1039e-09		AT2G01735	2.116	0
AT3G10670	1.75103	0.00419254		AT3G08570	2.115	0
AT1G56070	1.74954	9.08199e-20		AT2G07739	2.115	0.003
AT1G76065	1.74882	0.00207203		AT4G05740	2.114	0.002
AT4G29880	1.74763	2.34218e-06		AT1G19300	2.114	0.001
AT3G58350	1.74636	0.00174821		AT1G09340	2.114	0
AT2G37240	1.74494	8.8482e-10		AT4G12290	2.113	0
AT4G04315	1.74357	0.00153149		AT5G15230	2.111	0
AT1G10310	1.74248	0.00332507		ATMG01200	2.111	0.003
AT5G22250	1.74109	0.00139341		AT1G77480	2.106	0.002
AT3G28980	1.73567	0.00110345		AT5G45620	2.106	0
AT1G04640	1.73418	0.0063383		AT1G73750	2.106	0.001
AT1G50440	1.73405	0.00088147		AT1G72410	2.103	0.001
AT1G53590	1.73346	4.32617e-05		AT4G16340	2.103	0.001
AT1G43145	1.73156	0.000571326		AT3G04930	2.102	0
AT4G00234	1.73137	0.00723487		AT4G18540	2.102	0.004
AT5G59540	1.73063	0.00051171		AT2G03530	2.101	0.001
AT2G46420	1.73054	0.00591131		AT5G19633	2.101	0.002
AT2G46192	1.72791	1.16465e-08		AT1G02205	2.101	0
AT5G15090	1.72736	5.29383e-06		AT5G58090	2.099	0.002
AT2G34250	1.72581	1.08237e-17		AT1G13080	2.097	0.002
AT2G35795	1.72534	0.000289266		AT5G20650	2.096	0
AT3G47050	1.72072	5.49325e-08		AT5G25400	2.096	0
AT2G44450	1.71995	8.11003e-05		AT5G12200	2.095	0.001
AT5G05265	1.71969	0.000122757		AT3G03165	2.095	0
AT4G01470	1.7186	8.09604e-08		AT4G11850	2.093	0
AT4G25350	1.71747	0.000929101		AT1G77270	2.091	0.002
AT3G05450	1.7164	0.0013473		AT2G19045	2.091	0
AT2G38050	1.71586	0.00277562		AT3G54400	2.091	0
AT1G56300	1.71577	6.3833e-18		AT3G60540	2.09	0
AT3G42725	1.71444	0.000809222		AT5G62670	2.088	0.001
AT2G33380	1.71321	4.68445e-06		AT5G44530	2.088	0.004
AT2G24681	1.71184	0.00633335		AT1G72100	2.088	0.001
AT2G37170	1.71166	0.00436209		AT5G00520	2.087	0
AT3G28345	1.71072	0.0093119		AT4G03960	2.086	0
AT1G64720	1.70815	2.79486e-15		AT2G43260	2.086	0.002
AT5G26090	1.70777	2.92825e-08		AT3G04120	2.085	0
AT5G22340	1.70586	7.16648e-06		AT5G64330	2.085	0.001
AT2G27450	1.70519	0.00286551		AT4G15910	2.085	0
AT2G04030	1.70128	0.00878588		AT3G59530	2.084	0.002
AT1G24068	1.70127	0.00546161		AT3G18410	2.081	0
AT4G13270	1.70061	1.36921e-08		AT4G15560	2.08	0
AT3G23660	1.70041	2.88201e-07		AT4G39540	2.079	0
AT1G77885	1.70007	1.8883e-05		AT5G05400	2.078	0.003
AT3G18410	1.69986	3.06311e-07		AT2G16970	2.076	0.003
AT2G33350	1.69907	1.7942e-20		AT5G37490	2.074	0
AT4G02290	1.69534	4.63581e-06		AT4G32285	2.074	0
AT2G18510	1.69139	4.65742e-10		AT1G10970	2.071	0.001
AT4G27540	1.69065	3.58952e-05		AT1G15415	2.07	0
AT3G13860	1.6898	0.00145445		AT1G21460	2.07	0
AT5G15970	1.68801	0.00618346		AT1G65900	2.07	0.003
AT2G40010	1.68695	6.03609e-06		AT3G58100	2.069	0.003
AT1G03530	1.68456	0.00767075		AT3G48340	2.069	0.001
AT3G23605	1.68439	0.00149091		AT3G50060	2.068	0.001
AT3G21390	1.68417	4.80842e-05		AT1G70280	2.068	0.001
AT1G14940	1.68167	0.00785598		AT1G74340	2.068	0.001
AT5G19180	1.68074	1.40094e-18		AT1G05030	2.067	0
AT5G41100	1.67801	2.32576e-05		AT1G10210	2.066	0.004
AT4G16460	1.67775	0.0101393		AT3G27310	2.066	0
ATMG01080	1.6776	0.010462		AT1G12460	2.065	0.004
AT1G19400	1.67714	2.23784e-09		AT4G34830	2.065	0.002
AT5G51690	1.67629	0.00446118		AT2G29880	2.062	0
AT5G00705	1.67425	1.65416e-06		AT5G17523	2.062	0
AT5G62950	1.6742	0.000588884		AT5G37340	2.061	0.004
AT1G28210	1.67338	1.83958e-08		AT1G60620	2.061	0.002
AT5G11880	1.67021	0.000343095		AT1G61180	2.058	0.004
AT5G08080	1.6691	1.11007e-07		AT2G22540	2.057	0.003
AT2G41360	1.66892	0.00075964		AT5G00705	2.057	0
AT3G54830	1.66529	9.74105e-05		AT5G25980	2.057	0
AT1G18670	1.65908	2.59817e-09		AT2G38440	2.056	0.001
AT4G21323	1.65866	8.85145e-06		AT5G06720	2.056	0
AT1G12600	1.65776	9.63766e-06		AT1G59710	2.055	0.004
AT5G06875	1.6555	0.000753421		AT1G28306	2.054	0
AT5G26220	1.65544	0.00068769		AT4G36220	2.054	0.003
AT3G28780	1.65526	3.25327e-09		AT2G20010	2.054	0.001
AT1G29418	1.65411	0.000111886		AT1G02970	2.054	0
AT5G17520	1.65406	5.77223e-08		AT1G32361	2.054	0.002
AT3G19080	1.65056	2.46851e-07		AT1G72150	2.052	0
AT1G73170	1.6499	1.07859e-09		AT1G70360	2.051	0.001
AT5G02440	1.6455	0.00441097		AT5G10860	2.05	0
AT1G27090	1.64225	0.000961672		AT3G12740	2.05	0
AT2G19045	1.64225	1.27859e-06		AT1G11170	2.049	0
AT1G33230	1.63926	7.65951e-07		AT2G17570	2.049	0.004
AT5G09510	1.63898	1.2982e-11		AT2G42620	2.048	0.003
AT4G12930	1.63683	6.77449e-07		AT5G37940	2.048	0.002
AT3G01680	1.63643	0.00955667		AT3G06110	2.048	0.004
AT5G07710	1.63561	0.00179619		AT5G46650	2.047	0.002
AT2G28450	1.63377	7.84257e-12		AT5G55180	2.046	0
AT4G32140	1.63191	3.63575e-08		AT2G36000	2.045	0.001
AT5G51570	1.63128	0.000589702		AT5G24620	2.045	0
AT1G11110	1.63113	2.44392e-09		AT4G11960	2.044	0.002
AT1G09157	1.63053	2.5436e-05		AT2G42710	2.044	0.002
AT1G68090	1.62942	6.87261e-07		AT3G03780	2.043	0
AT3G21230	1.62929	1.36326e-05		AT4G23380	2.042	0
AT1G28180	1.62252	0.000173348		AT2G32920	2.04	0
AT3G48980	1.62146	7.98986e-09		AT1G58360	2.04	0
AT5G02840	1.62022	3.83939e-30		AT1G06640	2.035	0
AT3G63530	1.61889	0.00910392		AT1G73630	2.035	0
AT1G09543	1.61871	9.25697e-09		AT5G26340	2.034	0
AT5G25400	1.61759	3.51092e-08		AT1G20440	2.034	0
AT4G06020	1.61733	8.86645e-08		AT1G55805	2.033	0
AT2G30000	1.61721	0.00358257		AT5G63600	2.031	0
AT3G05925	1.61678	0.00446118		AT4G08920	2.03	0.002
AT3G27270	1.61541	8.79172e-06		AT1G50440	2.029	0
AT5G64150	1.61472	2.06359e-10		AT3G45970	2.029	0.001
AT1G14520	1.61345	0.00503341		AT2G07020	2.029	0.003
AT1G10280	1.61068	2.58782e-06		AT5G11580	2.028	0.001
AT5G63680	1.60975	6.46965e-05		AT3G04050	2.028	0
AT5G58790	1.60955	0.00127515		AT2G16600	2.027	0
AT3G02540	1.60824	7.71834e-05		AT2G20362	2.027	0.003
AT3G13040	1.60801	0.00415201		AT1G06950	2.024	0.001
AT5G65690	1.60756	1.07987e-19		AT5G03770	2.023	0.001
AT1G68140	1.60747	3.46632e-10		AT5G43850	2.023	0.001
AT3G25030	1.60718	3.09288e-06		AT3G16850	2.022	0
AT2G16040	1.60678	4.50541e-09		AT4G39710	2.021	0.004
AT5G52330	1.60483	5.41337e-05		AT1G21600	2.021	0.002
AT1G73240	1.60458	0.00414931		AT1G44010	2.02	0.004
AT1G09585	1.60422	2.48745e-05		AT5G23570	2.02	0.003
AT2G20010	1.60321	0.00999754		AT4G33350	2.02	0.004
AT4G12980	1.60282	2.45547e-07		AT1G63700	2.019	0.002
AT3G06175	1.60181	0.00144277		AT5G20320	2.017	0.004
AT1G49780	1.60134	7.85533e-05		AT5G25425	2.017	0
AT2G41475	1.59796	6.68743e-06		AT5G24110	2.016	0
AT1G44100	1.59707	6.20856e-07		AT3G25690	2.015	0.001
AT1G05030	1.59705	0.00521032		AT2G04715	2.014	0.004
AT2G46850	1.59646	0.00931131		AT1G24100	2.013	0.004
AT1G68670	1.59607	0.00674046		AT2G01460	2.013	0
AT4G23670	1.594	0.00289319		AT1G26770	2.013	0.001
AT3G18060	1.59321	2.39709e-09		AT2G34470	2.012	0.002
AT5G24660	1.59299	0.00327527		AT1G31170	2.012	0.002
AT3G14420	1.59233	3.46189e-05		AT3G15970	2.011	0.001
AT3G01210	1.59108	7.12041e-05		AT2G39010	2.011	0
AT2G41470	1.59065	0.00668219		AT3G23030	2.01	0.002
AT5G13780	1.59028	3.34828e-05		AT3G19290	2.01	0.003
AT1G01440	1.5902	1.71987e-06		AT1G49560	2.009	0.005
AT2G30575	1.58865	2.12482e-07		AT1G66330	2.008	0
AT5G03530	1.5883	0.000794026		AT5G60850	2.008	0.002
AT2G45380	1.58613	1.37861e-09		AT1G16080	2.008	0.002
AT1G61780	1.58452	4.95065e-08		AT1G75350	2.008	0
AT2G22970	1.58187	0.00669906		AT1G79550	2.007	0
AT2G06415	1.58166	0.00506331		AT1G76955	2.007	0.004
AT1G47310	1.58156	1.65613e-09		AT2G41160	2.006	0
AT5G18520	1.58074	4.25031e-13		AT5G53560	2.006	0
AT4G09670	1.58031	0.00308648		AT3G47990	2.006	0
AT3G53520	1.58003	2.03004e-07		AT3G56450	2.006	0.005
AT4G33030	1.57945	3.11685e-06		AT4G10330	2.006	0.002
AT2G17785	1.57881	0.00240227		AT5G02240	2.005	0
AT2G46160	1.57786	0.00793485		AT2G22950	2.005	0
AT1G10060	1.57557	0.00176072		AT3G28690	2.005	0.001
AT5G45260	1.5737	8.5811e-09		AT5G19640	2.005	0.005
AT1G48330	1.57181	0.00345634		AT1G30825	2.004	0.003
AT5G37780	1.57099	3.5832e-08		AT5G57050	2.003	0.002
AT5G58870	1.57061	5.41337e-05		AT3G52850	2.003	0
AT1G05010	1.56593	0.00114463		AT3G62560	2.002	0.001
AT3G11710	1.56584	2.37631e-06		AT4G11230	2.002	0.001
AT3G28900	1.56523	0.000544038		AT5G38540	2.002	0
AT3G59600	1.56403	0.00798276		AT1G09825	2.002	0.004
AT3G03560	1.56371	0.00551831		AT3G13750	2	0
AT1G73630	1.56289	1.22102e-05		AT4G23690	2	0
AT3G02345	1.5618	0.00605985		AT1G75390	1.999	0
AT5G50480	1.5615	0.00917096		AT5G54590	1.999	0
AT1G56610	1.56054	1.50679e-08		AT4G28200	1.999	0.002
AT4G20210	1.55892	1.00899e-05		AT4G16210	1.997	0.003
AT5G00540	1.5576	1.02969e-05		AT1G28520	1.997	0
AT2G29530	1.55691	0.00390223		AT1G80480	1.996	0
AT2G16592	1.55444	2.28531e-06		AT4G38060	1.996	0
AT5G25880	1.55356	9.48877e-14		AT1G53380	1.995	0.003
AT1G01230	1.55336	1.12563e-07		AT1G47980	1.995	0
AT1G47830	1.55269	1.1815e-05		AT5G47680	1.994	0
AT1G15140	1.55157	2.28117e-10		AT2G24945	1.994	0.003
AT5G00510	1.5501	2.62809e-06		AT2G25095	1.994	0
AT4G15110	1.54779	0.00898075		AT3G05940	1.993	0.003
AT2G37860	1.54445	5.59939e-05		AT1G78670	1.992	0.004
AT1G03860	1.54201	0.00160567		AT4G10770	1.992	0.003
AT1G37130	1.54141	1.23919e-09		AT2G36250	1.992	0.001
AT3G53880	1.53662	0.000105621		AT4G38400	1.992	0.001
AT5G59820	1.53531	0.000785019		AT5G06265	1.991	0
AT3G45400	1.53521	3.66406e-06		AT1G27090	1.99	0
AT5G56230	1.53396	0.00463876		AT3G21945	1.99	0.002
AT5G09550	1.53299	6.57673e-11		AT2G26330	1.989	0.001
AT3G23990	1.53289	0.00226308		AT3G08325	1.989	0.005
AT2G03567	1.53259	0.00220399		AT2G39840	1.989	0.001
AT1G08830	1.53107	1.92854e-08		AT3G43810	1.988	0
AT3G03250	1.5299	7.82727e-13		AT5G58460	1.987	0
AT3G51090	1.52622	1.50158e-07		AT5G09340	1.987	0.001
AT1G64480	1.52389	0.00208719		AT1G78370	1.985	0.003
AT4G32208	1.52333	0.00185499		AT5G05950	1.985	0.002
AT1G17490	1.5233	2.71049e-07		AT3G25230	1.984	0
AT4G24280	1.52187	0.00128247		AT1G68560	1.984	0
AT3G20870	1.52085	5.15955e-05		AT4G18070	1.984	0.001
AT5G06210	1.52005	0.00382868		AT1G62380	1.983	0
AT2G23360	1.52002	3.84578e-07		AT1G03860	1.982	0
AT2G19770	1.51994	5.02478e-08		AT2G23148	1.981	0
AT1G05157	1.5176	0.000302367		AT3G17152	1.98	0
AT1G63206	1.5173	0.00367683		AT4G31210	1.98	0.003
AT1G29230	1.51465	0.00379174		AT3G18270	1.98	0
AT4G34120	1.51336	3.25721e-05		AT3G59900	1.979	0.004
AT4G27560	1.51112	0.00118042		AT1G54440	1.979	0.005
AT4G14790	1.51051	9.53755e-08		AT4G05340	1.979	0.003
AT3G00930	1.50863	1.30278e-08		AT5G64350	1.978	0
AT1G71210	1.50813	0.00659226		AT4G15710	1.976	0.002
AT1G42560	1.5072	0.00501655		AT5G48620	1.976	0.002
AT5G37070	1.50682	0.00802912		AT4G18370	1.975	0.006
AT3G18170	1.50535	4.59149e-07		AT4G34420	1.975	0.002
AT1G34560	1.50508	0.00148134		AT2G43630	1.974	0.001
AT2G31560	1.50493	0.00111965		AT1G06983	1.974	0.005
AT2G28370	1.50417	5.46095e-12		AT5G19740	1.973	0.003
AT3G52620	1.50397	8.03217e-07		AT3G48420	1.971	0.001
AT3G02950	1.50376	0.000271736		AT4G34270	1.97	0.003
AT5G55180	1.50181	4.8474e-08		AT3G22060	1.97	0
AT4G06035	1.5016	0.000174147		AT5G26660	1.97	0.003
AT3G47980	1.50066	0.00234274		AT5G50000	1.968	0.002
AT5G54470	1.50007	3.29112e-05		AT5G57350	1.968	0
AT1G01550	1.49974	0.000371877		AT4G24190	1.967	0
AT1G02280	1.49856	0.00125251		AT1G28240	1.966	0
AT4G09885	1.49485	1.30164e-06		AT1G55020	1.965	0
AT1G56100	1.49442	0.00532164		AT3G16180	1.965	0
AT2G46860	1.49315	3.65803e-08		AT4G20370	1.965	0.005
AT1G80460	1.49267	1.16508e-09		AT5G02650	1.964	0.006
AT2G01110	1.49257	2.72975e-08		AT5G53130	1.963	0.001
AT4G04020	1.49176	0.000980113		AT5G41260	1.963	0.004
AT2G47550	1.49004	1.72727e-07		AT5G37780	1.963	0
AT1G37113	1.48969	3.7787e-07		AT4G02733	1.962	0
AT3G56740	1.48546	0.000308701		AT3G48980	1.962	0
AT5G43403	1.48496	0.00077534		AT4G32420	1.962	0
AT5G40645	1.48493	3.20213e-05		AT3G13070	1.962	0.002
AT5G61150	1.48351	2.24471e-06		AT5G07560	1.962	0.006
AT3G49725	1.4782	0.00112954		AT1G24880	1.961	0.006
AT1G06907	1.47758	0.00213799		AT5G59740	1.961	0.006
AT1G32260	1.47427	1.9049e-05		AT5G48730	1.961	0.001
AT5G59320	1.47332	0.000380852		AT3G10270	1.961	0.005
AT2G00420	1.47122	7.00926e-05		AT1G56070	1.96	0
AT4G08230	1.46915	2.20464e-07		AT5G45500	1.958	0.002
AT1G43700	1.46726	0.00718873		AT4G19420	1.958	0.001
AT5G46640	1.46626	0.000763552		AT1G52310	1.958	0.002
AT1G06323	1.46608	0.0100186		AT2G46480	1.956	0
AT2G05695	1.46591	6.93646e-05		AT2G16835	1.954	0.004
AT1G21380	1.46454	6.85739e-05		AT1G09570	1.954	0.002
AT3G13530	1.46421	3.29224e-05		AT2G26660	1.954	0
AT1G27000	1.4642	0.000119985		ATMG01190	1.953	0.002
AT4G25220	1.46332	0.00189305		AT5G53750	1.953	0
AT4G20780	1.46186	0.00016036		AT4G37040	1.953	0
AT2G42750	1.4616	1.09125e-06		AT4G23040	1.952	0
AT3G11520	1.46025	0.00344618		AT4G13770	1.952	0.001
AT4G18230	1.46021	7.58225e-05		AT2G34560	1.95	0.001
AT1G68820	1.46007	0.00107515		AT2G13760	1.949	0
AT3G10860	1.45987	6.03443e-06		AT4G35840	1.949	0.003
AT3G25160	1.45927	0.00335012		AT5G03280	1.948	0
AT5G20300	1.45737	1.89236e-05		AT5G09530	1.948	0.006
AT5G63620	1.4561	0.00318309		AT1G72180	1.948	0.002
AT1G04620	1.45575	0.00814377		AT3G53420	1.948	0
AT5G23395	1.45394	7.29994e-06		AT5G62950	1.946	0
AT4G22820	1.45274	2.44631e-06		AT1G27000	1.945	0
AT4G21720	1.45244	1.81048e-07		AT1G57750	1.945	0.001
AT5G65260	1.45168	7.41703e-06		AT4G16180	1.945	0
AT4G05660	1.44994	5.54248e-08		AT3G10500	1.944	0.005
AT3G61200	1.44993	5.74918e-09		AT5G22980	1.944	0.007
AT3G23940	1.44811	0.00441532		AT2G22155	1.944	0
AT3G15350	1.44785	0.00403056		AT2G14900	1.943	0
AT1G27330	1.44727	7.12048e-08		AT2G40010	1.942	0
AT5G28740	1.44633	3.31735e-07		AT3G05880	1.942	0
AT5G43190	1.44452	7.41703e-06		AT5G04860	1.941	0
AT5G59900	1.44384	1.95983e-05		AT5G09660	1.94	0.001
AT5G06925	1.44113	0.00615127		AT3G57470	1.94	0.002
AT5G11450	1.44025	7.66809e-08		AT1G58080	1.94	0.003
AT1G68750	1.43996	1.52037e-08		AT1G56360	1.938	0.005
AT2G21770	1.43898	6.55567e-05		AT2G13845	1.938	0.004
AT3G49410	1.43887	7.8845e-12		AT1G03520	1.938	0.004
AT1G62950	1.43787	3.13534e-07		AT3G28780	1.936	0
AT5G08139	1.43629	8.72045e-06		AT1G78070	1.936	0
AT1G68630	1.43546	1.06422e-08		AT5G49980	1.935	0.002
AT1G51340	1.43302	2.34701e-08		AT4G22200	1.935	0.005
AT1G75050	1.43234	0.000122794		AT3G06880	1.935	0.003
AT4G39970	1.43113	7.57713e-07		AT5G52840	1.934	0
AT4G01610	1.43079	0.00694927		AT3G26880	1.934	0
AT4G05530	1.42994	1.82515e-06		AT4G22820	1.933	0
AT1G20080	1.42932	2.66352e-08		AT3G10860	1.932	0
AT3G54500	1.42712	0.0014938		AT5G58787	1.932	0.005
AT5G20150	1.42675	1.40755e-06		AT2G31110	1.931	0.006
AT3G43930	1.42661	0.000157379		AT5G14680	1.93	0.001
AT4G13560	1.42643	9.89124e-07		AT3G22910	1.93	0.003
AT1G56540	1.42328	0.00444948		AT1G72090	1.93	0.001
AT5G36220	1.423	0.00944351		AT2G24080	1.93	0
AT1G65113	1.42154	2.87332e-05		AT5G67220	1.929	0.002
AT5G25940	1.42129	1.19574e-05		AT4G37590	1.929	0.001
AT2G39980	1.42085	0.00752051		AT1G31470	1.929	0.002
AT5G56630	1.41871	1.20462e-06		AT5G42520	1.928	0.003
AT1G71780	1.41753	0.000206708		AT5G26210	1.928	0.002
AT1G79500	1.41651	0.0059974		AT5G24520	1.928	0
AT5G66930	1.41431	9.04689e-05		AT1G21310	1.927	0.003
AT4G40042	1.41264	0.00910392		AT2G32430	1.925	0.002
AT3G50360	1.41257	1.52259e-07		AT3G18890	1.925	0.003
AT3G28330	1.41228	0.000637668		AT3G14770	1.923	0.003
AT4G15210	1.4118	0.00302219		AT1G53030	1.923	0.005
AT5G49460	1.41018	1.01047e-08		AT4G13940	1.921	0
AT4G10430	1.40995	0.000153348		AT5G47780	1.921	0
AT3G19274	1.40881	2.10316e-07		AT4G37990	1.92	0
AT5G28040	1.40363	9.30522e-08		AT5G36700	1.919	0.001
AT2G29080	1.40193	4.19795e-05		AT5G25450	1.918	0
AT5G22090	1.40032	4.40704e-07		AT1G75750	1.918	0
AT3G22310	1.39951	0.00732963		AT3G51670	1.917	0.002
AT1G75330	1.39866	0.00770414		AT3G15840	1.916	0.004
AT1G66245	1.39627	0.00238172		AT2G35150	1.914	0
AT4G05650	1.3947	0.0042456		AT4G00120	1.914	0
AT2G04378	1.39122	3.90497e-08		AT3G42725	1.914	0
AT1G66235	1.38726	1.82901e-11		AT1G47830	1.913	0
AT5G02490	1.38707	0.00314612		AT4G15540	1.912	0.005
AT5G15450	1.3863	0.000173763		AT5G58010	1.912	0
AT1G67670	1.38566	3.62633e-05		AT5G57300	1.911	0
AT1G78420	1.38471	1.92433e-06		AT4G38950	1.909	0
AT4G18395	1.38466	3.52734e-05		AT3G54910	1.908	0.005
AT1G76640	1.38435	0.000929101		AT1G23140	1.908	0.005
AT4G03270	1.38113	0.00914834		AT1G78090	1.907	0.005
AT1G08790	1.37646	0.00286551		AT5G55160	1.907	0
AT4G06790	1.37591	6.75703e-05		AT4G14096	1.906	0.008
AT1G15930	1.37549	0.00132288		AT3G45800	1.906	0.004
AT3G25600	1.37465	0.000274832		AT5G67340	1.906	0.006
AT3G26510	1.37464	0.000843811		AT1G03000	1.904	0.007
AT3G20690	1.3725	0.00201743		AT2G01060	1.903	0.007
AT1G04310	1.37233	0.00472412		AT2G25010	1.903	0.001
AT1G53040	1.3715	3.90021e-08		AT5G58710	1.903	0
AT5G50070	1.37021	0.00794328		AT4G02460	1.902	0.001
AT1G06470	1.3697	4.52383e-05		AT2G08100	1.902	0.001
AT5G46410	1.36906	2.21915e-10		AT3G29050	1.902	0
AT3G53830	1.36894	2.54416e-05		AT5G27390	1.901	0.006
AT5G24655	1.36859	5.42619e-05		AT1G52260	1.901	0.007
AT4G12870	1.36624	0.00771051		AT1G06430	1.901	0
AT5G06990	1.36564	3.48486e-06		AT5G05690	1.901	0.003
AT1G25290	1.36532	9.96575e-05		AT1G16340	1.9	0.009
AT3G66658	1.36503	0.000221137		AT2G31840	1.9	0.007
AT3G63000	1.36421	1.6023e-08		AT5G61880	1.899	0.006
AT1G80480	1.36408	0.0061527		AT3G26060	1.898	0.001
AT2G16400	1.36255	0.00825424		AT1G47128	1.898	0
AT1G67360	1.36203	5.85293e-06		AT2G34380	1.897	0
AT5G44300	1.3603	1.87323e-07		AT3G01690	1.897	0
AT1G53580	1.36017	0.0097044		AT1G51500	1.897	0.002
AT1G79920	1.35879	9.79095e-06		AT2G31560	1.895	0
AT1G63060	1.35861	1.6762e-05		AT1G54030	1.895	0.001
AT1G04780	1.35837	0.0036633		AT5G35630	1.895	0
AT4G20460	1.35143	3.14166e-10		AT1G74970	1.893	0.002
AT2G44430	1.35136	0.000338998		AT5G58980	1.893	0.006
AT1G64770	1.35097	0.00786883		AT2G29630	1.893	0
AT5G24230	1.3476	7.87656e-06		AT1G05857	1.892	0
AT4G27320	1.34548	0.0063383		AT2G06555	1.892	0.002
AT5G05820	1.34535	2.45588e-07		AT1G22720	1.891	0.005
AT3G25580	1.34116	0.00192643		AT5G13590	1.891	0.003
AT1G20280	1.34028	9.10372e-07		AT1G44575	1.89	0
AT3G04550	1.34018	0.00602272		AT4G38040	1.89	0.001
AT4G38090	1.33838	0.00954137		AT2G16880	1.89	0.006
AT5G26050	1.33814	0.00369927		AT5G40150	1.89	0.002
AT5G05345	1.33733	9.7187e-06		AT1G09155	1.89	0.007
AT1G70780	1.33612	1.47902e-07		AT1G52410	1.888	0.004
AT1G29330	1.33609	4.59149e-07		AT3G14310	1.888	0.001
AT2G06983	1.33607	0.00421502		AT2G28570	1.887	0.009
AT4G04770	1.33367	1.92189e-05		AT1G45332	1.887	0.007
AT1G03770	1.33315	0.00411516		AT1G70830	1.886	0.001
AT4G29340	1.33024	4.26737e-06		AT1G16860	1.886	0.003
AT2G40790	1.32947	8.75222e-08		AT1G53650	1.886	0.006
AT2G45135	1.32917	1.87828e-06		AT1G09180	1.885	0
AT5G03190	1.32788	9.94879e-05		AT5G63530	1.884	0.001
AT2G05160	1.32778	2.82592e-07		AT5G47229	1.883	0.008
AT1G76960	1.32713	0.0037917		AT2G41800	1.883	0.004
AT1G04440	1.32596	9.45069e-05		AT2G30480	1.883	0
AT3G45900	1.32345	4.47576e-05		AT2G22860	1.882	0
AT1G32690	1.32304	0.00129297		AT5G09220	1.881	0.006
AT2G18340	1.32295	5.4206e-05		AT3G49220	1.881	0
AT2G19030	1.32277	3.11221e-07		AT1G06560	1.88	0.005
AT1G71110	1.32122	0.00221052		AT4G31530	1.88	0.004
AT1G29730	1.32092	7.70402e-05		AT3G28345	1.88	0.003
AT4G01600	1.3179	1.5267e-06		AT4G21570	1.88	0
AT5G66160	1.31582	0.000788982		AT1G75010	1.879	0.006
AT1G29965	1.3148	0.00878823		AT5G60670	1.878	0.003
AT5G19120	1.31157	0.00544944		AT1G01800	1.878	0.006
AT4G31340	1.31153	5.82186e-07		AT5G06440	1.877	0.003
AT3G08770	1.31077	0.000565445		AT3G01500	1.877	0.002
AT1G62930	1.30989	0.00409329		AT3G49680	1.876	0.002
AT5G17710	1.30903	6.58872e-05		AT2G39080	1.876	0.002
AT2G24940	1.30528	0.00126922		AT2G20060	1.876	0
AT2G37610	1.30444	1.2536e-05		AT5G10770	1.875	0.003
AT1G11572	1.30232	1.33434e-06		AT1G09255	1.874	0
AT1G15860	1.29984	0.00105097		AT5G07030	1.874	0
AT5G51430	1.29868	0.000939436		AT2G02100	1.874	0.002
AT3G06830	1.29716	2.26193e-06		AT1G18660	1.874	0.001
AT1G31750	1.29533	4.08765e-06		AT2G39000	1.873	0
AT3G27050	1.29394	1.84585e-07		AT1G22770	1.873	0
AT2G28405	1.29322	0.000159893		AT4G32551	1.872	0.004
AT5G60480	1.2912	1.44012e-05		AT5G00540	1.871	0
AT5G20720	1.29009	0.00831879		AT5G67370	1.871	0.007
AT1G65040	1.28729	6.43017e-08		AT3G23730	1.87	0.004
AT5G65240	1.28724	1.46115e-06		AT1G48860	1.869	0.001
AT2G36880	1.28637	5.58545e-07		AT3G06130	1.869	0.003
AT1G70810	1.28603	0.000176068		AT2G39190	1.869	0.003
AT3G29070	1.28548	1.54408e-05		AT4G01810	1.869	0
AT5G25010	1.28429	0.00940905		AT5G47720	1.868	0.007
AT2G31470	1.28294	0.00638178		AT4G25000	1.867	0.01
AT5G64940	1.27918	1.17868e-05		AT5G65080	1.867	0.002
AT5G50460	1.27898	1.83226e-06		AT5G25970	1.866	0.005
AT3G21220	1.27891	1.36798e-08		AT1G44100	1.865	0
AT2G42140	1.2775	1.31815e-05		AT5G66190	1.865	0
AT2G32670	1.2773	1.16951e-07		AT3G04340	1.864	0.002
AT4G29670	1.27589	7.92534e-08		AT2G17180	1.864	0
AT1G29950	1.27514	0.00861379		AT1G77280	1.864	0.001
AT3G23050	1.27493	0.00380664		AT1G17940	1.863	0.009
AT5G26100	1.27414	1.171e-07		AT4G13550	1.862	0.006
AT2G45023	1.2725	0.00201628		AT5G20730	1.862	0.004
AT3G15160	1.27168	0.00160372		AT5G21090	1.862	0
AT1G79600	1.27101	0.0015813		AT1G71695	1.861	0.008
AT4G26440	1.27018	7.74111e-07		AT4G10895	1.86	0.008
AT4G38390	1.2675	0.000432785		ATCG01100	1.86	0.003
AT1G72020	1.26708	3.01631e-06		AT4G13530	1.859	0.006
AT1G54360	1.26638	0.00430277		AT2G17000	1.859	0.009
AT1G08700	1.26614	1.00152e-06		AT1G51880	1.859	0.008
AT5G45100	1.26604	0.000146768		AT5G50670	1.859	0.01
AT5G43950	1.26445	3.47972e-07		AT1G28510	1.858	0.001
AT4G02020	1.26437	0.00527144		AT2G17240	1.858	0
AT2G27580	1.2631	5.08558e-06		AT4G13560	1.857	0
AT2G23120	1.26294	0.000749258		AT2G45240	1.855	0.006
AT5G64300	1.26289	0.000144612		AT1G73950	1.855	0.007
AT3G43810	1.26287	8.37018e-07		AT4G16450	1.854	0
AT1G51730	1.26258	8.40684e-07		AT1G72480	1.854	0.007
AT4G26860	1.26132	0.00158112		AT1G10200	1.854	0
AT1G10865	1.26041	3.40631e-06		AT1G49120	1.853	0
AT1G01990	1.25863	2.06269e-06		AT2G30575	1.853	0
AT5G39250	1.25757	0.000324799		AT4G36860	1.853	0.006
AT3G08580	1.25739	3.07463e-07		AT3G61780	1.852	0.006
AT4G32420	1.25684	0.00969287		AT5G59305	1.852	0.009
AT1G62305	1.25547	1.3815e-06		AT1G20450	1.851	0
AT2G01140	1.25401	3.18464e-06		AT5G18980	1.85	0
AT3G05500	1.25232	1.35088e-08		AT1G63855	1.85	0.009
AT4G11240	1.25191	0.00345717		AT1G56610	1.85	0
AT4G25440	1.25166	9.79639e-05		AT3G58240	1.849	0
AT2G30920	1.25068	1.92764e-05		AT1G32580	1.849	0.001
AT3G10290	1.25028	6.95348e-07		AT3G23000	1.848	0.003
AT5G63220	1.25018	3.86148e-09		AT1G80650	1.848	0
AT2G47650	1.24971	7.97311e-07		AT3G27990	1.847	0.007
AT4G18780	1.24884	0.0029471		AT5G59820	1.846	0
AT4G23460	1.24867	4.73717e-05		AT5G54860	1.846	0
AT1G04900	1.24845	0.000232988		AT5G10450	1.845	0
AT3G51990	1.24816	3.93895e-08		AT5G57710	1.845	0.008
AT3G51180	1.24786	7.20934e-06		AT1G23330	1.845	0.008
AT4G06040	1.24765	9.47256e-06		AT5G56520	1.845	0.008
AT4G13940	1.24722	3.4103e-07		AT1G45150	1.845	0
AT2G22795	1.24712	8.40707e-14		AT1G13040	1.844	0.01
AT3G18330	1.24698	0.000997068		AT1G22700	1.844	0.007
AT1G24460	1.24658	1.36326e-05		AT5G51570	1.844	0
AT5G50930	1.24365	8.32498e-09		AT3G56060	1.844	0.006
AT5G46200	1.24351	5.80945e-09		AT5G07705	1.843	0.009
AT5G56010	1.2434	0.000152965		AT3G23490	1.843	0.003
AT1G72550	1.24179	9.98301e-06		AT5G42030	1.842	0.005
AT4G25130	1.24038	0.000231653		AT5G14740	1.841	0.001
AT3G16560	1.23996	1.18721e-05		AT3G14830	1.841	0.004
AT1G71130	1.23965	0.00813456		AT5G23890	1.84	0.003
AT3G60480	1.23925	0.00331244		AT1G33810	1.84	0.007
AT1G61030	1.23893	0.00631873		AT5G48560	1.838	0.003
AT3G24090	1.23762	0.000666433		AT3G05890	1.838	0.001
AT1G47720	1.23662	4.39726e-05		AT4G24510	1.838	0.004
AT1G31300	1.23608	5.74525e-08		AT1G80660	1.838	0
AT1G06200	1.23479	0.00314612		AT1G70890	1.837	0.007
AT2G45070	1.23448	1.53345e-06		AT3G05665	1.837	0.008
AT5G46800	1.23406	1.28596e-05		AT2G22100	1.836	0.007
AT4G24190	1.23383	2.01177e-05		AT3G14620	1.835	0.009
AT1G79250	1.23357	1.41711e-08		AT2G21340	1.835	0.009
AT1G32330	1.23338	3.45116e-05		AT2G31370	1.835	0.005
AT3G02830	1.23325	3.43459e-14		AT5G11270	1.832	0.004
AT1G22882	1.23306	0.00139921		AT5G24165	1.832	0.003
AT2G39960	1.23231	0.00153809		AT3G54810	1.831	0.001
AT4G00920	1.22941	0.006942		AT2G09265	1.831	0
AT2G10970	1.22926	4.91667e-06		AT5G47420	1.831	0.002
AT2G15340	1.22892	1.52323e-05		AT2G41475	1.831	0
AT2G02000	1.22849	0.0102113		AT2G24520	1.83	0.01
AT5G44000	1.22749	0.00154928		AT3G22790	1.83	0.005
AT4G13800	1.22616	0.000594604		AT4G25640	1.83	0.001
AT4G38360	1.22576	4.71907e-09		AT2G20470	1.829	0
AT4G13075	1.22502	1.99114e-05		AT2G16280	1.828	0
AT3G54840	1.22371	4.36084e-06		AT2G42600	1.828	0.001
AT3G57710	1.22325	0.00596392		AT3G29130	1.828	0.006
AT1G79150	1.21905	0.000194214		AT4G20020	1.827	0.009
AT1G31340	1.21773	1.47765e-05		AT5G43403	1.826	0
AT2G22170	1.21669	0.0095268		AT2G38060	1.825	0.007
AT5G03600	1.21576	0.000383287		AT4G08190	1.825	0.01
AT4G25940	1.21555	1.43872e-05		AT1G07203	1.824	0
AT4G33080	1.21408	0.00815644		AT1G29950	1.824	0
AT5G59570	1.21396	0.000181802		AT1G68750	1.823	0
AT4G33890	1.21383	7.20257e-07		AT1G71260	1.821	0.002
AT1G27930	1.2134	7.49582e-07		AT1G08830	1.821	0
AT2G22910	1.21322	0.00549272		AT4G30960	1.82	0
AT1G32870	1.2125	3.37476e-05		AT5G13180	1.819	0
AT1G51420	1.2115	4.90617e-05		AT5G14370	1.819	0.007
AT1G27760	1.211	2.97858e-12		AT5G04820	1.819	0
AT2G23940	1.21058	0.00337575		AT2G04115	1.815	0
AT5G09650	1.20892	0.00625673		AT2G30390	1.814	0.005
AT1G13195	1.20751	0.000524165		AT1G62710	1.814	0.006
AT3G27415	1.20735	1.663e-06		AT5G08380	1.813	0.004
AT2G18110	1.20578	0.00119791		AT5G55190	1.813	0.001
AT5G59250	1.20548	0.0080757		AT1G70410	1.812	0
AT2G33540	1.20527	7.40743e-06		AT1G75860	1.811	0.001
AT5G56170	1.20305	0.000163092		AT5G61020	1.811	0.002
AT3G05320	1.20259	1.22059e-07		AT3G17210	1.811	0.003
AT4G12570	1.20149	7.45295e-08		AT5G66550	1.811	0.006
AT3G17185	1.20142	2.59303e-05		AT2G02360	1.811	0.008
AT4G38740	1.20125	3.82515e-05		AT3G01210	1.81	0
AT3G13845	1.19792	0.00228782		AT2G41650	1.81	0.004
AT1G71680	1.19791	0.00340433		AT1G06210	1.809	0
AT5G12310	1.19762	1.04002e-08		AT5G03720	1.809	0.008
AT2G40650	1.1975	5.231e-05		AT4G10970	1.809	0.003
AT5G02240	1.19378	0.000790476		AT1G75050	1.808	0
AT5G44030	1.19284	0.00358257		AT5G24500	1.808	0
AT4G00160	1.1904	0.00391258		AT1G73980	1.808	0.002
AT1G54080	1.19032	4.20646e-06		AT2G40890	1.807	0.002
AT2G02660	1.19028	0.0079056		AT5G07020	1.807	0.006
AT4G15715	1.18384	7.06853e-05		AT4G03390	1.807	0.003
AT4G00895	1.17969	1.05013e-05		AT4G10610	1.807	0.007
AT5G08170	1.17952	1.96114e-05		AT2G22170	1.806	0
AT1G36922	1.1793	0.000436649		AT3G13040	1.805	0.001
AT1G72070	1.1793	0.0011379		AT3G18850	1.805	0.002
AT1G28560	1.17917	0.0001347		AT3G15350	1.805	0
AT4G30150	1.17906	0.00367532		AT4G32717	1.804	0.002
AT4G03520	1.17786	0.00726047		AT5G43270	1.802	0.002
AT5G17580	1.17786	5.2069e-05		AT2G40070	1.802	0.003
AT1G67750	1.17775	2.00768e-05		AT5G56600	1.801	0.009
AT2G24260	1.17744	0.00160567		AT5G43700	1.8	0.004
AT4G08700	1.17663	0.0059854		AT3G54140	1.799	0.006
AT3G07970	1.17572	0.00443569		AT1G58180	1.798	0.01
AT1G30860	1.17371	0.000838974		AT2G38050	1.796	0.003
AT2G00620	1.17303	0.00231694		AT5G55600	1.796	0.001
AT1G31930	1.17278	0.000916466		AT1G78970	1.796	0
AT3G11880	1.1722	2.87332e-05		AT3G16290	1.796	0.007
AT3G61490	1.17206	0.00245328		AT1G09655	1.795	0
AT2G40290	1.17119	4.21114e-06		AT2G17480	1.793	0.004
AT5G17310	1.1701	2.68991e-07		AT4G36520	1.793	0.008
AT4G31450	1.1698	3.96207e-06		AT5G53770	1.793	0.001
AT5G66540	1.1691	0.00138946		AT5G54430	1.793	0
AT1G79550	1.16805	1.80606e-05		AT3G18760	1.793	0.007
AT3G02895	1.16702	0.000436649		AT2G38280	1.791	0
AT1G24150	1.1665	0.000455956		AT1G13380	1.791	0.008
AT1G80870	1.16549	2.09245e-05		AT5G17700	1.791	0
AT3G02760	1.16538	0.00257143		AT5G54600	1.79	0.001
AT4G16190	1.16531	0.000991161		AT5G02750	1.789	0.01
AT4G19950	1.16472	1.61627e-09		AT3G04480	1.789	0.01
AT3G44753	1.16472	1.56933e-05		AT5G62580	1.787	0.008
AT4G27780	1.16282	0.00376668		AT4G25850	1.787	0.004
AT5G42920	1.16181	0.00632153		AT5G61380	1.786	0.001
AT1G73130	1.16178	7.74595e-06		AT3G27906	1.786	0.009
AT5G48180	1.16042	2.97102e-06		AT1G78920	1.785	0
AT4G37720	1.15971	0.00609472		AT4G36390	1.784	0.005
AT5G43330	1.15906	1.6313e-08		AT1G02280	1.784	0
AT5G13940	1.15898	2.0415e-06		AT2G01350	1.78	0.003
AT4G37022	1.158	0.000901288		AT1G22910	1.779	0.001
AT3G44310	1.15747	0.00019076		AT4G17850	1.778	0.008
AT3G54510	1.15713	0.00486137		AT5G06980	1.777	0.006
AT2G17990	1.15636	7.33959e-08		AT5G47190	1.777	0.004
AT3G56040	1.15505	0.00916472		AT3G05950	1.776	0
AT1G43630	1.15303	4.89422e-16		AT3G05160	1.775	0
AT2G36580	1.14906	0.00116783		AT2G40830	1.774	0.009
AT5G19440	1.14743	0.00518593		AT4G33080	1.773	0
AT5G07120	1.14599	1.92764e-05		AT4G31040	1.773	0.004
AT2G16280	1.14597	6.52678e-06		AT3G52340	1.773	0
AT5G05115	1.14573	0.000113787		AT3G49140	1.772	0.003
AT1G24510	1.14557	4.33104e-07		AT3G26900	1.772	0.01
AT1G50300	1.145	0.00322992		AT5G24310	1.771	0.009
AT5G62190	1.14454	0.000730177		AT4G20780	1.771	0
AT2G41310	1.14362	0.00200769		AT2G26980	1.77	0.007
AT1G22730	1.14235	3.55939e-06		AT5G26751	1.769	0
AT3G53630	1.14195	0.000222124		AT3G27140	1.768	0.003
AT1G19100	1.13755	1.05644e-09		AT5G05265	1.768	0
AT4G22350	1.13662	3.41179e-12		AT1G25530	1.768	0.01
AT1G69935	1.13637	1.00799e-07		AT5G02440	1.767	0.003
AT2G19950	1.13509	0.000801481		AT1G27370	1.765	0.009
AT2G17520	1.13327	3.6171e-07		AT1G69850	1.765	0.004
AT5G35530	1.13278	0.000336781		AT4G35100	1.764	0
AT4G04940	1.1302	3.72935e-05		AT1G08790	1.764	0
AT3G48425	1.1295	0.00854137		AT1G75330	1.764	0.001
AT5G66040	1.12925	0.00800926		AT3G11070	1.764	0.006
AT5G02790	1.128	0.000528416		AT2G40940	1.762	0.004
AT2G20920	1.12724	2.21163e-05		AT4G00050	1.762	0.008
AT2G44520	1.12705	0.000364304		AT4G27560	1.761	0.001
AT2G00400	1.12638	0.000539891		AT5G02280	1.761	0.002
AT1G22300	1.12502	1.98102e-08		AT5G45100	1.76	0
AT2G44350	1.12439	7.04589e-08		AT1G64060	1.759	0.007
AT2G28080	1.12381	1.14185e-06		AT3G04310	1.759	0.009
AT1G77610	1.12071	0.00121401		AT1G78490	1.757	0.001
AT1G27910	1.11939	0.00622654		AT2G30330	1.757	0
AT1G36920	1.11872	0.000985456		AT5G02575	1.756	0
AT5G27600	1.11465	0.00241346		AT2G25690	1.756	0.001
AT3G62790	1.11229	6.57357e-05		AT1G05850	1.756	0
AT1G76690	1.11212	3.12892e-07		AT4G35230	1.755	0.005
AT1G68830	1.10942	3.70495e-09		AT4G18020	1.755	0
AT3G51460	1.10938	2.1572e-07		AT3G11880	1.755	0
AT3G63030	1.10903	0.00088967		AT5G36940	1.754	0.007
AT2G17150	1.10713	0.00596392		AT1G62540	1.753	0.004
AT1G74230	1.10644	0.00067714		AT3G45780	1.752	0.003
AT3G11290	1.10542	0.00247557		AT2G37200	1.751	0.004
AT5G35460	1.10467	2.48748e-07		AT5G38140	1.75	0.009
AT5G61620	1.10319	0.000221362		AT1G48350	1.748	0.003
AT5G06140	1.10307	3.48486e-06		AT2G43680	1.748	0
AT1G25370	1.1005	1.43713e-05		AT1G32340	1.747	0.008
AT4G33510	1.10015	1.37103e-06		AT3G17040	1.746	0.004
AT1G04870	1.09925	0.000227613		AT3G11540	1.745	0.007
AT1G10760	1.09883	0.000163951		ATMG01080	1.745	0.007
AT1G72710	1.09865	0.000742993		AT4G31160	1.745	0
AT5G64080	1.09806	0.000883051		AT5G03015	1.745	0.001
AT1G06573	1.09688	0.00129638		AT5G06875	1.743	0
AT3G63520	1.09635	0.00164011		AT3G26180	1.743	0.009
AT4G17530	1.09614	0.000339843		AT5G58930	1.743	0.01
AT1G74510	1.09602	0.0090921		AT3G16260	1.742	0.009
AT2G01008	1.09597	0.000196765		AT5G20340	1.742	0.002
AT5G01770	1.09497	4.3264e-05		AT2G14740	1.741	0.006
AT4G35090	1.0943	9.21149e-08		AT5G03960	1.741	0.004
AT5G55780	1.09122	6.16441e-07		AT3G49810	1.741	0.01
AT4G12590	1.08855	0.00553256		AT4G26230	1.741	0
AT5G02230	1.08719	0.000207382		AT5G60690	1.74	0.007
AT1G17340	1.08674	0.00570306		AT4G24000	1.739	0.004
AT4G36020	1.08661	0.00412733		AT4G29305	1.739	0.001
AT5G55260	1.08615	0.00593819		AT1G27435	1.738	0.002
AT5G60460	1.08578	0.000809222		AT5G59050	1.738	0.001
AT3G26744	1.08324	0.000316818		AT4G31140	1.737	0.01
AT3G52640	1.08297	0.00309754		AT4G34000	1.737	0.004
AT3G26950	1.08287	3.48486e-06		AT3G08520	1.737	0
AT3G52180	1.08125	0.000572261		AT3G44695	1.737	0.005
AT1G50020	1.08098	4.55151e-05		AT4G16830	1.737	0.006
AT3G03210	1.08072	1.50225e-07		AT1G65820	1.736	0.001
AT1G68300	1.07945	0.00298057		AT5G64860	1.736	0.002
AT2G45950	1.07883	4.56857e-06		AT3G09230	1.736	0.005
AT1G74530	1.07862	0.00057343		AT3G20870	1.735	0
AT3G00690	1.0779	0.00101306		AT2G40700	1.735	0.001
AT1G54530	1.07668	0.00318113		AT3G56140	1.735	0.002
AT1G48540	1.07643	3.02298e-05		AT1G20270	1.734	0
AT5G20225	1.07628	0.0101727		AT1G03080	1.734	0.001
AT2G22490	1.0754	3.99667e-09		AT5G23200	1.734	0.01
AT2G24690	1.07466	0.00474006		AT1G08570	1.732	0.002
AT3G04120	1.07422	8.25799e-05		AT1G68530	1.731	0
AT1G74875	1.07236	0.000560958		AT5G24610	1.731	0
AT4G26270	1.07021	3.38107e-06		AT3G51850	1.73	0.006
AT4G16500	1.06788	0.00058215		AT1G06490	1.73	0.005
AT5G49480	1.06687	0.00095795		AT2G30520	1.73	0.001
AT3G57650	1.06617	7.65951e-07		AT1G53887	1.729	0.01
AT1G21750	1.06566	1.13595e-06		AT5G49555	1.728	0.007
AT4G32190	1.06552	0.000288712		AT3G48810	1.728	0.003
AT3G49270	1.06319	0.00310555		AT1G36922	1.727	0
AT1G75335	1.0618	0.00253545		AT5G65690	1.726	0
AT5G40770	1.0617	0.003071		AT5G23810	1.726	0.008
AT1G15370	1.0615	7.30142e-05		AT5G09510	1.726	0
AT2G20230	1.06125	0.00548423		AT4G27430	1.726	0.003
AT5G18980	1.06078	0.00808105		AT1G05860	1.726	0.007
AT1G17440	1.0603	0.000679382		AT1G20135	1.725	0.003
AT4G20480	1.05946	5.97733e-05		AT5G20280	1.723	0
AT1G42980	1.05919	0.00475		AT5G04560	1.72	0
AT1G55810	1.05675	3.67188e-05		AT4G16500	1.72	0
AT2G45610	1.05648	0.000110404		AT5G15780	1.719	0
AT1G04293	1.05553	0.00275466		AT5G45110	1.719	0.008
AT3G16175	1.05201	0.00439325		AT5G09810	1.718	0
AT5G17480	1.05201	0.00439983		AT5G04750	1.717	0
AT4G26720	1.05174	0.00329203		AT1G75410	1.717	0.002
AT1G44890	1.05153	0.0013973		AT4G24810	1.717	0.002
AT1G55000	1.04985	1.71987e-06		AT3G50820	1.717	0.001
AT5G09230	1.0496	0.000491689		AT2G34900	1.717	0.003
AT3G10420	1.048	1.71509e-06		AT1G07830	1.716	0.01
AT2G17720	1.048	4.19643e-05		AT3G56050	1.716	0.002
AT1G16300	1.04783	0.010036		AT1G75380	1.716	0.002
AT1G50290	1.04779	4.37755e-05		AT4G00430	1.715	0
AT1G35400	1.04733	0.00605985		AT4G38590	1.714	0
AT5G03160	1.04478	2.39709e-09		AT5G07840	1.714	0.01
AT1G76200	1.04442	0.000374201		AT5G28300	1.713	0.01
AT1G53210	1.04413	0.00165573		AT5G08440	1.713	0.004
AT5G08160	1.04234	2.40004e-05		AT1G68790	1.713	0.002
AT3G16150	1.03649	1.8898e-05		AT3G44110	1.712	0
AT5G24030	1.03638	7.94833e-06		AT3G62700	1.711	0.003
AT2G20400	1.03408	0.00202468		AT4G01470	1.711	0
AT3G10300	1.03143	0.000719232		AT1G33390	1.711	0.006
AT1G61700	1.0309	0.00676211		AT4G27320	1.71	0
AT1G80790	1.03064	0.000548996		AT2G24270	1.708	0
AT4G05020	1.03048	2.30091e-05		AT5G10690	1.707	0.003
AT4G37840	1.02905	1.25146e-06		AT3G09500	1.705	0
AT5G47830	1.02865	2.07215e-05		AT5G25880	1.705	0
AT2G41490	1.02815	2.07063e-07		AT4G38520	1.705	0.002
AT5G62400	1.02652	0.000108454		AT4G05631	1.704	0.009
AT1G55690	1.02535	0.000927173		AT3G04670	1.704	0.009
AT1G55620	1.0248	0.000213667		AT2G00350	1.703	0.001
AT3G46590	1.02378	6.76567e-05		AT5G02790	1.702	0
AT1G12920	1.02352	0.00278908		AT2G30700	1.702	0.01
AT2G46140	1.02232	7.61671e-05		AT1G10060	1.7	0.001
AT1G22850	1.02227	5.41295e-05		AT2G32240	1.699	0.005
AT1G11540	1.02202	7.81246e-05		AT2G33770	1.699	0.004
AT3G46750	1.02187	0.000313322		AT2G16592	1.698	0
AT3G45770	1.0215	0.000121935		AT2G29350	1.698	0.002
AT5G24300	1.02109	7.21015e-05		AT3G22890	1.697	0
AT5G61810	1.02034	3.36858e-07		AT1G22430	1.697	0.005
AT1G67160	1.02008	0.00572168		AT3G54010	1.695	0.008
AT5G03690	1.01948	9.08649e-05		AT5G64360	1.695	0
AT1G22960	1.01839	0.00010661		AT1G72440	1.695	0.007
AT1G10070	1.01835	4.53258e-08		AT2G23040	1.694	0.001
AT4G01900	1.0173	0.00366605		AT2G35780	1.694	0.005
AT2G47970	1.01694	0.00157985		AT5G12860	1.694	0.001
AT1G10630	1.01639	0.00422709		AT4G04770	1.694	0
AT2G33255	1.01576	4.60352e-05		AT3G02180	1.693	0
AT3G51370	1.01554	6.20483e-05		AT1G12060	1.693	0.01
AT3G13275	1.0154	0.000679382		AT3G55730	1.692	0
AT1G66670	1.01427	0.00931131		AT5G66160	1.692	0
AT1G04890	1.01334	2.80754e-07		AT4G39460	1.692	0.001
AT5G51120	1.01283	0.00572548		AT3G54760	1.692	0.002
AT5G18120	1.01242	8.17062e-06		AT5G29000	1.691	0.004
AT5G09590	1.01178	5.08835e-06		AT5G17530	1.691	0.01
AT4G24420	1.01103	8.89652e-05		AT4G25720	1.691	0.002
AT3G45810	1.00784	4.61879e-07		AT1G61780	1.691	0
AT3G05280	1.00762	0.000221952		AT4G29880	1.69	0
AT3G44703	1.00705	2.65358e-05		AT1G35680	1.69	0.006
AT2G22807	1.00604	0.00478132		AT3G26580	1.689	0.008
AT2G27730	1.00324	3.796e-05		AT2G18340	1.689	0
AT1G54130	1.00279	3.19796e-08		AT5G22340	1.688	0
AT1G73010	1.0021	2.86033e-06		AT4G03520	1.688	0
AT1G19970	1.00186	3.54527e-05		AT3G52920	1.688	0.009
AT5G52980	1.0016	0.000582684		AT5G20630	1.687	0.001
AT2G40400	1.00053	1.87754e-07		AT5G37180	1.686	0.004
AT3G01520	1.00053	3.34062e-06		AT1G24996	1.685	0.002
AT2G22340	-1.00053	8.95809e-09		AT5G21280	1.684	0.004
AT4G02250	-1.00105	4.08412e-06		AT1G43145	1.683	0.001
AT5G61710	-1.00116	7.83909e-06		AT5G03065	1.683	0.001
AT4G35050	-1.00119	0.00253545		AT3G04530	1.683	0.004
AT4G00020	-1.00152	0.00460813		AT3G54260	1.682	0.002
AT3G60110	-1.00183	0.0044072		AT4G30290	1.682	0.01
AT2G35600	-1.00198	0.00723487		AT5G28750	1.681	0.01
AT5G46850	-1.00261	0.00176563		AT3G23660	1.681	0
AT1G30660	-1.00331	0.000224168		AT5G63840	1.681	0
AT5G67480	-1.00442	6.25863e-07		AT5G59900	1.68	0
AT1G75660	-1.00484	0.000729638		AT2G30740	1.68	0.002
AT3G30775	-1.00574	6.30598e-07		AT3G15110	1.68	0.006
AT5G59613	-1.00633	0.00300216		AT1G76990	1.679	0.01
AT3G03130	-1.00666	0.000195726		AT5G18520	1.679	0
AT4G38932	-1.00685	8.35248e-05		AT1G32690	1.679	0
AT1G04080	-1.00688	3.99125e-05		AT1G64800	1.678	0
AT5G05130	-1.00759	0.000407934		AT2G03440	1.677	0
AT4G30560	-1.00771	0.000137235		AT2G37240	1.677	0
AT5G59030	-1.00776	2.09449e-05		AT1G31130	1.675	0.008
AT1G74800	-1.00855	9.44188e-06		AT5G56230	1.674	0.001
AT3G50050	-1.0086	0.00788772		AT3G22000	1.674	0.002
AT2G20780	-1.0093	2.98196e-05		AT1G77885	1.674	0
AT3G25900	-1.01044	3.07493e-08		AT3G47220	1.674	0
AT5G57330	-1.01068	3.22062e-07		AT5G45830	1.674	0.004
AT3G48430	-1.01079	0.00205691		AT5G55230	1.673	0.009
AT3G20790	-1.01214	1.98817e-05		AT1G01540	1.673	0.003
AT1G49290	-1.01229	0.0001154		AT4G21450	1.672	0.008
AT3G17465	-1.01358	0.00220399		AT2G45340	1.672	0.009
AT3G52800	-1.01412	8.30475e-07		AT5G56010	1.672	0
AT5G66750	-1.01471	0.000504926		AT1G33470	1.671	0.002
AT5G22875	-1.01517	8.41431e-05		AT2G26770	1.671	0.003
AT3G24340	-1.01601	0.00544944		AT2G25450	1.671	0.01
AT5G37470	-1.01615	0.000478973		AT5G64260	1.67	0.002
AT2G33420	-1.01619	6.60689e-05		AT3G61490	1.67	0
AT3G58040	-1.01636	7.79327e-10		AT1G04400	1.67	0.002
AT3G25265	-1.0189	0.00163334		AT5G08420	1.669	0.003
AT3G27060	-1.01951	0.000272819		AT2G28190	1.669	0
AT3G49590	-1.02006	1.56598e-08		AT1G48330	1.669	0.001
AT5G23270	-1.02055	3.44205e-07		AT1G72510	1.669	0.007
AT1G23020	-1.02075	0.00380524		AT3G60130	1.668	0.001
AT5G11960	-1.02227	1.79197e-09		AT1G23440	1.667	0.002
AT5G15540	-1.02234	0.000679382		AT3G26570	1.667	0.003
AT3G04850	-1.02413	0.000744595		AT2G29400	1.666	0
AT1G08130	-1.02467	3.46159e-07		AT2G32580	1.666	0.006
AT3G44713	-1.0247	0.000227613		AT2G47400	1.666	0.001
AT3G47680	-1.02649	5.24112e-06		AT1G55340	1.666	0.005
AT3G05530	-1.02909	7.02686e-10		AT5G24930	1.665	0.002
AT1G70480	-1.02962	0.000280836		AT5G35735	1.664	0.005
AT4G34570	-1.02989	0.00067983		AT4G30650	1.664	0
AT3G06250	-1.03034	0.000999541		AT3G09390	1.664	0
AT5G61460	-1.03126	4.05444e-05		AT5G64300	1.663	0
AT4G33650	-1.03148	0.00132791		AT5G40950	1.663	0.002
AT1G67623	-1.03156	0.000183055		AT3G60190	1.663	0.009
AT1G13350	-1.0331	4.86306e-06		AT1G27130	1.662	0.007
AT1G67070	-1.03314	0.00141942		AT3G13120	1.661	0.001
AT2G21270	-1.03378	6.65706e-05		AT5G51070	1.66	0.001
AT2G14775	-1.03378	0.00181582		AT5G66540	1.66	0
AT5G42490	-1.03405	0.000108454		AT3G05220	1.66	0.001
AT3G62800	-1.03478	4.58675e-05		AT5G66930	1.66	0
AT5G58170	-1.03497	4.33666e-08		AT3G10920	1.659	0
AT1G78590	-1.03503	3.53578e-08		AT1G64720	1.659	0
AT3G21180	-1.03673	1.01937e-07		AT1G49970	1.657	0.006
AT2G35550	-1.03698	0.00553752		AT2G29910	1.657	0
AT1G02080	-1.03732	4.21114e-06		AT3G22330	1.656	0.009
AT3G27530	-1.03734	1.08454e-06		AT5G52920	1.655	0.002
AT2G37840	-1.03825	1.0657e-09		AT1G13090	1.655	0.009
AT2G25640	-1.03831	0.000641258		AT5G20300	1.653	0
AT1G05580	-1.03935	1.08835e-06		AT4G00040	1.653	0
AT3G63130	-1.03963	2.88662e-05		AT1G29418	1.653	0
AT1G05840	-1.04195	3.23345e-07		AT5G66880	1.652	0.006
AT3G55330	-1.04215	0.00869638		AT5G38420	1.651	0.003
AT5G50380	-1.0429	4.30691e-05		AT5G17170	1.651	0.009
AT2G00720	-1.0437	6.17656e-05		AT2G19770	1.65	0
AT1G76670	-1.0438	5.27337e-05		AT1G27680	1.649	0.004
AT2G45010	-1.04385	5.89432e-06		AT2G25950	1.649	0.003
AT1G09280	-1.04449	4.4434e-06		AT3G19130	1.649	0.001
AT4G33260	-1.04459	0.0043678		AT5G51451	1.648	0.01
AT1G20920	-1.04499	5.63667e-08		AT4G16143	1.648	0.003
AT3G23410	-1.04556	7.60686e-05		AT3G53520	1.647	0
AT3G17770	-1.04698	7.76103e-07		AT4G38430	1.647	0.01
AT1G02020	-1.04951	1.44012e-05		AT5G01040	1.647	0
AT1G19397	-1.04955	4.96814e-06		AT3G26070	1.647	0.006
AT3G23740	-1.0502	0.0028071		AT5G27600	1.647	0
AT1G48440	-1.0503	0.00125164		AT1G28210	1.647	0
AT1G32750	-1.05055	0.000413205		AT3G04290	1.646	0.009
AT3G13320	-1.0515	0.00342485		AT5G20150	1.646	0
AT1G05020	-1.05221	6.11257e-11		AT5G14520	1.645	0.003
AT2G43790	-1.05355	2.59953e-07		AT4G20680	1.645	0.003
AT3G59290	-1.05409	1.54169e-05		AT5G20490	1.644	0.01
AT1G16440	-1.05682	8.89837e-07		AT4G02550	1.644	0.001
AT3G56790	-1.05687	7.20934e-06		AT5G55920	1.644	0.004
AT2G35770	-1.05786	0.00114726		AT3G53110	1.64	0
AT4G24450	-1.05807	0.00614708		AT1G11430	1.639	0.01
AT2G27880	-1.05981	0.0030172		AT5G50250	1.639	0.01
AT1G20120	-1.06152	0.00162402		AT1G54450	1.638	0
AT1G26610	-1.06291	0.00380524		AT3G18860	1.638	0.003
AT5G20890	-1.06305	3.5685e-05		AT2G44210	1.637	0.005
AT4G39080	-1.06328	9.70073e-07		AT1G09640	1.636	0
AT1G34355	-1.0642	0.00127723		AT5G20950	1.636	0
AT5G56310	-1.06522	1.57886e-06		AT1G11310	1.636	0.004
AT4G30860	-1.06627	0.0003162		AT3G04730	1.635	0.001
AT5G16220	-1.06747	7.11581e-10		AT1G72630	1.634	0
AT4G16745	-1.06803	1.78206e-10		AT3G48000	1.634	0.002
AT4G24960	-1.06958	6.38014e-09		AT1G76920	1.633	0
AT1G26170	-1.07093	0.00113723		AT4G20320	1.631	0
AT5G66290	-1.07405	1.46115e-06		AT2G01008	1.631	0
AT4G16110	-1.07465	5.42925e-06		AT5G24960	1.63	0
AT3G25140	-1.07475	0.00053197		AT2G36950	1.629	0.008
AT4G26830	-1.07547	0.000903535		AT1G04440	1.629	0
AT1G03240	-1.07601	0.000126288		AT5G03190	1.628	0
AT1G51250	-1.07659	9.47256e-06		AT5G07400	1.626	0
AT3G43610	-1.07661	0.00332319		AT1G73470	1.626	0.007
AT1G20770	-1.07685	0.00586371		AT1G03475	1.625	0.003
AT1G48020	-1.07735	7.90557e-06		AT5G63680	1.624	0
AT3G52010	-1.0779	2.16316e-07		AT4G25740	1.623	0.002
AT4G39110	-1.07841	2.66761e-06		AT5G06460	1.623	0.008
AT4G15900	-1.07874	0.00111733		AT5G05610	1.622	0.01
AT1G79950	-1.07902	0.000830624		AT1G58250	1.622	0.002
AT5G16020	-1.0792	0.000175932		AT2G06850	1.622	0.001
AT2G06255	-1.08008	0.0015815		AT4G24770	1.621	0.002
AT1G62660	-1.08141	8.31411e-06		AT4G31877	1.621	0.005
AT3G07400	-1.08213	0.000154889		AT3G01680	1.621	0.01
AT5G45740	-1.08277	0.00869765		AT3G56040	1.62	0
AT3G58490	-1.08283	3.18448e-08		AT4G35750	1.619	0.002
AT3G06455	-1.08567	1.8595e-06		AT2G46860	1.617	0
AT5G40270	-1.08594	0.000508891		AT3G52500	1.617	0.003
AT1G05910	-1.08618	9.81301e-05		AT3G06620	1.617	0
AT2G35215	-1.08838	7.18804e-06		AT4G17910	1.617	0.002
AT4G27640	-1.08904	0.000237793		AT5G49720	1.615	0
AT5G41780	-1.09011	9.89124e-07		AT3G44100	1.615	0.009
AT2G32900	-1.09052	5.10306e-08		AT3G53740	1.613	0
AT2G40670	-1.09109	2.16395e-06		AT1G09160	1.613	0
AT5G12920	-1.09141	3.37476e-05		AT4G32180	1.613	0
AT1G78895	-1.09227	9.07178e-06		AT5G15550	1.613	0.01
AT1G49270	-1.09339	3.8814e-07		AT3G27610	1.613	0.005
AT2G03470	-1.09352	4.17428e-11		AT2G43970	1.612	0
AT1G80470	-1.09378	3.49492e-06		AT1G02270	1.609	0.01
AT1G66680	-1.09379	2.34701e-08		AT4G13800	1.608	0
AT1G15800	-1.09404	0.000379262		AT5G17640	1.608	0
AT5G40830	-1.09422	0.00254436		AT1G29470	1.607	0
AT1G34260	-1.09522	0.00057176		AT5G24770	1.607	0
AT3G22760	-1.09724	0.000150497		AT1G15930	1.606	0
AT3G27420	-1.09766	0.00505594		AT1G02720	1.605	0
AT2G18180	-1.09801	1.21202e-06		AT2G46610	1.604	0.001
AT2G17380	-1.09885	1.01112e-06		AT3G60800	1.603	0.001
AT1G02980	-1.09917	0.0018823		AT3G62530	1.602	0.005
AT1G75020	-1.09991	7.07178e-05		AT5G24660	1.602	0.003
AT3G21000	-1.10025	1.52589e-05		AT3G55800	1.602	0.002
AT3G20475	-1.10049	2.09089e-06		AT4G13270	1.602	0
AT3G50310	-1.10154	0.000371955		AT1G29880	1.601	0.007
AT1G23030	-1.10295	1.9647e-05		AT2G47470	1.598	0
AT1G09130	-1.10323	2.06932e-05		AT4G01900	1.598	0
AT5G12180	-1.10459	1.82384e-08		AT1G05190	1.598	0.004
AT1G08150	-1.10549	1.61045e-07		AT3G17220	1.597	0.009
AT4G39090	-1.10648	1.75293e-07		AT1G79150	1.595	0
AT1G63360	-1.10777	0.00798571		AT1G56450	1.595	0.004
AT2G33260	-1.1089	2.59368e-05		AT5G14670	1.595	0
AT2G28320	-1.11056	8.55597e-08		AT2G30000	1.593	0.005
AT1G05260	-1.11068	0.00178189		AT5G10800	1.593	0.002
AT4G39230	-1.11165	4.0189e-06		AT4G35300	1.592	0.001
AT2G25560	-1.11239	0.000197415		AT2G46930	1.592	0.008
AT3G08880	-1.1156	5.97733e-05		AT5G04430	1.591	0
AT5G27090	-1.11589	9.36467e-05		AT1G10630	1.591	0
AT5G13760	-1.11622	0.00323594		AT4G28570	1.591	0.006
AT3G18535	-1.11809	2.53363e-06		AT2G28355	1.591	0
AT2G14800	-1.1181	0.000162555		AT5G44090	1.59	0
AT5G52450	-1.11915	8.96114e-08		AT1G60650	1.59	0.002
AT3G01040	-1.11932	1.92056e-14		AT5G53590	1.589	0.007
AT5G16880	-1.11969	2.23907e-12		AT5G62200	1.589	0.002
AT1G27720	-1.11985	2.01338e-06		AT5G58330	1.588	0.001
AT3G53305	-1.11997	1.3815e-06		AT1G25290	1.588	0
AT3G47730	-1.12066	2.40798e-08		AT5G04140	1.587	0.002
AT5G16550	-1.12132	6.05307e-07		AT1G29230	1.587	0.002
AT1G03110	-1.12249	8.89558e-06		AT3G63170	1.586	0.001
AT1G07470	-1.12286	5.10915e-11		AT4G10115	1.585	0.004
AT5G05990	-1.12369	1.0624e-08		AT4G35880	1.584	0.008
AT5G18620	-1.12394	0.000164445		AT1G32990	1.583	0.01
AT5G55400	-1.12396	2.39441e-05		AT5G16150	1.582	0
AT3G60980	-1.12422	0.00925261		AT1G53210	1.582	0
AT1G03687	-1.12594	0.000318365		AT5G22640	1.582	0.003
AT2G46260	-1.12631	1.39996e-10		AT1G06040	1.581	0.003
AT3G14067	-1.12665	1.13681e-06		AT5G43940	1.581	0
AT5G28210	-1.12685	0.00320109		AT5G64180	1.58	0.002
AT4G29460	-1.12776	4.29838e-07		AT2G21385	1.58	0.004
AT2G31190	-1.12859	0.000631606		AT3G09030	1.578	0.006
AT3G44070	-1.12877	9.94831e-06		AT3G52620	1.577	0
AT1G08825	-1.12917	0.00106469		AT2G47500	1.576	0.007
AT3G21290	-1.13077	0.000276303		AT1G44910	1.575	0.009
AT1G70590	-1.13266	7.48352e-07		AT2G36580	1.574	0
AT5G63040	-1.13543	2.947e-08		AT2G18510	1.574	0
AT1G03760	-1.13635	0.000310471		AT2G07075	1.574	0.004
AT4G08470	-1.13855	9.43473e-05		AT2G21510	1.573	0
AT3G52200	-1.13927	1.11405e-06		AT3G63520	1.573	0
AT1G51710	-1.14062	3.11221e-07		AT3G21900	1.572	0.003
AT3G28820	-1.14412	1.54553e-08		AT1G50920	1.572	0.001
AT5G08610	-1.1447	0.000102984		AT4G12930	1.571	0
AT1G19920	-1.14539	0.00711754		AT2G41760	1.569	0.004
AT5G38005	-1.14556	0.000879869		AT3G53880	1.569	0
AT4G11270	-1.14641	0.00022853		AT1G44740	1.568	0.007
AT3G09930	-1.14939	0.0094369		AT4G30810	1.568	0
AT1G78460	-1.14962	1.02303e-05		AT3G01310	1.568	0.001
AT5G43060	-1.15022	8.46791e-07		AT3G44540	1.568	0.003
AT2G40860	-1.15053	0.0012646		AT5G26050	1.567	0
AT3G60590	-1.15097	1.33066e-08		AT1G42970	1.566	0.002
AT3G60070	-1.15112	0.00110604		AT5G67130	1.566	0.008
AT5G54670	-1.15123	0.00110013		AT3G08740	1.565	0.004
AT3G52600	-1.15244	1.14119e-05		AT3G15280	1.565	0
AT1G31070	-1.15297	6.20483e-05		AT2G39730	1.564	0.004
AT4G21895	-1.15347	4.52246e-06		AT5G11740	1.564	0
AT5G03330	-1.15604	8.51913e-07		AT1G06470	1.563	0
AT3G48560	-1.1581	1.55899e-08		AT3G47980	1.561	0.002
AT5G06765	-1.15875	0.00516413		AT1G32260	1.559	0
AT1G48310	-1.15941	4.11323e-07		AT4G25440	1.558	0
AT3G54130	-1.15979	1.90569e-07		AT4G20980	1.558	0.008
AT4G35940	-1.16005	1.51189e-08		AT5G09900	1.558	0.009
AT2G26080	-1.16204	1.47874e-07		AT5G14970	1.556	0
AT3G06030	-1.1625	0.000148701		AT4G22160	1.556	0.01
AT1G02305	-1.16319	3.22194e-08		AT5G44030	1.555	0
AT1G14420	-1.16328	1.24808e-08		AT1G80830	1.554	0.002
AT4G38500	-1.1648	0.000271736		AT1G07230	1.553	0.002
AT4G25230	-1.16634	1.50966e-08		AT3G48530	1.553	0.005
AT4G26340	-1.16869	0.00862977		AT1G73820	1.552	0.007
AT1G69510	-1.16918	1.23392e-06		AT4G29470	1.551	0
AT5G10840	-1.16939	0.00032696		AT3G49410	1.55	0
AT5G57270	-1.16949	0.00904432		AT3G61610	1.55	0.007
AT3G54860	-1.17028	2.81921e-12		AT3G51020	1.549	0.003
AT1G34470	-1.17123	0.000201702		AT2G14170	1.549	0.006
AT1G47570	-1.17136	1.82384e-08		AT4G15110	1.549	0.006
AT2G00680	-1.17168	0.000447315		AT1G65270	1.548	0.004
AT4G20890	-1.17513	5.49941e-10		AT5G14320	1.548	0.005
AT4G12120	-1.17523	6.10935e-10		AT1G29590	1.548	0.003
AT5G19580	-1.17607	4.36704e-12		AT4G08230	1.547	0
AT1G62020	-1.17783	3.36066e-05		AT3G23940	1.547	0.002
AT5G64630	-1.1779	0.00019448		AT5G09890	1.546	0
AT1G66800	-1.1807	0.00212743		AT4G13340	1.546	0.006
AT1G08115	-1.18135	0.00876987		AT3G51550	1.544	0.001
AT3G19780	-1.18203	0.00155996		AT5G04170	1.544	0.003
AT4G17170	-1.18251	3.54483e-10		AT5G14285	1.544	0.01
AT5G24330	-1.18343	0.00117042		AT2G35370	1.543	0.001
AT1G29810	-1.18482	5.41295e-05		AT5G35530	1.542	0
AT5G63630	-1.18562	0.000269692		AT5G19940	1.541	0.01
AT5G26780	-1.18584	4.3249e-05		AT3G25030	1.54	0
AT3G24670	-1.18603	1.39318e-05		AT5G13340	1.537	0.001
AT1G32520	-1.18711	1.08279e-05		AT3G08030	1.537	0
AT1G04050	-1.18859	0.00228657		AT1G74470	1.534	0.001
AT1G74790	-1.19009	6.32338e-07		AT1G80460	1.534	0
AT4G35790	-1.1907	8.7421e-09		AT1G66245	1.532	0.001
AT2G39700	-1.191	3.73917e-10		AT4G16380	1.531	0.01
AT1G78955	-1.1918	8.31553e-08		AT1G09915	1.531	0
AT1G09100	-1.19198	0.000557573		AT5G65310	1.531	0.006
AT4G06410	-1.19259	0.000427802		AT5G39950	1.53	0
AT3G10985	-1.19302	1.06351e-05		AT1G04410	1.53	0
AT3G17800	-1.19467	1.55663e-08		AT1G68140	1.53	0
AT4G23660	-1.19475	0.000700113		AT3G27230	1.529	0.01
AT1G76570	-1.19687	0.00291987		AT1G33680	1.529	0.003
AT4G29910	-1.19695	3.69529e-07		AT1G72710	1.527	0
AT5G01760	-1.19733	0.00181486		AT4G15545	1.527	0.007
AT1G09320	-1.19766	2.7864e-07		AT5G22620	1.526	0
AT1G79590	-1.19766	2.77259e-11		AT1G01620	1.525	0
AT2G27490	-1.19773	2.21163e-05		AT1G30380	1.525	0.002
AT3G59960	-1.19808	9.14079e-07		AT2G39750	1.523	0.008
AT5G63320	-1.20082	4.92238e-05		AT4G02530	1.522	0.01
AT5G58190	-1.20157	1.58707e-06		AT4G33460	1.522	0.004
AT5G54130	-1.20407	3.03442e-15		AT1G73170	1.521	0
AT5G09820	-1.20454	0.000521619		AT1G12920	1.521	0
AT1G23800	-1.20456	1.90121e-05		AT2G36840	1.52	0
AT1G71310	-1.20467	0.00224891		AT3G66658	1.519	0
AT5G07730	-1.20502	2.50504e-06		AT3G53460	1.519	0.005
AT3G06340	-1.20505	6.42222e-07		AT3G51780	1.518	0
AT2G32710	-1.20562	0.00861771		AT3G49530	1.517	0.003
AT2G24103	-1.20685	0.00633335		AT1G77350	1.517	0.01
AT5G22799	-1.20702	0.00920437		AT1G62305	1.517	0
AT3G08980	-1.20941	0.00205666		AT2G16040	1.515	0
AT4G27830	-1.21436	0.00151256		AT5G62350	1.514	0.001
AT4G07960	-1.21523	9.49606e-07		AT1G09660	1.514	0.005
AT2G01630	-1.21543	0.00738184		AT1G26500	1.514	0.003
AT1G26470	-1.21759	0.000995769		AT2G16640	1.514	0.008
AT2G16018	-1.21836	2.90451e-07		AT4G31460	1.513	0.003
AT3G15390	-1.21982	0.00216677		AT2G46820	1.513	0.002
AT2G39805	-1.21986	3.02975e-13		AT1G34430	1.512	0.01
AT1G20720	-1.22219	0.00161102		AT1G78380	1.512	0
AT5G19310	-1.22241	5.11709e-06		AT3G58610	1.511	0
AT4G36970	-1.22329	0.0101191		AT1G12600	1.51	0
AT5G37240	-1.22331	0.000591791		AT5G65670	1.51	0.001
AT5G22796	-1.22348	8.28342e-06		AT1G22520	1.51	0.006
AT1G79410	-1.22415	0.00411516		AT5G06390	1.509	0.01
AT5G28690	-1.22445	2.48087e-09		AT3G56490	1.508	0
AT5G62510	-1.22575	0.00100473		AT5G54470	1.508	0
AT3G57390	-1.22596	6.71671e-10		AT2G05990	1.508	0
AT5G26710	-1.22604	3.62633e-05		AT2G45710	1.507	0.006
AT4G18350	-1.22696	2.99681e-07		AT5G06925	1.506	0.003
AT3G48490	-1.227	9.23777e-05		AT4G34670	1.506	0.001
AT5G03000	-1.22977	6.43375e-07		AT1G79800	1.505	0.001
AT5G49900	-1.23157	5.76884e-05		AT2G46000	1.505	0
AT3G14185	-1.23185	0.000252198		AT5G26742	1.505	0
AT1G44900	-1.23367	7.81246e-05		AT3G43930	1.505	0
AT5G11950	-1.23409	0.00270669		AT4G06020	1.504	0
AT4G20900	-1.23415	0.00439207		AT1G17370	1.504	0
AT3G02970	-1.23443	4.51293e-10		AT1G03550	1.503	0.001
AT3G46845	-1.23607	0.0031973		AT1G77460	1.503	0.001
AT4G26260	-1.23613	6.3327e-10		AT3G60410	1.503	0.006
AT3G16870	-1.23683	0.000189283		AT1G64480	1.503	0.002
AT3G51150	-1.24113	5.06039e-07		AT4G05530	1.503	0
AT4G32680	-1.24145	0.00213299		AT1G31420	1.503	0.004
AT1G70340	-1.24276	0.00472412		AT5G26090	1.503	0
AT5G58050	-1.24535	8.8164e-11		AT1G60390	1.502	0.008
AT3G51160	-1.24738	1.15189e-07		AT3G51600	1.501	0.004
AT4G16670	-1.24781	0.00109776		AT4G29900	1.501	0.005
AT5G45440	-1.24781	0.003071		AT2G36835	1.501	0.003
AT3G58800	-1.24871	5.92338e-05		AT2G25430	1.5	0.003
AT5G48100	-1.24963	4.35902e-05		AT4G38770	1.498	0
AT3G54350	-1.25179	4.17787e-07		AT1G49410	1.498	0.005
AT5G65470	-1.2564	3.88326e-09		AT5G52330	1.497	0.001
AT1G70440	-1.25688	0.0006249		AT1G21750	1.496	0
AT3G19770	-1.25849	0.000169418		AT3G12345	1.496	0.005
AT3G60340	-1.25976	1.10614e-11		AT2G47550	1.496	0
AT3G24860	-1.25986	0.000124555		AT5G52240	1.495	0.005
AT1G16970	-1.26242	0.00320827		AT1G18080	1.494	0
AT1G01500	-1.26277	5.22868e-14		AT1G72020	1.492	0
AT1G10680	-1.26345	5.67241e-06		AT4G33890	1.492	0
AT5G09065	-1.26349	0.00638057		AT5G50650	1.492	0.01
AT2G44920	-1.26384	4.39072e-05		AT1G27450	1.492	0
AT1G54070	-1.26503	0.000163951		AT4G09885	1.491	0
AT2G03110	-1.26527	0.00287579		AT1G24020	1.487	0.005
AT5G13480	-1.26575	6.91846e-06		AT5G50070	1.487	0.003
AT2G26490	-1.26588	4.32714e-17		AT1G65113	1.487	0
AT2G44980	-1.26599	0.000142768		AT1G22710	1.486	0.002
AT1G69350	-1.26668	0.00200213		AT1G69740	1.484	0.005
AT4G04955	-1.26677	0.00213925		AT1G18900	1.484	0.004
AT1G15020	-1.26715	5.22059e-12		AT1G74870	1.483	0.003
AT1G78260	-1.26809	0.00196868		AT3G00950	1.483	0
AT3G08790	-1.26946	0.00024315		AT2G35795	1.482	0.001
AT4G00760	-1.26998	1.48414e-06		AT2G06895	1.481	0.01
AT4G09460	-1.27049	0.001971		AT3G16240	1.48	0
AT5G13550	-1.27084	6.05023e-09		AT1G56540	1.48	0.004
AT5G37055	-1.27334	9.05201e-08		AT1G19400	1.48	0
AT5G08775	-1.27372	7.26981e-05		AT2G28450	1.478	0
AT1G18990	-1.27401	2.54682e-15		AT3G51050	1.477	0.004
AT1G10660	-1.27412	1.82901e-11		AT5G19180	1.477	0
AT1G12360	-1.27459	5.2376e-14		AT1G31850	1.476	0
AT1G48740	-1.275	8.24729e-08		AT1G62950	1.475	0
AT2G20770	-1.27554	0.00359159		AT3G22053	1.475	0.008
AT3G58960	-1.27602	0.00828284		AT4G13250	1.474	0.003
AT3G53390	-1.27717	1.54894e-08		AT1G18640	1.473	0.01
AT5G49220	-1.27749	8.26556e-08		AT3G54510	1.471	0.001
AT2G20980	-1.27945	0.002391		AT5G08139	1.469	0
AT1G55520	-1.27976	4.7796e-10		AT5G42850	1.469	0.008
AT5G59200	-1.28041	8.95248e-05		AT1G54360	1.469	0.001
AT3G06290	-1.28287	8.93306e-07		AT2G45960	1.468	0
AT1G20490	-1.28916	4.94139e-09		AT2G20890	1.468	0.003
AT1G64200	-1.28933	5.43893e-05		AT5G60390	1.466	0
AT2G33550	-1.29087	4.96203e-05		AT3G51950	1.465	0.004
AT1G75960	-1.29129	9.96946e-05		AT1G18720	1.464	0
AT3G48210	-1.29132	1.77665e-05		AT3G25220	1.463	0
AT1G63490	-1.29181	1.39105e-06		AT4G30190	1.463	0
AT2G28180	-1.29545	1.09873e-11		AT3G51090	1.462	0
AT1G11180	-1.29546	0.00282206		AT5G11880	1.462	0.002
AT1G47270	-1.29675	3.16419e-11		AT5G02960	1.462	0.001
AT4G33905	-1.29676	1.68824e-06		AT3G13845	1.461	0
AT1G61860	-1.29714	1.7786e-09		AT4G36980	1.46	0
AT1G16825	-1.29755	2.27318e-07		AT1G52400	1.46	0.009
AT3G20760	-1.29844	0.000400814		AT1G53040	1.459	0
AT2G45000	-1.29887	6.24766e-08		AT5G20130	1.459	0.009
AT5G43880	-1.29902	0.0079668		AT3G00980	1.458	0.01
AT2G25600	-1.30098	5.28791e-09		AT5G13980	1.458	0.005
AT3G46830	-1.30112	2.38433e-11		AT2G24200	1.458	0
AT1G04030	-1.30215	7.71849e-06		AT2G00420	1.456	0
AT1G55540	-1.30257	0.000203563		AT4G02020	1.456	0.001
AT4G38760	-1.30298	0.000156442		AT2G22470	1.455	0.008
AT3G56600	-1.30318	7.5599e-12		AT1G62740	1.455	0.004
AT1G09040	-1.30374	3.53817e-05		AT2G33800	1.454	0.01
AT5G49160	-1.30421	7.3349e-05		AT2G22400	1.453	0.01
AT5G61680	-1.30525	4.73156e-09		AT5G09700	1.451	0.009
AT3G59660	-1.30606	4.55586e-06		AT4G29330	1.45	0.007
AT5G37050	-1.30784	4.48517e-06		AT1G15140	1.45	0
AT3G51895	-1.30802	1.62045e-10		AT5G12100	1.45	0.01
AT3G59770	-1.30813	1.70123e-06		AT2G30490	1.45	0.001
AT1G48580	-1.30814	0.00420164		AT3G25120	1.448	0.002
AT1G57680	-1.30922	9.98905e-11		AT5G02490	1.447	0.003
AT5G67420	-1.31108	3.74782e-05		AT2G22807	1.445	0
AT5G66110	-1.31128	0.00205666		AT3G46740	1.445	0.002
AT4G26530	-1.31144	0.00262414		AT5G62190	1.444	0
AT3G20770	-1.31153	1.9755e-05		AT3G24030	1.443	0.009
AT2G01440	-1.31177	0.00908637		AT3G08580	1.442	0
AT3G23390	-1.31179	3.02518e-05		AT4G01480	1.442	0
AT1G03230	-1.31588	2.19927e-09		AT4G32010	1.441	0.01
AT3G62580	-1.31609	1.11794e-05		AT3G48890	1.439	0.004
AT3G20050	-1.31644	2.22417e-06		AT4G14300	1.438	0
AT5G51200	-1.31689	8.29708e-05		AT3G55420	1.438	0.006
AT3G02930	-1.31698	3.55347e-05		AT3G52960	1.438	0
AT2G27970	-1.31698	1.86962e-07		AT2G29960	1.437	0.001
AT4G14770	-1.31977	0.00605985		AT5G54770	1.436	0.001
AT2G23900	-1.31999	6.42823e-15		AT4G39200	1.435	0
AT2G41860	-1.32014	4.74098e-10		AT4G23650	1.435	0
AT1G35510	-1.32036	0.000194762		AT1G50430	1.435	0.004
AT1G19090	-1.3217	2.31742e-10		AT5G62850	1.435	0
AT4G17330	-1.32296	1.11794e-05		AT5G58870	1.434	0
AT1G48210	-1.32373	0.00431672		AT2G15970	1.432	0.001
AT3G26860	-1.32407	1.32647e-07		AT1G29330	1.431	0
AT1G70290	-1.32415	1.47765e-05		AT5G05800	1.431	0
AT1G03990	-1.32801	8.14523e-13		AT1G51340	1.427	0
AT1G28070	-1.32964	3.19229e-06		AT2G34250	1.425	0
AT3G59350	-1.33028	1.24763e-13		AT1G79920	1.424	0
AT1G31790	-1.33229	0.00260099		AT5G56550	1.423	0
AT5G39420	-1.33236	8.78411e-09		AT2G39390	1.422	0.007
AT3G10630	-1.33248	3.53473e-06		AT1G07320	1.421	0.009
AT3G23870	-1.33401	5.91302e-10		AT1G80420	1.421	0
AT1G66210	-1.33723	3.79881e-09		AT2G32560	1.419	0.003
AT2G26440	-1.33894	0.00640605		AT4G18730	1.418	0.002
AT3G51480	-1.33923	0.0008522		AT1G71010	1.418	0.002
AT2G33100	-1.34244	6.51763e-09		AT3G56090	1.416	0
AT3G50950	-1.34286	0.00105603		AT3G03250	1.416	0
AT1G78280	-1.34377	5.84307e-11		AT5G09650	1.415	0
AT1G03210	-1.34435	1.94275e-09		AT3G18490	1.415	0
AT3G56820	-1.3475	3.46022e-07		AT1G52360	1.414	0
AT5G54080	-1.34803	1.57229e-05		AT3G47700	1.413	0.01
AT3G26380	-1.35257	0.00427949		AT4G29040	1.412	0.001
AT5G23430	-1.35338	0.002407		AT1G09720	1.412	0.001
AT4G03230	-1.35363	1.55164e-08		AT2G28290	1.412	0.001
AT4G30270	-1.35504	0.0094846		AT1G43170	1.411	0.001
AT3G49400	-1.35623	6.03443e-06		AT1G43700	1.41	0.008
AT3G22360	-1.35632	4.43408e-07		AT1G22882	1.41	0.001
AT5G60610	-1.3568	0.00521071		AT2G26640	1.408	0.002
AT1G76310	-1.35692	0.000669825		AT3G49100	1.408	0.001
AT1G75690	-1.35712	2.58297e-07		AT5G66140	1.407	0.009
AT1G66260	-1.35741	1.40231e-15		AT4G32260	1.407	0.002
AT4G29560	-1.35788	0.00595573		AT5G04885	1.407	0.004
AT1G55960	-1.36023	2.14754e-18		AT5G24655	1.406	0
AT2G05914	-1.36289	0.00567597		AT5G66460	1.406	0.004
AT1G32120	-1.36434	1.11649e-10		AT1G19000	1.405	0.007
AT1G19394	-1.36435	0.000170904		AT4G21280	1.405	0.004
AT5G25640	-1.36518	0.00476494		AT1G76640	1.404	0.001
AT1G06590	-1.36544	0.00292503		AT2G33350	1.404	0
AT1G08140	-1.36627	3.3143e-12		AT2G36530	1.404	0
AT1G45170	-1.36633	0.00426416		AT5G65720	1.403	0
AT4G30550	-1.36677	2.04095e-11		AT3G20820	1.402	0.004
AT1G49490	-1.36878	1.34239e-09		AT2G19030	1.401	0
AT5G57410	-1.36947	1.57297e-05		AT5G45240	1.4	0
AT2G24490	-1.37128	0.00113887		AT1G11270	1.398	0.006
AT5G44180	-1.37716	4.34986e-06		AT1G34560	1.398	0.004
AT4G33270	-1.38073	7.92848e-12		AT3G47050	1.397	0
AT2G34690	-1.38326	1.00799e-07		AT1G18670	1.396	0
AT4G34265	-1.38342	0.00337575		AT5G00510	1.394	0
AT1G69360	-1.3865	1.13956e-14		AT3G25920	1.394	0.004
AT2G20110	-1.38688	1.28987e-06		AT1G33230	1.394	0
AT1G05400	-1.38735	2.61094e-06		AT1G71860	1.392	0
AT2G46330	-1.38787	2.61375e-05		AT2G22795	1.391	0
AT2G34030	-1.38816	0.00472412		AT5G45775	1.39	0.01
AT1G01460	-1.38858	3.99469e-10		AT5G03530	1.389	0.004
AT5G12940	-1.38974	4.60484e-05		AT1G26550	1.386	0.005
AT1G79360	-1.38999	7.17234e-05		AT2G16770	1.386	0.004
AT3G53240	-1.39045	0.00221512		AT4G00630	1.381	0.005
AT5G05240	-1.39151	4.08765e-06		AT1G16030	1.38	0.01
AT3G59550	-1.39224	2.46174e-06		AT1G68440	1.38	0
AT1G67800	-1.39288	0.000685202		AT3G20470	1.379	0.001
AT1G18300	-1.39637	4.50103e-21		AT5G65900	1.379	0.006
AT2G01730	-1.39883	5.11831e-08		AT3G05280	1.378	0
AT2G20320	-1.39924	4.73859e-10		AT5G20660	1.377	0.002
AT5G59190	-1.39997	2.34099e-07		AT4G08540	1.376	0.009
AT1G74210	-1.40228	2.19065e-11		AT3G54820	1.375	0.008
AT1G25480	-1.40589	0.000280144		AT2G03567	1.375	0.006
AT4G34215	-1.40694	0.000678695		AT1G79040	1.375	0.002
AT3G12420	-1.40973	9.13057e-07		AT2G43460	1.375	0.008
AT2G35650	-1.41044	1.07572e-05		AT5G66680	1.373	0
AT5G20850	-1.41086	0.00345634		AT4G37300	1.373	0.003
AT4G14811	-1.41433	8.72634e-08		AT2G20450	1.373	0.01
AT3G54800	-1.41673	7.33637e-12		AT5G42080	1.372	0.002
AT1G30820	-1.41736	5.97062e-10		AT3G45400	1.372	0
AT1G09060	-1.41852	7.62054e-08		AT4G08960	1.372	0
AT1G16820	-1.41981	4.89054e-05		AT2G41360	1.371	0.01
AT5G55020	-1.42077	0.000239624		AT5G20190	1.371	0.004
AT2G25940	-1.42094	6.93242e-06		AT3G63410	1.371	0.005
AT1G60750	-1.42331	0.00810501		AT1G05157	1.37	0.001
AT3G07420	-1.42462	0.00761815		AT3G52930	1.37	0
AT4G02060	-1.42489	2.03922e-06		AT2G21430	1.369	0.001
AT1G01490	-1.42828	2.2774e-05		AT3G50360	1.368	0
AT3G45010	-1.42854	8.37018e-07		AT4G16360	1.367	0
AT2G46760	-1.42984	0.00602272		AT2G35020	1.366	0.005
AT1G18940	-1.43238	1.08584e-06		AT1G74530	1.366	0
AT1G07430	-1.43245	0.00104441		AT1G11572	1.362	0
AT2G45403	-1.43336	0.00778171		AT2G24360	1.361	0.003
AT4G36090	-1.43401	1.61045e-07		AT2G44450	1.36	0.002
AT4G13420	-1.43757	0.00106773		AT2G41560	1.359	0.01
AT2G19280	-1.44106	9.26511e-05		AT3G59370	1.357	0.003
AT3G01300	-1.44272	9.47256e-06		AT4G32390	1.357	0
AT2G47260	-1.4454	6.51738e-05		AT4G18670	1.357	0.005
AT1G28710	-1.44573	1.663e-06		AT2G05790	1.355	0.006
AT3G45220	-1.44666	0.000377956		AT4G39730	1.354	0
AT1G03457	-1.44761	1.93265e-12		AT1G75335	1.353	0
AT5G64410	-1.44834	0.00466922		AT5G22400	1.35	0
AT1G58220	-1.44881	6.01745e-05		AT3G60750	1.35	0
AT4G29735	-1.44947	0.000162555		AT5G58920	1.349	0.009
AT1G80710	-1.45287	5.74918e-09		AT5G20740	1.348	0.005
AT5G11080	-1.45353	1.53894e-06		AT3G03430	1.348	0
AT1G31840	-1.45354	0.00162914		AT2G15340	1.345	0
AT5G25130	-1.45404	1.01185e-06		AT3G63490	1.344	0.006
AT4G12730	-1.45411	0.00147511		AT5G48543	1.344	0.006
AT3G10410	-1.45414	5.22868e-14		AT5G13530	1.343	0.004
AT2G43200	-1.45424	0.00250217		AT2G17280	1.34	0.001
AT2G30940	-1.45613	0.00855548		AT1G21920	1.339	0.008
AT4G02160	-1.46039	0.00555538		AT2G01140	1.339	0
AT1G79270	-1.46173	1.62567e-05		AT3G15730	1.338	0.002
AT3G22300	-1.46231	1.99634e-08		AT1G55840	1.338	0.007
AT5G24420	-1.46383	0.00187059		AT5G28060	1.337	0.003
AT5G07745	-1.46495	0.00105261		AT1G70780	1.337	0
AT5G28900	-1.46528	0.00818106		AT4G37720	1.337	0.001
AT4G33790	-1.46669	0.00821092		AT2G27580	1.335	0
AT3G45630	-1.46811	1.0115e-08		AT5G19140	1.334	0.007
AT5G18670	-1.46874	2.18582e-10		AT4G30150	1.333	0.003
AT2G45670	-1.47004	4.83863e-19		AT1G27910	1.331	0.004
AT4G24860	-1.47191	0.00013081		AT5G39990	1.331	0.007
AT4G14810	-1.47433	2.27126e-07		AT3G10290	1.33	0
AT1G20925	-1.47439	6.51738e-05		AT5G60480	1.33	0
AT3G47340	-1.47532	5.51703e-05		AT2G36880	1.328	0
AT3G56870	-1.47711	7.14931e-06		AT4G18300	1.326	0.008
AT3G60920	-1.47717	2.32186e-06		AT1G09585	1.326	0.001
AT3G12640	-1.47719	1.02905e-11		AT1G01440	1.324	0
AT3G10180	-1.47808	7.84746e-05		AT2G29210	1.324	0.005
AT5G61230	-1.4783	8.88917e-17		AT3G18060	1.324	0
AT5G67550	-1.48109	0.000563622		AT5G47090	1.323	0.01
AT4G35800	-1.48455	1.47357e-11		AT1G24460	1.323	0
AT2G40550	-1.48543	5.49327e-07		AT3G11630	1.321	0.008
AT1G31010	-1.48549	0.00118935		AT2G30080	1.321	0.007
AT2G31020	-1.48764	0.00127027		AT4G29350	1.321	0
AT3G25820	-1.49005	0.00108267		AT1G78420	1.321	0
AT3G47350	-1.49072	1.02026e-12		AT5G51430	1.32	0.001
AT2G41620	-1.49126	9.01434e-10		AT3G07110	1.319	0.004
AT3G57370	-1.49194	0.000324125		AT2G21770	1.318	0.001
AT2G40715	-1.4937	0.000334733		AT4G23460	1.317	0
AT5G60190	-1.49503	0.000397349		AT1G13440	1.317	0.001
AT3G26030	-1.49505	0.00467579		AT3G46590	1.317	0
AT5G67540	-1.49558	0.000144462		AT5G20980	1.316	0.002
AT2G46220	-1.49875	1.52556e-05		AT5G53140	1.316	0
AT3G25500	-1.5005	0.000278563		AT2G22910	1.316	0.003
AT5G04480	-1.50536	0.00047249		AT2G05695	1.315	0
AT1G03200	-1.50694	5.19781e-07		AT2G42750	1.315	0
AT4G22180	-1.50713	4.21114e-06		AT2G18020	1.314	0.004
AT5G14180	-1.50824	1.02337e-11		AT5G00660	1.312	0.01
AT1G26570	-1.50833	1.13155e-06		AT2G45380	1.311	0
AT1G02810	-1.50964	0.000725626		AT4G08868	1.31	0
AT3G07555	-1.51409	3.53403e-07		AT3G06830	1.31	0
AT4G26390	-1.51531	3.38954e-12		AT3G27270	1.31	0.001
AT1G50220	-1.51536	0.00514794		AT5G40480	1.309	0.01
AT4G19090	-1.51948	3.53368e-05		AT2G24690	1.309	0.001
AT1G71070	-1.52088	0.00685635		AT3G63190	1.309	0.006
AT1G73510	-1.52221	3.90192e-06		AT4G14790	1.308	0
AT3G06150	-1.52401	1.59283e-05		AT1G16890	1.308	0
AT4G11080	-1.52448	0.00275466		AT5G50920	1.307	0
AT1G69290	-1.52463	7.45163e-11		AT5G64170	1.306	0.006
AT5G35670	-1.52509	1.19088e-05		AT4G29340	1.306	0
AT4G08250	-1.5271	2.62477e-07		AT4G11010	1.306	0
AT1G14250	-1.52733	0.0101393		AT4G13075	1.305	0
AT4G33400	-1.52826	3.37027e-14		AT1G30360	1.305	0.001
AT2G38100	-1.53018	0.0018854		AT1G19970	1.305	0
AT3G53360	-1.53659	0.00251791		AT5G14590	1.304	0.009
AT3G16380	-1.53662	6.84071e-08		AT2G04378	1.303	0
AT5G18660	-1.53682	0.00188859		AT1G56220	1.302	0.008
AT2G43220	-1.53713	6.52029e-12		AT5G52390	1.301	0.001
AT4G15040	-1.54018	0.00176985		AT4G18395	1.301	0
AT2G20290	-1.54241	8.03647e-05		AT5G45750	1.3	0.004
AT2G45405	-1.54473	1.37685e-08		AT5G09550	1.298	0
AT1G54240	-1.54771	1.83991e-09		AT3G02170	1.298	0.008
AT1G72330	-1.54816	4.6831e-17		AT5G43190	1.298	0
AT4G18950	-1.54862	3.13747e-09		AT1G65040	1.297	0
AT4G31850	-1.55049	0.000901486		AT5G48180	1.297	0
AT3G02555	-1.55245	1.28386e-14		AT5G19120	1.297	0.007
AT2G21930	-1.55408	2.27126e-07		AT2G15860	1.295	0.008
AT4G00710	-1.55452	6.5313e-12		AT5G20400	1.295	0.01
AT3G58880	-1.55788	0.00939943		AT2G01820	1.295	0.006
AT1G14650	-1.56268	9.92946e-12		AT1G68090	1.294	0
AT1G15460	-1.56306	2.28986e-07		AT3G49725	1.294	0.006
AT1G77170	-1.56384	1.99235e-10		AT3G51180	1.294	0
AT1G65780	-1.56385	1.8883e-05		AT3G55440	1.293	0
AT1G03090	-1.56386	2.92591e-06		AT3G19890	1.293	0.002
AT3G44430	-1.56413	4.47953e-11		AT5G66570	1.293	0.003
AT2G40711	-1.56658	6.24398e-06		AT1G63060	1.292	0
AT4G32330	-1.56722	1.17425e-06		AT1G77610	1.29	0
AT4G18600	-1.56751	1.22613e-07		AT4G13710	1.289	0.006
AT4G02655	-1.5676	2.39575e-08		AT5G42920	1.288	0.001
AT3G24220	-1.56979	3.21088e-06		AT2G33150	1.287	0
AT1G77720	-1.57011	1.18712e-08		AT1G53590	1.285	0.004
AT5G14230	-1.57033	1.77115e-08		AT5G41100	1.285	0.002
AT5G18770	-1.57331	0.00183348		AT2G47970	1.284	0
AT4G33970	-1.57358	3.01755e-13		AT3G26520	1.284	0.001
AT4G27720	-1.57417	0.00586461		AT4G16480	1.283	0
AT4G25170	-1.57641	3.37476e-05		AT5G48250	1.283	0.009
AT3G08760	-1.58287	9.27841e-12		AT5G07090	1.282	0.005
AT2G17510	-1.58356	3.27779e-08		AT4G37840	1.281	0
AT5G01120	-1.58367	1.52587e-10		AT2G04350	1.28	0.009
AT3G03090	-1.58809	1.12692e-15		AT4G11240	1.28	0.004
AT3G59450	-1.58864	0.00195698		AT4G01600	1.279	0
AT2G31270	-1.59362	8.38078e-13		AT5G55855	1.279	0.003
AT5G04180	-1.59545	1.07869e-15		AT1G74270	1.279	0.007
AT3G04710	-1.59674	2.97574e-13		AT3G43240	1.279	0.001
AT5G40740	-1.59937	1.0212e-12		AT3G16770	1.279	0.007
AT1G75500	-1.60066	0.00220825		AT1G65290	1.277	0.01
AT3G43860	-1.60108	1.71097e-16		AT2G37220	1.275	0.009
AT3G10210	-1.60737	0.000207749		AT4G26110	1.275	0.009
AT1G13960	-1.61252	1.90375e-08		AT1G79600	1.274	0.001
AT5G01630	-1.61461	1.06167e-20		AT2G33370	1.273	0.01
AT3G18800	-1.61524	7.78998e-06		AT5G12310	1.273	0
AT5G43050	-1.61591	2.34899e-09		AT5G13630	1.272	0.002
AT5G51890	-1.61773	2.34701e-08		AT4G36360	1.271	0.001
AT1G76110	-1.61799	4.31525e-07		AT5G52980	1.271	0
AT1G72310	-1.61882	0.0040813		AT1G78290	1.27	0.001
AT5G51970	-1.6254	1.25185e-16		AT1G68630	1.27	0
AT5G10625	-1.62872	1.18325e-09		AT5G27970	1.269	0.008
AT2G47300	-1.62921	0.000105507		AT1G72650	1.268	0.009
AT2G22821	-1.62922	2.08921e-05		AT5G15400	1.268	0.005
AT2G20410	-1.63047	8.01115e-07		AT5G02480	1.267	0.005
AT1G14170	-1.63193	0.000585248		AT2G17990	1.267	0
AT2G27120	-1.63268	8.72634e-08		AT5G59880	1.266	0.003
AT3G50920	-1.63324	0.00429506		AT4G08390	1.265	0.004
AT4G35540	-1.63445	2.64669e-09		AT3G44480	1.265	0.003
AT1G67630	-1.63586	1.4104e-08		AT5G17710	1.264	0
AT2G29970	-1.63849	0.00275358		AT1G09543	1.264	0
AT2G30780	-1.64063	2.64723e-07		AT4G19950	1.263	0
AT4G09810	-1.64091	0.00752623		AT5G24780	1.263	0.001
AT4G39930	-1.64852	0.00127393		AT3G25580	1.261	0.004
AT4G37940	-1.66484	7.30021e-08		AT3G14415	1.26	0.002
AT3G45870	-1.66559	4.17487e-16		AT5G06700	1.26	0.002
AT3G07550	-1.66933	4.14385e-08		AT4G08700	1.259	0.003
AT2G36990	-1.67064	2.28532e-14		AT1G71500	1.258	0.002
AT3G11770	-1.67072	2.21163e-05		AT1G69295	1.258	0.005
AT5G12130	-1.67435	1.44313e-11		AT5G60980	1.257	0
AT4G36690	-1.67655	4.27399e-14		AT5G12280	1.257	0.004
AT4G32670	-1.67835	6.02239e-05		AT1G16300	1.256	0.003
AT5G04105	-1.67836	0.000821972		AT5G63220	1.255	0
AT1G07420	-1.68099	6.78156e-11		AT1G13930	1.254	0.002
AT1G01860	-1.68289	6.39526e-13		AT3G50080	1.254	0.009
AT1G53400	-1.68589	2.31742e-10		AT1G09583	1.251	0.004
AT3G13277	-1.68854	3.75985e-10		AT5G56630	1.249	0
AT1G72340	-1.69016	3.03331e-21		AT2G28900	1.249	0.004
AT2G04780	-1.69059	0.00569977		AT1G48410	1.245	0.008
AT5G39410	-1.69203	2.73597e-05		AT5G05820	1.245	0
AT5G19790	-1.7018	0.0062251		AT1G47310	1.244	0
AT5G18330	-1.70501	0.00126267		AT1G03630	1.244	0.002
AT3G04640	-1.70699	4.39808e-05		AT3G45900	1.244	0
AT4G23420	-1.70825	4.79399e-07		AT2G28370	1.241	0
AT1G67190	-1.70941	2.85036e-17		AT5G28040	1.241	0
AT5G49920	-1.70959	2.81253e-22		AT3G49910	1.241	0.006
AT5G20390	-1.71137	1.41399e-17		AT2G37610	1.239	0
AT4G19970	-1.71388	0.00121472		AT5G01770	1.237	0
AT4G13960	-1.71678	7.74111e-07		AT4G00160	1.235	0.004
AT4G01570	-1.71715	0.00040557		AT4G23530	1.235	0.005
AT4G38270	-1.72006	2.61138e-10		AT3G11940	1.234	0.009
AT2G09430	-1.72028	5.34846e-09		AT5G02840	1.233	0
AT3G00620	-1.72503	9.97949e-10		AT1G74060	1.232	0.005
AT3G20540	-1.72741	1.73216e-09		AT1G44820	1.232	0
AT5G57630	-1.73586	3.29112e-05		AT3G03550	1.231	0
AT4G32690	-1.7372	0.00397729		AT4G20460	1.23	0
AT5G61400	-1.74096	7.57645e-11		AT5G44650	1.23	0.001
AT3G28210	-1.74671	2.30721e-06		AT4G32730	1.23	0.008
AT1G05230	-1.74736	0.00143438		AT2G26500	1.229	0.003
AT2G43235	-1.7488	4.47493e-10		AT4G26860	1.227	0.003
AT5G42530	-1.7489	0.00852944		AT3G53830	1.226	0
AT1G50390	-1.75247	2.83151e-11		AT1G15110	1.226	0.007
AT5G65010	-1.75542	2.62773e-09		AT3G07970	1.225	0.004
AT4G39140	-1.76937	4.12615e-07		AT1G53760	1.224	0
AT5G57990	-1.7697	1.2538e-09		AT3G02280	1.223	0.001
AT5G17430	-1.77344	0.000582684		AT5G15450	1.223	0.001
AT2G00440	-1.77551	5.69337e-05		AT1G06227	1.223	0.005
AT3G14360	-1.77974	5.83118e-08		AT3G05500	1.223	0
AT1G23010	-1.78554	0.0018342		AT1G20280	1.222	0
AT1G69900	-1.78836	0.000817003		AT3G63000	1.222	0
AT2G04375	-1.79091	0.00610739		AT2G18110	1.221	0.001
AT3G56825	-1.79677	9.13275e-07		AT3G29070	1.221	0
AT4G37390	-1.79929	0.00242629		AT4G27540	1.219	0.004
AT1G74120	-1.80157	0.0052307		AT4G38740	1.219	0
AT3G48150	-1.80208	0.00374024		AT5G13780	1.218	0.001
AT3G28810	-1.80499	5.08406e-13		AT2G35710	1.216	0.009
AT2G47090	-1.80573	6.01023e-14		AT5G04280	1.215	0.002
AT5G61455	-1.81213	0.00157839		AT2G32080	1.214	0.001
AT1G55510	-1.81279	2.92602e-07		AT3G13530	1.213	0.001
AT2G36190	-1.8156	4.71907e-09		AT5G17310	1.213	0
AT1G31580	-1.81602	0.00444993		AT5G49460	1.212	0
AT2G37000	-1.82168	5.5034e-07		AT1G48830	1.212	0.006
AT2G21880	-1.82233	1.18931e-12		AT4G36250	1.211	0.007
AT4G18975	-1.82285	2.5626e-05		AT1G36920	1.21	0
AT5G41880	-1.82384	1.23079e-06		AT1G57660	1.209	0
AT5G15800	-1.8283	3.43585e-06		AT3G10300	1.209	0
AT1G50310	-1.83119	6.57673e-11		AT4G28710	1.206	0.001
AT1G68710	-1.83183	1.41568e-13		AT5G11450	1.206	0
AT5G17010	-1.83337	0.000666918		AT4G27040	1.206	0
AT1G07910	-1.84184	6.50399e-08		AT4G05660	1.202	0
AT1G54310	-1.85636	4.35902e-05		AT1G25370	1.202	0
AT5G37247	-1.86035	6.65647e-08		AT3G17185	1.201	0
AT1G11910	-1.86354	4.23397e-18		AT5G19690	1.2	0.01
AT5G01670	-1.86481	0.000191459		AT3G00930	1.199	0
[truncated: 1,939 more rows]
